# Supplementary material for: A radial calibration window for analytical ultracentrifugation
Source: PLoS One. 2018 Jul 30;13(7):e0201529. doi: 10.1371/journal.pone.0201529 (PMC6066226; doi:10.1371/journal.pone.0201529)
Supplement: S1 Dataset — (ZIP) [file pone.0201529.s001.zip]

Archive with 44 entries (44 files):
- ABSscans/00001.RI4
- ABSscans/00002.RI4
- ABSscans/00003.RI4
- ABSscans/00004.RI4
- ABSscans/00005.RI4
- ABSscans/00006.RI4
- ABSscans/00007.RI4
- ABSscans/00008.RI4
- ABSscans/00009.RI4
- ABSscans/00010.RI4
- FDSscans/A00001.FI2
- FDSscans/A00002.FI2
- FDSscans/A00003.FI2
- FDSscans/A00004.FI2
- FDSscans/A00005.FI2
- FDSscans/A00006.FI2
- FDSscans/A00007.FI2
- FDSscans/A00008.FI2
- FDSscans/A00009.FI2
- FDSscans/A00010.FI2
- FDSscans/A00011.FI2
- FDSscans/A00012.FI2
- FDSscans/B00001.FI2
- FDSscans/B00002.FI2
- FDSscans/B00003.FI2
- FDSscans/B00004.FI2
- FDSscans/B00005.FI2
- FDSscans/B00006.FI2
- FDSscans/B00007.FI2
- FDSscans/B00008.FI2
- FDSscans/B00009.FI2
- FDSscans/B00010.FI2
- FDSscans/B00011.FI2
- FDSscans/B00012.FI2
- IFscans/00001.ip4
- IFscans/00002.ip4
- IFscans/00003.ip4
- IFscans/00004.ip4
- IFscans/00005.ip4
- IFscans/00006.ip4
- IFscans/00007.ip4
- IFscans/00008.ip4
- IFscans/00009.ip4
- IFscans/00010.ip4
