# Supplementary material for: A radial calibration window for analytical ultracentrifugation
Source: PLoS One. 2018 Jul 30;13(7):e0201529. doi: 10.1371/journal.pone.0201529 (PMC6066226; doi:10.1371/journal.pone.0201529)
Supplement: S1 Dataset — (ZIP) [file pone.0201529.s001.zip › ABSscans/00001.RI4]

new artiface
I 4 20.7 50000 0000425 8.5380E09 281 1 
   5.7990   3.08613E+003    3.50608E+003
   5.8010   3.14418E+003    3.44507E+003
   5.8020   3.06283E+003    3.58166E+003
   5.8040   3.22958E+003    3.59342E+003
   5.8050   3.42672E+003    3.60486E+003
   5.8060   3.45227E+003    3.70947E+003
   5.8080   3.56632E+003    3.73167E+003
   5.8100   3.74925E+003    3.79742E+003
   5.8120   3.79238E+003    3.77823E+003
   5.8130   3.84474E+003    3.91400E+003
   5.8140   3.80388E+003    3.83214E+003
   5.8150   3.86750E+003    3.83769E+003
   5.8160   3.93626E+003    3.96151E+003
   5.8180   3.97917E+003    4.03186E+003
   5.8200   4.08871E+003    4.29851E+003
   5.8220   4.16852E+003    2.82679E+003
   5.8240   4.25703E+003    1.31966E+003
   5.8250   4.33132E+003    1.12584E+003
   5.8260   4.36065E+003    5.99360E+002
   5.8270   4.37490E+003    4.70910E+002
   5.8290   4.38961E+003    2.62200E+002
   5.8320   4.44134E+003    1.88910E+002
   5.8340   4.36885E+003    1.57420E+002
   5.8360   4.45348E+003    1.56080E+002
   5.8370   4.43884E+003    1.61930E+002
   5.8380   4.47145E+003    1.66880E+002
   5.8390   4.50116E+003    1.86400E+002
   5.8410   4.53674E+003    1.90320E+002
   5.8430   4.44900E+003    2.70690E+002
   5.8440   4.48290E+003    4.15070E+002
   5.8450   4.47627E+003    4.87520E+002
   5.8460   4.50499E+003    8.88750E+002
   5.8470   4.50385E+003    1.06979E+003
   5.8480   4.47664E+003    1.41195E+003
   5.8500   4.50753E+003    1.99991E+003
   5.8520   4.52474E+003    3.56572E+003
   5.8530   4.46663E+003    4.10250E+003
   5.8540   4.49719E+003    4.71036E+003
   5.8550   4.45117E+003    4.53569E+003
   5.8570   4.46808E+003    4.46993E+003
   5.8580   4.53034E+003    4.36015E+003
   5.8590   4.45068E+003    4.33947E+003
   5.8600   4.39392E+003    4.45687E+003
   5.8620   4.41661E+003    4.38914E+003
   5.8640   4.90072E+003    4.39986E+003
   5.8660   3.88109E+003    4.40158E+003
   5.8690   2.12234E+003    4.46922E+003
   5.8710   7.35450E+002    4.44943E+003
   5.8730   2.96890E+002    4.44771E+003
   5.8740   2.32070E+002    4.43190E+003
   5.8760   1.99530E+002    4.48928E+003
   5.8780   1.48490E+002    4.50137E+003
   5.8800   1.44080E+002    4.53824E+003
   5.8820   1.63150E+002    4.48849E+003
   5.8830   1.68560E+002    4.50980E+003
   5.8850   1.94600E+002    4.48775E+003
   5.8860   2.44100E+002    4.58766E+003
   5.8870   2.53940E+002    4.58832E+003
   5.8880   3.01670E+002    4.61558E+003
   5.8890   4.07730E+002    4.57359E+003
   5.8900   4.52080E+002    4.59996E+003
   5.8910   9.06110E+002    4.57497E+003
   5.8920   1.13713E+003    4.53736E+003
   5.8940   1.86280E+003    4.52842E+003
   5.8950   3.44923E+003    4.55419E+003
   5.8960   4.06968E+003    4.55957E+003
   5.8990   5.09482E+003    4.53947E+003
   5.9000   4.88442E+003    4.65375E+003
   5.9010   4.75750E+003    4.56958E+003
   5.9030   4.63755E+003    4.53587E+003
   5.9050   4.64018E+003    4.41081E+003
   5.9060   4.64258E+003    4.40417E+003
   5.9070   4.54226E+003    4.35644E+003
   5.9080   4.58848E+003    4.29861E+003
   5.9100   4.54546E+003    4.35590E+003
   5.9110   4.46692E+003    4.32096E+003
   5.9130   4.48638E+003    4.46309E+003
   5.9150   4.47856E+003    4.38196E+003
   5.9170   4.44846E+003    4.48306E+003
   5.9180   4.51143E+003    4.50688E+003
   5.9200   4.44157E+003    4.36807E+003
   5.9220   4.44943E+003    3.03798E+003
   5.9230   4.39288E+003    1.52671E+003
   5.9250   4.41404E+003    8.63970E+002
   5.9270   4.42945E+003    4.32460E+002
   5.9290   4.40150E+003    2.79950E+002
   5.9300   4.46218E+003    2.18370E+002
   5.9310   4.40430E+003    1.58710E+002
   5.9320   4.40661E+003    1.55910E+002
   5.9340   4.43027E+003    1.58960E+002
   5.9350   4.49972E+003    1.44620E+002
   5.9360   4.42980E+003    1.48350E+002
   5.9380   4.46161E+003    1.55180E+002
   5.9390   4.44713E+003    1.86200E+002
   5.9400   4.39839E+003    2.08310E+002
   5.9410   4.35686E+003    2.18700E+002
   5.9430   4.24673E+003    3.06560E+002
   5.9440   4.16796E+003    4.13740E+002
   5.9450   4.17067E+003    6.11110E+002
   5.9470   4.21474E+003    1.16414E+003
   5.9490   4.21851E+003    2.41534E+003
   5.9500   4.24592E+003    3.49927E+003
   5.9520   4.29454E+003    4.12089E+003
   5.9540   4.37534E+003    4.64340E+003
   5.9560   4.34480E+003    4.43391E+003
   5.9570   4.45476E+003    4.21832E+003
   5.9600   4.30998E+003    4.33430E+003
   5.9610   4.35031E+003    4.32915E+003
   5.9620   4.77351E+003    4.26775E+003
   5.9640   4.72002E+003    4.29850E+003
   5.9650   3.90877E+003    4.25433E+003
   5.9660   2.54285E+003    4.31680E+003
   5.9680   1.48691E+003    4.31335E+003
   5.9690   5.87750E+002    4.23477E+003
   5.9710   4.86530E+002    4.29163E+003
   5.9720   2.99190E+002    4.23294E+003
   5.9730   2.29200E+002    4.22180E+003
   5.9740   1.91710E+002    4.31385E+003
   5.9760   1.47060E+002    4.25837E+003
   5.9770   1.30720E+002    4.31531E+003
   5.9780   1.23780E+002    4.31973E+003
   5.9800   1.29720E+002    4.34265E+003
   5.9810   1.41990E+002    4.32884E+003
   5.9830   1.54690E+002    4.27612E+003
   5.9840   1.75440E+002    4.26273E+003
   5.9850   2.17380E+002    4.30623E+003
   5.9880   3.03170E+002    4.24267E+003
   5.9890   4.78690E+002    4.33171E+003
   5.9900   5.77190E+002    4.29585E+003
   5.9920   1.01542E+003    4.26809E+003
   5.9930   1.53594E+003    4.31320E+003
   5.9940   2.85722E+003    4.35252E+003
   5.9960   4.15493E+003    4.27822E+003
   5.9970   4.81800E+003    4.26795E+003
   5.9980   4.69589E+003    4.27208E+003
   5.9990   4.38612E+003    4.23772E+003
   6.0010   4.33405E+003    4.30057E+003
   6.0020   4.34709E+003    4.30245E+003
   6.0030   4.41224E+003    4.28715E+003
   6.0040   4.37766E+003    4.26606E+003
   6.0060   4.38220E+003    4.27431E+003
   6.0090   4.35121E+003    4.27205E+003
   6.0110   4.35426E+003    4.26396E+003
   6.0130   4.37436E+003    4.20861E+003
   6.0150   4.33978E+003    4.25619E+003
   6.0160   4.40701E+003    4.54271E+003
   6.0180   4.38286E+003    4.67346E+003
   6.0200   4.43478E+003    3.76282E+003
   6.0210   4.38491E+003    3.27132E+003
   6.0220   4.44250E+003    1.96216E+003
   6.0230   4.32609E+003    1.63544E+003
   6.0250   4.39847E+003    6.73850E+002
   6.0280   4.34130E+003    4.88430E+002
   6.0310   4.32349E+003    1.89950E+002
   6.0320   4.38973E+003    1.45400E+002
   6.0330   4.38010E+003    1.48540E+002
   6.0340   4.48919E+003    1.44590E+002
   6.0350   4.43899E+003    1.35130E+002
   6.0360   4.49011E+003    1.40620E+002
   6.0370   4.41691E+003    1.47300E+002
   6.0380   4.39829E+003    1.57600E+002
   6.0390   4.41032E+003    1.73160E+002
   6.0410   4.45043E+003    2.18570E+002
   6.0420   4.46725E+003    2.33880E+002
   6.0430   4.47556E+003    2.76690E+002
   6.0450   4.41118E+003    3.85590E+002
   6.0470   4.47368E+003    6.47040E+002
   6.0480   4.43958E+003    1.21810E+003
   6.0500   4.42981E+003    2.66186E+003
   6.0520   4.38989E+003    4.19923E+003
   6.0530   4.42395E+003    4.82535E+003
   6.0550   4.42922E+003    4.76366E+003
   6.0560   4.44843E+003    4.34163E+003
   6.0570   4.41694E+003    4.32486E+003
   6.0580   4.36635E+003    4.30055E+003
   6.0600   4.38110E+003    4.40316E+003
   6.0610   4.43384E+003    4.37893E+003
   6.0620   4.66208E+003    4.27711E+003
   6.0630   4.76894E+003    4.23998E+003
   6.0640   4.69285E+003    4.26159E+003
   6.0650   3.89900E+003    4.22185E+003
   6.0660   2.88699E+003    4.28317E+003
   6.0680   1.67286E+003    4.31537E+003
   6.0690   6.18630E+002    4.33376E+003
   6.0700   4.84240E+002    4.37851E+003
   6.0720   3.73100E+002    4.32120E+003
   6.0740   2.27740E+002    4.30991E+003
   6.0750   1.66980E+002    4.34459E+003
   6.0760   1.56770E+002    4.35761E+003
   6.0770   1.36630E+002    4.38039E+003
   6.0790   1.31230E+002    4.36515E+003
   6.0800   1.35390E+002    4.33939E+003
   6.0810   1.36160E+002    4.37288E+003
   6.0830   1.49390E+002    4.35965E+003
   6.0840   1.59420E+002    4.37478E+003
   6.0850   1.89340E+002    4.34421E+003
   6.0860   2.30240E+002    4.32326E+003
   6.0870   2.83490E+002    4.36739E+003
   6.0880   3.76830E+002    4.34254E+003
   6.0890   4.78920E+002    4.39206E+003
   6.0910   5.91480E+002    4.39335E+003
   6.0920   1.09907E+003    4.37651E+003
   6.0940   2.35047E+003    4.37464E+003
   6.0950   2.85131E+003    4.39369E+003
   6.0960   3.98869E+003    4.38881E+003
   6.0970   4.25280E+003    4.40155E+003
   6.0980   4.92395E+003    4.41962E+003
   6.0990   4.59455E+003    4.33776E+003
   6.1000   4.45508E+003    4.37841E+003
   6.1020   4.38212E+003    4.38216E+003
   6.1040   4.49793E+003    4.32968E+003
   6.1060   4.48240E+003    4.36710E+003
   6.1070   4.51816E+003    4.38602E+003
   6.1080   4.46531E+003    4.39568E+003
   6.1100   4.48827E+003    4.42160E+003
   6.1110   4.54986E+003    4.39516E+003
   6.1120   4.53290E+003    4.44183E+003
   6.1130   4.58387E+003    4.45155E+003
   6.1140   4.48961E+003    4.38996E+003
   6.1150   4.58955E+003    4.35595E+003
   6.1160   4.52563E+003    4.46882E+003
   6.1180   4.54090E+003    4.74328E+003
   6.1190   4.60710E+003    4.61509E+003
   6.1200   4.54768E+003    3.76850E+003
   6.1220   4.60235E+003    2.68140E+003
   6.1230   4.54958E+003    1.96303E+003
   6.1240   4.63922E+003    1.16162E+003
   6.1250   4.62375E+003    6.54970E+002
   6.1260   4.57198E+003    6.06450E+002
   6.1270   4.67493E+003    3.52450E+002
   6.1290   4.62300E+003    3.21640E+002
   6.1300   4.63132E+003    1.94180E+002
   6.1310   4.58325E+003    1.62680E+002
   6.1320   4.64965E+003    1.60020E+002
   6.1340   4.61639E+003    1.48100E+002
   6.1350   4.61280E+003    1.40070E+002
   6.1370   4.65579E+003    1.51950E+002
   6.1380   4.60710E+003    1.63420E+002
   6.1400   4.64102E+003    1.95480E+002
   6.1410   4.59527E+003    2.20980E+002
   6.1430   4.57862E+003    2.66010E+002
   6.1450   4.60312E+003    4.27370E+002
   6.1460   4.63217E+003    5.11290E+002
   6.1480   4.63097E+003    7.55530E+002
   6.1500   4.59008E+003    1.44017E+003
   6.1520   4.63076E+003    4.00686E+003
   6.1530   4.57686E+003    4.59099E+003
   6.1550   4.54026E+003    4.80237E+003
   6.1560   4.46534E+003    4.61459E+003
   6.1570   4.49096E+003    4.41192E+003
   6.1600   4.53736E+003    4.46954E+003
   6.1610   4.53302E+003    4.44408E+003
   6.1630   4.92997E+003    4.48444E+003
   6.1650   4.90708E+003    4.43867E+003
   6.1670   3.30932E+003    4.43326E+003
   6.1700   1.82252E+003    4.42348E+003
   6.1720   5.38990E+002    4.51371E+003
   6.1730   4.31710E+002    4.47407E+003
   6.1750   2.48790E+002    4.49067E+003
   6.1760   1.90500E+002    4.47707E+003
   6.1770   1.79730E+002    4.46574E+003
   6.1780   1.51480E+002    4.45078E+003
   6.1800   1.34140E+002    4.43216E+003
   6.1810   1.37770E+002    4.46502E+003
   6.1830   1.40970E+002    4.44033E+003
   6.1850   1.71170E+002    4.51941E+003
   6.1860   1.93450E+002    4.45089E+003
   6.1870   2.40650E+002    4.49387E+003
   6.1890   2.69450E+002    4.45498E+003
   6.1900   4.51580E+002    4.49830E+003
   6.1910   5.21390E+002    4.53576E+003
   6.1920   7.77270E+002    4.45931E+003
   6.1930   9.67810E+002    4.47106E+003
   6.1940   1.56531E+003    4.43944E+003
   6.1950   2.09587E+003    4.47256E+003
   6.1960   3.14234E+003    4.44915E+003
   6.1970   3.76614E+003    4.52754E+003
   6.1990   4.70266E+003    4.47826E+003
   6.2000   5.05682E+003    4.48850E+003
   6.2010   5.00077E+003    4.52138E+003
   6.2020   4.67146E+003    4.46527E+003
   6.2040   4.61308E+003    4.47256E+003
   6.2050   4.62680E+003    4.47632E+003
   6.2060   4.61008E+003    4.44082E+003
   6.2080   4.63295E+003    4.56013E+003
   6.2090   4.60283E+003    4.47990E+003
   6.2100   4.60635E+003    4.48458E+003
   6.2110   4.55943E+003    4.43182E+003
   6.2130   4.60259E+003    4.48956E+003
   6.2150   4.55860E+003    4.46424E+003
   6.2160   4.64598E+003    4.40857E+003
   6.2170   4.53561E+003    4.45268E+003
   6.2180   4.60786E+003    4.68489E+003
   6.2200   4.62890E+003    4.83879E+003
   6.2210   4.62028E+003    4.75846E+003
   6.2220   4.65787E+003    4.37356E+003
   6.2240   4.63346E+003    2.91983E+003
   6.2260   4.62872E+003    1.16808E+003
   6.2270   4.57981E+003    7.85190E+002
   6.2280   4.59823E+003    4.26750E+002
   6.2290   4.55059E+003    3.15140E+002
   6.2310   4.56061E+003    2.34390E+002
   6.2320   4.57156E+003    1.97580E+002
   6.2340   4.52550E+003    1.68290E+002
   6.2360   4.64704E+003    1.57610E+002
   6.2370   4.67288E+003    1.51740E+002
   6.2390   4.58896E+003    1.61150E+002
   6.2410   4.55480E+003    1.92410E+002
   6.2430   4.53720E+003    2.32040E+002
   6.2440   4.46463E+003    2.73130E+002
   6.2460   4.51208E+003    3.05880E+002
   6.2470   4.50212E+003    5.48850E+002
   6.2490   4.44740E+003    7.67930E+002
   6.2500   4.51808E+003    1.23221E+003
   6.2510   4.46308E+003    1.77215E+003
   6.2530   4.49323E+003    2.64552E+003
   6.2540   4.41949E+003    4.18453E+003
   6.2560   4.44877E+003    4.77200E+003
   6.2570   4.40843E+003    4.71039E+003
   6.2580   4.41152E+003    4.48238E+003
   6.2590   4.44891E+003    4.30347E+003
   6.2610   4.35083E+003    4.34686E+003
   6.2620   4.31979E+003    4.40398E+003
   6.2630   4.54932E+003    4.34270E+003
   6.2640   4.82457E+003    4.36704E+003
   6.2650   4.85825E+003    4.39516E+003
   6.2660   4.46503E+003    4.41221E+003
   6.2680   3.18270E+003    4.36028E+003
   6.2690   2.60520E+003    4.39658E+003
   6.2700   1.41707E+003    4.36375E+003
   6.2710   8.84480E+002    4.38830E+003
   6.2720   5.74870E+002    4.35599E+003
   6.2730   3.98580E+002    4.38090E+003
   6.2740   3.18850E+002    4.36985E+003
   6.2760   2.25670E+002    4.33367E+003
   6.2780   1.53400E+002    4.36638E+003
   6.2790   1.46920E+002    4.33229E+003
   6.2800   1.49870E+002    4.35273E+003
   6.2810   1.31830E+002    4.41334E+003
   6.2830   1.33230E+002    4.38806E+003
   6.2850   1.60310E+002    4.37327E+003
   6.2860   1.73000E+002    4.36084E+003
   6.2880   1.92290E+002    4.32928E+003
   6.2900   3.20660E+002    4.39625E+003
   6.2910   4.17120E+002    4.39555E+003
   6.2930   4.64110E+002    4.42178E+003
   6.2950   9.63110E+002    4.39794E+003
   6.2970   2.01890E+003    4.39214E+003
   6.3000   4.39290E+003    4.38812E+003
   6.3020   4.79306E+003    4.40734E+003
   6.3040   4.43552E+003    4.38689E+003
   6.3070   4.49010E+003    4.44640E+003
   6.3080   4.48090E+003    4.42253E+003
   6.3090   4.52442E+003    4.43618E+003
   6.3120   4.46133E+003    4.44219E+003
   6.3130   4.53925E+003    4.45527E+003
   6.3140   4.52400E+003    4.49962E+003
   6.3160   4.50763E+003    4.45542E+003
   6.3190   4.52193E+003    4.43594E+003
   6.3200   4.54660E+003    4.88899E+003
   6.3220   4.54890E+003    4.07852E+003
   6.3230   4.53196E+003    3.12910E+003
   6.3250   4.50281E+003    2.24153E+003
   6.3270   4.52943E+003    5.79260E+002
   6.3300   4.54998E+003    3.48180E+002
   6.3320   4.53023E+003    2.05830E+002
   6.3340   4.48534E+003    1.70580E+002
   6.3350   4.41969E+003    1.44520E+002
   6.3370   4.50098E+003    1.54060E+002
   6.3390   4.61011E+003    1.65240E+002
   6.3420   4.53939E+003    1.95550E+002
   6.3430   4.56750E+003    2.22120E+002
   6.3440   4.54814E+003    2.79790E+002
   6.3460   4.53648E+003    4.66830E+002
   6.3480   4.57234E+003    7.57290E+002
   6.3490   4.52882E+003    1.06152E+003
   6.3510   4.55449E+003    1.44122E+003
   6.3520   4.59481E+003    3.20995E+003
   6.3540   4.57167E+003    4.16692E+003
   6.3560   4.54831E+003    5.01674E+003
   6.3570   4.57048E+003    4.75747E+003
   6.3580   4.57224E+003    4.51261E+003
   6.3600   4.55465E+003    4.51719E+003
   6.3620   4.48988E+003    4.55464E+003
   6.3630   4.92271E+003    4.58147E+003
   6.3640   5.02493E+003    4.65345E+003
   6.3660   4.86552E+003    4.57554E+003
   6.3670   4.44397E+003    4.58326E+003
   6.3690   2.41505E+003    4.59519E+003
   6.3710   1.13893E+003    4.56177E+003
   6.3720   8.43010E+002    4.55215E+003
   6.3730   4.77670E+002    4.59618E+003
   6.3740   3.51140E+002    4.59660E+003
   6.3760   2.64590E+002    4.61361E+003
   6.3780   1.88030E+002    4.61160E+003
   6.3790   1.37270E+002    4.63925E+003
   6.3800   1.29480E+002    4.61466E+003
   6.3820   1.39300E+002    4.62115E+003
   6.3830   1.56690E+002    4.56822E+003
   6.3850   1.57230E+002    4.54923E+003
   6.3860   1.63760E+002    4.56427E+003
   6.3880   1.72990E+002    4.62094E+003
   6.3890   2.22980E+002    4.63840E+003
   6.3910   3.71530E+002    4.64715E+003
   6.3920   5.56680E+002    4.64983E+003
   6.3930   7.39550E+002    4.59952E+003
   6.3940   1.13559E+003    4.57685E+003
   6.3960   1.58750E+003    4.60608E+003
   6.3980   3.08984E+003    4.64199E+003
   6.3990   3.88764E+003    4.66476E+003
   6.4000   4.21292E+003    4.61164E+003
   6.4010   4.21979E+003    4.64560E+003
   6.4030   3.55412E+003    4.62728E+003
   6.4050   3.64993E+003    4.62904E+003
   6.4060   3.75104E+003    4.70256E+003
   6.4070   3.73455E+003    4.70103E+003
   6.4080   3.84752E+003    4.64826E+003
   6.4090   3.86468E+003    4.67510E+003
   6.4100   3.58419E+003    4.68677E+003
   6.4110   3.58529E+003    4.60203E+003
   6.4120   3.72217E+003    4.67796E+003
   6.4140   3.70048E+003    4.64278E+003
   6.4150   3.72068E+003    4.67510E+003
   6.4160   3.74520E+003    4.60143E+003
   6.4170   3.68925E+003    4.62136E+003
   6.4190   3.92143E+003    4.97341E+003
   6.4200   3.83720E+003    5.10079E+003
   6.4210   3.78887E+003    4.98742E+003
   6.4230   3.81517E+003    3.44953E+003
   6.4260   3.83098E+003    1.61177E+003
   6.4280   4.09743E+003    4.19530E+002
   6.4300   4.07500E+003    2.63490E+002
   6.4310   4.05611E+003    2.13270E+002
   6.4330   4.09426E+003    1.91420E+002
   6.4350   4.18200E+003    1.77570E+002
   6.4370   4.26622E+003    1.60470E+002
   6.4380   4.50390E+003    1.71940E+002
   6.4400   4.51277E+003    2.00130E+002
   6.4420   4.65379E+003    2.53240E+002
   6.4430   4.68943E+003    2.79420E+002
   6.4460   4.64133E+003    3.42420E+002
   6.4470   4.71669E+003    6.47700E+002
   6.4490   4.53076E+003    1.67323E+003
   6.4500   4.50980E+003    3.30678E+003
   6.4530   4.60759E+003    4.41474E+003
   6.4540   4.64919E+003    5.03851E+003
   6.4550   4.57338E+003    5.21555E+003
   6.4570   4.70122E+003    4.76529E+003
   6.4590   4.76323E+003    4.71004E+003
   6.4600   4.69064E+003    4.75591E+003
   6.4620   4.72279E+003    4.77258E+003
   6.4630   4.75682E+003    4.71940E+003
   6.4640   4.75380E+003    4.76200E+003
   6.4650   4.75944E+003    4.79005E+003
   6.4670   4.78064E+003    4.74685E+003
   6.4680   4.82832E+003    4.71430E+003
   6.4690   4.79703E+003    4.79125E+003
   6.4700   4.81167E+003    4.74300E+003
   6.4720   4.80810E+003    4.74339E+003
   6.4740   4.81313E+003    4.70862E+003
   6.4750   4.64287E+003    4.70524E+003
   6.4760   4.66114E+003    4.75351E+003
   6.4770   4.62309E+003    4.76333E+003
   6.4790   4.70150E+003    4.81677E+003
   6.4800   4.63423E+003    4.75065E+003
   6.4820   4.81710E+003    4.76453E+003
   6.4840   4.87611E+003    4.77628E+003
   6.4850   4.84243E+003    4.72708E+003
   6.4860   4.79519E+003    4.77753E+003
   6.4880   4.74062E+003    4.79400E+003
   6.4890   4.70204E+003    4.80042E+003
   6.4910   4.67910E+003    4.78177E+003
   6.4920   4.75354E+003    4.77969E+003
   6.4940   4.65670E+003    4.79922E+003
   6.4960   4.81142E+003    4.74668E+003
   6.4970   4.76056E+003    4.77572E+003
   6.4980   4.78126E+003    4.76639E+003
   6.5000   4.75086E+003    4.80387E+003
   6.5020   4.82771E+003    4.75078E+003
   6.5030   4.80356E+003    4.78509E+003
   6.5040   4.87072E+003    4.72284E+003
   6.5050   4.85017E+003    4.72679E+003
   6.5070   4.82603E+003    4.72259E+003
   6.5090   4.80035E+003    4.73991E+003
   6.5110   4.85006E+003    4.74222E+003
   6.5120   4.84955E+003    4.76092E+003
   6.5130   4.77397E+003    4.71175E+003
   6.5140   4.79719E+003    4.65370E+003
   6.5160   4.81403E+003    4.77969E+003
   6.5170   4.83968E+003    5.05781E+003
   6.5180   4.76399E+003    5.15614E+003
   6.5190   4.83074E+003    4.82444E+003
   6.5230   4.84758E+003    4.08378E+003
   6.5240   4.85717E+003    2.28829E+003
   6.5260   4.85384E+003    1.16020E+003
   6.5270   4.83838E+003    4.00680E+002
   6.5290   4.88531E+003    2.84240E+002
   6.5310   4.86191E+003    2.12690E+002
   6.5330   4.85888E+003    1.89960E+002
   6.5350   4.71385E+003    1.64710E+002
   6.5370   4.76246E+003    1.79220E+002
   6.5380   4.77877E+003    1.78260E+002
   6.5400   4.77449E+003    1.98000E+002
   6.5410   4.78506E+003    2.22070E+002
   6.5430   4.90859E+003    2.76870E+002
   6.5450   4.84035E+003    4.88930E+002
   6.5460   4.86720E+003    8.72280E+002
   6.5490   4.85647E+003    1.35879E+003
   6.5500   4.84736E+003    1.84603E+003
   6.5510   4.79346E+003    2.78338E+003
   6.5530   4.86489E+003    4.49291E+003
   6.5540   4.84696E+003    5.20558E+003
   6.5550   4.82645E+003    4.94683E+003
   6.5570   4.83667E+003    4.81180E+003
   6.5580   4.85516E+003    4.80777E+003
   6.5610   4.84663E+003    4.81320E+003
   6.5620   4.79603E+003    4.88377E+003
   6.5630   4.87308E+003    4.79786E+003
   6.5670   4.79279E+003    4.87199E+003
   6.5680   4.80357E+003    4.84208E+003
   6.5700   4.81663E+003    4.78291E+003
   6.5740   4.79019E+003    4.78447E+003
   6.5750   4.77629E+003    4.79230E+003
   6.5760   4.75529E+003    4.80047E+003
   6.5770   4.83166E+003    4.78674E+003
   6.5780   4.86930E+003    4.81936E+003
   6.5810   4.83754E+003    4.85269E+003
   6.5820   4.81768E+003    4.76355E+003
   6.5830   4.77295E+003    4.77452E+003
   6.5850   4.81293E+003    4.84336E+003
   6.5870   4.86008E+003    4.78000E+003
   6.5900   4.78347E+003    4.74720E+003
   6.5920   4.82040E+003    4.72481E+003
   6.5940   4.81996E+003    4.76630E+003
   6.5950   4.77810E+003    4.77905E+003
   6.5970   4.77015E+003    4.72661E+003
   6.5990   4.76527E+003    4.77527E+003
   6.6000   4.81917E+003    4.77781E+003
   6.6020   4.76226E+003    4.75120E+003
   6.6040   4.70167E+003    4.71616E+003
   6.6060   4.73999E+003    4.79217E+003
   6.6080   4.69996E+003    4.80739E+003
   6.6090   4.78337E+003    4.71303E+003
   6.6110   4.75566E+003    4.68269E+003
   6.6120   4.72490E+003    4.65564E+003
   6.6130   4.68624E+003    4.64171E+003
   6.6140   4.67433E+003    4.67625E+003
   6.6160   4.68299E+003    4.58616E+003
   6.6180   4.65049E+003    4.79271E+003
   6.6190   4.61511E+003    5.02644E+003
   6.6220   4.58184E+003    4.17275E+003
   6.6240   4.54890E+003    3.03048E+003
   6.6250   4.59651E+003    7.84040E+002
   6.6270   4.53708E+003    5.88220E+002
   6.6290   4.54746E+003    4.03360E+002
   6.6310   4.49665E+003    2.16760E+002
   6.6330   4.49679E+003    1.86780E+002
   6.6340   4.48394E+003    1.58340E+002
   6.6350   4.52433E+003    1.57540E+002
   6.6360   4.47560E+003    1.51660E+002
   6.6380   4.45775E+003    1.71840E+002
   6.6400   4.43727E+003    1.73960E+002
   6.6420   4.51731E+003    1.93220E+002
   6.6430   4.47179E+003    2.44210E+002
   6.6440   4.46065E+003    2.91460E+002
   6.6450   4.43078E+003    3.79970E+002
   6.6470   4.40705E+003    5.22900E+002
   6.6480   4.31563E+003    8.77980E+002
   6.6490   4.34691E+003    1.34378E+003
   6.6510   4.32490E+003    1.94177E+003
   6.6520   4.34028E+003    3.19177E+003
   6.6540   4.31599E+003    4.22625E+003
   6.6560   4.30832E+003    4.62475E+003
   6.6590   4.30162E+003    4.23924E+003
   6.6610   4.16787E+003    4.22258E+003
   6.6630   4.54347E+003    4.25451E+003
   6.6640   4.63903E+003    4.19942E+003
   6.6660   4.27528E+003    4.20057E+003
   6.6680   1.56309E+003    4.14449E+003
   6.6690   9.75520E+002    4.17382E+003
   6.6700   6.34410E+002    4.14609E+003
   6.6710   3.79470E+002    4.09764E+003
   6.6730   2.71930E+002    4.06857E+003
   6.6760   1.60410E+002    4.15016E+003
   6.6770   1.43700E+002    4.10199E+003
   6.6790   1.40460E+002    4.04295E+003
   6.6800   1.26040E+002    4.00418E+003
   6.6810   1.34890E+002    3.99980E+003
   6.6820   1.46150E+002    3.96590E+003
   6.6830   1.47060E+002    3.99911E+003
   6.6850   1.68360E+002    3.95992E+003
   6.6880   2.20430E+002    4.03076E+003
   6.6900   3.51360E+002    3.95884E+003
   6.6930   7.54820E+002    3.92558E+003
   6.6940   1.56988E+003    3.91833E+003
   6.6960   2.34522E+003    3.85114E+003
   6.6980   4.07193E+003    3.84001E+003
   6.6990   4.25086E+003    3.81221E+003
   6.7000   4.12256E+003    3.87397E+003
   6.7020   3.75296E+003    3.78502E+003
   6.7050   3.71154E+003    3.76344E+003
   6.7060   3.74002E+003    3.75071E+003
   6.7080   3.69486E+003    3.72484E+003
   6.7090   3.65853E+003    3.63442E+003
   6.7100   3.67065E+003    3.67497E+003
   6.7120   3.62948E+003    3.60239E+003
   6.7130   3.66922E+003    3.58964E+003
   6.7140   3.59271E+003    3.62197E+003
   6.7160   3.59560E+003    3.60284E+003
   6.7170   3.59473E+003    3.53124E+003
   6.7190   3.60010E+003    3.94245E+003
   6.7200   3.55443E+003    3.64980E+003
   6.7220   3.51240E+003    2.10491E+003
   6.7240   3.56540E+003    1.50819E+003
   6.7250   3.51297E+003    9.96150E+002
   6.7270   3.54148E+003    5.28380E+002
   6.7290   3.57538E+003    2.07830E+002
   6.7310   3.49436E+003    1.81810E+002
   6.7320   3.53286E+003    1.58120E+002
   6.7330   3.57327E+003    1.45170E+002
   6.7350   3.53011E+003    1.36350E+002
   6.7360   3.50107E+003    1.44650E+002
   6.7380   3.51746E+003    1.42330E+002
   6.7390   3.52500E+003    1.51950E+002
   6.7420   3.49817E+003    1.93760E+002
   6.7430   3.56023E+003    2.27510E+002
   6.7460   3.53218E+003    3.50960E+002
   6.7480   3.53394E+003    6.55680E+002
   6.7490   3.53961E+003    9.20530E+002
   6.7500   3.57122E+003    1.77951E+003
   6.7520   3.54711E+003    2.70936E+003
   6.7560   3.60543E+003    3.75860E+003
   6.7570   3.51913E+003    3.40108E+003
   6.7590   3.55707E+003    3.38630E+003
   6.7610   3.41999E+003    3.46640E+003
   6.7620   3.57155E+003    3.49570E+003
   6.7630   3.79107E+003    3.57529E+003
   6.7640   3.94519E+003    3.54757E+003
   6.7660   3.42068E+003    3.52501E+003
   6.7680   2.91462E+003    3.50848E+003
   6.7690   2.17208E+003    3.53400E+003
   6.7710   7.31530E+002    3.52975E+003
   6.7730   3.94020E+002    3.51735E+003
   6.7740   2.47170E+002    3.54217E+003
   6.7760   1.59660E+002    3.49952E+003
   6.7780   1.23610E+002    3.52476E+003
   6.7790   1.18800E+002    3.55839E+003
   6.7820   1.25420E+002    3.51552E+003
   6.7830   1.38270E+002    3.54088E+003
   6.7840   1.44400E+002    3.56375E+003
   6.7850   1.56460E+002    3.52059E+003
   6.7860   1.71370E+002    3.54863E+003
   6.7870   2.24490E+002    3.58670E+003
   6.7900   2.80190E+002    3.52298E+003
   6.7920   5.02290E+002    3.49348E+003
   6.7930   6.89190E+002    3.51393E+003
   6.7950   1.75759E+003    3.58319E+003
   6.7960   2.65204E+003    3.53879E+003
   6.7980   3.43330E+003    3.59051E+003
   6.8010   3.73507E+003    3.58859E+003
   6.8040   3.61310E+003    3.59451E+003
   6.8050   3.62733E+003    3.62250E+003
   6.8060   3.60304E+003    3.61078E+003
   6.8080   3.62760E+003    3.64060E+003
   6.8100   3.61002E+003    3.62302E+003
   6.8110   3.67455E+003    3.67078E+003
   6.8120   3.66157E+003    3.60469E+003
   6.8130   3.66569E+003    3.67810E+003
   6.8150   3.68312E+003    3.66765E+003
   6.8160   3.68888E+003    3.55983E+003
   6.8170   3.67104E+003    3.57872E+003
   6.8180   3.71760E+003    3.97716E+003
   6.8200   3.69432E+003    4.04510E+003
   6.8210   3.71191E+003    3.71987E+003
   6.8220   3.71213E+003    2.70727E+003
   6.8230   3.76469E+003    1.23940E+003
   6.8250   3.77826E+003    6.51060E+002
   6.8270   3.84186E+003    4.12390E+002
   6.8280   3.77327E+003    3.06640E+002
   6.8300   3.75266E+003    2.01040E+002
   6.8310   3.74743E+003    1.74440E+002
   6.8320   3.76292E+003    1.62040E+002
   6.8340   3.79458E+003    1.42500E+002
   6.8370   3.78872E+003    1.40310E+002
   6.8390   3.89475E+003    1.43660E+002
   6.8400   3.93607E+003    1.89580E+002
   6.8420   3.93613E+003    2.10980E+002
   6.8440   3.89779E+003    2.23850E+002
   6.8460   3.94759E+003    3.09400E+002
   6.8490   3.95138E+003    6.22120E+002
   6.8500   3.94469E+003    1.69459E+003
   6.8530   3.99282E+003    3.08110E+003
   6.8540   3.97658E+003    3.92577E+003
   6.8550   4.01758E+003    4.27615E+003
   6.8560   4.02356E+003    4.34519E+003
   6.8570   3.96918E+003    4.03930E+003
   6.8580   4.00997E+003    3.89902E+003
   6.8600   4.01571E+003    3.98293E+003
   6.8610   4.04728E+003    4.00480E+003
   6.8640   4.03665E+003    4.04326E+003
   6.8660   4.05572E+003    4.03932E+003
   6.8670   4.02655E+003    4.07470E+003
   6.8690   4.08251E+003    4.02568E+003
   6.8710   4.07577E+003    4.10570E+003
   6.8720   4.03605E+003    4.09020E+003
   6.8740   4.11060E+003    4.01283E+003
   6.8760   4.12014E+003    4.09749E+003
   6.8780   4.12842E+003    4.08660E+003
   6.8790   4.05326E+003    4.06168E+003
   6.8810   4.06896E+003    4.13111E+003
   6.8830   4.18990E+003    4.08928E+003
   6.8850   4.10197E+003    4.08877E+003
   6.8870   4.07880E+003    4.07577E+003
   6.8890   4.10041E+003    4.12910E+003
   6.8930   4.06819E+003    4.10681E+003
   6.8940   4.10395E+003    4.08605E+003
   6.8960   4.15403E+003    4.10994E+003
   6.8970   4.14971E+003    4.14130E+003
   6.8990   4.14450E+003    4.16950E+003
   6.9020   4.10682E+003    4.20159E+003
   6.9040   4.14905E+003    4.19119E+003
   6.9060   4.18548E+003    4.22085E+003
   6.9080   4.16976E+003    4.21182E+003
   6.9100   4.19577E+003    4.18947E+003
   6.9110   4.22450E+003    4.18286E+003
   6.9130   4.20945E+003    4.13788E+003
   6.9150   4.20197E+003    4.22994E+003
   6.9160   4.19840E+003    4.14228E+003
   6.9180   4.23778E+003    4.17892E+003
   6.9190   4.22467E+003    4.55152E+003
   6.9200   4.27115E+003    4.65397E+003
   6.9210   4.32291E+003    4.50073E+003
   6.9230   4.28264E+003    1.98974E+003
   6.9250   4.29541E+003    8.73210E+002
   6.9260   4.32671E+003    5.93410E+002
   6.9280   4.38413E+003    3.72110E+002
   6.9300   4.41609E+003    2.18170E+002
   6.9310   4.37090E+003    1.86030E+002
   6.9330   4.37480E+003    1.73900E+002
   6.9340   4.42519E+003    1.64470E+002
   6.9350   4.43362E+003    1.56980E+002
   6.9370   4.40367E+003    1.49170E+002
   6.9380   4.44115E+003    1.59330E+002
   6.9400   4.37530E+003    1.89810E+002
   6.9410   4.43212E+003    2.06390E+002
   6.9440   4.41245E+003    2.82600E+002
   6.9450   4.39365E+003    3.92140E+002
   6.9460   4.47871E+003    5.03950E+002
   6.9470   4.50513E+003    6.50260E+002
   6.9480   4.47673E+003    1.12417E+003
   6.9500   4.47062E+003    2.02423E+003
   6.9520   4.47675E+003    3.36775E+003
   6.9530   4.52738E+003    4.40504E+003
   6.9540   4.43471E+003    4.80197E+003
   6.9570   4.47217E+003    4.77858E+003
   6.9590   4.47712E+003    4.48443E+003
   6.9610   4.38814E+003    4.50569E+003
   6.9620   4.43998E+003    4.49060E+003
   6.9630   4.81224E+003    4.53576E+003
   6.9650   4.93667E+003    4.50005E+003
   6.9660   4.56026E+003    4.50316E+003
   6.9680   2.47584E+003    4.53795E+003
   6.9690   1.74033E+003    4.56347E+003
   6.9700   8.79360E+002    4.47562E+003
   6.9720   6.30050E+002    4.52447E+003
   6.9740   3.24900E+002    4.50084E+003
   6.9750   2.16870E+002    4.54818E+003
   6.9770   1.68930E+002    4.53465E+003
   6.9800   1.45120E+002    4.54001E+003
   6.9820   1.42840E+002    4.52214E+003
   6.9840   1.66200E+002    4.54329E+003
   6.9850   1.72010E+002    4.52462E+003
   6.9870   1.92850E+002    4.55672E+003
   6.9890   3.42750E+002    4.53818E+003
   6.9910   4.16270E+002    4.48627E+003
   6.9950   9.68880E+002    4.54377E+003
   6.9970   3.15876E+003    4.57375E+003
   6.9990   4.27287E+003    4.56544E+003
   7.0000   4.94081E+003    4.56866E+003
   7.0010   4.96090E+003    4.58107E+003
   7.0030   4.67645E+003    4.63237E+003
   7.0040   4.66096E+003    4.62358E+003
   7.0070   4.65199E+003    4.63787E+003
   7.0080   4.66668E+003    4.65526E+003
   7.0110   4.69704E+003    4.61895E+003
   7.0120   4.73992E+003    4.67414E+003
   7.0140   4.70998E+003    4.68894E+003
   7.0150   4.71389E+003    4.63077E+003
   7.0170   4.74848E+003    4.63574E+003
   7.0180   4.75720E+003    4.75816E+003
   7.0190   4.80380E+003    5.21535E+003
   7.0220   4.79847E+003    5.09945E+003
   7.0230   4.77839E+003    4.77260E+003
   7.0250   4.78405E+003    3.40309E+003
   7.0260   4.86552E+003    1.57310E+003
   7.0270   4.88969E+003    9.50690E+002
   7.0290   4.88896E+003    4.32680E+002
   7.0310   4.94709E+003    2.90060E+002
   7.0320   4.93820E+003    2.36890E+002
   7.0340   4.99484E+003    1.94890E+002
   7.0350   4.89071E+003    1.84330E+002
   7.0370   4.98263E+003    1.72470E+002
   7.0390   5.00860E+003    1.86260E+002
   7.0410   5.03585E+003    1.92100E+002
   7.0430   5.06468E+003    2.34500E+002
   7.0440   5.07746E+003    3.05310E+002
   7.0460   5.08965E+003    3.46920E+002
   7.0480   5.04679E+003    6.76460E+002
   7.0500   5.19769E+003    1.14184E+003
   7.0510   5.15896E+003    2.29636E+003
   7.0530   5.13070E+003    2.87225E+003
   7.0550   5.18809E+003    5.33514E+003
   7.0570   5.23216E+003    5.65828E+003
   7.0580   5.23870E+003    5.52129E+003
   7.0600   5.21447E+003    5.26213E+003
   7.0610   5.29940E+003    5.31541E+003
   7.0620   5.18607E+003    5.26019E+003
   7.0640   5.28163E+003    5.26638E+003
   7.0650   5.70390E+003    5.28190E+003
   7.0660   5.87067E+003    5.36676E+003
   7.0680   5.45825E+003    5.30989E+003
   7.0690   4.00070E+003    5.37320E+003
   7.0710   2.55557E+003    5.37290E+003
   7.0730   1.01406E+003    5.39297E+003
   7.0750   6.83500E+002    5.38861E+003
   7.0770   3.30390E+002    5.34859E+003
   7.0790   2.33580E+002    5.40460E+003
   7.0800   1.89350E+002    5.38567E+003
   7.0820   1.52080E+002    5.39098E+003
   7.0840   1.63590E+002    5.40664E+003
   7.0850   1.63910E+002    5.46177E+003
   7.0870   1.77850E+002    5.47681E+003
   7.0880   2.01180E+002    5.39464E+003
   7.0910   3.22750E+002    5.38462E+003
   7.0920   4.06990E+002    5.42684E+003
   7.0930   5.78410E+002    5.43560E+003
   7.0940   7.80970E+002    5.43974E+003
   7.0960   1.37636E+003    5.46205E+003
   7.0980   1.88827E+003    5.51548E+003
   7.0990   2.68442E+003    5.44065E+003
   7.1010   5.43703E+003    5.38711E+003
   7.1030   5.92722E+003    5.49066E+003
   7.1040   5.69700E+003    5.51562E+003
   7.1050   5.50648E+003    5.52391E+003
   7.1070   5.53505E+003    5.54035E+003
   7.1080   5.45082E+003    5.50828E+003
   7.1090   5.48226E+003    5.48399E+003
   7.1100   5.51114E+003    5.51132E+003
   7.1120   5.52243E+003    5.43693E+003
   7.1140   5.57703E+003    5.55941E+003
   7.1150   5.57000E+003    5.49615E+003
   7.1170   5.55023E+003    5.47712E+003
   7.1190   5.55654E+003    5.46684E+003
   7.1200   5.62010E+003    5.42497E+003
   7.1220   5.52560E+003    5.71579E+003
   7.1240   5.52813E+003    5.95846E+003
   7.1250   5.58057E+003    3.92200E+003
   7.1280   5.49086E+003    2.42802E+003
   7.1290   5.49393E+003    1.42843E+003
   7.1300   5.52081E+003    6.90600E+002
   7.1330   5.40648E+003    5.24410E+002
   7.1340   5.34608E+003    3.64790E+002
   7.1360   5.35969E+003    2.63090E+002
   7.1370   5.38019E+003    2.34310E+002
   7.1390   5.43200E+003    2.11090E+002
   7.1410   5.49944E+003    2.09440E+002
   7.1420   5.45262E+003    2.23970E+002
   7.1430   5.47702E+003    2.48150E+002
   7.1450   5.44181E+003    2.67360E+002
   7.1460   5.55514E+003    3.36360E+002
   7.1470   5.45168E+003    4.29390E+002
   7.1490   5.49240E+003    5.89410E+002
   7.1510   5.44885E+003    7.83280E+002
   7.1520   5.32446E+003    1.13626E+003
   7.1540   5.35221E+003    2.20283E+003
   7.1550   5.41215E+003    3.21846E+003
   7.1560   5.39164E+003    4.21098E+003
   7.1590   5.26470E+003    5.48213E+003
   7.1610   5.07520E+003    5.58880E+003
   7.1630   4.98037E+003    5.29949E+003
   7.1640   4.87840E+003    5.42225E+003
   7.1660   4.84021E+003    5.41695E+003
   7.1670   4.97682E+003    5.44039E+003
   7.1680   5.05177E+003    5.44162E+003
   7.1690   4.61289E+003    5.44236E+003
   7.1700   3.62704E+003    5.44901E+003
   7.1730   2.15649E+003    5.44631E+003
   7.1740   1.14013E+003    5.44993E+003
   7.1760   5.99480E+002    5.54418E+003
   7.1780   3.65450E+002    5.61029E+003
   7.1800   3.38090E+002    5.98989E+003
   7.1810   2.55120E+002    6.53961E+003
   7.1830   1.88970E+002    7.00690E+003
   7.1850   2.18530E+002    8.51756E+003
   7.1860   2.95470E+002    8.43252E+003
   7.1870   3.35320E+002    9.06014E+003
   7.1880   2.42520E+002    8.36974E+003
   7.1900   1.70520E+002    1.36372E+003
   7.1910   5.17600E+001    9.61500E+001
   7.1940   5.28500E+001    4.52900E+001
   7.1960   1.42100E+001    3.22900E+001
   7.1990   4.18000E+000    2.85600E+001
   7.2000   4.22000E+000    2.05200E+001
   7.2010   4.21000E+000    1.99100E+001
   7.2030   4.17000E+000    2.26700E+001
   7.2050   4.18000E+000    1.93000E+001
   7.2080   4.15000E+000    1.76500E+001
   7.2100   4.21000E+000    1.64900E+001
   7.2120   4.10000E+000    2.00900E+001
   7.2130   4.23000E+000    1.22100E+001
   7.2150   4.21000E+000    1.16400E+001
   7.2160   4.22000E+000    1.06100E+001
   7.2170   4.16000E+000    1.18400E+001
   7.2190   4.14000E+000    9.28000E+000
   7.2200   4.20000E+000    1.09100E+001
   7.2220   4.24000E+000    8.16000E+000
   7.2240   4.15000E+000    7.95000E+000
   7.2270   4.25000E+000    4.60000E+000
   7.2290   4.21000E+000    5.77000E+000
   7.2310   4.25000E+000    5.13000E+000
   7.2320   4.15000E+000    4.22000E+000
   7.2340   4.15000E+000    5.70000E+000
   7.2360   4.23000E+000    4.53000E+000
   7.2390   4.29000E+000    7.47000E+000
   7.2400   4.24000E+000    5.38000E+000
   7.2410   4.23000E+000    3.29000E+000
   7.2430   4.19000E+000    2.51000E+000
   7.2440   4.15000E+000    4.61000E+000
   7.2450   4.18000E+000    2.58000E+000
   7.2470   4.13000E+000    1.02000E+000
   7.2490   4.16000E+000    1.24000E+000
   7.2500   4.23000E+000    4.50000E-001
   7.2520   4.22000E+000    1.05000E+000
   7.2540   4.20000E+000    1.60000E-001
   7.2570   4.15000E+000    4.10000E-001
   7.2590   4.20000E+000    4.00000E-002
   7.2610   4.19000E+000    2.20000E-001
   7.2620   4.26000E+000    1.80000E-001
   7.2640   4.21000E+000    1.00000E-002
   7.2650   4.29000E+000    5.50000E-001
   7.2660   4.31000E+000    5.80000E-001
   7.2680   4.28000E+000    1.10000E-001
   7.2710   4.20000E+000    2.70000E-001
   7.2720   4.25000E+000    4.20000E-001
   7.2750   4.23000E+000    3.40000E-001
   7.2760   4.24000E+000    2.60000E-001
   7.2770   4.18000E+000    3.50000E-001
   7.2790   4.21000E+000    2.80000E-001
   7.2800   4.21000E+000    3.30000E-001
   7.2810   4.19000E+000    3.80000E-001
   7.2830   4.18000E+000    4.50000E-001
   7.2840   4.18000E+000    1.00000E-001
   7.2860   4.27000E+000    3.90000E-001
   7.2880   4.17000E+000    3.50000E-001
   7.2890   4.25000E+000    2.60000E-001
   7.2910   4.14000E+000    8.10000E-001
   7.2940   4.16000E+000    2.40000E-001
   7.2960   4.23000E+000    2.90000E-001
   7.2980   4.25000E+000    2.20000E-001
   7.2990   4.19000E+000    4.10000E-001
   7.3000   4.13000E+000    7.20000E-001
