# Supplementary material for: A radial calibration window for analytical ultracentrifugation
Source: PLoS One. 2018 Jul 30;13(7):e0201529. doi: 10.1371/journal.pone.0201529 (PMC6066226; doi:10.1371/journal.pone.0201529)
Supplement: S1 Dataset — (ZIP) [file pone.0201529.s001.zip › ABSscans/00002.RI4]

new artiface
I 4 20.7 50000 0000874 2.0830E10 279 1 
   5.7990   3.12371E+003    3.52338E+003
   5.8000   2.80192E+003    3.41524E+003
   5.8010   3.12357E+003    3.44153E+003
   5.8020   3.29129E+003    3.51300E+003
   5.8030   2.99032E+003    3.55716E+003
   5.8040   2.96884E+003    3.44270E+003
   5.8050   3.41917E+003    3.57661E+003
   5.8060   3.38046E+003    3.57383E+003
   5.8080   3.56737E+003    3.56131E+003
   5.8100   3.55315E+003    3.74699E+003
   5.8110   3.73110E+003    3.76415E+003
   5.8120   3.70183E+003    3.85194E+003
   5.8130   3.77275E+003    3.83222E+003
   5.8150   3.85056E+003    3.79348E+003
   5.8160   3.91868E+003    3.89123E+003
   5.8170   3.95865E+003    4.09153E+003
   5.8200   4.01077E+003    4.33067E+003
   5.8220   4.11760E+003    3.60922E+003
   5.8240   4.23972E+003    1.62944E+003
   5.8260   4.33152E+003    7.21680E+002
   5.8270   4.31474E+003    6.26090E+002
   5.8290   4.35816E+003    3.43140E+002
   5.8310   4.29134E+003    2.03030E+002
   5.8320   4.39381E+003    1.72910E+002
   5.8340   4.39781E+003    1.61850E+002
   5.8350   4.40629E+003    1.53840E+002
   5.8360   4.37054E+003    1.45770E+002
   5.8370   4.44611E+003    1.56390E+002
   5.8380   4.42437E+003    1.50410E+002
   5.8390   4.43299E+003    1.75610E+002
   5.8400   4.42897E+003    1.84320E+002
   5.8410   4.44738E+003    2.00470E+002
   5.8420   4.50066E+003    2.39740E+002
   5.8430   4.46720E+003    2.96760E+002
   5.8440   4.49588E+003    3.75980E+002
   5.8450   4.45501E+003    4.18410E+002
   5.8470   4.46308E+003    6.04800E+002
   5.8480   4.46880E+003    1.36319E+003
   5.8490   4.45534E+003    1.74405E+003
   5.8500   4.45606E+003    2.00677E+003
   5.8520   4.40274E+003    3.32820E+003
   5.8530   4.43094E+003    4.44875E+003
   5.8540   4.45478E+003    4.69672E+003
   5.8550   4.43587E+003    4.71788E+003
   5.8570   4.47142E+003    4.54419E+003
   5.8580   4.41879E+003    4.30870E+003
   5.8590   4.42281E+003    4.34512E+003
   5.8610   4.38042E+003    4.38987E+003
   5.8630   4.60291E+003    4.36557E+003
   5.8640   4.83427E+003    4.37119E+003
   5.8660   4.50586E+003    4.37970E+003
   5.8680   2.33387E+003    4.41872E+003
   5.8690   1.45523E+003    4.39338E+003
   5.8700   9.18390E+002    4.42046E+003
   5.8710   7.18650E+002    4.41222E+003
   5.8730   4.53400E+002    4.44519E+003
   5.8750   2.22560E+002    4.45477E+003
   5.8760   1.85330E+002    4.50602E+003
   5.8780   1.59580E+002    4.52143E+003
   5.8800   1.42900E+002    4.49719E+003
   5.8820   1.41230E+002    4.44327E+003
   5.8830   1.67230E+002    4.50466E+003
   5.8850   1.84880E+002    4.50524E+003
   5.8860   2.10670E+002    4.51845E+003
   5.8870   2.52980E+002    4.52760E+003
   5.8890   3.53250E+002    4.54014E+003
   5.8900   4.32730E+002    4.53573E+003
   5.8910   5.25920E+002    4.53870E+003
   5.8920   1.06327E+003    4.54153E+003
   5.8940   1.37255E+003    4.57290E+003
   5.8960   2.67751E+003    4.58329E+003
   5.8980   4.66137E+003    4.54302E+003
   5.8990   5.02528E+003    4.56467E+003
   5.9000   4.97687E+003    4.61013E+003
   5.9010   4.67343E+003    4.58243E+003
   5.9030   4.55299E+003    4.59582E+003
   5.9040   4.64345E+003    4.42767E+003
   5.9060   4.59572E+003    4.41099E+003
   5.9080   4.56443E+003    4.36019E+003
   5.9100   4.45514E+003    4.29750E+003
   5.9120   4.42008E+003    4.37497E+003
   5.9130   4.41915E+003    4.38526E+003
   5.9150   4.44475E+003    4.43216E+003
   5.9170   4.48967E+003    4.47554E+003
   5.9180   4.48049E+003    4.75647E+003
   5.9190   4.47559E+003    4.77650E+003
   5.9200   4.48988E+003    4.52187E+003
   5.9220   4.40334E+003    3.15383E+003
   5.9240   4.42983E+003    1.57987E+003
   5.9250   4.40823E+003    9.05920E+002
   5.9260   4.39078E+003    7.33390E+002
   5.9270   4.42561E+003    4.61170E+002
   5.9290   4.37099E+003    2.58070E+002
   5.9300   4.39439E+003    2.11030E+002
   5.9320   4.45076E+003    1.71280E+002
   5.9330   4.36996E+003    1.50740E+002
   5.9340   4.44198E+003    1.46920E+002
   5.9350   4.44006E+003    1.41020E+002
   5.9360   4.34407E+003    1.43460E+002
   5.9380   4.38733E+003    1.56130E+002
   5.9390   4.39994E+003    1.67110E+002
   5.9410   4.46187E+003    2.08310E+002
   5.9420   4.25546E+003    2.42290E+002
   5.9430   4.17116E+003    3.35230E+002
   5.9450   4.15687E+003    4.18960E+002
   5.9470   4.22828E+003    1.20912E+003
   5.9480   4.21015E+003    1.81565E+003
   5.9490   4.21991E+003    2.16036E+003
   5.9500   4.30376E+003    3.31269E+003
   5.9520   4.26794E+003    3.64948E+003
   5.9530   4.27019E+003    4.15667E+003
   5.9540   4.27747E+003    4.36083E+003
   5.9560   4.28567E+003    4.34653E+003
   5.9570   4.31941E+003    4.28093E+003
   5.9590   4.34122E+003    4.23775E+003
   5.9610   4.23161E+003    4.29379E+003
   5.9620   4.53294E+003    4.27094E+003
   5.9630   4.76323E+003    4.29175E+003
   5.9640   4.60286E+003    4.28585E+003
   5.9650   4.39610E+003    4.27542E+003
   5.9660   3.02935E+003    4.26673E+003
   5.9690   1.66436E+003    4.25640E+003
   5.9710   7.89500E+002    4.28307E+003
   5.9720   3.66960E+002    4.29627E+003
   5.9740   3.20660E+002    4.24217E+003
   5.9760   1.67730E+002    4.24762E+003
   5.9780   1.29530E+002    4.24171E+003
   5.9800   1.20130E+002    4.37203E+003
   5.9810   1.23370E+002    4.30563E+003
   5.9820   1.34510E+002    4.28211E+003
   5.9830   1.47260E+002    4.24374E+003
   5.9860   1.63300E+002    4.27130E+003
   5.9870   1.98700E+002    4.25981E+003
   5.9880   2.12280E+002    4.32320E+003
   5.9890   2.79680E+002    4.30660E+003
   5.9900   3.78670E+002    4.27211E+003
   5.9910   4.46190E+002    4.29434E+003
   5.9930   7.28890E+002    4.23558E+003
   5.9940   1.29765E+003    4.25337E+003
   5.9950   1.70384E+003    4.27584E+003
   5.9960   2.49743E+003    4.28235E+003
   5.9980   3.02424E+003    4.24774E+003
   5.9990   4.75292E+003    4.26345E+003
   6.0000   4.63620E+003    4.24998E+003
   6.0030   4.38701E+003    4.29548E+003
   6.0040   4.31770E+003    4.29403E+003
   6.0050   4.37482E+003    4.23752E+003
   6.0070   4.25035E+003    4.27788E+003
   6.0080   4.29684E+003    4.24784E+003
   6.0100   4.31960E+003    4.27938E+003
   6.0110   4.39490E+003    4.29751E+003
   6.0120   4.36256E+003    4.22311E+003
   6.0150   4.35718E+003    4.24401E+003
   6.0160   4.34837E+003    4.17940E+003
   6.0180   4.37592E+003    4.30478E+003
   6.0200   4.36674E+003    4.67454E+003
   6.0220   4.35734E+003    3.73657E+003
   6.0230   4.35702E+003    1.90351E+003
   6.0240   4.41436E+003    1.57506E+003
   6.0250   4.37175E+003    7.99380E+002
   6.0270   4.29579E+003    6.27040E+002
   6.0280   4.37697E+003    2.94250E+002
   6.0300   4.32390E+003    2.34530E+002
   6.0310   4.35068E+003    1.94130E+002
   6.0330   4.36200E+003    1.55690E+002
   6.0340   4.36717E+003    1.39710E+002
   6.0350   4.49050E+003    1.33130E+002
   6.0370   4.42754E+003    1.34690E+002
   6.0380   4.40947E+003    1.38120E+002
   6.0390   4.39019E+003    1.57370E+002
   6.0410   4.45478E+003    1.77170E+002
   6.0420   4.45843E+003    2.20580E+002
   6.0430   4.38656E+003    2.26850E+002
   6.0440   4.42262E+003    2.97780E+002
   6.0450   4.38223E+003    4.06050E+002
   6.0460   4.44615E+003    4.56390E+002
   6.0470   4.38380E+003    7.24100E+002
   6.0480   4.43057E+003    9.39570E+002
   6.0500   4.40000E+003    2.35800E+003
   6.0520   4.38564E+003    3.28956E+003
   6.0530   4.42263E+003    4.34898E+003
   6.0540   4.41117E+003    4.73902E+003
   6.0550   4.44365E+003    4.65621E+003
   6.0570   4.39996E+003    4.29712E+003
   6.0590   4.32078E+003    4.32208E+003
   6.0610   4.29883E+003    4.35698E+003
   6.0630   4.75341E+003    4.20575E+003
   6.0640   4.71669E+003    4.25781E+003
   6.0650   4.25052E+003    4.23017E+003
   6.0670   2.83628E+003    4.20987E+003
   6.0680   1.63758E+003    4.31355E+003
   6.0690   1.27000E+003    4.29522E+003
   6.0700   6.41220E+002    4.36183E+003
   6.0710   5.31840E+002    4.30001E+003
   6.0720   3.61050E+002    4.34575E+003
   6.0740   2.74230E+002    4.28748E+003
   6.0750   1.77880E+002    4.35162E+003
   6.0770   1.38650E+002    4.35908E+003
   6.0780   1.38160E+002    4.32087E+003
   6.0790   1.24010E+002    4.35572E+003
   6.0800   1.18080E+002    4.30402E+003
   6.0810   1.30630E+002    4.36054E+003
   6.0820   1.41360E+002    4.40667E+003
   6.0840   1.72470E+002    4.36845E+003
   6.0860   1.99130E+002    4.32700E+003
   6.0870   2.32930E+002    4.31821E+003
   6.0890   3.19610E+002    4.39093E+003
   6.0900   4.47950E+002    4.38026E+003
   6.0910   5.58770E+002    4.37589E+003
   6.0920   8.39240E+002    4.32575E+003
   6.0940   1.68805E+003    4.33274E+003
   6.0950   2.85589E+003    4.36986E+003
   6.0970   3.80946E+003    4.35303E+003
   6.0980   4.88451E+003    4.38503E+003
   6.0990   4.92631E+003    4.33502E+003
   6.1000   4.70209E+003    4.34677E+003
   6.1010   4.43023E+003    4.37616E+003
   6.1020   4.38085E+003    4.34008E+003
   6.1030   4.42002E+003    4.34024E+003
   6.1040   4.44891E+003    4.33048E+003
   6.1060   4.47744E+003    4.38465E+003
   6.1080   4.54954E+003    4.32763E+003
   6.1090   4.50484E+003    4.38241E+003
   6.1110   4.43683E+003    4.30914E+003
   6.1120   4.46379E+003    4.39619E+003
   6.1130   4.53602E+003    4.44234E+003
   6.1150   4.51620E+003    4.31307E+003
   6.1160   4.55724E+003    4.38902E+003
   6.1170   4.54579E+003    4.49686E+003
   6.1180   4.53576E+003    4.84002E+003
   6.1190   4.55048E+003    4.79062E+003
   6.1200   4.55966E+003    4.14801E+003
   6.1210   4.51740E+003    3.67927E+003
   6.1230   4.58874E+003    2.79427E+003
   6.1240   4.60836E+003    9.57320E+002
   6.1260   4.58669E+003    6.63560E+002
   6.1270   4.60987E+003    3.89460E+002
   6.1280   4.59247E+003    3.14680E+002
   6.1290   4.57888E+003    2.35450E+002
   6.1300   4.58945E+003    1.84880E+002
   6.1310   4.61645E+003    1.80160E+002
   6.1330   4.58199E+003    1.57950E+002
   6.1340   4.56191E+003    1.52800E+002
   6.1360   4.65117E+003    1.48110E+002
   6.1370   4.62571E+003    1.65710E+002
   6.1390   4.63398E+003    1.76540E+002
   6.1400   4.56791E+003    1.87850E+002
   6.1410   4.62305E+003    2.18910E+002
   6.1420   4.55373E+003    2.43690E+002
   6.1430   4.55842E+003    3.26850E+002
   6.1450   4.57730E+003    4.03880E+002
   6.1460   4.54535E+003    4.89870E+002
   6.1470   4.59744E+003    7.55690E+002
   6.1480   4.60886E+003    1.01448E+003
   6.1500   4.56148E+003    2.53134E+003
   6.1530   4.54392E+003    4.48949E+003
   6.1550   4.56013E+003    4.77973E+003
   6.1560   4.50089E+003    4.61533E+003
   6.1570   4.51148E+003    4.37308E+003
   6.1580   4.53086E+003    4.38097E+003
   6.1590   4.46044E+003    4.41965E+003
   6.1600   4.40599E+003    4.44258E+003
   6.1610   4.56347E+003    4.44010E+003
   6.1630   4.85473E+003    4.42754E+003
   6.1640   4.85203E+003    4.42725E+003
   6.1660   4.48881E+003    4.35261E+003
   6.1670   3.31633E+003    4.51077E+003
   6.1690   1.45456E+003    4.41412E+003
   6.1710   9.63920E+002    4.46341E+003
   6.1730   3.77070E+002    4.42021E+003
   6.1750   2.39240E+002    4.40061E+003
   6.1760   2.07050E+002    4.40256E+003
   6.1780   1.51470E+002    4.48807E+003
   6.1800   1.40960E+002    4.48602E+003
   6.1810   1.43830E+002    4.41966E+003
   6.1830   1.37790E+002    4.48203E+003
   6.1840   1.64510E+002    4.48263E+003
   6.1850   1.92290E+002    4.47636E+003
   6.1870   2.19970E+002    4.45345E+003
   6.1880   2.27370E+002    4.46834E+003
   6.1890   2.69420E+002    4.40819E+003
   6.1900   3.78720E+002    4.45850E+003
   6.1920   5.27570E+002    4.48199E+003
   6.1930   5.85880E+002    4.47179E+003
   6.1940   1.05035E+003    4.48470E+003
   6.1960   2.57340E+003    4.41610E+003
   6.1970   3.42936E+003    4.48280E+003
   6.1990   4.69563E+003    4.42086E+003
   6.2020   4.97474E+003    4.44646E+003
   6.2040   4.56457E+003    4.53408E+003
   6.2060   4.58524E+003    4.44935E+003
   6.2080   4.57258E+003    4.49837E+003
   6.2090   4.55695E+003    4.48053E+003
   6.2100   4.53680E+003    4.50948E+003
   6.2120   4.55344E+003    4.52282E+003
   6.2130   4.54680E+003    4.54991E+003
   6.2140   4.67398E+003    4.47446E+003
   6.2160   4.65267E+003    4.45149E+003
   6.2170   4.56639E+003    4.42123E+003
   6.2180   4.59891E+003    4.46310E+003
   6.2190   4.60524E+003    4.72867E+003
   6.2200   4.53891E+003    4.86095E+003
   6.2210   4.59764E+003    4.69927E+003
   6.2220   4.57431E+003    4.00717E+003
   6.2240   4.62046E+003    2.21972E+003
   6.2250   4.59684E+003    1.42114E+003
   6.2270   4.55615E+003    9.18960E+002
   6.2280   4.59212E+003    3.97670E+002
   6.2290   4.49499E+003    3.02030E+002
   6.2300   4.58004E+003    2.28370E+002
   6.2320   4.52958E+003    1.95050E+002
   6.2330   4.55130E+003    1.60630E+002
   6.2340   4.57211E+003    1.43130E+002
   6.2360   4.62313E+003    1.44410E+002
   6.2390   4.61234E+003    1.56750E+002
   6.2410   4.50012E+003    1.90680E+002
   6.2430   4.49697E+003    2.21800E+002
   6.2460   4.49379E+003    4.12550E+002
   6.2470   4.45494E+003    5.39880E+002
   6.2480   4.48541E+003    6.31580E+002
   6.2490   4.47180E+003    1.01797E+003
   6.2500   4.43223E+003    1.34281E+003
   6.2510   4.49504E+003    2.28454E+003
   6.2530   4.46194E+003    3.33652E+003
   6.2550   4.43691E+003    4.68684E+003
   6.2560   4.46954E+003    4.75930E+003
   6.2570   4.37549E+003    4.53740E+003
   6.2580   4.45279E+003    4.34665E+003
   6.2590   4.43668E+003    4.30212E+003
   6.2600   4.32391E+003    4.33483E+003
   6.2620   4.32822E+003    4.37509E+003
   6.2640   4.74160E+003    4.34898E+003
   6.2660   4.54749E+003    4.36783E+003
   6.2670   4.01060E+003    4.30837E+003
   6.2690   2.78522E+003    4.37898E+003
   6.2700   1.95417E+003    4.32098E+003
   6.2710   1.29930E+003    4.34817E+003
   6.2720   8.21180E+002    4.31103E+003
   6.2740   3.51480E+002    4.34796E+003
   6.2750   2.72970E+002    4.28775E+003
   6.2760   2.05420E+002    4.33726E+003
   6.2770   1.83340E+002    4.36343E+003
   6.2780   1.56610E+002    4.34988E+003
   6.2790   1.47810E+002    4.35665E+003
   6.2800   1.35650E+002    4.33727E+003
   6.2810   1.32840E+002    4.36021E+003
   6.2820   1.34760E+002    4.35336E+003
   6.2830   1.35650E+002    4.35390E+003
   6.2840   1.52750E+002    4.37557E+003
   6.2850   1.63770E+002    4.33042E+003
   6.2860   1.76420E+002    4.36417E+003
   6.2880   1.95950E+002    4.37638E+003
   6.2900   2.53220E+002    4.40728E+003
   6.2920   4.38270E+002    4.40213E+003
   6.2950   8.51040E+002    4.41154E+003
   6.2960   1.75061E+003    4.40230E+003
   6.2980   2.10611E+003    4.36984E+003
   6.3000   3.70307E+003    4.43516E+003
   6.3020   4.92107E+003    4.38759E+003
   6.3040   4.40714E+003    4.40687E+003
   6.3050   4.42044E+003    4.42144E+003
   6.3060   4.42746E+003    4.44004E+003
   6.3070   4.49448E+003    4.40593E+003
   6.3080   4.52966E+003    4.45139E+003
   6.3090   4.50629E+003    4.46561E+003
   6.3100   4.47755E+003    4.41446E+003
   6.3120   4.49750E+003    4.40567E+003
   6.3130   4.46568E+003    4.47865E+003
   6.3160   4.57108E+003    4.47178E+003
   6.3190   4.51538E+003    4.36260E+003
   6.3200   4.48433E+003    4.90960E+003
   6.3220   4.53863E+003    4.50314E+003
   6.3230   4.48552E+003    3.80823E+003
   6.3240   4.50068E+003    3.34026E+003
   6.3250   4.49400E+003    2.31638E+003
   6.3270   4.52668E+003    6.69080E+002
   6.3280   4.58033E+003    4.41450E+002
   6.3300   4.45003E+003    3.44780E+002
   6.3320   4.53130E+003    2.04670E+002
   6.3340   4.46992E+003    1.56450E+002
   6.3370   4.44384E+003    1.55190E+002
   6.3390   4.59965E+003    1.59230E+002
   6.3420   4.52458E+003    1.79380E+002
   6.3440   4.59423E+003    2.32960E+002
   6.3460   4.54052E+003    3.26210E+002
   6.3470   4.52205E+003    5.23820E+002
   6.3490   4.50289E+003    8.76330E+002
   6.3510   4.52999E+003    1.36957E+003
   6.3520   4.59459E+003    3.19674E+003
   6.3540   4.53724E+003    4.06327E+003
   6.3560   4.58778E+003    4.75425E+003
   6.3570   4.58214E+003    4.73181E+003
   6.3580   4.56431E+003    4.52062E+003
   6.3590   4.55856E+003    4.50454E+003
   6.3620   4.56245E+003    4.48254E+003
   6.3640   4.89835E+003    4.54747E+003
   6.3660   4.75390E+003    4.53975E+003
   6.3670   4.30313E+003    4.56783E+003
   6.3690   2.99961E+003    4.59026E+003
   6.3710   1.52675E+003    4.58707E+003
   6.3720   7.07750E+002    4.61354E+003
   6.3730   4.02370E+002    4.61268E+003
   6.3760   2.87790E+002    4.57440E+003
   6.3780   1.78650E+002    4.59887E+003
   6.3800   1.49630E+002    4.57381E+003
   6.3810   1.41170E+002    4.61001E+003
   6.3830   1.37710E+002    4.57401E+003
   6.3840   1.56190E+002    4.57891E+003
   6.3850   1.67050E+002    4.61114E+003
   6.3860   1.60710E+002    4.53771E+003
   6.3880   1.87140E+002    4.54415E+003
   6.3890   2.66060E+002    4.61210E+003
   6.3900   3.49650E+002    4.61333E+003
   6.3910   4.30910E+002    4.61280E+003
   6.3920   6.04020E+002    4.66311E+003
   6.3940   8.83650E+002    4.62066E+003
   6.3960   1.87860E+003    4.64275E+003
   6.3980   3.54138E+003    4.62722E+003
   6.4010   4.30490E+003    4.64385E+003
   6.4030   3.70668E+003    4.62831E+003
   6.4040   3.51865E+003    4.60131E+003
   6.4050   3.70056E+003    4.63764E+003
   6.4060   3.53351E+003    4.64335E+003
   6.4070   3.75101E+003    4.63590E+003
   6.4080   3.58491E+003    4.65808E+003
   6.4100   3.65086E+003    4.63958E+003
   6.4110   3.69283E+003    4.63152E+003
   6.4130   3.66805E+003    4.63958E+003
   6.4150   3.82552E+003    4.63612E+003
   6.4160   3.67692E+003    4.59242E+003
   6.4170   3.72985E+003    4.52496E+003
   6.4180   3.81698E+003    4.75781E+003
   6.4190   3.84558E+003    5.13971E+003
   6.4210   3.96822E+003    4.81282E+003
   6.4230   3.77746E+003    3.90433E+003
   6.4260   3.97624E+003    9.42980E+002
   6.4280   3.87497E+003    4.18660E+002
   6.4290   3.86620E+003    3.11640E+002
   6.4310   3.96774E+003    2.46140E+002
   6.4330   3.94794E+003    1.86270E+002
   6.4350   4.15862E+003    1.69200E+002
   6.4370   4.26432E+003    1.74150E+002
   6.4380   4.40427E+003    1.72860E+002
   6.4390   4.49076E+003    2.04480E+002
   6.4420   4.59721E+003    2.26660E+002
   6.4430   4.71137E+003    2.64740E+002
   6.4440   4.72007E+003    3.17220E+002
   6.4450   4.62241E+003    3.58530E+002
   6.4460   4.60353E+003    5.07390E+002
   6.4490   4.55784E+003    9.98920E+002
   6.4510   4.54046E+003    3.33678E+003
   6.4530   4.59493E+003    4.44204E+003
   6.4540   4.61238E+003    4.97788E+003
   6.4550   4.59180E+003    5.18397E+003
   6.4570   4.70740E+003    4.72426E+003
   6.4580   4.68437E+003    4.67530E+003
   6.4600   4.68107E+003    4.74210E+003
   6.4610   4.69712E+003    4.78162E+003
   6.4620   4.68217E+003    4.74415E+003
   6.4640   4.84104E+003    4.77095E+003
   6.4650   4.67740E+003    4.70662E+003
   6.4660   4.82678E+003    4.76251E+003
   6.4680   4.76160E+003    4.70411E+003
   6.4690   4.83715E+003    4.72411E+003
   6.4700   4.79617E+003    4.71424E+003
   6.4720   4.81977E+003    4.72996E+003
   6.4730   4.83939E+003    4.72708E+003
   6.4740   4.75997E+003    4.75036E+003
   6.4750   4.76062E+003    4.75195E+003
   6.4770   4.66792E+003    4.74130E+003
   6.4780   4.63968E+003    4.72943E+003
   6.4790   4.66953E+003    4.73556E+003
   6.4800   4.67995E+003    4.75281E+003
   6.4810   4.66111E+003    4.73967E+003
   6.4820   4.68511E+003    4.73505E+003
   6.4840   4.81990E+003    4.72309E+003
   6.4850   4.80539E+003    4.73582E+003
   6.4860   4.81591E+003    4.72061E+003
   6.4870   4.76785E+003    4.75995E+003
   6.4880   4.74084E+003    4.73454E+003
   6.4890   4.69429E+003    4.73558E+003
   6.4900   4.66168E+003    4.81265E+003
   6.4920   4.68203E+003    4.77468E+003
   6.4930   4.74120E+003    4.77402E+003
   6.4940   4.71469E+003    4.78955E+003
   6.4950   4.74034E+003    4.79178E+003
   6.4970   4.71916E+003    4.74466E+003
   6.4980   4.77781E+003    4.84712E+003
   6.4990   4.73942E+003    4.77656E+003
   6.5000   4.73484E+003    4.74325E+003
   6.5010   4.77452E+003    4.75209E+003
   6.5030   4.78532E+003    4.76962E+003
   6.5040   4.80455E+003    4.74313E+003
   6.5050   4.80328E+003    4.72446E+003
   6.5060   4.79503E+003    4.76742E+003
   6.5080   4.82589E+003    4.78244E+003
   6.5090   4.72008E+003    4.78014E+003
   6.5100   4.83460E+003    4.72001E+003
   6.5130   4.81912E+003    4.71752E+003
   6.5150   4.77623E+003    4.73201E+003
   6.5160   4.82935E+003    4.69512E+003
   6.5180   4.81658E+003    4.88225E+003
   6.5190   4.74863E+003    5.20018E+003
   6.5200   4.78310E+003    4.97128E+003
   6.5210   4.79199E+003    4.07713E+003
   6.5230   4.80337E+003    3.25763E+003
   6.5240   4.78128E+003    2.73678E+003
   6.5250   4.80658E+003    1.42665E+003
   6.5260   4.81352E+003    5.90290E+002
   6.5280   4.78387E+003    3.44050E+002
   6.5300   4.91296E+003    2.24940E+002
   6.5320   4.79285E+003    1.97090E+002
   6.5340   4.77639E+003    1.84140E+002
   6.5350   4.75823E+003    1.64350E+002
   6.5360   4.78824E+003    1.67920E+002
   6.5380   4.80651E+003    1.69840E+002
   6.5410   4.74014E+003    1.84540E+002
   6.5430   4.82417E+003    2.53900E+002
   6.5440   4.84929E+003    2.99870E+002
   6.5450   4.82266E+003    4.13980E+002
   6.5480   4.82763E+003    5.66840E+002
   6.5490   4.84209E+003    1.14725E+003
   6.5500   4.84850E+003    1.89470E+003
   6.5510   4.80774E+003    2.47842E+003
   6.5530   4.83659E+003    3.22814E+003
   6.5540   4.79617E+003    5.20142E+003
   6.5580   4.76388E+003    5.10018E+003
   6.5600   4.81409E+003    4.75404E+003
   6.5610   4.81520E+003    4.82555E+003
   6.5620   4.86455E+003    4.80747E+003
   6.5640   4.80781E+003    4.80083E+003
   6.5650   4.81787E+003    4.80850E+003
   6.5660   4.84257E+003    4.79809E+003
   6.5670   4.81791E+003    4.80626E+003
   6.5690   4.79162E+003    4.82668E+003
   6.5710   4.79900E+003    4.75400E+003
   6.5740   4.80137E+003    4.77426E+003
   6.5750   4.77502E+003    4.73491E+003
   6.5770   4.80692E+003    4.69787E+003
   6.5780   4.79900E+003    4.74454E+003
   6.5800   4.85920E+003    4.81704E+003
   6.5820   4.75601E+003    4.76895E+003
   6.5840   4.75114E+003    4.81865E+003
   6.5850   4.82620E+003    4.85466E+003
   6.5870   4.80490E+003    4.73880E+003
   6.5900   4.81098E+003    4.77935E+003
   6.5920   4.79025E+003    4.71439E+003
   6.5940   4.81065E+003    4.74831E+003
   6.5950   4.77260E+003    4.71767E+003
   6.5970   4.84546E+003    4.73324E+003
   6.5990   4.77312E+003    4.77354E+003
   6.6000   4.76119E+003    4.74791E+003
   6.6010   4.78573E+003    4.76571E+003
   6.6040   4.73034E+003    4.68219E+003
   6.6050   4.69846E+003    4.73955E+003
   6.6060   4.74288E+003    4.72761E+003
   6.6080   4.70025E+003    4.68254E+003
   6.6090   4.75460E+003    4.73619E+003
   6.6100   4.72205E+003    4.74593E+003
   6.6110   4.72479E+003    4.66490E+003
   6.6120   4.67048E+003    4.70492E+003
   6.6140   4.67000E+003    4.68531E+003
   6.6150   4.70740E+003    4.55396E+003
   6.6170   4.63207E+003    4.69377E+003
   6.6190   4.60382E+003    4.93964E+003
   6.6210   4.59066E+003    5.04268E+003
   6.6230   4.58764E+003    4.57694E+003
   6.6240   4.47999E+003    2.97386E+003
   6.6250   4.52415E+003    1.39542E+003
   6.6260   4.57882E+003    8.81960E+002
   6.6280   4.57932E+003    5.97910E+002
   6.6290   4.51120E+003    3.75410E+002
   6.6310   4.51638E+003    2.39460E+002
   6.6320   4.51279E+003    1.94510E+002
   6.6330   4.50625E+003    1.66400E+002
   6.6350   4.49030E+003    1.56600E+002
   6.6360   4.48353E+003    1.61880E+002
   6.6370   4.49142E+003    1.54970E+002
   6.6390   4.49282E+003    1.61470E+002
   6.6400   4.42382E+003    1.86200E+002
   6.6420   4.39413E+003    2.13290E+002
   6.6430   4.42942E+003    2.47050E+002
   6.6440   4.46529E+003    2.78350E+002
   6.6450   4.40363E+003    3.90600E+002
   6.6470   4.38618E+003    5.33340E+002
   6.6480   4.36968E+003    6.89500E+002
   6.6490   4.33294E+003    1.29612E+003
   6.6520   4.36075E+003    2.80236E+003
   6.6540   4.33399E+003    4.34788E+003
   6.6550   4.24690E+003    4.61892E+003
   6.6560   4.25023E+003    4.37281E+003
   6.6570   4.20121E+003    4.24123E+003
   6.6590   4.26209E+003    4.16422E+003
   6.6600   4.25642E+003    4.23697E+003
   6.6610   4.15551E+003    4.22849E+003
   6.6630   4.26639E+003    4.22027E+003
   6.6640   4.42991E+003    4.15258E+003
   6.6660   4.17471E+003    4.18629E+003
   6.6680   1.70431E+003    4.14755E+003
   6.6700   1.00511E+003    4.14269E+003
   6.6720   3.90420E+002    4.10674E+003
   6.6730   3.44380E+002    4.14655E+003
   6.6750   1.75230E+002    4.14977E+003
   6.6770   1.55930E+002    4.13649E+003
   6.6780   1.37180E+002    4.07007E+003
   6.6800   1.31260E+002    3.98772E+003
   6.6820   1.35390E+002    3.98927E+003
   6.6830   1.47170E+002    3.93282E+003
   6.6850   1.75720E+002    3.96340E+003
   6.6870   1.86730E+002    3.97446E+003
   6.6890   2.87170E+002    4.08197E+003
   6.6900   4.68390E+002    4.00272E+003
   6.6920   7.20440E+002    3.90761E+003
   6.6930   1.05286E+003    3.94104E+003
   6.6940   1.70844E+003    3.89681E+003
   6.6960   2.58473E+003    3.86241E+003
   6.6970   3.15004E+003    3.84839E+003
   6.6990   4.23970E+003    3.84495E+003
   6.7000   4.14182E+003    3.77155E+003
   6.7010   3.72764E+003    3.80421E+003
   6.7020   3.70650E+003    3.76555E+003
   6.7030   3.75180E+003    3.76660E+003
   6.7050   3.71966E+003    3.67994E+003
   6.7070   3.73507E+003    3.74162E+003
   6.7080   3.69378E+003    3.70498E+003
   6.7090   3.65514E+003    3.66346E+003
   6.7110   3.63921E+003    3.65814E+003
   6.7120   3.65660E+003    3.58556E+003
   6.7130   3.61677E+003    3.60704E+003
   6.7150   3.60348E+003    3.60091E+003
   6.7170   3.50087E+003    3.64422E+003
   6.7180   3.59441E+003    3.81621E+003
   6.7190   3.54887E+003    3.98520E+003
   6.7200   3.60485E+003    3.66985E+003
   6.7220   3.58713E+003    3.00517E+003
   6.7240   3.55536E+003    1.61912E+003
   6.7270   3.48119E+003    6.70810E+002
   6.7290   3.55668E+003    3.34430E+002
   6.7300   3.50301E+003    2.23040E+002
   6.7310   3.52956E+003    1.80580E+002
   6.7320   3.52476E+003    1.68170E+002
   6.7340   3.45447E+003    1.43480E+002
   6.7360   3.49702E+003    1.42290E+002
   6.7370   3.49430E+003    1.39200E+002
   6.7390   3.53409E+003    1.50580E+002
   6.7400   3.52554E+003    1.55550E+002
   6.7420   3.53190E+003    1.95820E+002
   6.7440   3.49798E+003    2.26230E+002
   6.7450   3.55209E+003    3.39160E+002
   6.7460   3.55510E+003    4.96290E+002
   6.7480   3.54860E+003    7.67750E+002
   6.7490   3.52198E+003    1.08782E+003
   6.7520   3.58079E+003    2.28155E+003
   6.7530   3.60219E+003    3.63123E+003
   6.7540   3.50960E+003    3.74708E+003
   6.7560   3.49037E+003    3.67002E+003
   6.7570   3.48535E+003    3.38358E+003
   6.7580   3.56557E+003    3.34888E+003
   6.7600   3.56106E+003    3.47975E+003
   6.7610   3.46444E+003    3.50228E+003
   6.7620   3.46039E+003    3.52732E+003
   6.7630   3.68559E+003    3.53217E+003
   6.7640   3.95422E+003    3.54746E+003
   6.7660   3.68182E+003    3.49702E+003
   6.7680   1.97310E+003    3.51098E+003
   6.7690   1.53945E+003    3.49318E+003
   6.7700   7.69540E+002    3.51951E+003
   6.7710   5.68190E+002    3.49725E+003
   6.7730   4.28390E+002    3.51177E+003
   6.7740   2.43340E+002    3.55311E+003
   6.7760   1.67590E+002    3.56315E+003
   6.7770   1.24490E+002    3.59078E+003
   6.7780   1.21170E+002    3.50728E+003
   6.7790   1.29930E+002    3.53104E+003
   6.7810   1.17080E+002    3.55675E+003
   6.7830   1.17540E+002    3.56866E+003
   6.7840   1.31950E+002    3.52769E+003
   6.7850   1.58110E+002    3.54782E+003
   6.7860   1.96770E+002    3.55068E+003
   6.7890   2.64060E+002    3.51268E+003
   6.7900   3.60960E+002    3.53095E+003
   6.7910   6.64220E+002    3.49884E+003
   6.7930   1.12601E+003    3.51152E+003
   6.7940   1.72442E+003    3.54888E+003
   6.7960   2.63120E+003    3.59927E+003
   6.7980   3.91546E+003    3.60497E+003
   6.7990   4.00664E+003    3.60942E+003
   6.8000   3.58771E+003    3.55726E+003
   6.8030   3.52809E+003    3.58914E+003
   6.8050   3.66233E+003    3.60937E+003
   6.8060   3.60989E+003    3.63866E+003
   6.8090   3.69757E+003    3.60050E+003
   6.8100   3.65776E+003    3.63920E+003
   6.8110   3.63909E+003    3.64249E+003
   6.8130   3.68468E+003    3.62774E+003
   6.8150   3.69015E+003    3.63996E+003
   6.8160   3.68426E+003    3.58905E+003
   6.8170   3.69229E+003    3.87839E+003
   6.8180   3.67950E+003    4.04556E+003
   6.8200   3.68932E+003    3.81694E+003
   6.8210   3.72789E+003    2.94287E+003
   6.8220   3.70251E+003    1.68715E+003
   6.8250   3.74107E+003    1.33041E+003
   6.8270   3.79916E+003    3.81020E+002
   6.8290   3.73243E+003    2.49340E+002
   6.8310   3.75050E+003    1.83220E+002
   6.8320   3.74782E+003    1.55210E+002
   6.8330   3.76435E+003    1.49520E+002
   6.8350   3.85007E+003    1.33410E+002
   6.8370   3.81264E+003    1.35170E+002
   6.8390   3.84612E+003    1.64430E+002
   6.8410   3.89491E+003    1.84930E+002
   6.8440   3.93387E+003    2.49370E+002
   6.8450   3.89792E+003    4.71040E+002
   6.8470   3.92036E+003    1.08310E+003
   6.8500   3.91055E+003    1.51253E+003
   6.8530   3.98376E+003    3.11997E+003
   6.8550   3.97547E+003    4.40627E+003
   6.8570   4.00013E+003    3.94773E+003
   6.8580   4.01247E+003    3.94727E+003
   6.8590   4.02657E+003    4.01624E+003
   6.8610   4.02770E+003    3.99969E+003
   6.8620   4.03332E+003    4.01376E+003
   6.8640   4.04355E+003    4.01528E+003
   6.8660   3.98924E+003    4.01036E+003
   6.8670   4.09529E+003    4.04301E+003
   6.8690   4.07282E+003    4.03866E+003
   6.8710   4.02818E+003    4.02436E+003
   6.8720   4.01794E+003    4.05522E+003
   6.8740   4.13951E+003    4.08438E+003
   6.8760   4.12901E+003    4.05308E+003
   6.8780   4.11166E+003    4.08272E+003
   6.8810   4.10398E+003    4.07217E+003
   6.8830   4.07814E+003    4.08058E+003
   6.8840   4.14863E+003    4.07472E+003
   6.8850   4.09726E+003    4.09155E+003
   6.8860   4.13147E+003    4.11732E+003
   6.8870   4.12203E+003    4.09559E+003
   6.8900   4.10853E+003    4.11350E+003
   6.8920   4.07867E+003    4.11414E+003
   6.8940   4.05519E+003    4.10173E+003
   6.8970   4.11336E+003    4.16207E+003
   6.8980   4.17223E+003    4.16336E+003
   6.8990   4.16767E+003    4.12296E+003
   6.9010   4.14963E+003    4.17171E+003
   6.9040   4.17804E+003    4.16354E+003
   6.9060   4.09729E+003    4.21126E+003
   6.9090   4.17411E+003    4.18005E+003
   6.9110   4.23689E+003    4.16187E+003
   6.9130   4.18135E+003    4.21183E+003
   6.9160   4.16450E+003    4.15950E+003
   6.9180   4.25284E+003    4.14869E+003
   6.9190   4.23709E+003    4.57992E+003
   6.9220   4.29872E+003    4.03831E+003
   6.9240   4.32741E+003    1.51496E+003
   6.9260   4.32906E+003    6.51360E+002
   6.9270   4.34854E+003    3.75830E+002
   6.9280   4.39340E+003    2.71630E+002
   6.9310   4.34629E+003    1.96920E+002
   6.9330   4.40580E+003    1.68740E+002
   6.9340   4.37033E+003    1.56330E+002
   6.9350   4.38245E+003    1.62550E+002
   6.9380   4.42694E+003    1.51780E+002
   6.9410   4.45557E+003    1.82290E+002
   6.9420   4.45266E+003    2.23510E+002
   6.9430   4.45675E+003    2.92840E+002
   6.9450   4.41360E+003    3.78940E+002
   6.9470   4.45247E+003    7.19840E+002
   6.9480   4.45914E+003    1.24255E+003
   6.9500   4.48286E+003    2.50415E+003
   6.9520   4.41512E+003    4.53228E+003
   6.9540   4.50731E+003    4.85390E+003
   6.9550   4.50497E+003    4.82261E+003
   6.9570   4.45143E+003    4.52651E+003
   6.9580   4.44985E+003    4.44248E+003
   6.9590   4.48454E+003    4.45808E+003
   6.9600   4.43112E+003    4.45166E+003
   6.9620   4.46382E+003    4.53239E+003
   6.9630   4.90506E+003    4.51983E+003
   6.9660   4.32021E+003    4.47489E+003
   6.9670   3.61367E+003    4.45833E+003
   6.9690   2.45636E+003    4.52415E+003
   6.9700   7.15020E+002    4.41387E+003
   6.9720   4.96720E+002    4.50111E+003
   6.9730   3.28930E+002    4.54417E+003
   6.9750   2.11810E+002    4.51656E+003
   6.9780   1.72220E+002    4.47100E+003
   6.9790   1.44190E+002    4.52773E+003
   6.9800   1.47040E+002    4.49315E+003
   6.9820   1.40480E+002    4.49695E+003
   6.9850   1.75240E+002    4.52018E+003
   6.9870   2.28280E+002    4.52910E+003
   6.9890   2.98730E+002    4.55571E+003
   6.9910   5.20570E+002    4.52674E+003
   6.9920   9.02450E+002    4.48176E+003
   6.9940   1.27813E+003    4.57430E+003
   6.9960   2.86608E+003    4.50436E+003
   6.9980   4.28458E+003    4.59084E+003
   7.0000   5.04168E+003    4.56855E+003
   7.0010   4.90962E+003    4.65735E+003
   7.0020   4.73216E+003    4.59864E+003
   7.0030   4.52539E+003    4.62748E+003
   7.0050   4.60079E+003    4.65780E+003
   7.0060   4.61682E+003    4.64814E+003
   7.0070   4.65971E+003    4.64776E+003
   7.0090   4.60556E+003    4.66672E+003
   7.0100   4.68555E+003    4.65691E+003
   7.0110   4.66924E+003    4.66141E+003
   7.0140   4.70883E+003    4.68555E+003
   7.0160   4.67398E+003    4.70322E+003
   7.0170   4.76715E+003    4.63437E+003
   7.0180   4.71008E+003    4.81400E+003
   7.0200   4.74186E+003    5.11620E+003
   7.0240   4.80770E+003    5.00034E+003
   7.0250   4.83830E+003    2.57299E+003
   7.0280   4.87843E+003    1.28318E+003
   7.0290   4.85572E+003    6.63520E+002
   7.0310   4.96408E+003    3.18800E+002
   7.0330   4.90493E+003    1.93540E+002
   7.0350   4.95892E+003    1.86060E+002
   7.0360   4.92533E+003    1.66040E+002
   7.0380   5.00597E+003    1.78260E+002
   7.0390   5.04353E+003    1.72470E+002
   7.0410   5.01933E+003    1.93020E+002
   7.0430   5.01880E+003    2.36100E+002
   7.0450   5.06951E+003    3.23260E+002
   7.0460   5.04625E+003    4.83020E+002
   7.0480   5.07799E+003    5.84220E+002
   7.0500   5.07945E+003    8.52550E+002
   7.0510   5.14748E+003    1.03376E+003
   7.0530   5.17730E+003    2.31485E+003
   7.0540   5.22309E+003    3.91049E+003
   7.0550   5.23198E+003    5.46761E+003
   7.0570   5.17989E+003    5.60019E+003
   7.0600   5.20757E+003    5.25942E+003
   7.0620   5.29604E+003    5.24153E+003
   7.0630   5.24106E+003    5.22606E+003
   7.0650   5.49377E+003    5.26975E+003
   7.0660   5.81125E+003    5.28544E+003
   7.0670   5.68182E+003    5.30806E+003
   7.0690   4.78771E+003    5.37098E+003
   7.0700   3.76314E+003    5.35269E+003
   7.0710   1.76593E+003    5.34497E+003
   7.0730   1.39905E+003    5.38111E+003
   7.0750   8.08210E+002    5.36799E+003
   7.0760   4.52850E+002    5.35035E+003
   7.0770   3.01970E+002    5.33741E+003
   7.0780   2.14420E+002    5.40050E+003
   7.0820   1.75990E+002    5.38550E+003
   7.0840   1.63330E+002    5.39386E+003
   7.0870   1.69530E+002    5.40310E+003
   7.0880   1.97330E+002    5.39323E+003
   7.0920   2.66390E+002    5.45259E+003
   7.0930   4.30820E+002    5.38786E+003
   7.0960   1.01178E+003    5.45330E+003
   7.0980   1.43553E+003    5.43261E+003
   7.0990   2.01257E+003    5.42662E+003
   7.1010   4.85172E+003    5.39014E+003
   7.1020   5.66656E+003    5.41034E+003
   7.1030   5.92612E+003    5.53088E+003
   7.1050   5.70768E+003    5.48661E+003
   7.1070   5.48664E+003    5.47093E+003
   7.1090   5.47962E+003    5.52296E+003
   7.1100   5.51215E+003    5.46518E+003
   7.1120   5.53809E+003    5.43640E+003
   7.1150   5.53317E+003    5.46658E+003
   7.1170   5.48418E+003    5.51207E+003
   7.1180   5.52573E+003    5.45395E+003
   7.1190   5.57921E+003    5.40428E+003
   7.1220   5.57256E+003    5.65348E+003
   7.1240   5.61452E+003    5.69782E+003
   7.1260   5.58218E+003    4.29380E+003
   7.1270   5.57362E+003    3.45850E+003
   7.1290   5.51215E+003    1.58152E+003
   7.1300   5.46961E+003    1.03116E+003
   7.1310   5.44893E+003    6.37890E+002
   7.1320   5.39610E+003    4.15270E+002
   7.1340   5.34424E+003    2.98980E+002
   7.1360   5.36300E+003    2.41650E+002
   7.1380   5.35700E+003    2.18930E+002
   7.1390   5.40422E+003    2.07990E+002
   7.1410   5.44649E+003    2.14350E+002
   7.1420   5.50389E+003    2.28830E+002
   7.1440   5.40654E+003    2.67900E+002
   7.1450   5.40233E+003    2.99310E+002
   7.1470   5.44763E+003    3.63090E+002
   7.1480   5.46926E+003    4.46330E+002
   7.1500   5.42416E+003    6.51840E+002
   7.1510   5.43233E+003    8.31440E+002
   7.1530   5.34955E+003    1.33320E+003
   7.1540   5.34785E+003    2.36214E+003
   7.1560   5.39952E+003    4.24976E+003
   7.1580   5.35662E+003    5.38356E+003
   7.1590   5.20620E+003    5.70818E+003
   7.1610   5.03819E+003    5.61197E+003
   7.1620   5.02416E+003    5.22099E+003
   7.1630   4.85980E+003    5.24204E+003
   7.1650   4.83333E+003    5.38355E+003
   7.1660   4.83739E+003    5.37013E+003
   7.1680   4.96568E+003    5.39672E+003
   7.1690   4.83086E+003    5.41284E+003
   7.1700   4.15527E+003    5.43121E+003
   7.1730   2.73752E+003    5.39862E+003
   7.1750   1.16011E+003    5.50592E+003
   7.1760   8.22720E+002    5.51688E+003
   7.1780   4.59040E+002    5.54725E+003
   7.1800   3.41890E+002    5.68623E+003
   7.1820   2.34040E+002    6.75856E+003
   7.1830   1.89580E+002    7.45465E+003
   7.1850   2.50300E+002    8.42573E+003
   7.1860   3.24900E+002    8.72849E+003
   7.1880   2.86940E+002    7.51043E+003
   7.1890   1.65000E+002    7.90210E+002
   7.1910   6.18800E+001    8.45500E+001
   7.1940   5.16200E+001    4.40600E+001
   7.1960   1.89200E+001    2.48200E+001
   7.1980   2.67000E+000    2.06800E+001
   7.1990   3.54000E+000    2.30400E+001
   7.2010   4.18000E+000    2.12300E+001
   7.2030   4.22000E+000    1.91700E+001
   7.2050   4.21000E+000    1.68300E+001
   7.2070   4.15000E+000    1.84900E+001
   7.2080   4.23000E+000    1.79400E+001
   7.2100   4.26000E+000    1.45800E+001
   7.2110   4.25000E+000    1.58500E+001
   7.2130   4.23000E+000    1.49100E+001
   7.2150   4.25000E+000    1.45100E+001
   7.2170   4.25000E+000    6.98000E+000
   7.2190   4.27000E+000    9.05000E+000
   7.2200   4.19000E+000    8.12000E+000
   7.2220   4.26000E+000    8.28000E+000
   7.2240   4.26000E+000    8.52000E+000
   7.2270   4.18000E+000    3.98000E+000
   7.2290   4.29000E+000    7.02000E+000
   7.2320   4.27000E+000    6.86000E+000
   7.2330   4.22000E+000    5.78000E+000
   7.2340   4.25000E+000    3.54000E+000
   7.2350   4.20000E+000    4.50000E+000
   7.2360   4.23000E+000    3.03000E+000
   7.2380   4.22000E+000    3.07000E+000
   7.2400   4.31000E+000    4.78000E+000
   7.2430   4.25000E+000    3.12000E+000
   7.2440   4.29000E+000    4.22000E+000
   7.2450   4.25000E+000    5.76000E+000
   7.2470   4.22000E+000    3.91000E+000
   7.2490   4.20000E+000    4.70000E-001
   7.2500   4.16000E+000    2.50000E-001
   7.2520   4.20000E+000    8.00000E-002
   7.2540   4.23000E+000    4.70000E-001
   7.2570   4.22000E+000    1.60000E-001
   7.2590   3.46000E+000    5.50000E-001
   7.2610   4.22000E+000    3.60000E-001
   7.2620   4.21000E+000    7.30000E-001
   7.2640   4.22000E+000    1.50000E-001
   7.2660   4.20000E+000    3.20000E-001
   7.2680   4.17000E+000    1.70000E-001
   7.2690   4.25000E+000    4.00000E-002
   7.2710   4.16000E+000    2.80000E-001
   7.2720   4.23000E+000    3.00000E-002
   7.2750   4.28000E+000    1.30000E-001
   7.2770   4.28000E+000    9.00000E-002
   7.2790   4.19000E+000    3.60000E-001
   7.2810   4.19000E+000    6.80000E-001
   7.2820   4.29000E+000    1.40000E-001
   7.2840   4.26000E+000    2.80000E-001
   7.2850   4.23000E+000    8.00000E-002
   7.2870   4.21000E+000    4.90000E-001
   7.2880   4.24000E+000    4.40000E-001
   7.2890   4.26000E+000    6.60000E-001
   7.2900   4.25000E+000    5.00000E-002
   7.2910   4.15000E+000    6.10000E-001
   7.2940   4.16000E+000    4.20000E-001
   7.2960   4.25000E+000    1.31000E+000
   7.2980   4.14000E+000    9.00000E-001
   7.2990   4.20000E+000    5.00000E-002
   7.3010   4.27000E+000    4.00000E-002
