# Supplementary material for: A radial calibration window for analytical ultracentrifugation
Source: PLoS One. 2018 Jul 30;13(7):e0201529. doi: 10.1371/journal.pone.0201529 (PMC6066226; doi:10.1371/journal.pone.0201529)
Supplement: S1 Dataset — (ZIP) [file pone.0201529.s001.zip › ABSscans/00003.RI4]

new artiface
I 4 20.7 50000 0001329 3.3360E10 279 1 
   5.8010   2.98531E+003    3.42901E+003
   5.8020   3.19790E+003    3.47878E+003
   5.8040   3.30899E+003    3.55262E+003
   5.8050   3.50737E+003    3.66673E+003
   5.8060   3.57058E+003    3.56910E+003
   5.8070   3.54547E+003    3.66152E+003
   5.8080   3.64295E+003    3.65556E+003
   5.8090   3.57872E+003    3.72775E+003
   5.8100   3.63770E+003    3.74792E+003
   5.8110   3.74167E+003    3.76096E+003
   5.8130   3.78115E+003    3.76142E+003
   5.8140   3.82063E+003    3.81681E+003
   5.8150   3.86541E+003    3.83400E+003
   5.8170   3.82779E+003    3.99481E+003
   5.8190   4.04646E+003    4.27018E+003
   5.8200   4.03229E+003    4.12172E+003
   5.8220   4.12670E+003    3.15649E+003
   5.8240   4.20458E+003    1.52494E+003
   5.8250   4.25135E+003    6.97060E+002
   5.8260   4.23387E+003    8.70470E+002
   5.8270   4.24707E+003    6.30930E+002
   5.8290   4.31645E+003    3.32950E+002
   5.8310   4.30042E+003    2.08220E+002
   5.8320   4.35874E+003    1.72420E+002
   5.8340   4.35319E+003    1.76060E+002
   5.8360   4.35820E+003    1.49180E+002
   5.8380   4.41864E+003    1.56860E+002
   5.8390   4.40409E+003    1.71250E+002
   5.8410   4.38927E+003    1.81180E+002
   5.8420   4.42064E+003    2.26710E+002
   5.8430   4.45075E+003    3.02780E+002
   5.8450   4.43231E+003    3.54650E+002
   5.8460   4.43352E+003    4.47790E+002
   5.8470   4.43559E+003    5.49880E+002
   5.8500   4.42291E+003    1.62269E+003
   5.8520   4.42461E+003    3.64970E+003
   5.8530   4.42149E+003    4.31953E+003
   5.8540   4.45472E+003    4.51035E+003
   5.8570   4.38943E+003    4.51196E+003
   5.8590   4.40504E+003    4.34326E+003
   5.8610   4.36524E+003    4.38925E+003
   5.8620   4.52439E+003    4.38107E+003
   5.8630   4.71669E+003    4.39292E+003
   5.8640   4.88072E+003    4.43635E+003
   5.8660   4.17577E+003    4.43126E+003
   5.8680   2.73174E+003    4.39161E+003
   5.8700   1.06482E+003    4.38822E+003
   5.8710   6.78710E+002    4.42140E+003
   5.8730   4.75820E+002    4.39176E+003
   5.8750   2.45010E+002    4.46992E+003
   5.8760   1.81930E+002    4.42738E+003
   5.8780   1.66890E+002    4.42243E+003
   5.8790   1.45610E+002    4.46796E+003
   5.8800   1.49710E+002    4.51791E+003
   5.8820   1.40650E+002    4.48983E+003
   5.8830   1.53340E+002    4.48450E+003
   5.8850   1.85120E+002    4.44354E+003
   5.8870   2.29060E+002    4.48794E+003
   5.8880   2.57060E+002    4.54934E+003
   5.8890   3.63100E+002    4.49701E+003
   5.8900   4.40210E+002    4.51217E+003
   5.8910   5.59800E+002    4.52395E+003
   5.8940   1.46676E+003    4.53071E+003
   5.8960   2.60220E+003    4.53832E+003
   5.8980   4.70669E+003    4.57082E+003
   5.8990   5.07597E+003    4.55689E+003
   5.9010   4.74697E+003    4.57728E+003
   5.9030   4.58332E+003    4.54574E+003
   5.9060   4.64323E+003    4.35606E+003
   5.9070   4.57335E+003    4.29824E+003
   5.9080   4.57621E+003    4.35367E+003
   5.9100   4.44771E+003    4.28549E+003
   5.9120   4.45259E+003    4.33181E+003
   5.9130   4.47369E+003    4.32637E+003
   5.9150   4.41211E+003    4.39462E+003
   5.9170   4.46614E+003    4.28561E+003
   5.9180   4.43045E+003    4.51445E+003
   5.9190   4.38181E+003    4.75468E+003
   5.9200   4.42956E+003    4.48853E+003
   5.9220   4.40529E+003    3.69609E+003
   5.9240   4.33903E+003    1.59870E+003
   5.9250   4.38749E+003    1.19956E+003
   5.9260   4.44852E+003    6.30220E+002
   5.9270   4.34461E+003    4.12890E+002
   5.9290   4.36276E+003    3.45160E+002
   5.9310   4.37480E+003    1.86500E+002
   5.9320   4.32394E+003    1.66000E+002
   5.9330   4.34398E+003    1.48600E+002
   5.9340   4.36310E+003    1.53620E+002
   5.9350   4.40478E+003    1.45310E+002
   5.9360   4.42738E+003    1.39030E+002
   5.9380   4.37855E+003    1.47320E+002
   5.9390   4.42763E+003    1.64410E+002
   5.9400   4.45604E+003    1.71850E+002
   5.9410   4.27930E+003    2.38920E+002
   5.9420   4.27634E+003    2.70130E+002
   5.9440   4.16437E+003    3.27860E+002
   5.9450   4.12953E+003    5.24990E+002
   5.9470   4.22130E+003    9.16040E+002
   5.9480   4.20311E+003    1.22044E+003
   5.9490   4.22397E+003    2.49631E+003
   5.9520   4.24008E+003    3.20339E+003
   5.9540   4.30566E+003    4.57224E+003
   5.9560   4.33579E+003    4.47519E+003
   5.9570   4.36423E+003    4.23051E+003
   5.9590   4.33653E+003    4.25381E+003
   5.9620   4.28149E+003    4.27075E+003
   5.9630   4.63468E+003    4.26751E+003
   5.9640   4.69262E+003    4.25366E+003
   5.9660   3.82654E+003    4.29954E+003
   5.9690   2.18933E+003    4.25882E+003
   5.9700   1.04489E+003    4.29523E+003
   5.9710   6.11860E+002    4.28176E+003
   5.9730   3.77720E+002    4.25475E+003
   5.9740   2.35930E+002    4.19805E+003
   5.9750   2.20030E+002    4.23136E+003
   5.9760   1.64210E+002    4.25999E+003
   5.9780   1.34280E+002    4.22715E+003
   5.9790   1.26160E+002    4.28638E+003
   5.9800   1.20920E+002    4.25830E+003
   5.9810   1.27850E+002    4.30408E+003
   5.9830   1.39900E+002    4.24465E+003
   5.9840   1.50030E+002    4.32606E+003
   5.9850   1.59220E+002    4.25389E+003
   5.9860   1.87030E+002    4.22903E+003
   5.9880   2.14740E+002    4.24948E+003
   5.9890   2.74530E+002    4.20476E+003
   5.9900   3.10670E+002    4.30892E+003
   5.9910   4.07370E+002    4.27150E+003
   5.9920   5.39990E+002    4.22926E+003
   5.9930   9.96920E+002    4.26680E+003
   5.9940   1.47881E+003    4.27914E+003
   5.9960   2.22695E+003    4.26132E+003
   5.9980   3.09183E+003    4.26546E+003
   5.9990   4.38895E+003    4.26886E+003
   6.0010   4.59118E+003    4.20789E+003
   6.0030   4.31182E+003    4.20804E+003
   6.0040   4.34600E+003    4.27225E+003
   6.0060   4.33016E+003    4.25784E+003
   6.0070   4.34130E+003    4.25454E+003
   6.0080   4.36901E+003    4.21907E+003
   6.0100   4.29376E+003    4.23573E+003
   6.0110   4.32774E+003    4.26566E+003
   6.0120   4.32132E+003    4.26528E+003
   6.0130   4.37371E+003    4.26753E+003
   6.0140   4.38916E+003    4.23496E+003
   6.0150   4.32078E+003    4.22452E+003
   6.0160   4.34848E+003    4.27460E+003
   6.0180   4.35531E+003    4.38865E+003
   6.0200   4.36097E+003    4.66070E+003
   6.0220   4.41771E+003    3.91229E+003
   6.0230   4.33165E+003    3.02772E+003
   6.0240   4.33828E+003    2.54547E+003
   6.0250   4.42145E+003    1.72722E+003
   6.0280   4.28421E+003    3.40810E+002
   6.0300   4.37166E+003    2.40980E+002
   6.0310   4.32989E+003    1.82590E+002
   6.0330   4.38685E+003    1.56800E+002
   6.0340   4.38825E+003    1.39200E+002
   6.0360   4.38703E+003    1.37550E+002
   6.0380   4.40448E+003    1.50740E+002
   6.0390   4.40152E+003    1.70530E+002
   6.0410   4.46109E+003    1.70820E+002
   6.0420   4.43340E+003    2.14890E+002
   6.0430   4.36060E+003    2.76770E+002
   6.0440   4.45599E+003    4.54650E+002
   6.0460   4.43242E+003    5.08220E+002
   6.0470   4.38186E+003    7.69500E+002
   6.0480   4.41792E+003    9.91750E+002
   6.0490   4.39275E+003    1.53428E+003
   6.0500   4.37822E+003    2.28677E+003
   6.0510   4.37033E+003    2.82686E+003
   6.0520   4.38817E+003    3.94089E+003
   6.0530   4.37195E+003    4.32971E+003
   6.0540   4.41565E+003    4.77378E+003
   6.0550   4.42680E+003    4.73909E+003
   6.0560   4.36021E+003    4.35818E+003
   6.0570   4.37750E+003    4.29839E+003
   6.0580   4.40079E+003    4.29044E+003
   6.0590   4.32815E+003    4.32521E+003
   6.0600   4.29916E+003    4.31081E+003
   6.0620   4.53300E+003    4.25924E+003
   6.0630   4.72418E+003    4.26134E+003
   6.0640   4.65753E+003    4.19945E+003
   6.0650   3.88071E+003    4.22633E+003
   6.0670   3.16992E+003    4.20973E+003
   6.0680   2.04821E+003    4.28202E+003
   6.0690   1.33830E+003    4.30834E+003
   6.0700   8.10590E+002    4.32290E+003
   6.0710   5.27180E+002    4.33601E+003
   6.0720   3.34690E+002    4.26487E+003
   6.0730   2.53890E+002    4.29576E+003
   6.0740   2.09150E+002    4.28717E+003
   6.0750   1.77830E+002    4.32643E+003
   6.0760   1.56200E+002    4.27939E+003
   6.0780   1.36660E+002    4.38181E+003
   6.0790   1.25990E+002    4.37603E+003
   6.0800   1.29720E+002    4.35483E+003
   6.0810   1.43520E+002    4.34074E+003
   6.0820   1.43740E+002    4.34617E+003
   6.0830   1.49530E+002    4.32292E+003
   6.0840   1.77900E+002    4.33499E+003
   6.0850   1.71970E+002    4.31349E+003
   6.0860   2.11030E+002    4.31141E+003
   6.0870   2.24930E+002    4.31028E+003
   6.0900   3.78410E+002    4.33700E+003
   6.0910   5.26050E+002    4.33929E+003
   6.0920   6.32220E+002    4.32647E+003
   6.0930   1.02807E+003    4.32035E+003
   6.0940   2.18483E+003    4.34683E+003
   6.0950   2.53878E+003    4.39062E+003
   6.0970   3.52425E+003    4.38467E+003
   6.0990   4.88897E+003    4.31921E+003
   6.1010   4.49329E+003    4.35476E+003
   6.1020   4.36108E+003    4.33132E+003
   6.1040   4.45440E+003    4.35356E+003
   6.1060   4.45772E+003    4.33524E+003
   6.1070   4.51146E+003    4.37147E+003
   6.1080   4.52693E+003    4.33950E+003
   6.1090   4.42713E+003    4.42084E+003
   6.1110   4.45903E+003    4.42840E+003
   6.1130   4.48150E+003    4.45771E+003
   6.1140   4.51604E+003    4.38304E+003
   6.1150   4.50641E+003    4.34086E+003
   6.1160   4.51254E+003    4.39116E+003
   6.1170   4.55585E+003    4.61742E+003
   6.1180   4.54797E+003    4.81511E+003
   6.1190   4.57744E+003    4.28162E+003
   6.1210   4.52883E+003    2.94635E+003
   6.1220   4.56715E+003    2.59102E+003
   6.1230   4.61170E+003    1.46102E+003
   6.1240   4.54436E+003    1.23138E+003
   6.1250   4.63029E+003    7.39840E+002
   6.1260   4.60710E+003    4.30930E+002
   6.1280   4.63398E+003    3.34090E+002
   6.1290   4.54020E+003    2.28400E+002
   6.1300   4.62936E+003    1.86570E+002
   6.1310   4.63155E+003    1.62280E+002
   6.1330   4.59054E+003    1.55000E+002
   6.1340   4.59684E+003    1.53900E+002
   6.1360   4.58518E+003    1.50060E+002
   6.1400   4.65829E+003    1.69020E+002
   6.1410   4.58874E+003    2.19850E+002
   6.1420   4.57852E+003    2.63370E+002
   6.1430   4.60177E+003    3.04520E+002
   6.1440   4.58167E+003    3.65350E+002
   6.1450   4.58076E+003    5.37060E+002
   6.1460   4.54243E+003    7.08960E+002
   6.1480   4.66137E+003    9.68770E+002
   6.1500   4.55012E+003    2.17519E+003
   6.1510   4.52602E+003    3.32611E+003
   6.1530   4.51842E+003    4.53249E+003
   6.1550   4.49250E+003    4.78984E+003
   6.1560   4.53447E+003    4.67395E+003
   6.1570   4.48474E+003    4.43541E+003
   6.1580   4.53839E+003    4.39752E+003
   6.1600   4.45459E+003    4.42097E+003
   6.1620   4.66924E+003    4.38220E+003
   6.1640   4.91810E+003    4.39008E+003
   6.1650   4.34686E+003    4.39897E+003
   6.1670   4.04548E+003    4.40752E+003
   6.1690   1.27118E+003    4.47852E+003
   6.1700   8.65160E+002    4.39698E+003
   6.1720   5.30220E+002    4.42121E+003
   6.1730   2.77080E+002    4.46317E+003
   6.1740   2.17900E+002    4.49073E+003
   6.1750   1.83990E+002    4.46305E+003
   6.1760   1.59680E+002    4.38769E+003
   6.1770   1.54760E+002    4.44611E+003
   6.1780   1.39640E+002    4.42178E+003
   6.1800   1.28680E+002    4.41294E+003
   6.1830   1.49260E+002    4.42149E+003
   6.1850   1.72990E+002    4.41183E+003
   6.1870   2.36170E+002    4.45653E+003
   6.1880   2.64320E+002    4.38519E+003
   6.1890   2.93100E+002    4.46476E+003
   6.1900   4.23440E+002    4.41812E+003
   6.1910   5.11510E+002    4.50038E+003
   6.1920   7.38650E+002    4.42993E+003
   6.1940   1.66099E+003    4.43059E+003
   6.1970   3.33224E+003    4.47104E+003
   6.1990   4.81097E+003    4.53097E+003
   6.2020   4.74853E+003    4.47903E+003
   6.2040   4.64022E+003    4.47370E+003
   6.2060   4.58270E+003    4.44778E+003
   6.2070   4.57840E+003    4.48061E+003
   6.2090   4.60234E+003    4.50559E+003
   6.2100   4.55066E+003    4.46233E+003
   6.2110   4.51337E+003    4.49023E+003
   6.2120   4.52343E+003    4.50086E+003
   6.2130   4.63253E+003    4.51952E+003
   6.2140   4.57849E+003    4.50436E+003
   6.2160   4.64445E+003    4.39528E+003
   6.2180   4.57123E+003    4.65851E+003
   6.2200   4.55312E+003    4.87806E+003
   6.2210   4.55449E+003    4.48888E+003
   6.2220   4.58744E+003    3.86508E+003
   6.2240   4.60658E+003    2.30963E+003
   6.2250   4.62499E+003    8.69950E+002
   6.2270   4.53839E+003    4.27150E+002
   6.2290   4.57084E+003    2.97730E+002
   6.2310   4.50453E+003    1.93210E+002
   6.2320   4.51509E+003    1.64800E+002
   6.2340   4.53512E+003    1.47670E+002
   6.2360   4.59867E+003    1.50970E+002
   6.2370   4.51722E+003    1.52270E+002
   6.2390   4.53356E+003    1.69510E+002
   6.2410   4.47753E+003    1.94640E+002
   6.2420   4.47483E+003    2.22840E+002
   6.2430   4.47066E+003    2.75870E+002
   6.2440   4.55557E+003    2.87840E+002
   6.2460   4.49849E+003    3.91310E+002
   6.2470   4.46716E+003    5.82840E+002
   6.2480   4.47101E+003    1.06384E+003
   6.2490   4.46617E+003    1.70135E+003
   6.2510   4.42831E+003    2.24905E+003
   6.2530   4.40731E+003    3.56686E+003
   6.2560   4.44714E+003    4.81383E+003
   6.2570   4.40204E+003    4.60673E+003
   6.2580   4.39563E+003    4.28236E+003
   6.2590   4.42737E+003    4.31150E+003
   6.2600   4.32629E+003    4.39176E+003
   6.2620   4.32183E+003    4.35385E+003
   6.2630   4.50553E+003    4.34427E+003
   6.2640   4.85180E+003    4.35459E+003
   6.2650   4.53086E+003    4.37291E+003
   6.2660   4.24397E+003    4.37033E+003
   6.2680   3.03594E+003    4.38262E+003
   6.2690   2.43265E+003    4.32334E+003
   6.2700   1.45720E+003    4.36058E+003
   6.2710   1.04577E+003    4.37137E+003
   6.2730   4.81950E+002    4.34451E+003
   6.2740   3.40350E+002    4.36382E+003
   6.2760   2.40170E+002    4.38528E+003
   6.2780   1.67640E+002    4.34151E+003
   6.2790   1.50090E+002    4.30601E+003
   6.2800   1.41330E+002    4.39299E+003
   6.2810   1.35650E+002    4.35360E+003
   6.2830   1.45470E+002    4.36084E+003
   6.2850   1.59670E+002    4.34898E+003
   6.2860   1.74580E+002    4.35964E+003
   6.2880   1.89220E+002    4.35334E+003
   6.2900   3.14500E+002    4.33307E+003
   6.2910   4.25850E+002    4.36169E+003
   6.2930   5.53220E+002    4.39949E+003
   6.2950   9.25560E+002    4.37889E+003
   6.2980   2.18951E+003    4.40925E+003
   6.3000   4.24562E+003    4.42008E+003
   6.3010   4.89163E+003    4.41769E+003
   6.3020   4.83830E+003    4.39776E+003
   6.3040   4.41555E+003    4.41651E+003
   6.3050   4.44988E+003    4.40414E+003
   6.3060   4.43855E+003    4.38637E+003
   6.3070   4.47142E+003    4.41290E+003
   6.3090   4.48955E+003    4.42031E+003
   6.3110   4.45240E+003    4.43745E+003
   6.3120   4.51123E+003    4.42530E+003
   6.3130   4.50771E+003    4.48545E+003
   6.3160   4.44611E+003    4.39995E+003
   6.3190   4.48380E+003    4.43405E+003
   6.3200   4.52533E+003    4.85076E+003
   6.3230   4.53163E+003    3.71551E+003
   6.3240   4.51326E+003    3.03707E+003
   6.3250   4.51833E+003    1.88991E+003
   6.3280   4.46803E+003    8.73150E+002
   6.3300   4.51288E+003    3.44260E+002
   6.3320   4.50939E+003    1.93120E+002
   6.3340   4.40579E+003    1.66130E+002
   6.3350   4.36770E+003    1.50970E+002
   6.3370   4.42890E+003    1.52290E+002
   6.3390   4.60506E+003    1.65870E+002
   6.3410   4.49540E+003    1.97590E+002
   6.3420   4.49404E+003    2.18060E+002
   6.3440   4.57068E+003    2.60810E+002
   6.3460   4.56013E+003    3.65880E+002
   6.3470   4.51808E+003    5.19650E+002
   6.3490   4.54680E+003    7.06180E+002
   6.3500   4.51455E+003    1.86970E+003
   6.3520   4.56224E+003    2.60311E+003
   6.3530   4.58332E+003    3.86971E+003
   6.3540   4.54659E+003    4.72197E+003
   6.3550   4.56172E+003    4.91606E+003
   6.3560   4.55071E+003    4.94032E+003
   6.3570   4.56779E+003    4.73181E+003
   6.3590   4.54160E+003    4.50190E+003
   6.3620   4.51578E+003    4.55784E+003
   6.3640   4.96487E+003    4.58408E+003
   6.3650   5.07153E+003    4.62176E+003
   6.3670   4.13035E+003    4.52487E+003
   6.3690   3.46152E+003    4.54343E+003
   6.3710   1.10066E+003    4.55692E+003
   6.3730   6.80500E+002    4.59755E+003
   6.3740   2.90930E+002    4.60682E+003
   6.3760   2.01200E+002    4.56677E+003
   6.3780   1.69410E+002    4.55838E+003
   6.3810   1.35010E+002    4.60925E+003
   6.3830   1.43250E+002    4.62405E+003
   6.3850   1.45610E+002    4.60413E+003
   6.3860   1.79380E+002    4.56236E+003
   6.3870   2.19230E+002    4.59147E+003
   6.3890   2.54360E+002    4.57204E+003
   6.3920   4.48290E+002    4.59019E+003
   6.3940   8.34680E+002    4.59641E+003
   6.3960   1.54732E+003    4.61576E+003
   6.3970   3.00113E+003    4.64633E+003
   6.3990   3.92241E+003    4.66148E+003
   6.4010   4.10221E+003    4.61832E+003
   6.4030   3.72249E+003    4.61553E+003
   6.4050   3.77635E+003    4.66896E+003
   6.4060   3.69836E+003    4.63287E+003
   6.4070   3.75698E+003    4.63789E+003
   6.4080   3.82673E+003    4.67493E+003
   6.4100   3.84350E+003    4.63953E+003
   6.4120   3.82923E+003    4.69272E+003
   6.4130   3.69564E+003    4.66270E+003
   6.4150   3.84323E+003    4.67030E+003
   6.4160   3.69513E+003    4.59242E+003
   6.4180   3.79509E+003    4.83549E+003
   6.4200   3.81307E+003    5.08116E+003
   6.4210   3.93012E+003    4.58015E+003
   6.4230   3.81056E+003    2.53679E+003
   6.4260   3.90585E+003    1.20694E+003
   6.4270   3.87156E+003    6.52900E+002
   6.4280   3.99847E+003    3.96020E+002
   6.4290   3.96842E+003    3.59710E+002
   6.4300   3.98565E+003    2.54720E+002
   6.4320   4.04552E+003    1.96600E+002
   6.4330   4.04514E+003    1.77590E+002
   6.4350   4.15254E+003    1.68020E+002
   6.4360   4.25220E+003    1.63210E+002
   6.4370   4.24079E+003    1.67110E+002
   6.4390   4.44409E+003    1.84170E+002
   6.4400   4.48359E+003    2.04410E+002
   6.4420   4.63060E+003    2.36320E+002
   6.4430   4.66786E+003    2.87470E+002
   6.4440   4.63666E+003    3.77720E+002
   6.4450   4.55526E+003    4.75670E+002
   6.4490   4.61168E+003    6.78520E+002
   6.4510   4.53976E+003    3.66156E+003
   6.4520   4.54885E+003    4.41447E+003
   6.4540   4.66087E+003    5.18367E+003
   6.4550   4.57157E+003    5.12598E+003
   6.4560   4.62125E+003    5.00241E+003
   6.4570   4.66593E+003    4.70761E+003
   6.4580   4.70160E+003    4.69477E+003
   6.4600   4.69601E+003    4.78337E+003
   6.4610   4.75913E+003    4.73118E+003
   6.4630   4.77849E+003    4.74917E+003
   6.4640   4.71563E+003    4.70372E+003
   6.4650   4.73278E+003    4.71661E+003
   6.4670   4.81698E+003    4.76394E+003
   6.4690   4.83050E+003    4.79917E+003
   6.4700   4.78488E+003    4.74594E+003
   6.4720   4.78848E+003    4.74169E+003
   6.4730   4.75781E+003    4.74415E+003
   6.4740   4.75858E+003    4.73558E+003
   6.4760   4.76816E+003    4.72197E+003
   6.4780   4.63870E+003    4.78626E+003
   6.4790   4.60557E+003    4.74087E+003
   6.4800   4.64142E+003    4.71023E+003
   6.4810   4.65190E+003    4.72429E+003
   6.4830   4.69004E+003    4.69850E+003
   6.4840   4.74770E+003    4.80315E+003
   6.4850   4.86335E+003    4.73910E+003
   6.4860   4.76532E+003    4.76006E+003
   6.4880   4.74326E+003    4.76994E+003
   6.4890   4.68837E+003    4.73445E+003
   6.4910   4.70773E+003    4.74810E+003
   6.4920   4.71195E+003    4.77762E+003
   6.4930   4.70734E+003    4.74090E+003
   6.4950   4.72326E+003    4.75001E+003
   6.4960   4.71669E+003    4.78900E+003
   6.4970   4.77381E+003    4.76874E+003
   6.4980   4.75436E+003    4.77753E+003
   6.4990   4.70470E+003    4.75999E+003
   6.5010   4.72833E+003    4.80757E+003
   6.5030   4.74715E+003    4.76580E+003
   6.5050   4.80567E+003    4.72958E+003
   6.5060   4.82741E+003    4.75838E+003
   6.5070   4.78848E+003    4.76510E+003
   6.5080   4.80794E+003    4.73020E+003
   6.5090   4.79142E+003    4.73912E+003
   6.5110   4.79009E+003    4.71738E+003
   6.5140   4.82432E+003    4.72641E+003
   6.5150   4.82568E+003    4.67074E+003
   6.5160   4.86110E+003    4.65611E+003
   6.5190   4.80304E+003    5.10845E+003
   6.5230   4.79251E+003    4.86186E+003
   6.5240   4.79017E+003    2.34902E+003
   6.5260   4.76712E+003    1.25888E+003
   6.5290   4.85928E+003    2.66710E+002
   6.5310   4.82988E+003    1.98820E+002
   6.5330   4.73407E+003    1.77950E+002
   6.5350   4.74654E+003    1.70950E+002
   6.5360   4.78849E+003    1.68990E+002
   6.5380   4.75829E+003    1.76840E+002
   6.5390   4.77066E+003    1.74460E+002
   6.5400   4.79870E+003    2.03890E+002
   6.5420   4.83651E+003    2.74190E+002
   6.5440   4.82684E+003    3.40250E+002
   6.5450   4.86859E+003    4.95880E+002
   6.5470   4.80588E+003    6.31240E+002
   6.5490   4.77839E+003    9.31210E+002
   6.5500   4.79402E+003    1.72750E+003
   6.5510   4.82583E+003    2.65833E+003
   6.5530   4.81410E+003    3.62012E+003
   6.5540   4.79327E+003    4.66811E+003
   6.5550   4.84568E+003    5.23298E+003
   6.5570   4.80438E+003    4.78421E+003
   6.5600   4.83059E+003    4.72594E+003
   6.5610   4.81890E+003    4.76937E+003
   6.5620   4.82452E+003    4.77972E+003
   6.5630   4.79009E+003    4.82538E+003
   6.5640   4.87689E+003    4.78546E+003
   6.5650   4.78131E+003    4.81154E+003
   6.5670   4.78831E+003    4.85017E+003
   6.5680   4.78925E+003    4.83366E+003
   6.5690   4.78427E+003    4.72938E+003
   6.5720   4.79990E+003    4.77648E+003
   6.5730   4.77474E+003    4.69606E+003
   6.5750   4.85425E+003    4.72241E+003
   6.5780   4.82759E+003    4.70862E+003
   6.5800   4.81078E+003    4.75192E+003
   6.5810   4.83362E+003    4.80121E+003
   6.5830   4.75701E+003    4.76774E+003
   6.5850   4.75904E+003    4.82006E+003
   6.5870   4.82389E+003    4.73863E+003
   6.5900   4.82032E+003    4.72774E+003
   6.5910   4.77324E+003    4.76576E+003
   6.5920   4.81431E+003    4.76002E+003
   6.5940   4.84423E+003    4.77811E+003
   6.5950   4.76836E+003    4.79922E+003
   6.5970   4.78994E+003    4.72150E+003
   6.5980   4.76213E+003    4.80013E+003
   6.5990   4.83930E+003    4.74167E+003
   6.6010   4.73808E+003    4.73746E+003
   6.6020   4.77457E+003    4.71699E+003
   6.6030   4.76182E+003    4.76516E+003
   6.6040   4.73016E+003    4.74990E+003
   6.6060   4.76138E+003    4.74402E+003
   6.6070   4.74121E+003    4.79002E+003
   6.6090   4.75549E+003    4.77636E+003
   6.6100   4.71944E+003    4.72679E+003
   6.6110   4.67645E+003    4.68781E+003
   6.6120   4.72326E+003    4.72845E+003
   6.6130   4.67241E+003    4.65444E+003
   6.6140   4.70882E+003    4.66295E+003
   6.6160   4.69292E+003    4.67778E+003
   6.6170   4.74977E+003    4.48920E+003
   6.6190   4.64053E+003    4.76696E+003
   6.6200   4.65248E+003    5.05592E+003
   6.6210   4.59462E+003    4.83168E+003
   6.6230   4.59004E+003    3.95425E+003
   6.6240   4.53962E+003    3.17869E+003
   6.6250   4.58036E+003    2.17687E+003
   6.6260   4.57862E+003    1.15026E+003
   6.6270   4.52123E+003    6.61790E+002
   6.6290   4.54498E+003    3.97850E+002
   6.6310   4.48448E+003    2.66640E+002
   6.6330   4.50318E+003    1.94560E+002
   6.6360   4.47255E+003    1.61120E+002
   6.6370   4.43201E+003    1.57790E+002
   6.6380   4.49412E+003    1.56910E+002
   6.6390   4.42900E+003    1.56410E+002
   6.6400   4.38751E+003    1.70870E+002
   6.6410   4.44280E+003    1.79950E+002
   6.6420   4.46142E+003    2.10200E+002
   6.6430   4.39415E+003    2.33980E+002
   6.6440   4.42060E+003    2.85630E+002
   6.6460   4.43518E+003    3.24640E+002
   6.6470   4.41490E+003    4.92440E+002
   6.6480   4.31387E+003    9.77550E+002
   6.6510   4.33294E+003    1.46385E+003
   6.6530   4.35332E+003    3.32821E+003
   6.6560   4.32127E+003    4.55287E+003
   6.6590   4.24302E+003    4.20530E+003
   6.6610   4.23938E+003    4.23034E+003
   6.6630   4.13950E+003    4.21993E+003
   6.6640   4.68753E+003    4.15620E+003
   6.6660   4.59283E+003    4.19263E+003
   6.6680   2.21161E+003    4.17243E+003
   6.6700   1.42969E+003    4.19333E+003
   6.6710   1.02011E+003    4.17122E+003
   6.6730   4.34950E+002    4.12332E+003
   6.6740   2.73490E+002    4.08598E+003
   6.6750   2.06930E+002    4.11583E+003
   6.6760   1.92470E+002    4.17921E+003
   6.6770   1.60210E+002    4.13124E+003
   6.6780   1.42100E+002    4.09362E+003
   6.6800   1.35140E+002    4.05786E+003
   6.6810   1.31040E+002    4.05245E+003
   6.6820   1.20500E+002    3.98104E+003
   6.6830   1.36420E+002    3.99719E+003
   6.6850   1.52800E+002    3.99523E+003
   6.6860   1.49810E+002    3.98733E+003
   6.6870   1.99840E+002    4.04476E+003
   6.6880   2.61250E+002    4.05336E+003
   6.6890   2.85310E+002    3.99032E+003
   6.6900   4.02030E+002    3.94101E+003
   6.6920   5.81800E+002    3.91806E+003
   6.6930   6.84370E+002    3.92683E+003
   6.6950   1.05556E+003    3.91415E+003
   6.6970   2.28696E+003    3.83442E+003
   6.6980   3.49235E+003    3.84290E+003
   6.6990   4.09876E+003    3.85435E+003
   6.7000   4.29418E+003    3.83229E+003
   6.7010   3.97777E+003    3.81772E+003
   6.7030   3.76792E+003    3.80030E+003
   6.7050   3.78090E+003    3.74115E+003
   6.7070   3.72662E+003    3.72434E+003
   6.7080   3.69506E+003    3.71455E+003
   6.7090   3.66576E+003    3.71226E+003
   6.7100   3.67985E+003    3.64266E+003
   6.7120   3.66043E+003    3.64669E+003
   6.7140   3.67328E+003    3.65387E+003
   6.7150   3.64087E+003    3.58279E+003
   6.7160   3.63982E+003    3.59975E+003
   6.7170   3.64437E+003    3.51321E+003
   6.7190   3.56686E+003    3.84099E+003
   6.7200   3.56222E+003    3.91760E+003
   6.7210   3.53388E+003    3.75943E+003
   6.7230   3.57734E+003    2.71639E+003
   6.7240   3.55587E+003    1.65561E+003
   6.7250   3.57253E+003    1.24558E+003
   6.7270   3.55656E+003    7.15170E+002
   6.7290   3.57389E+003    3.63050E+002
   6.7300   3.54420E+003    2.38170E+002
   6.7310   3.50467E+003    2.10610E+002
   6.7320   3.49356E+003    1.65760E+002
   6.7340   3.53036E+003    1.44720E+002
   6.7360   3.50599E+003    1.43250E+002
   6.7370   3.52902E+003    1.30840E+002
   6.7390   3.48414E+003    1.40690E+002
   6.7410   3.52602E+003    1.52130E+002
   6.7420   3.52047E+003    1.90730E+002
   6.7440   3.57281E+003    2.16140E+002
   6.7460   3.59508E+003    3.84560E+002
   6.7470   3.57361E+003    5.21610E+002
   6.7480   3.51920E+003    6.25800E+002
   6.7490   3.54109E+003    1.03741E+003
   6.7510   3.53726E+003    1.96729E+003
   6.7520   3.53799E+003    2.68205E+003
   6.7530   3.54895E+003    3.27240E+003
   6.7560   3.50149E+003    3.70140E+003
   6.7570   3.47967E+003    3.38085E+003
   6.7590   3.54768E+003    3.40140E+003
   6.7610   3.53032E+003    3.48013E+003
   6.7630   3.52375E+003    3.55180E+003
   6.7640   3.98766E+003    3.53525E+003
   6.7670   3.73046E+003    3.52118E+003
   6.7680   3.30831E+003    3.52068E+003
   6.7690   1.94412E+003    3.49250E+003
   6.7710   8.16680E+002    3.55678E+003
   6.7740   3.01060E+002    3.51396E+003
   6.7760   1.89940E+002    3.57964E+003
   6.7770   1.50820E+002    3.51840E+003
   6.7780   1.39650E+002    3.57204E+003
   6.7790   1.27390E+002    3.54621E+003
   6.7810   1.23440E+002    3.58602E+003
   6.7830   1.24770E+002    3.57168E+003
   6.7840   1.40880E+002    3.57016E+003
   6.7850   1.65600E+002    3.53382E+003
   6.7870   1.96400E+002    3.54653E+003
   6.7880   2.62850E+002    3.53848E+003
   6.7900   3.36750E+002    3.51282E+003
   6.7910   4.26980E+002    3.48113E+003
   6.7920   5.10830E+002    3.51694E+003
   6.7930   7.37940E+002    3.50690E+003
   6.7940   1.05621E+003    3.52593E+003
   6.7950   1.43618E+003    3.55169E+003
   6.7960   2.73719E+003    3.56704E+003
   6.7980   3.63159E+003    3.61284E+003
   6.8000   3.92535E+003    3.62008E+003
   6.8010   3.67573E+003    3.60413E+003
   6.8040   3.52091E+003    3.56743E+003
   6.8050   3.64654E+003    3.60937E+003
   6.8080   3.61705E+003    3.57610E+003
   6.8100   3.61266E+003    3.65776E+003
   6.8110   3.63945E+003    3.60737E+003
   6.8130   3.62481E+003    3.62424E+003
   6.8140   3.65193E+003    3.64305E+003
   6.8150   3.64859E+003    3.63375E+003
   6.8180   3.70464E+003    3.58273E+003
   6.8200   3.73032E+003    4.06124E+003
   6.8230   3.70303E+003    3.30556E+003
   6.8240   3.75546E+003    1.80265E+003
   6.8250   3.74629E+003    9.87870E+002
   6.8270   3.78216E+003    5.73450E+002
   6.8300   3.76586E+003    3.08690E+002
   6.8320   3.75625E+003    2.01470E+002
   6.8330   3.83052E+003    1.46730E+002
   6.8350   3.81916E+003    1.49510E+002
   6.8360   3.82097E+003    1.44090E+002
   6.8390   3.86203E+003    1.45990E+002
   6.8410   3.86108E+003    1.67530E+002
   6.8420   3.96205E+003    2.08600E+002
   6.8440   3.92737E+003    2.75070E+002
   6.8460   3.97016E+003    3.99340E+002
   6.8480   3.96590E+003    5.35330E+002
   6.8490   3.95713E+003    7.54330E+002
   6.8500   3.98818E+003    1.04597E+003
   6.8530   3.99975E+003    2.82119E+003
   6.8550   3.98688E+003    4.15895E+003
   6.8570   3.95949E+003    4.31958E+003
   6.8590   3.99504E+003    3.94702E+003
   6.8600   4.05210E+003    4.00838E+003
   6.8610   4.03040E+003    4.00569E+003
   6.8620   4.05091E+003    3.99493E+003
   6.8650   4.08202E+003    4.04765E+003
   6.8660   4.05458E+003    4.05021E+003
   6.8670   4.06515E+003    4.04211E+003
   6.8690   4.05017E+003    4.07390E+003
   6.8710   4.07502E+003    4.05177E+003
   6.8720   4.04616E+003    4.09394E+003
   6.8740   4.08821E+003    4.07090E+003
   6.8760   4.04223E+003    4.05363E+003
   6.8770   4.10016E+003    4.07350E+003
   6.8790   4.08170E+003    4.08981E+003
   6.8800   4.06745E+003    4.05942E+003
   6.8810   4.05902E+003    4.13087E+003
   6.8830   4.12368E+003    4.12483E+003
   6.8850   4.13793E+003    4.07352E+003
   6.8860   4.16079E+003    4.08794E+003
   6.8870   4.13769E+003    4.13930E+003
   6.8890   4.12106E+003    4.12140E+003
   6.8920   4.07580E+003    4.15846E+003
   6.8930   4.07207E+003    4.10186E+003
   6.8940   4.04679E+003    4.10450E+003
   6.8960   4.08605E+003    4.12127E+003
   6.8970   4.11694E+003    4.09654E+003
   6.8990   4.08793E+003    4.11371E+003
   6.9000   4.15884E+003    4.11954E+003
   6.9020   4.14541E+003    4.11436E+003
   6.9040   4.18787E+003    4.16248E+003
   6.9060   4.17115E+003    4.20094E+003
   6.9080   4.19145E+003    4.17546E+003
   6.9090   4.17040E+003    4.17873E+003
   6.9100   4.17522E+003    4.20636E+003
   6.9120   4.18777E+003    4.15959E+003
   6.9130   4.17578E+003    4.19541E+003
   6.9140   4.23404E+003    4.20921E+003
   6.9150   4.21181E+003    4.16061E+003
   6.9180   4.24835E+003    4.12875E+003
   6.9200   4.20031E+003    4.58150E+003
   6.9210   4.26126E+003    4.54504E+003
   6.9230   4.35594E+003    2.75693E+003
   6.9260   4.31043E+003    7.38210E+002
   6.9280   4.29254E+003    3.64140E+002
   6.9290   4.34999E+003    2.88770E+002
   6.9310   4.37739E+003    2.05360E+002
   6.9340   4.37440E+003    1.76170E+002
   6.9360   4.36295E+003    1.53170E+002
   6.9380   4.39722E+003    1.61810E+002
   6.9400   4.41413E+003    1.75640E+002
   6.9410   4.40363E+003    1.87060E+002
   6.9430   4.45195E+003    2.22230E+002
   6.9450   4.41490E+003    3.10260E+002
   6.9480   4.51257E+003    7.43620E+002
   6.9500   4.51936E+003    2.18601E+003
   6.9530   4.44642E+003    2.85441E+003
   6.9540   4.49683E+003    4.91671E+003
   6.9550   4.48412E+003    4.90525E+003
   6.9580   4.47028E+003    4.53677E+003
   6.9590   4.43764E+003    4.45417E+003
   6.9600   4.53633E+003    4.43015E+003
   6.9610   4.42838E+003    4.49753E+003
   6.9620   4.63582E+003    4.50068E+003
   6.9640   4.96371E+003    4.48425E+003
   6.9660   4.49298E+003    4.49470E+003
   6.9680   2.39042E+003    4.50419E+003
   6.9700   1.59561E+003    4.44178E+003
   6.9730   6.20060E+002    4.50966E+003
   6.9740   4.11120E+002    4.49046E+003
   6.9750   2.86940E+002    4.51504E+003
   6.9770   1.80580E+002    4.50637E+003
   6.9790   1.50710E+002    4.49067E+003
   6.9800   1.41100E+002    4.51693E+003
   6.9820   1.35120E+002    4.47523E+003
   6.9850   1.57730E+002    4.51649E+003
   6.9860   1.91400E+002    4.54635E+003
   6.9870   2.29250E+002    4.51187E+003
   6.9890   3.01200E+002    4.48401E+003
   6.9900   3.66780E+002    4.55592E+003
   6.9920   5.82790E+002    4.53643E+003
   6.9930   8.95490E+002    4.48666E+003
   6.9940   1.62922E+003    4.58303E+003
   6.9960   2.45457E+003    4.55311E+003
   6.9970   3.30462E+003    4.56492E+003
   6.9990   4.50723E+003    4.59081E+003
   7.0010   4.99688E+003    4.61778E+003
   7.0030   4.57383E+003    4.58923E+003
   7.0040   4.59206E+003    4.57738E+003
   7.0060   4.62756E+003    4.63345E+003
   7.0080   4.62629E+003    4.65417E+003
   7.0090   4.65773E+003    4.64307E+003
   7.0110   4.70862E+003    4.64968E+003
   7.0130   4.65753E+003    4.58085E+003
   7.0140   4.72516E+003    4.65300E+003
   7.0160   4.75162E+003    4.67321E+003
   7.0170   4.73278E+003    4.59279E+003
   7.0180   4.73986E+003    4.71351E+003
   7.0190   4.77486E+003    5.07339E+003
   7.0210   4.79011E+003    5.15211E+003
   7.0220   4.84296E+003    4.84357E+003
   7.0240   4.84604E+003    3.90234E+003
   7.0250   4.81698E+003    2.84413E+003
   7.0260   4.88226E+003    1.65712E+003
   7.0270   4.80946E+003    1.09151E+003
   7.0290   4.86479E+003    5.78330E+002
   7.0300   4.85918E+003    3.57810E+002
   7.0310   4.90910E+003    2.37540E+002
   7.0340   4.90389E+003    2.09360E+002
   7.0370   4.98123E+003    1.72530E+002
   7.0380   4.98227E+003    1.62090E+002
   7.0390   5.04365E+003    1.74070E+002
   7.0410   5.02586E+003    1.98880E+002
   7.0430   5.06545E+003    2.77540E+002
   7.0460   5.01977E+003    3.42630E+002
   7.0480   5.08420E+003    5.48250E+002
   7.0500   5.08212E+003    9.97440E+002
   7.0510   5.15155E+003    1.37039E+003
   7.0530   5.22041E+003    2.65895E+003
   7.0550   5.23812E+003    4.43332E+003
   7.0560   5.22839E+003    5.39361E+003
   7.0570   5.21824E+003    5.42952E+003
   7.0600   5.26279E+003    5.19750E+003
   7.0610   5.29276E+003    5.23432E+003
   7.0620   5.23952E+003    5.26885E+003
   7.0640   5.25825E+003    5.36545E+003
   7.0650   5.38593E+003    5.31647E+003
   7.0660   5.76791E+003    5.35821E+003
   7.0670   5.63623E+003    5.32348E+003
   7.0680   4.89585E+003    5.26271E+003
   7.0700   3.64197E+003    5.29877E+003
   7.0710   2.10331E+003    5.32885E+003
   7.0730   1.16895E+003    5.38461E+003
   7.0740   7.09850E+002    5.31602E+003
   7.0770   4.20960E+002    5.36076E+003
   7.0790   2.59360E+002    5.46107E+003
   7.0800   1.88270E+002    5.42517E+003
   7.0820   1.63010E+002    5.46894E+003
   7.0830   1.59520E+002    5.33779E+003
   7.0850   1.56250E+002    5.45689E+003
   7.0870   1.68410E+002    5.44239E+003
   7.0880   2.35970E+002    5.43407E+003
   7.0900   2.86120E+002    5.43085E+003
   7.0920   3.58720E+002    5.39471E+003
   7.0930   4.74250E+002    5.46949E+003
   7.0950   8.87000E+002    5.43472E+003
   7.0970   1.65749E+003    5.44257E+003
   7.0990   2.71662E+003    5.41013E+003
   7.1000   3.71185E+003    5.44322E+003
   7.1010   5.20740E+003    5.46791E+003
   7.1020   5.86958E+003    5.48078E+003
   7.1040   5.82442E+003    5.47584E+003
   7.1050   5.47037E+003    5.51099E+003
   7.1060   5.47010E+003    5.47776E+003
   7.1080   5.50769E+003    5.52714E+003
   7.1090   5.50373E+003    5.49583E+003
   7.1110   5.50583E+003    5.44516E+003
   7.1120   5.51401E+003    5.49520E+003
   7.1140   5.53359E+003    5.45486E+003
   7.1160   5.47984E+003    5.51330E+003
   7.1170   5.54466E+003    5.46391E+003
   7.1180   5.54764E+003    5.35122E+003
   7.1200   5.51392E+003    5.45030E+003
   7.1220   5.52246E+003    5.90583E+003
   7.1240   5.57047E+003    5.85360E+003
   7.1250   5.54943E+003    4.70854E+003
   7.1260   5.53056E+003    3.32618E+003
   7.1280   5.51429E+003    1.77542E+003
   7.1290   5.51493E+003    1.29360E+003
   7.1310   5.44474E+003    7.10340E+002
   7.1320   5.35758E+003    4.06750E+002
   7.1340   5.31869E+003    2.93190E+002
   7.1350   5.32549E+003    2.50180E+002
   7.1370   5.38329E+003    2.17370E+002
   7.1380   5.33032E+003    2.11040E+002
   7.1400   5.42265E+003    2.14650E+002
   7.1410   5.46204E+003    2.20860E+002
   7.1420   5.43812E+003    2.27660E+002
   7.1430   5.35735E+003    2.51080E+002
   7.1450   5.48565E+003    2.89780E+002
   7.1460   5.51062E+003    3.37660E+002
   7.1470   5.49857E+003    4.27440E+002
   7.1490   5.45780E+003    6.06610E+002
   7.1510   5.49544E+003    7.72020E+002
   7.1530   5.42592E+003    1.37241E+003
   7.1540   5.37284E+003    2.38193E+003
   7.1560   5.42036E+003    3.85105E+003
   7.1570   5.30642E+003    4.36940E+003
   7.1590   5.22321E+003    5.54593E+003
   7.1610   5.07104E+003    5.56870E+003
   7.1630   4.99047E+003    5.23889E+003
   7.1640   4.82241E+003    5.38910E+003
   7.1660   4.78233E+003    5.36981E+003
   7.1680   4.89152E+003    5.45040E+003
   7.1710   4.25746E+003    5.42238E+003
   7.1730   2.68616E+003    5.48527E+003
   7.1740   1.03014E+003    5.46926E+003
   7.1760   6.05120E+002    5.58437E+003
   7.1790   3.85720E+002    5.55276E+003
   7.1800   3.22130E+002    5.89241E+003
   7.1810   2.35210E+002    6.64623E+003
   7.1840   2.01750E+002    8.38141E+003
   7.1850   2.62480E+002    8.27631E+003
   7.1860   3.12280E+002    8.40235E+003
   7.1880   2.85770E+002    7.74738E+003
   7.1890   1.79900E+002    4.05750E+002
   7.1920   5.58100E+001    5.53200E+001
   7.1950   4.16500E+001    3.36200E+001
   7.1960   1.87000E+000    2.62500E+001
   7.1980   3.47000E+000    2.21800E+001
   7.2000   4.24000E+000    2.06000E+001
   7.2010   3.45000E+000    1.80300E+001
   7.2030   4.21000E+000    1.72400E+001
   7.2050   4.27000E+000    1.72400E+001
   7.2060   4.26000E+000    1.39000E+001
   7.2080   4.26000E+000    1.69300E+001
   7.2100   4.25000E+000    1.69600E+001
   7.2120   4.23000E+000    1.43600E+001
   7.2130   4.16000E+000    1.53700E+001
   7.2150   4.14000E+000    1.14500E+001
   7.2160   4.25000E+000    1.24300E+001
   7.2170   4.25000E+000    1.00100E+001
   7.2190   4.15000E+000    8.48000E+000
   7.2200   4.26000E+000    8.74000E+000
   7.2220   4.14000E+000    9.30000E+000
   7.2240   4.24000E+000    7.25000E+000
   7.2260   4.23000E+000    6.87000E+000
   7.2270   4.22000E+000    7.40000E+000
   7.2290   4.25000E+000    6.63000E+000
   7.2310   4.23000E+000    3.91000E+000
   7.2340   4.20000E+000    4.54000E+000
   7.2350   4.18000E+000    3.50000E+000
   7.2370   4.12000E+000    3.49000E+000
   7.2380   4.21000E+000    4.65000E+000
   7.2400   4.14000E+000    4.58000E+000
   7.2420   4.30000E+000    4.32000E+000
   7.2430   4.16000E+000    5.12000E+000
   7.2450   4.21000E+000    5.12000E+000
   7.2470   4.21000E+000    1.01000E+000
   7.2480   4.26000E+000    1.77000E+000
   7.2490   4.22000E+000    4.30000E-001
   7.2500   4.16000E+000    3.70000E-001
   7.2520   4.22000E+000    2.70000E-001
   7.2530   4.15000E+000    2.60000E-001
   7.2540   4.19000E+000    7.70000E-001
   7.2560   4.23000E+000    5.30000E-001
   7.2570   4.29000E+000    1.20000E-001
   7.2590   4.21000E+000    8.00000E-002
   7.2610   4.21000E+000    7.00000E-002
   7.2620   4.13000E+000    5.20000E-001
   7.2640   4.09000E+000    2.20000E-001
   7.2660   4.12000E+000    5.10000E-001
   7.2690   4.27000E+000    9.00000E-002
   7.2700   4.25000E+000    1.90000E-001
   7.2710   4.27000E+000    4.50000E-001
   7.2720   4.18000E+000    5.80000E-001
   7.2730   4.20000E+000    4.20000E-001
   7.2750   4.22000E+000    7.40000E-001
   7.2770   4.23000E+000    0.00000E+000
   7.2780   4.24000E+000    1.32000E+000
   7.2790   4.19000E+000    4.70000E-001
   7.2820   4.27000E+000    1.80000E-001
   7.2830   4.26000E+000    5.00000E-001
   7.2840   4.20000E+000    3.80000E-001
   7.2850   4.26000E+000    5.00000E-002
   7.2870   4.22000E+000    2.50000E-001
   7.2890   4.21000E+000    2.90000E-001
   7.2900   4.22000E+000    2.00000E-001
   7.2910   4.14000E+000    1.95000E+000
   7.2940   4.28000E+000    1.70000E-001
   7.2960   4.23000E+000    1.20000E-001
   7.2990   4.22000E+000    8.00000E-002
   7.3010   4.23000E+000    4.00000E-002
