# Supplementary material for: A radial calibration window for analytical ultracentrifugation
Source: PLoS One. 2018 Jul 30;13(7):e0201529. doi: 10.1371/journal.pone.0201529 (PMC6066226; doi:10.1371/journal.pone.0201529)
Supplement: S1 Dataset — (ZIP) [file pone.0201529.s001.zip › ABSscans/00004.RI4]

new artiface
I 4 20.6 50000 0001784 4.5800E10 280 1 
   5.8010   3.06727E+003    3.48561E+003
   5.8020   3.06837E+003    3.53197E+003
   5.8040   3.27798E+003    3.51317E+003
   5.8050   3.39779E+003    3.59989E+003
   5.8060   3.49231E+003    3.52819E+003
   5.8070   3.43774E+003    3.63544E+003
   5.8080   3.56736E+003    3.67920E+003
   5.8090   3.72239E+003    3.77311E+003
   5.8100   3.64052E+003    3.72700E+003
   5.8110   3.64678E+003    3.77525E+003
   5.8120   3.83758E+003    3.82709E+003
   5.8130   3.73893E+003    3.83683E+003
   5.8150   3.86023E+003    3.83573E+003
   5.8170   4.01405E+003    3.95704E+003
   5.8180   4.03419E+003    4.30350E+003
   5.8190   4.00904E+003    4.42292E+003
   5.8200   4.09809E+003    4.30033E+003
   5.8210   4.13844E+003    3.66010E+003
   5.8220   4.08753E+003    3.40374E+003
   5.8240   4.28352E+003    1.51366E+003
   5.8250   4.27168E+003    1.28017E+003
   5.8260   4.25950E+003    6.53510E+002
   5.8270   4.32506E+003    4.06690E+002
   5.8290   4.38444E+003    3.50180E+002
   5.8310   4.36640E+003    2.16100E+002
   5.8320   4.39320E+003    1.63800E+002
   5.8330   4.36772E+003    1.60930E+002
   5.8340   4.37123E+003    1.61730E+002
   5.8360   4.43157E+003    1.52970E+002
   5.8380   4.43951E+003    1.57510E+002
   5.8400   4.39851E+003    1.88150E+002
   5.8410   4.43792E+003    1.90860E+002
   5.8430   4.47430E+003    2.42110E+002
   5.8450   4.42825E+003    3.54170E+002
   5.8460   4.47417E+003    6.00710E+002
   5.8470   4.47668E+003    6.29870E+002
   5.8490   4.45533E+003    1.40854E+003
   5.8500   4.48674E+003    1.74317E+003
   5.8520   4.45270E+003    3.11481E+003
   5.8530   4.45755E+003    4.13464E+003
   5.8540   4.48598E+003    4.63578E+003
   5.8550   4.48486E+003    4.57003E+003
   5.8570   4.47209E+003    4.48763E+003
   5.8590   4.47110E+003    4.36185E+003
   5.8610   4.41053E+003    4.41024E+003
   5.8620   4.59943E+003    4.40119E+003
   5.8630   4.93723E+003    4.42535E+003
   5.8640   4.92355E+003    4.41358E+003
   5.8660   4.66146E+003    4.39256E+003
   5.8680   2.99028E+003    4.40571E+003
   5.8700   1.07285E+003    4.45602E+003
   5.8710   6.67200E+002    4.39347E+003
   5.8730   4.05120E+002    4.45398E+003
   5.8750   2.13040E+002    4.52220E+003
   5.8760   1.90840E+002    4.47468E+003
   5.8780   1.78120E+002    4.49895E+003
   5.8790   1.43220E+002    4.51528E+003
   5.8800   1.40300E+002    4.48925E+003
   5.8810   1.50930E+002    4.51845E+003
   5.8820   1.42530E+002    4.54776E+003
   5.8830   1.57750E+002    4.50299E+003
   5.8850   1.85890E+002    4.49520E+003
   5.8870   2.21250E+002    4.54439E+003
   5.8900   3.92170E+002    4.55109E+003
   5.8910   5.57600E+002    4.48734E+003
   5.8920   9.18100E+002    4.53399E+003
   5.8940   1.34365E+003    4.57003E+003
   5.8950   2.40060E+003    4.55248E+003
   5.8960   2.79443E+003    4.55666E+003
   5.8980   4.41850E+003    4.60881E+003
   5.8990   4.92049E+003    4.55483E+003
   5.9010   4.84954E+003    4.56196E+003
   5.9030   4.58892E+003    4.60522E+003
   5.9050   4.65364E+003    4.36969E+003
   5.9060   4.63264E+003    4.38659E+003
   5.9070   4.61360E+003    4.40278E+003
   5.9080   4.52300E+003    4.36092E+003
   5.9100   4.43173E+003    4.37623E+003
   5.9120   4.49020E+003    4.43350E+003
   5.9130   4.46070E+003    4.44044E+003
   5.9150   4.40527E+003    4.43766E+003
   5.9170   4.52742E+003    4.52128E+003
   5.9190   4.46944E+003    4.74984E+003
   5.9200   4.51229E+003    4.67684E+003
   5.9220   4.45660E+003    2.91354E+003
   5.9240   4.44925E+003    1.60492E+003
   5.9250   4.41288E+003    8.26850E+002
   5.9260   4.49484E+003    5.80480E+002
   5.9270   4.46451E+003    4.52610E+002
   5.9290   4.43326E+003    2.82670E+002
   5.9300   4.44245E+003    2.05900E+002
   5.9320   4.42018E+003    1.75800E+002
   5.9340   4.42265E+003    1.48580E+002
   5.9350   4.45150E+003    1.47480E+002
   5.9360   4.46208E+003    1.40940E+002
   5.9370   4.40043E+003    1.55460E+002
   5.9390   4.41561E+003    1.51290E+002
   5.9400   4.38698E+003    2.11900E+002
   5.9420   4.26697E+003    2.41450E+002
   5.9430   4.22221E+003    3.17860E+002
   5.9440   4.13521E+003    4.56420E+002
   5.9450   4.17656E+003    5.24340E+002
   5.9470   4.27401E+003    8.78640E+002
   5.9480   4.27223E+003    1.43978E+003
   5.9490   4.24258E+003    1.88799E+003
   5.9500   4.24444E+003    3.03567E+003
   5.9510   4.27781E+003    3.60894E+003
   5.9520   4.29422E+003    4.16797E+003
   5.9530   4.28535E+003    4.60469E+003
   5.9540   4.30289E+003    4.71621E+003
   5.9550   4.36315E+003    4.61714E+003
   5.9570   4.37750E+003    4.45802E+003
   5.9590   4.42795E+003    4.31066E+003
   5.9610   4.35552E+003    4.26285E+003
   5.9620   4.75676E+003    4.30671E+003
   5.9640   4.76195E+003    4.29515E+003
   5.9650   4.46880E+003    4.27474E+003
   5.9660   3.79914E+003    4.29936E+003
   5.9670   3.24270E+003    4.30425E+003
   5.9690   1.85710E+003    4.33760E+003
   5.9710   8.68750E+002    4.27076E+003
   5.9720   4.89980E+002    4.29140E+003
   5.9730   4.42380E+002    4.30576E+003
   5.9740   2.97890E+002    4.27576E+003
   5.9760   1.68120E+002    4.28785E+003
   5.9770   1.42760E+002    4.28942E+003
   5.9780   1.30520E+002    4.31292E+003
   5.9790   1.21320E+002    4.35307E+003
   5.9800   1.22170E+002    4.27877E+003
   5.9810   1.19990E+002    4.33999E+003
   5.9830   1.42560E+002    4.30462E+003
   5.9840   1.57150E+002    4.30820E+003
   5.9850   1.58140E+002    4.29914E+003
   5.9860   1.81330E+002    4.31609E+003
   5.9880   2.01780E+002    4.29077E+003
   5.9890   2.69190E+002    4.26695E+003
   5.9900   3.60120E+002    4.31740E+003
   5.9920   5.12190E+002    4.31945E+003
   5.9930   6.66540E+002    4.30027E+003
   5.9940   1.26702E+003    4.29907E+003
   5.9960   2.55346E+003    4.29354E+003
   5.9970   3.48389E+003    4.35068E+003
   5.9980   3.83411E+003    4.30195E+003
   5.9990   4.75400E+003    4.36528E+003
   6.0010   4.59747E+003    4.26277E+003
   6.0030   4.29993E+003    4.28845E+003
   6.0040   4.44303E+003    4.26162E+003
   6.0060   4.36738E+003    4.28845E+003
   6.0090   4.39983E+003    4.35816E+003
   6.0100   4.38042E+003    4.25526E+003
   6.0110   4.37898E+003    4.28391E+003
   6.0120   4.35503E+003    4.27181E+003
   6.0130   4.36888E+003    4.27614E+003
   6.0150   4.38212E+003    4.26422E+003
   6.0160   4.31479E+003    4.19981E+003
   6.0180   4.38728E+003    4.73547E+003
   6.0190   4.43501E+003    4.74370E+003
   6.0210   4.40082E+003    4.66245E+003
   6.0220   4.45583E+003    3.62146E+003
   6.0230   4.43244E+003    1.90482E+003
   6.0250   4.43447E+003    1.27460E+003
   6.0260   4.39234E+003    6.25610E+002
   6.0280   4.39906E+003    4.18390E+002
   6.0290   4.39358E+003    2.20450E+002
   6.0310   4.42373E+003    1.92080E+002
   6.0330   4.43841E+003    1.70270E+002
   6.0340   4.40585E+003    1.44900E+002
   6.0350   4.48768E+003    1.44440E+002
   6.0360   4.41151E+003    1.37420E+002
   6.0370   4.42430E+003    1.42060E+002
   6.0380   4.47404E+003    1.55770E+002
   6.0400   4.42440E+003    1.88060E+002
   6.0410   4.44092E+003    2.02790E+002
   6.0420   4.39253E+003    2.38900E+002
   6.0450   4.47754E+003    3.32020E+002
   6.0460   4.44856E+003    5.43990E+002
   6.0480   4.47021E+003    1.08527E+003
   6.0500   4.48423E+003    2.00605E+003
   6.0520   4.42751E+003    3.78954E+003
   6.0530   4.38116E+003    4.81576E+003
   6.0550   4.41642E+003    4.66778E+003
   6.0560   4.40030E+003    4.52898E+003
   6.0570   4.41029E+003    4.37640E+003
   6.0580   4.44124E+003    4.35510E+003
   6.0590   4.27636E+003    4.33819E+003
   6.0600   4.29714E+003    4.36986E+003
   6.0620   4.38762E+003    4.32021E+003
   6.0640   4.74386E+003    4.25478E+003
   6.0650   3.74162E+003    4.23032E+003
   6.0660   3.09011E+003    4.26070E+003
   6.0670   2.10726E+003    4.30576E+003
   6.0680   1.68953E+003    4.33554E+003
   6.0700   8.88030E+002    4.37675E+003
   6.0710   5.79680E+002    4.43189E+003
   6.0720   3.54250E+002    4.34631E+003
   6.0740   2.73990E+002    4.37565E+003
   6.0750   1.69190E+002    4.34377E+003
   6.0770   1.45050E+002    4.35896E+003
   6.0780   1.25520E+002    4.32762E+003
   6.0790   1.31580E+002    4.34759E+003
   6.0800   1.19580E+002    4.41780E+003
   6.0820   1.33070E+002    4.36834E+003
   6.0840   1.51060E+002    4.45901E+003
   6.0850   1.63470E+002    4.43015E+003
   6.0870   2.02930E+002    4.35995E+003
   6.0890   3.42410E+002    4.38486E+003
   6.0900   4.78650E+002    4.40231E+003
   6.0920   8.09900E+002    4.35284E+003
   6.0930   1.39722E+003    4.35750E+003
   6.0940   1.64215E+003    4.41050E+003
   6.0960   2.52331E+003    4.34127E+003
   6.0970   4.45249E+003    4.43032E+003
   6.0980   4.82978E+003    4.37127E+003
   6.0990   4.85355E+003    4.38953E+003
   6.1010   4.63102E+003    4.40979E+003
   6.1020   4.40606E+003    4.38438E+003
   6.1030   4.48230E+003    4.35595E+003
   6.1040   4.47417E+003    4.34124E+003
   6.1060   4.52431E+003    4.38260E+003
   6.1080   4.54907E+003    4.38770E+003
   6.1090   4.55249E+003    4.35986E+003
   6.1100   4.55785E+003    4.41903E+003
   6.1110   4.51117E+003    4.40857E+003
   6.1130   4.58887E+003    4.43683E+003
   6.1150   4.54763E+003    4.37614E+003
   6.1160   4.54640E+003    4.44957E+003
   6.1180   4.60976E+003    4.84175E+003
   6.1200   4.55047E+003    4.46317E+003
   6.1210   4.59679E+003    3.89530E+003
   6.1220   4.54885E+003    2.56407E+003
   6.1240   4.57076E+003    9.77700E+002
   6.1260   4.61169E+003    5.99350E+002
   6.1270   4.63485E+003    4.78010E+002
   6.1280   4.60286E+003    3.17700E+002
   6.1290   4.64786E+003    2.25840E+002
   6.1300   4.63480E+003    2.13730E+002
   6.1310   4.65012E+003    1.75380E+002
   6.1330   4.62850E+003    1.52560E+002
   6.1340   4.60881E+003    1.54640E+002
   6.1360   4.62322E+003    1.51350E+002
   6.1380   4.61881E+003    1.77610E+002
   6.1390   4.66390E+003    1.82480E+002
   6.1400   4.61551E+003    2.19840E+002
   6.1410   4.59814E+003    2.29400E+002
   6.1430   4.57420E+003    2.75070E+002
   6.1440   4.59132E+003    3.87060E+002
   6.1450   4.62099E+003    5.97020E+002
   6.1460   4.62698E+003    8.06470E+002
   6.1480   4.56682E+003    1.33140E+003
   6.1500   4.59875E+003    1.98072E+003
   6.1510   4.60740E+003    2.54865E+003
   6.1520   4.53898E+003    4.26849E+003
   6.1540   4.58409E+003    4.94025E+003
   6.1550   4.55786E+003    4.87675E+003
   6.1560   4.56420E+003    4.46654E+003
   6.1570   4.55793E+003    4.43098E+003
   6.1580   4.55188E+003    4.48209E+003
   6.1600   4.46239E+003    4.48083E+003
   6.1610   4.50648E+003    4.46592E+003
   6.1620   4.73515E+003    4.45336E+003
   6.1630   5.00052E+003    4.46712E+003
   6.1640   4.82758E+003    4.46873E+003
   6.1650   4.61454E+003    4.44020E+003
   6.1670   3.83278E+003    4.44957E+003
   6.1690   1.56261E+003    4.46010E+003
   6.1700   9.71340E+002    4.44985E+003
   6.1710   6.75140E+002    4.46649E+003
   6.1720   3.64440E+002    4.47273E+003
   6.1730   2.80350E+002    4.49119E+003
   6.1750   2.17230E+002    4.43316E+003
   6.1770   1.54430E+002    4.41178E+003
   6.1780   1.40600E+002    4.47386E+003
   6.1790   1.31120E+002    4.46083E+003
   6.1800   1.34150E+002    4.43422E+003
   6.1810   1.37680E+002    4.47895E+003
   6.1820   1.43250E+002    4.50053E+003
   6.1830   1.66820E+002    4.49754E+003
   6.1850   1.85990E+002    4.49455E+003
   6.1870   2.16220E+002    4.46921E+003
   6.1890   3.32090E+002    4.54006E+003
   6.1900   4.32810E+002    4.50665E+003
   6.1910   6.91810E+002    4.47005E+003
   6.1920   8.75030E+002    4.50964E+003
   6.1940   1.37414E+003    4.45722E+003
   6.1950   2.78551E+003    4.49198E+003
   6.1970   3.57425E+003    4.52749E+003
   6.1990   4.77116E+003    4.45864E+003
   6.2010   4.88983E+003    4.49487E+003
   6.2020   4.51663E+003    4.48206E+003
   6.2040   4.63102E+003    4.55863E+003
   6.2060   4.53892E+003    4.47058E+003
   6.2080   4.62871E+003    4.50024E+003
   6.2090   4.61857E+003    4.49863E+003
   6.2100   4.57194E+003    4.56384E+003
   6.2110   4.62316E+003    4.53849E+003
   6.2130   4.59996E+003    4.51724E+003
   6.2140   4.63469E+003    4.46891E+003
   6.2160   4.61000E+003    4.42998E+003
   6.2180   4.60201E+003    4.58088E+003
   6.2190   4.63408E+003    4.83954E+003
   6.2210   4.61669E+003    4.42052E+003
   6.2220   4.63247E+003    2.76466E+003
   6.2240   4.64558E+003    1.48616E+003
   6.2250   4.62560E+003    8.28800E+002
   6.2270   4.57548E+003    5.37890E+002
   6.2290   4.57740E+003    2.86450E+002
   6.2310   4.58720E+003    1.84090E+002
   6.2320   4.61800E+003    1.64910E+002
   6.2340   4.57870E+003    1.60300E+002
   6.2360   4.71217E+003    1.48980E+002
   6.2370   4.66662E+003    1.55030E+002
   6.2390   4.63542E+003    1.63680E+002
   6.2410   4.51582E+003    1.87420E+002
   6.2420   4.49398E+003    2.33110E+002
   6.2430   4.51457E+003    2.72640E+002
   6.2440   4.56263E+003    3.08280E+002
   6.2460   4.54014E+003    5.07080E+002
   6.2470   4.55479E+003    5.45500E+002
   6.2480   4.50321E+003    8.40820E+002
   6.2490   4.48878E+003    1.25120E+003
   6.2510   4.49016E+003    1.61096E+003
   6.2530   4.50537E+003    3.34725E+003
   6.2540   4.46553E+003    4.38255E+003
   6.2560   4.44909E+003    4.80917E+003
   6.2570   4.39747E+003    4.57087E+003
   6.2580   4.38660E+003    4.35816E+003
   6.2590   4.43872E+003    4.33092E+003
   6.2610   4.33422E+003    4.38858E+003
   6.2620   4.40046E+003    4.38793E+003
   6.2640   4.82265E+003    4.34330E+003
   6.2650   4.83696E+003    4.37115E+003
   6.2670   3.77258E+003    4.37117E+003
   6.2690   1.95956E+003    4.40514E+003
   6.2700   1.71425E+003    4.35597E+003
   6.2710   9.85010E+002    4.35725E+003
   6.2720   7.63550E+002    4.35103E+003
   6.2730   4.47080E+002    4.38900E+003
   6.2740   3.22180E+002    4.37031E+003
   6.2750   2.64480E+002    4.42270E+003
   6.2760   2.12030E+002    4.40387E+003
   6.2780   1.55480E+002    4.41265E+003
   6.2790   1.43160E+002    4.42916E+003
   6.2810   1.39080E+002    4.44942E+003
   6.2830   1.46920E+002    4.39768E+003
   6.2850   1.62700E+002    4.41382E+003
   6.2860   1.91340E+002    4.38971E+003
   6.2880   2.18030E+002    4.42231E+003
   6.2900   3.15680E+002    4.41319E+003
   6.2910   3.93910E+002    4.37621E+003
   6.2930   6.90330E+002    4.43975E+003
   6.2950   1.48320E+003    4.41433E+003
   6.2970   2.88404E+003    4.43480E+003
   6.2980   3.83286E+003    4.41386E+003
   6.3000   4.76540E+003    4.44540E+003
   6.3020   4.66790E+003    4.44702E+003
   6.3050   4.39043E+003    4.42211E+003
   6.3070   4.55157E+003    4.49753E+003
   6.3080   4.54381E+003    4.49372E+003
   6.3090   4.51041E+003    4.49510E+003
   6.3100   4.48169E+003    4.47290E+003
   6.3120   4.53979E+003    4.49227E+003
   6.3130   4.55820E+003    4.46417E+003
   6.3150   4.58372E+003    4.51734E+003
   6.3180   4.54707E+003    4.45968E+003
   6.3190   4.53219E+003    4.82693E+003
   6.3200   4.52292E+003    4.95085E+003
   6.3210   4.58382E+003    4.46979E+003
   6.3230   4.55062E+003    2.96123E+003
   6.3250   4.51002E+003    1.36505E+003
   6.3270   4.54449E+003    6.80350E+002
   6.3280   4.53159E+003    4.67460E+002
   6.3300   4.53272E+003    3.21590E+002
   6.3320   4.53377E+003    1.78500E+002
   6.3340   4.52552E+003    1.78740E+002
   6.3350   4.42220E+003    1.56390E+002
   6.3370   4.47916E+003    1.54720E+002
   6.3390   4.64456E+003    1.61350E+002
   6.3410   4.55913E+003    1.89420E+002
   6.3420   4.62501E+003    2.19810E+002
   6.3440   4.60715E+003    2.26850E+002
   6.3460   4.55859E+003    4.20910E+002
   6.3470   4.53374E+003    4.88720E+002
   6.3490   4.57862E+003    6.30500E+002
   6.3510   4.59532E+003    1.33589E+003
   6.3530   4.56008E+003    3.71816E+003
   6.3540   4.52854E+003    4.33968E+003
   6.3560   4.59742E+003    4.89333E+003
   6.3570   4.56490E+003    4.84578E+003
   6.3580   4.60209E+003    4.62674E+003
   6.3600   4.61458E+003    4.51079E+003
   6.3610   4.52025E+003    4.58198E+003
   6.3620   4.52460E+003    4.55915E+003
   6.3640   5.08558E+003    4.59480E+003
   6.3660   5.07299E+003    4.61039E+003
   6.3690   2.74832E+003    4.59932E+003
   6.3710   1.15256E+003    4.66005E+003
   6.3730   5.34610E+002    4.65113E+003
   6.3760   3.22750E+002    4.63054E+003
   6.3780   1.68780E+002    4.61979E+003
   6.3790   1.46760E+002    4.63451E+003
   6.3800   1.38720E+002    4.61909E+003
   6.3810   1.37050E+002    4.58990E+003
   6.3830   1.30030E+002    4.66795E+003
   6.3840   1.47310E+002    4.57462E+003
   6.3850   1.62260E+002    4.63048E+003
   6.3870   2.04640E+002    4.62458E+003
   6.3890   2.10180E+002    4.61322E+003
   6.3910   3.94960E+002    4.61190E+003
   6.3920   7.06910E+002    4.64672E+003
   6.3940   9.35670E+002    4.69418E+003
   6.3960   1.96079E+003    4.65497E+003
   6.3990   3.97853E+003    4.66476E+003
   6.4010   4.02395E+003    4.67475E+003
   6.4030   3.76558E+003    4.64381E+003
   6.4050   3.98206E+003    4.68344E+003
   6.4060   3.92657E+003    4.64450E+003
   6.4080   3.65813E+003    4.67536E+003
   6.4100   3.70961E+003    4.69959E+003
   6.4110   4.02068E+003    4.63925E+003
   6.4140   3.86547E+003    4.66549E+003
   6.4160   3.78490E+003    4.67728E+003
   6.4190   4.01809E+003    5.08437E+003
   6.4210   4.19810E+003    4.58574E+003
   6.4230   3.85362E+003    2.86204E+003
   6.4240   4.02724E+003    1.44012E+003
   6.4260   4.19878E+003    8.84410E+002
   6.4280   3.80961E+003    5.40900E+002
   6.4300   4.20979E+003    3.30700E+002
   6.4320   4.16372E+003    1.94600E+002
   6.4350   4.27580E+003    1.60260E+002
   6.4370   4.28285E+003    1.69810E+002
   6.4390   4.40581E+003    1.91890E+002
   6.4400   4.55962E+003    1.97450E+002
   6.4420   4.75599E+003    2.46430E+002
   6.4450   4.62937E+003    3.14580E+002
   6.4470   4.65145E+003    5.50780E+002
   6.4490   4.72616E+003    9.24240E+002
   6.4500   4.59471E+003    1.39315E+003
   6.4520   4.61523E+003    2.78079E+003
   6.4540   4.60955E+003    4.09530E+003
   6.4550   4.69318E+003    5.19774E+003
   6.4560   4.59889E+003    5.11040E+003
   6.4580   4.68890E+003    4.86559E+003
   6.4590   4.76379E+003    4.70322E+003
   6.4600   4.74864E+003    4.78990E+003
   6.4620   4.74781E+003    4.82642E+003
   6.4640   4.79395E+003    4.77533E+003
   6.4650   4.74146E+003    4.79358E+003
   6.4670   4.83862E+003    4.80612E+003
   6.4700   4.86687E+003    4.80443E+003
   6.4720   4.87960E+003    4.81510E+003
   6.4730   4.85592E+003    4.79466E+003
   6.4750   4.78583E+003    4.75966E+003
   6.4760   4.68386E+003    4.81012E+003
   6.4770   4.70033E+003    4.81950E+003
   6.4790   4.68991E+003    4.74340E+003
   6.4810   4.67065E+003    4.74434E+003
   6.4820   4.80805E+003    4.73983E+003
   6.4840   4.81565E+003    4.78038E+003
   6.4860   4.86369E+003    4.80338E+003
   6.4890   4.76671E+003    4.79558E+003
   6.4910   4.68053E+003    4.79982E+003
   6.4920   4.78991E+003    4.82187E+003
   6.4930   4.68681E+003    4.77380E+003
   6.4940   4.74738E+003    4.80935E+003
   6.4960   4.73678E+003    4.75942E+003
   6.4970   4.80597E+003    4.84734E+003
   6.4990   4.76872E+003    4.81306E+003
   6.5010   4.79230E+003    4.79754E+003
   6.5030   4.81424E+003    4.75344E+003
   6.5050   4.87004E+003    4.83627E+003
   6.5060   4.85291E+003    4.82821E+003
   6.5070   4.80376E+003    4.78330E+003
   6.5080   4.83138E+003    4.82476E+003
   6.5100   4.85400E+003    4.81902E+003
   6.5130   4.81287E+003    4.77147E+003
   6.5150   4.80387E+003    4.73040E+003
   6.5160   4.81118E+003    4.69726E+003
   6.5180   4.87085E+003    4.93002E+003
   6.5200   4.81236E+003    5.22562E+003
   6.5220   4.85580E+003    5.02600E+003
   6.5230   4.83854E+003    4.72539E+003
   6.5240   4.82961E+003    2.45422E+003
   6.5280   4.82936E+003    6.33060E+002
   6.5300   4.93521E+003    2.98170E+002
   6.5330   4.93189E+003    2.34680E+002
   6.5350   4.82409E+003    1.68440E+002
   6.5360   4.80030E+003    1.69530E+002
   6.5400   4.77815E+003    1.84160E+002
   6.5410   4.80376E+003    2.03560E+002
   6.5430   4.85928E+003    2.68720E+002
   6.5450   4.89310E+003    4.56870E+002
   6.5480   4.86262E+003    5.58570E+002
   6.5490   4.85852E+003    1.10287E+003
   6.5510   4.88051E+003    1.97690E+003
   6.5520   4.85342E+003    3.34820E+003
   6.5550   4.91972E+003    4.72878E+003
   6.5580   4.86102E+003    4.84564E+003
   6.5590   4.82807E+003    4.81664E+003
   6.5600   4.89101E+003    4.87455E+003
   6.5620   4.87788E+003    4.83656E+003
   6.5630   4.86755E+003    4.90065E+003
   6.5650   4.88699E+003    4.84221E+003
   6.5670   4.83192E+003    4.88489E+003
   6.5680   4.84300E+003    4.83823E+003
   6.5700   4.81569E+003    4.85884E+003
   6.5740   4.85728E+003    4.83450E+003
   6.5750   4.89265E+003    4.76795E+003
   6.5770   4.81778E+003    4.77672E+003
   6.5780   4.76580E+003    4.82777E+003
   6.5810   4.91589E+003    4.83763E+003
   6.5820   4.82225E+003    4.85495E+003
   6.5830   4.86339E+003    4.82008E+003
   6.5850   4.87663E+003    4.79785E+003
   6.5870   4.88443E+003    4.82948E+003
   6.5880   4.87646E+003    4.76006E+003
   6.5900   4.82618E+003    4.84162E+003
   6.5910   4.81548E+003    4.84053E+003
   6.5920   4.83652E+003    4.80480E+003
   6.5930   4.82069E+003    4.80973E+003
   6.5950   4.84572E+003    4.81426E+003
   6.5970   4.87129E+003    4.80832E+003
   6.5980   4.85018E+003    4.76255E+003
   6.5990   4.78059E+003    4.73221E+003
   6.6000   4.85290E+003    4.77088E+003
   6.6020   4.83373E+003    4.78004E+003
   6.6030   4.83176E+003    4.79532E+003
   6.6040   4.75890E+003    4.83017E+003
   6.6060   4.76276E+003    4.73210E+003
   6.6070   4.80924E+003    4.72695E+003
   6.6090   4.80245E+003    4.82289E+003
   6.6110   4.76906E+003    4.74056E+003
   6.6120   4.72547E+003    4.76062E+003
   6.6140   4.80837E+003    4.73195E+003
   6.6160   4.77711E+003    4.69225E+003
   6.6170   4.76116E+003    4.64418E+003
   6.6190   4.62796E+003    5.00533E+003
   6.6200   4.62182E+003    5.08927E+003
   6.6220   4.68904E+003    4.38797E+003
   6.6240   4.59086E+003    2.74805E+003
   6.6250   4.57952E+003    1.37930E+003
   6.6260   4.57685E+003    7.43470E+002
   6.6280   4.58278E+003    4.62090E+002
   6.6300   4.54372E+003    3.47090E+002
   6.6310   4.49348E+003    2.35650E+002
   6.6320   4.52755E+003    2.00640E+002
   6.6340   4.51233E+003    1.77810E+002
   6.6350   4.52824E+003    1.62180E+002
   6.6360   4.57352E+003    1.61470E+002
   6.6380   4.55468E+003    1.59700E+002
   6.6390   4.47278E+003    1.76810E+002
   6.6400   4.46857E+003    1.84460E+002
   6.6410   4.49596E+003    2.08490E+002
   6.6440   4.48359E+003    2.30740E+002
   6.6450   4.50033E+003    3.52870E+002
   6.6460   4.45009E+003    4.18960E+002
   6.6470   4.39280E+003    5.64810E+002
   6.6480   4.44665E+003    8.56800E+002
   6.6490   4.36620E+003    1.31192E+003
   6.6510   4.39341E+003    2.47080E+003
   6.6530   4.39264E+003    3.53701E+003
   6.6540   4.37576E+003    4.48343E+003
   6.6560   4.29886E+003    4.74003E+003
   6.6580   4.25426E+003    4.26821E+003
   6.6600   4.24003E+003    4.29641E+003
   6.6620   4.18970E+003    4.26883E+003
   6.6650   4.38260E+003    4.29168E+003
   6.6660   4.27365E+003    4.26047E+003
   6.6680   2.37171E+003    4.17238E+003
   6.6690   1.21128E+003    4.17047E+003
   6.6700   7.23800E+002    4.19385E+003
   6.6730   4.85970E+002    4.18509E+003
   6.6740   3.07050E+002    4.12542E+003
   6.6750   1.83380E+002    4.17124E+003
   6.6760   1.49620E+002    4.21454E+003
   6.6780   1.38990E+002    4.09767E+003
   6.6810   1.34720E+002    4.03870E+003
   6.6820   1.40560E+002    4.01161E+003
   6.6850   1.60620E+002    4.02340E+003
   6.6860   1.75340E+002    4.00378E+003
   6.6870   2.01010E+002    4.10297E+003
   6.6910   3.07060E+002    4.03716E+003
   6.6930   7.52930E+002    3.94533E+003
   6.6940   1.15574E+003    3.95370E+003
   6.6950   1.59264E+003    3.90139E+003
   6.6960   3.42860E+003    3.90550E+003
   6.6980   4.22984E+003    3.88288E+003
   6.7000   4.26192E+003    3.86078E+003
   6.7010   3.84752E+003    3.85304E+003
   6.7020   3.74147E+003    3.85369E+003
   6.7030   3.80830E+003    3.77089E+003
   6.7050   3.77667E+003    3.78806E+003
   6.7060   3.73343E+003    3.80259E+003
   6.7080   3.75821E+003    3.75944E+003
   6.7090   3.75965E+003    3.68873E+003
   6.7100   3.68792E+003    3.70895E+003
   6.7110   3.72727E+003    3.71003E+003
   6.7120   3.71229E+003    3.67687E+003
   6.7140   3.66718E+003    3.67136E+003
   6.7150   3.67795E+003    3.65266E+003
   6.7160   3.60018E+003    3.54874E+003
   6.7170   3.63820E+003    3.57849E+003
   6.7190   3.69714E+003    3.91104E+003
   6.7200   3.60346E+003    3.70735E+003
   6.7220   3.59492E+003    2.86655E+003
   6.7240   3.61165E+003    1.74689E+003
   6.7260   3.58327E+003    7.77500E+002
   6.7270   3.53330E+003    4.19800E+002
   6.7290   3.58075E+003    2.22490E+002
   6.7310   3.56889E+003    1.72980E+002
   6.7320   3.51297E+003    1.58660E+002
   6.7330   3.53087E+003    1.51070E+002
   6.7340   3.54666E+003    1.32200E+002
   6.7360   3.51041E+003    1.34050E+002
   6.7370   3.57078E+003    1.34770E+002
   6.7380   3.54072E+003    1.44520E+002
   6.7390   3.49189E+003    1.56330E+002
   6.7410   3.55151E+003    1.74550E+002
   6.7420   3.58590E+003    2.12340E+002
   6.7440   3.56766E+003    2.92480E+002
   6.7450   3.57621E+003    3.54160E+002
   6.7460   3.56874E+003    5.09570E+002
   6.7480   3.59277E+003    6.77120E+002
   6.7500   3.59947E+003    9.70110E+002
   6.7510   3.54493E+003    2.33168E+003
   6.7520   3.64460E+003    3.42773E+003
   6.7540   3.57112E+003    3.76517E+003
   6.7550   3.47776E+003    3.73796E+003
   6.7570   3.56782E+003    3.44630E+003
   6.7580   3.64157E+003    3.47463E+003
   6.7590   3.56937E+003    3.51800E+003
   6.7610   3.48523E+003    3.52771E+003
   6.7620   3.69294E+003    3.59698E+003
   6.7640   3.91936E+003    3.58822E+003
   6.7660   3.81744E+003    3.52483E+003
   6.7670   2.07048E+003    3.55848E+003
   6.7690   1.06332E+003    3.52351E+003
   6.7700   7.63070E+002    3.50784E+003
   6.7710   6.14320E+002    3.61956E+003
   6.7730   3.48140E+002    3.64614E+003
   6.7750   1.93560E+002    3.59420E+003
   6.7780   1.37810E+002    3.58560E+003
   6.7790   1.21840E+002    3.59805E+003
   6.7820   1.24410E+002    3.56178E+003
   6.7830   1.22390E+002    3.65371E+003
   6.7850   1.65300E+002    3.59935E+003
   6.7860   1.87430E+002    3.56036E+003
   6.7890   2.89510E+002    3.54118E+003
   6.7900   3.32100E+002    3.53499E+003
   6.7920   5.26940E+002    3.53910E+003
   6.7940   1.02438E+003    3.47946E+003
   6.7960   2.96749E+003    3.69372E+003
   6.7980   3.59210E+003    3.64258E+003
   6.8000   3.92992E+003    3.63592E+003
   6.8010   3.69297E+003    3.64559E+003
   6.8030   3.67410E+003    3.66888E+003
   6.8060   3.69759E+003    3.65853E+003
   6.8080   3.67201E+003    3.62687E+003
   6.8100   3.66190E+003    3.65168E+003
   6.8110   3.69026E+003    3.64215E+003
   6.8120   3.69217E+003    3.67783E+003
   6.8150   3.71811E+003    3.68185E+003
   6.8170   3.73029E+003    3.61998E+003
   6.8180   3.68637E+003    4.14177E+003
   6.8200   3.76666E+003    4.01593E+003
   6.8220   3.75905E+003    3.39909E+003
   6.8230   3.78259E+003    1.52134E+003
   6.8250   3.79529E+003    9.62910E+002
   6.8270   3.79335E+003    4.61110E+002
   6.8280   3.80585E+003    2.91120E+002
   6.8300   3.85460E+003    2.06410E+002
   6.8310   3.81291E+003    1.66230E+002
   6.8330   3.87213E+003    1.54490E+002
   6.8340   3.86282E+003    1.49800E+002
   6.8360   3.85539E+003    1.44210E+002
   6.8390   3.89664E+003    1.50630E+002
   6.8410   3.92369E+003    1.60800E+002
   6.8440   3.96784E+003    2.06420E+002
   6.8450   3.96113E+003    3.09370E+002
   6.8460   3.98146E+003    4.19400E+002
   6.8480   4.00724E+003    5.49260E+002
   6.8500   4.03938E+003    1.17152E+003
   6.8530   4.02174E+003    3.52723E+003
   6.8550   3.99935E+003    4.24065E+003
   6.8570   4.04018E+003    4.20181E+003
   6.8600   4.08191E+003    3.99159E+003
   6.8620   4.05910E+003    4.04713E+003
   6.8640   4.12878E+003    4.03463E+003
   6.8670   4.09403E+003    4.05780E+003
   6.8690   4.10579E+003    4.05314E+003
   6.8710   4.13056E+003    4.06018E+003
   6.8720   4.15818E+003    4.11149E+003
   6.8740   4.11190E+003    4.05239E+003
   6.8760   4.12140E+003    4.10381E+003
   6.8780   4.11818E+003    4.13741E+003
   6.8790   4.23321E+003    4.09996E+003
   6.8810   4.16939E+003    4.17614E+003
   6.8830   4.12344E+003    4.15208E+003
   6.8840   4.19240E+003    4.17302E+003
   6.8870   4.11027E+003    4.11104E+003
   6.8890   4.13716E+003    4.12181E+003
   6.8910   4.12657E+003    4.10262E+003
   6.8920   4.10261E+003    4.12673E+003
   6.8940   4.12419E+003    4.18015E+003
   6.8950   4.14415E+003    4.10226E+003
   6.8970   4.14624E+003    4.21287E+003
   6.8980   4.15037E+003    4.18122E+003
   6.8990   4.18571E+003    4.16268E+003
   6.9010   4.18161E+003    4.19163E+003
   6.9040   4.21861E+003    4.22939E+003
   6.9060   4.23143E+003    4.28740E+003
   6.9080   4.23754E+003    4.21052E+003
   6.9090   4.22042E+003    4.22469E+003
   6.9100   4.18747E+003    4.22144E+003
   6.9110   4.23741E+003    4.21093E+003
   6.9130   4.22632E+003    4.23222E+003
   6.9160   4.20095E+003    4.19725E+003
   6.9180   4.25425E+003    4.11909E+003
   6.9200   4.26467E+003    4.62061E+003
   6.9210   4.30710E+003    3.77708E+003
   6.9230   4.35145E+003    2.66470E+003
   6.9270   4.35730E+003    9.89670E+002
   6.9280   4.38397E+003    3.32720E+002
   6.9290   4.39575E+003    2.34970E+002
   6.9310   4.37270E+003    1.82990E+002
   6.9340   4.40662E+003    1.71830E+002
   6.9360   4.45746E+003    1.56180E+002
   6.9380   4.43868E+003    1.59120E+002
   6.9410   4.44213E+003    1.85450E+002
   6.9440   4.45591E+003    2.45850E+002
   6.9460   4.47758E+003    3.51810E+002
   6.9470   4.53020E+003    9.38550E+002
   6.9490   4.49081E+003    1.90559E+003
   6.9520   4.47898E+003    3.55317E+003
   6.9530   4.49847E+003    4.91739E+003
   6.9560   4.52571E+003    4.81316E+003
   6.9570   4.52009E+003    4.54889E+003
   6.9590   4.51503E+003    4.43897E+003
   6.9620   4.42472E+003    4.55223E+003
   6.9630   4.85132E+003    4.59273E+003
   6.9650   4.42026E+003    4.56591E+003
   6.9680   3.08502E+003    4.57753E+003
   6.9700   1.23600E+003    4.61418E+003
   6.9720   4.75340E+002    4.52107E+003
   6.9740   3.13740E+002    4.53544E+003
   6.9750   2.02720E+002    4.55466E+003
   6.9770   1.66690E+002    4.56567E+003
   6.9780   1.54230E+002    4.55402E+003
   6.9800   1.46130E+002    4.58068E+003
   6.9820   1.49960E+002    4.55976E+003
   6.9850   1.71840E+002    4.56763E+003
   6.9870   1.89390E+002    4.60764E+003
   6.9890   2.79100E+002    4.55821E+003
   6.9900   3.52750E+002    4.55481E+003
   6.9920   4.91210E+002    4.55720E+003
   6.9940   1.06793E+003    4.60733E+003
   6.9960   1.94310E+003    4.63223E+003
   6.9980   3.53581E+003    4.59961E+003
   6.9990   4.53995E+003    4.65450E+003
   7.0000   5.04172E+003    4.65326E+003
   7.0030   4.66062E+003    4.66590E+003
   7.0050   4.67359E+003    4.64787E+003
   7.0060   4.72090E+003    4.69605E+003
   7.0070   4.69487E+003    4.68665E+003
   7.0090   4.71001E+003    4.67793E+003
   7.0100   4.70920E+003    4.70096E+003
   7.0110   4.71907E+003    4.70185E+003
   7.0120   4.71831E+003    4.67792E+003
   7.0140   4.76714E+003    4.74562E+003
   7.0160   4.77494E+003    4.70592E+003
   7.0170   4.82427E+003    4.66854E+003
   7.0190   4.79224E+003    5.19760E+003
   7.0230   4.78481E+003    5.09427E+003
   7.0240   4.88953E+003    4.49406E+003
   7.0250   4.85539E+003    3.31194E+003
   7.0280   4.87574E+003    1.50675E+003
   7.0290   4.97213E+003    4.31130E+002
   7.0310   4.95460E+003    3.08010E+002
   7.0340   5.01490E+003    1.90190E+002
   7.0350   4.97208E+003    1.72560E+002
   7.0360   5.00919E+003    1.71330E+002
   7.0380   4.97126E+003    1.74570E+002
   7.0390   5.05692E+003    1.69080E+002
   7.0410   5.07099E+003    1.88950E+002
   7.0430   5.10342E+003    2.48950E+002
   7.0440   5.09794E+003    3.09910E+002
   7.0460   5.15791E+003    4.24130E+002
   7.0480   5.11890E+003    6.09150E+002
   7.0510   5.20486E+003    1.18616E+003
   7.0530   5.16179E+003    2.44535E+003
   7.0550   5.23229E+003    5.33248E+003
   7.0570   5.28729E+003    5.66234E+003
   7.0580   5.26873E+003    5.47319E+003
   7.0600   5.29088E+003    5.24626E+003
   7.0620   5.29872E+003    5.22377E+003
   7.0630   5.21565E+003    5.31568E+003
   7.0650   5.45999E+003    5.29808E+003
   7.0660   5.88731E+003    5.37646E+003
   7.0670   5.90651E+003    5.35903E+003
   7.0680   5.09157E+003    5.36972E+003
   7.0690   4.04770E+003    5.33286E+003
   7.0710   3.13341E+003    5.39715E+003
   7.0730   1.09364E+003    5.49173E+003
   7.0750   7.34060E+002    5.42970E+003
   7.0770   4.86230E+002    5.39066E+003
   7.0780   3.09650E+002    5.39242E+003
   7.0800   2.00480E+002    5.44511E+003
   7.0820   1.70020E+002    5.45203E+003
   7.0840   1.56070E+002    5.41977E+003
   7.0860   1.70650E+002    5.45972E+003
   7.0870   1.70750E+002    5.52533E+003
   7.0890   2.06730E+002    5.50425E+003
   7.0910   3.12430E+002    5.47420E+003
   7.0920   3.42910E+002    5.39662E+003
   7.0930   4.37210E+002    5.49129E+003
   7.0940   6.70760E+002    5.44923E+003
   7.0960   1.04544E+003    5.45516E+003
   7.0970   1.34786E+003    5.46751E+003
   7.0990   2.08346E+003    5.54114E+003
   7.1000   3.77816E+003    5.48755E+003
   7.1010   5.12860E+003    5.47756E+003
   7.1030   5.91753E+003    5.52698E+003
   7.1040   5.89796E+003    5.47682E+003
   7.1050   5.69958E+003    5.51565E+003
   7.1070   5.45112E+003    5.52970E+003
   7.1080   5.50597E+003    5.49707E+003
   7.1100   5.55880E+003    5.51557E+003
   7.1110   5.59367E+003    5.51814E+003
   7.1120   5.55726E+003    5.51145E+003
   7.1140   5.57101E+003    5.50982E+003
   7.1150   5.53769E+003    5.50883E+003
   7.1160   5.69791E+003    5.50474E+003
   7.1170   5.59166E+003    5.51075E+003
   7.1180   5.59963E+003    5.45783E+003
   7.1200   5.55313E+003    5.44470E+003
   7.1220   5.62925E+003    5.87681E+003
   7.1240   5.58098E+003    5.91486E+003
   7.1250   5.62025E+003    5.50484E+003
   7.1260   5.60458E+003    3.76563E+003
   7.1270   5.56889E+003    2.50611E+003
   7.1290   5.60741E+003    1.51518E+003
   7.1310   5.47926E+003    8.40970E+002
   7.1320   5.50816E+003    4.54980E+002
   7.1340   5.44282E+003    3.58540E+002
   7.1360   5.41780E+003    2.88970E+002
   7.1370   5.33938E+003    2.27180E+002
   7.1390   5.46014E+003    2.15100E+002
   7.1410   5.48714E+003    2.13580E+002
   7.1420   5.52846E+003    2.42750E+002
   7.1450   5.46389E+003    2.65090E+002
   7.1460   5.48893E+003    3.21330E+002
   7.1470   5.49995E+003    3.48050E+002
   7.1480   5.47175E+003    4.76360E+002
   7.1510   5.54824E+003    6.59820E+002
   7.1520   5.46802E+003    9.58550E+002
   7.1530   5.49927E+003    1.77129E+003
   7.1550   5.41022E+003    2.70057E+003
   7.1560   5.45798E+003    4.38582E+003
   7.1590   5.30368E+003    5.16730E+003
   7.1610   5.23586E+003    5.72904E+003
   7.1620   5.11410E+003    5.37114E+003
   7.1630   5.00814E+003    5.35985E+003
   7.1660   4.83488E+003    5.48598E+003
   7.1680   5.07086E+003    5.47759E+003
   7.1690   4.97152E+003    5.42531E+003
   7.1700   4.13946E+003    5.45912E+003
   7.1720   2.96575E+003    5.51589E+003
   7.1730   1.80189E+003    5.50954E+003
   7.1740   1.34242E+003    5.52257E+003
   7.1750   9.51060E+002    5.53329E+003
   7.1780   5.54220E+002    5.57012E+003
   7.1800   3.59080E+002    5.81929E+003
   7.1810   2.97960E+002    6.48894E+003
   7.1820   2.05780E+002    6.99876E+003
   7.1840   2.14630E+002    8.03112E+003
   7.1860   2.82290E+002    8.33828E+003
   7.1870   3.20000E+002    8.98091E+003
   7.1880   2.60270E+002    8.49820E+003
   7.1890   1.61770E+002    1.24884E+003
   7.1910   6.27400E+001    8.05000E+001
   7.1940   5.98100E+001    4.34700E+001
   7.1950   1.87900E+001    3.53300E+001
   7.1960   2.71000E+000    3.01500E+001
   7.1980   4.23000E+000    2.14800E+001
   7.1990   4.26000E+000    1.94800E+001
   7.2010   4.20000E+000    2.11500E+001
   7.2030   4.25000E+000    2.08500E+001
   7.2050   4.31000E+000    1.54100E+001
   7.2060   4.26000E+000    1.70700E+001
   7.2080   4.32000E+000    1.63900E+001
   7.2090   4.21000E+000    1.70500E+001
   7.2100   4.32000E+000    1.59600E+001
   7.2120   4.27000E+000    1.60600E+001
   7.2130   4.24000E+000    1.64100E+001
   7.2150   4.21000E+000    1.25500E+001
   7.2170   4.29000E+000    1.24200E+001
   7.2180   4.24000E+000    8.63000E+000
   7.2200   4.23000E+000    7.97000E+000
   7.2220   4.26000E+000    5.58000E+000
   7.2240   4.21000E+000    6.02000E+000
   7.2250   4.27000E+000    4.15000E+000
   7.2270   4.22000E+000    6.95000E+000
   7.2290   3.46000E+000    4.69000E+000
   7.2310   4.18000E+000    5.58000E+000
   7.2320   4.26000E+000    8.18000E+000
   7.2340   4.30000E+000    5.61000E+000
   7.2360   4.20000E+000    4.56000E+000
   7.2370   4.31000E+000    4.05000E+000
   7.2380   4.21000E+000    3.81000E+000
   7.2400   4.23000E+000    2.93000E+000
   7.2430   4.26000E+000    5.70000E+000
   7.2440   4.29000E+000    3.47000E+000
   7.2450   4.32000E+000    2.62000E+000
   7.2470   4.22000E+000    3.84000E+000
   7.2480   4.27000E+000    6.80000E-001
   7.2490   4.21000E+000    8.40000E-001
   7.2500   4.20000E+000    1.90000E-001
   7.2520   4.25000E+000    3.60000E-001
   7.2540   4.28000E+000    2.00000E-002
   7.2550   4.31000E+000    1.70000E-001
   7.2560   4.21000E+000    1.50000E-001
   7.2580   4.28000E+000    5.80000E-001
   7.2590   4.27000E+000    4.60000E-001
   7.2610   4.20000E+000    2.40000E-001
   7.2640   4.23000E+000    1.00000E-001
   7.2660   4.22000E+000    1.80000E-001
   7.2680   4.34000E+000    3.40000E-001
   7.2690   4.20000E+000    3.20000E-001
   7.2710   4.19000E+000    2.70000E-001
   7.2720   3.48000E+000    6.00000E-002
   7.2730   4.23000E+000    1.90000E-001
   7.2750   4.24000E+000    4.00000E-001
   7.2760   4.26000E+000    2.70000E-001
   7.2770   4.25000E+000    2.40000E-001
   7.2780   4.32000E+000    6.50000E-001
   7.2800   4.23000E+000    1.10000E-001
   7.2820   4.25000E+000    1.20000E-001
   7.2830   4.26000E+000    3.80000E-001
   7.2840   4.25000E+000    1.90000E-001
   7.2860   4.25000E+000    5.80000E-001
   7.2870   4.22000E+000    1.80000E-001
   7.2880   4.31000E+000    3.30000E-001
   7.2890   4.27000E+000    5.70000E-001
   7.2910   4.23000E+000    1.60000E-001
   7.2940   4.30000E+000    4.10000E-001
   7.2960   4.24000E+000    1.30000E-001
   7.2980   4.26000E+000    3.70000E-001
   7.3010   4.26000E+000    2.00000E-001
