# Supplementary material for: A radial calibration window for analytical ultracentrifugation
Source: PLoS One. 2018 Jul 30;13(7):e0201529. doi: 10.1371/journal.pone.0201529 (PMC6066226; doi:10.1371/journal.pone.0201529)
Supplement: S1 Dataset — (ZIP) [file pone.0201529.s001.zip › ABSscans/00005.RI4]

new artiface
I 4 20.6 50000 0002242 5.8370E10 279 1 
   5.8000   3.08121E+003    3.41629E+003
   5.8010   3.14251E+003    3.40125E+003
   5.8020   3.16801E+003    3.40822E+003
   5.8040   3.19591E+003    3.47348E+003
   5.8050   3.38222E+003    3.53835E+003
   5.8060   3.62464E+003    3.63471E+003
   5.8080   3.53912E+003    3.59103E+003
   5.8090   3.67661E+003    3.66390E+003
   5.8100   3.60968E+003    3.67711E+003
   5.8130   3.72186E+003    3.79881E+003
   5.8150   3.83687E+003    3.75186E+003
   5.8160   3.87132E+003    3.85865E+003
   5.8170   3.97765E+003    3.96168E+003
   5.8200   4.00045E+003    4.28703E+003
   5.8220   4.18755E+003    3.04502E+003
   5.8240   4.19403E+003    1.62054E+003
   5.8260   4.23580E+003    7.17570E+002
   5.8270   4.26174E+003    4.05490E+002
   5.8290   4.34231E+003    3.07000E+002
   5.8310   4.29485E+003    2.02450E+002
   5.8320   4.34665E+003    1.64910E+002
   5.8340   4.34502E+003    1.58040E+002
   5.8360   4.39746E+003    1.46930E+002
   5.8380   4.41070E+003    1.57190E+002
   5.8400   4.42547E+003    1.89280E+002
   5.8410   4.47670E+003    1.92100E+002
   5.8430   4.40516E+003    2.19530E+002
   5.8440   4.40977E+003    3.04880E+002
   5.8450   4.40442E+003    3.98080E+002
   5.8470   4.39391E+003    6.63550E+002
   5.8480   4.44466E+003    1.29188E+003
   5.8490   4.41659E+003    1.55001E+003
   5.8500   4.40256E+003    2.15737E+003
   5.8530   4.42879E+003    3.41657E+003
   5.8540   4.44833E+003    4.65429E+003
   5.8550   4.44002E+003    4.58798E+003
   5.8570   4.41966E+003    4.51356E+003
   5.8590   4.43682E+003    4.32158E+003
   5.8610   4.37802E+003    4.33476E+003
   5.8630   4.73112E+003    4.39937E+003
   5.8640   4.81218E+003    4.32731E+003
   5.8660   4.32307E+003    4.38747E+003
   5.8680   2.10425E+003    4.41650E+003
   5.8690   1.40651E+003    4.40631E+003
   5.8710   9.45250E+002    4.40023E+003
   5.8730   3.64760E+002    4.43590E+003
   5.8750   2.13660E+002    4.44766E+003
   5.8760   1.85350E+002    4.44598E+003
   5.8780   1.54250E+002    4.43378E+003
   5.8800   1.51570E+002    4.46036E+003
   5.8810   1.46970E+002    4.44078E+003
   5.8820   1.59210E+002    4.43645E+003
   5.8840   1.78420E+002    4.49565E+003
   5.8850   1.80330E+002    4.44548E+003
   5.8870   2.49030E+002    4.47592E+003
   5.8890   3.18620E+002    4.48120E+003
   5.8900   4.57670E+002    4.56330E+003
   5.8910   6.68150E+002    4.59826E+003
   5.8920   9.07250E+002    4.52698E+003
   5.8940   1.24047E+003    4.56293E+003
   5.8960   3.17481E+003    4.55682E+003
   5.8980   4.57657E+003    4.49659E+003
   5.8990   5.02528E+003    4.56875E+003
   5.9010   4.85920E+003    4.55478E+003
   5.9030   4.57403E+003    4.47702E+003
   5.9050   4.57657E+003    4.32211E+003
   5.9060   4.59945E+003    4.29684E+003
   5.9080   4.49952E+003    4.32569E+003
   5.9100   4.50804E+003    4.31695E+003
   5.9120   4.52166E+003    4.38922E+003
   5.9130   4.44850E+003    4.42354E+003
   5.9140   4.37325E+003    4.34203E+003
   5.9150   4.44087E+003    4.41517E+003
   5.9170   4.46811E+003    4.46528E+003
   5.9180   4.42220E+003    4.82601E+003
   5.9200   4.43531E+003    4.71859E+003
   5.9220   4.39138E+003    3.11934E+003
   5.9230   4.44250E+003    1.63792E+003
   5.9240   4.45438E+003    1.27357E+003
   5.9260   4.41826E+003    6.61700E+002
   5.9270   4.40473E+003    4.61750E+002
   5.9290   4.32953E+003    2.85780E+002
   5.9300   4.34132E+003    1.95460E+002
   5.9320   4.36575E+003    1.67380E+002
   5.9340   4.41032E+003    1.42950E+002
   5.9350   4.36845E+003    1.38080E+002
   5.9360   4.41575E+003    1.45920E+002
   5.9380   4.41095E+003    1.49490E+002
   5.9390   4.42488E+003    1.70430E+002
   5.9400   4.42914E+003    1.73420E+002
   5.9410   4.22691E+003    2.25760E+002
   5.9420   4.22264E+003    2.45630E+002
   5.9430   4.15454E+003    2.92870E+002
   5.9450   4.12630E+003    4.54670E+002
   5.9460   4.21407E+003    6.95840E+002
   5.9470   4.27268E+003    1.09105E+003
   5.9490   4.23873E+003    2.14767E+003
   5.9500   4.24699E+003    2.35712E+003
   5.9520   4.21960E+003    3.82739E+003
   5.9540   4.27990E+003    4.50015E+003
   5.9560   4.33306E+003    4.23096E+003
   5.9570   4.38626E+003    4.18863E+003
   5.9590   4.34234E+003    4.27358E+003
   5.9610   4.29720E+003    4.25193E+003
   5.9620   4.62824E+003    4.26754E+003
   5.9640   4.78655E+003    4.25011E+003
   5.9660   3.68711E+003    4.25655E+003
   5.9680   1.91793E+003    4.21582E+003
   5.9690   1.02748E+003    4.22971E+003
   5.9710   7.04380E+002    4.26071E+003
   5.9720   4.06610E+002    4.25327E+003
   5.9730   3.21560E+002    4.17100E+003
   5.9740   2.27260E+002    4.19622E+003
   5.9760   1.88310E+002    4.21310E+003
   5.9780   1.37900E+002    4.30297E+003
   5.9810   1.21400E+002    4.30196E+003
   5.9820   1.30760E+002    4.25777E+003
   5.9830   1.33270E+002    4.24628E+003
   5.9850   1.56980E+002    4.23157E+003
   5.9860   1.98750E+002    4.26793E+003
   5.9880   2.34980E+002    4.24418E+003
   5.9900   3.35760E+002    4.25335E+003
   5.9910   5.39480E+002    4.23437E+003
   5.9920   6.14450E+002    4.28248E+003
   5.9930   1.04806E+003    4.26531E+003
   5.9950   1.71024E+003    4.29607E+003
   5.9970   3.38820E+003    4.26613E+003
   5.9980   4.45825E+003    4.24957E+003
   5.9990   4.65630E+003    4.26739E+003
   6.0010   4.35746E+003    4.22100E+003
   6.0020   4.31051E+003    4.21756E+003
   6.0040   4.27523E+003    4.25284E+003
   6.0060   4.37536E+003    4.24728E+003
   6.0080   4.35746E+003    4.20134E+003
   6.0100   4.34204E+003    4.28202E+003
   6.0110   4.33406E+003    4.22782E+003
   6.0120   4.31569E+003    4.24921E+003
   6.0130   4.33777E+003    4.27095E+003
   6.0150   4.34131E+003    4.16496E+003
   6.0160   4.29785E+003    4.21099E+003
   6.0170   4.32524E+003    4.28648E+003
   6.0180   4.36083E+003    4.43085E+003
   6.0190   4.32291E+003    4.63416E+003
   6.0210   4.33903E+003    3.92806E+003
   6.0230   4.39736E+003    2.34183E+003
   6.0240   4.35961E+003    1.51248E+003
   6.0250   4.34558E+003    1.13768E+003
   6.0270   4.28581E+003    3.89680E+002
   6.0280   4.31576E+003    3.21230E+002
   6.0300   4.31933E+003    2.22900E+002
   6.0310   4.35616E+003    1.84980E+002
   6.0330   4.33063E+003    1.55750E+002
   6.0340   4.40523E+003    1.40800E+002
   6.0360   4.40922E+003    1.40050E+002
   6.0370   4.39382E+003    1.39400E+002
   6.0380   4.40661E+003    1.54840E+002
   6.0410   4.38245E+003    1.82600E+002
   6.0420   4.45956E+003    2.30680E+002
   6.0430   4.42964E+003    2.74740E+002
   6.0450   4.44343E+003    3.98400E+002
   6.0470   4.39094E+003    6.76440E+002
   6.0480   4.41262E+003    8.59230E+002
   6.0490   4.36248E+003    1.26802E+003
   6.0500   4.44525E+003    2.62793E+003
   6.0520   4.41781E+003    3.75050E+003
   6.0530   4.40441E+003    4.60117E+003
   6.0540   4.41306E+003    4.76394E+003
   6.0550   4.39339E+003    4.58119E+003
   6.0570   4.37109E+003    4.27891E+003
   6.0590   4.29268E+003    4.34303E+003
   6.0600   4.27631E+003    4.32873E+003
   6.0620   4.41383E+003    4.34128E+003
   6.0640   4.69360E+003    4.24554E+003
   6.0650   4.38846E+003    4.22212E+003
   6.0670   2.79759E+003    4.17620E+003
   6.0690   1.32706E+003    4.28348E+003
   6.0700   5.16060E+002    4.30467E+003
   6.0720   3.95920E+002    4.31642E+003
   6.0740   2.60240E+002    4.28151E+003
   6.0750   1.69440E+002    4.29376E+003
   6.0760   1.34250E+002    4.31759E+003
   6.0770   1.36940E+002    4.33479E+003
   6.0780   1.28690E+002    4.38874E+003
   6.0790   1.32530E+002    4.35102E+003
   6.0800   1.25180E+002    4.34419E+003
   6.0810   1.22120E+002    4.35430E+003
   6.0820   1.36520E+002    4.32719E+003
   6.0830   1.38980E+002    4.35665E+003
   6.0840   1.76200E+002    4.38639E+003
   6.0850   1.84840E+002    4.30453E+003
   6.0860   2.14880E+002    4.28445E+003
   6.0870   2.39900E+002    4.34525E+003
   6.0880   3.30650E+002    4.33142E+003
   6.0900   4.14570E+002    4.33422E+003
   6.0910   5.91060E+002    4.35410E+003
   6.0920   9.39270E+002    4.30747E+003
   6.0940   2.00681E+003    4.37223E+003
   6.0950   2.91556E+003    4.36357E+003
   6.0970   3.53836E+003    4.34256E+003
   6.0990   4.83540E+003    4.37686E+003
   6.1000   4.62519E+003    4.38707E+003
   6.1010   4.47143E+003    4.35686E+003
   6.1030   4.40983E+003    4.32990E+003
   6.1040   4.41978E+003    4.34301E+003
   6.1050   4.44255E+003    4.37024E+003
   6.1060   4.44274E+003    4.33688E+003
   6.1070   4.46250E+003    4.31349E+003
   6.1090   4.47638E+003    4.37493E+003
   6.1110   4.51740E+003    4.34029E+003
   6.1120   4.51166E+003    4.30863E+003
   6.1130   4.47483E+003    4.36861E+003
   6.1140   4.51157E+003    4.33901E+003
   6.1160   4.44024E+003    4.32026E+003
   6.1180   4.49235E+003    4.79282E+003
   6.1190   4.52330E+003    4.84791E+003
   6.1200   4.55176E+003    4.63786E+003
   6.1210   4.56309E+003    3.88210E+003
   6.1220   4.56864E+003    3.07731E+003
   6.1230   4.54932E+003    1.81069E+003
   6.1240   4.59417E+003    1.46359E+003
   6.1250   4.59064E+003    8.04060E+002
   6.1260   4.59159E+003    5.85340E+002
   6.1270   4.54944E+003    4.20810E+002
   6.1290   4.56083E+003    2.43200E+002
   6.1300   4.55237E+003    2.09350E+002
   6.1310   4.61600E+003    1.84240E+002
   6.1320   4.53205E+003    1.67710E+002
   6.1330   4.60503E+003    1.58060E+002
   6.1340   4.63505E+003    1.48930E+002
   6.1350   4.63137E+003    1.45380E+002
   6.1360   4.61011E+003    1.50050E+002
   6.1380   4.62977E+003    1.71400E+002
   6.1400   4.55934E+003    1.79730E+002
   6.1410   4.57297E+003    1.97680E+002
   6.1430   4.57944E+003    2.42440E+002
   6.1440   4.53975E+003    3.24650E+002
   6.1450   4.53529E+003    4.58050E+002
   6.1460   4.58602E+003    5.47720E+002
   6.1470   4.55479E+003    9.31290E+002
   6.1490   4.57318E+003    1.31600E+003
   6.1500   4.53506E+003    2.06369E+003
   6.1510   4.51901E+003    3.64543E+003
   6.1530   4.56200E+003    4.21612E+003
   6.1540   4.52516E+003    4.72044E+003
   6.1550   4.53022E+003    4.83097E+003
   6.1560   4.48021E+003    4.76557E+003
   6.1570   4.51203E+003    4.49899E+003
   6.1580   4.51097E+003    4.35389E+003
   6.1600   4.52429E+003    4.46800E+003
   6.1610   4.48891E+003    4.44204E+003
   6.1620   4.75207E+003    4.41524E+003
   6.1640   4.93850E+003    4.44532E+003
   6.1670   4.50053E+003    4.40560E+003
   6.1680   2.60340E+003    4.39446E+003
   6.1690   2.08936E+003    4.47443E+003
   6.1700   1.21271E+003    4.45372E+003
   6.1710   8.74710E+002    4.45391E+003
   6.1720   5.72150E+002    4.42611E+003
   6.1730   4.31950E+002    4.41517E+003
   6.1760   2.23400E+002    4.46989E+003
   6.1770   2.00230E+002    4.42355E+003
   6.1780   1.63310E+002    4.37755E+003
   6.1800   1.33600E+002    4.35697E+003
   6.1820   1.33480E+002    4.42080E+003
   6.1830   1.50710E+002    4.45114E+003
   6.1850   1.60720E+002    4.43535E+003
   6.1860   1.87570E+002    4.44261E+003
   6.1870   2.22020E+002    4.52584E+003
   6.1890   3.04200E+002    4.45738E+003
   6.1900   3.55390E+002    4.41909E+003
   6.1920   5.01530E+002    4.43871E+003
   6.1940   1.10844E+003    4.48777E+003
   6.1950   1.41028E+003    4.41649E+003
   6.1960   2.17264E+003    4.49250E+003
   6.1970   2.66030E+003    4.42159E+003
   6.1990   4.16891E+003    4.51691E+003
   6.2010   4.93138E+003    4.48615E+003
   6.2020   4.60094E+003    4.47600E+003
   6.2040   4.57670E+003    4.45125E+003
   6.2050   4.64281E+003    4.45740E+003
   6.2070   4.52880E+003    4.45013E+003
   6.2080   4.56926E+003    4.45831E+003
   6.2090   4.56504E+003    4.44872E+003
   6.2100   4.60683E+003    4.44766E+003
   6.2110   4.57730E+003    4.44116E+003
   6.2130   4.59710E+003    4.49767E+003
   6.2150   4.59928E+003    4.47783E+003
   6.2160   4.58373E+003    4.39536E+003
   6.2180   4.57897E+003    4.51897E+003
   6.2200   4.66196E+003    4.87313E+003
   6.2220   4.58163E+003    4.29041E+003
   6.2230   4.60432E+003    3.09452E+003
   6.2240   4.63435E+003    1.82738E+003
   6.2250   4.58750E+003    1.34752E+003
   6.2270   4.50876E+003    6.37500E+002
   6.2280   4.56165E+003    3.32010E+002
   6.2290   4.48145E+003    2.97110E+002
   6.2300   4.57028E+003    2.22470E+002
   6.2310   4.56102E+003    1.94330E+002
   6.2320   4.47370E+003    1.74510E+002
   6.2340   4.53467E+003    1.61220E+002
   6.2350   4.55524E+003    1.49880E+002
   6.2360   4.61451E+003    1.46140E+002
   6.2390   4.58650E+003    1.56780E+002
   6.2410   4.50930E+003    1.74230E+002
   6.2430   4.50204E+003    2.38620E+002
   6.2440   4.50290E+003    2.90740E+002
   6.2450   4.48742E+003    3.26960E+002
   6.2460   4.49308E+003    5.01190E+002
   6.2480   4.54578E+003    7.62600E+002
   6.2490   4.46759E+003    1.12914E+003
   6.2500   4.41785E+003    1.66046E+003
   6.2520   4.39624E+003    2.71105E+003
   6.2530   4.42325E+003    3.56136E+003
   6.2550   4.44820E+003    4.30976E+003
   6.2560   4.40983E+003    4.76350E+003
   6.2570   4.35502E+003    4.51367E+003
   6.2580   4.37724E+003    4.32689E+003
   6.2590   4.37166E+003    4.33046E+003
   6.2600   4.38429E+003    4.32310E+003
   6.2620   4.25786E+003    4.32503E+003
   6.2630   4.33268E+003    4.35934E+003
   6.2640   4.75384E+003    4.36965E+003
   6.2650   4.79410E+003    4.33424E+003
   6.2660   4.36007E+003    4.33167E+003
   6.2680   3.36109E+003    4.30427E+003
   6.2690   1.65935E+003    4.37030E+003
   6.2700   1.32163E+003    4.35896E+003
   6.2720   7.65880E+002    4.33386E+003
   6.2730   4.81730E+002    4.34640E+003
   6.2740   3.45570E+002    4.37541E+003
   6.2750   2.73770E+002    4.40867E+003
   6.2760   2.28420E+002    4.35300E+003
   6.2780   1.69120E+002    4.29463E+003
   6.2790   1.54760E+002    4.39261E+003
   6.2810   1.42070E+002    4.34113E+003
   6.2830   1.45560E+002    4.34471E+003
   6.2850   1.52270E+002    4.39440E+003
   6.2860   1.58910E+002    4.33790E+003
   6.2880   2.05760E+002    4.34776E+003
   6.2910   2.95400E+002    4.38152E+003
   6.2930   5.26850E+002    4.34400E+003
   6.2950   8.97460E+002    4.37258E+003
   6.2980   2.14667E+003    4.38529E+003
   6.3000   4.14363E+003    4.38421E+003
   6.3020   4.88988E+003    4.42103E+003
   6.3040   4.40453E+003    4.47406E+003
   6.3050   4.46606E+003    4.47446E+003
   6.3070   4.44648E+003    4.42376E+003
   6.3090   4.51303E+003    4.47177E+003
   6.3100   4.44384E+003    4.43223E+003
   6.3110   4.46536E+003    4.44920E+003
   6.3120   4.48898E+003    4.43100E+003
   6.3130   4.47674E+003    4.46138E+003
   6.3140   4.50430E+003    4.44441E+003
   6.3160   4.49050E+003    4.45643E+003
   6.3190   4.48676E+003    4.34008E+003
   6.3200   4.44228E+003    4.89857E+003
   6.3210   4.49367E+003    4.79978E+003
   6.3230   4.54000E+003    4.15146E+003
   6.3250   4.51242E+003    2.30005E+003
   6.3270   4.51190E+003    1.03920E+003
   6.3280   4.48611E+003    4.40170E+002
   6.3300   4.45557E+003    2.92750E+002
   6.3320   4.53880E+003    2.04810E+002
   6.3340   4.43621E+003    1.59190E+002
   6.3370   4.44128E+003    1.48540E+002
   6.3390   4.55146E+003    1.61640E+002
   6.3420   4.56330E+003    1.96390E+002
   6.3440   4.60457E+003    2.75140E+002
   6.3450   4.55768E+003    3.26690E+002
   6.3460   4.55879E+003    4.24870E+002
   6.3480   4.48841E+003    6.20170E+002
   6.3490   4.54756E+003    9.96570E+002
   6.3510   4.55964E+003    1.29967E+003
   6.3530   4.56651E+003    3.29295E+003
   6.3540   4.52671E+003    4.06285E+003
   6.3550   4.53228E+003    4.85269E+003
   6.3560   4.51100E+003    4.96540E+003
   6.3580   4.54729E+003    4.76636E+003
   6.3590   4.52104E+003    4.46953E+003
   6.3610   4.54768E+003    4.54147E+003
   6.3620   4.46264E+003    4.53950E+003
   6.3630   4.68903E+003    4.53716E+003
   6.3650   4.86699E+003    4.58436E+003
   6.3660   5.05125E+003    4.51568E+003
   6.3670   4.52827E+003    4.53529E+003
   6.3690   2.75445E+003    4.58799E+003
   6.3700   1.86447E+003    4.63334E+003
   6.3710   1.02825E+003    4.58944E+003
   6.3720   8.19730E+002    4.62696E+003
   6.3740   4.34160E+002    4.62960E+003
   6.3760   2.99130E+002    4.56492E+003
   6.3770   1.82270E+002    4.61128E+003
   6.3780   1.71210E+002    4.62035E+003
   6.3800   1.39580E+002    4.61308E+003
   6.3810   1.49370E+002    4.59829E+003
   6.3830   1.43970E+002    4.61380E+003
   6.3850   1.53370E+002    4.53092E+003
   6.3860   1.54860E+002    4.58511E+003
   6.3870   1.89360E+002    4.58185E+003
   6.3890   2.29150E+002    4.59858E+003
   6.3920   5.41000E+002    4.57355E+003
   6.3930   7.01820E+002    4.58610E+003
   6.3940   1.04457E+003    4.57508E+003
   6.3960   1.54005E+003    4.62684E+003
   6.3980   3.13366E+003    4.63088E+003
   6.4000   4.18536E+003    4.61792E+003
   6.4010   3.94614E+003    4.60456E+003
   6.4030   3.66235E+003    4.63094E+003
   6.4050   3.66121E+003    4.62514E+003
   6.4060   3.71597E+003    4.66443E+003
   6.4070   3.50943E+003    4.65556E+003
   6.4090   3.50610E+003    4.63302E+003
   6.4100   3.70784E+003    4.65526E+003
   6.4110   3.46616E+003    4.60659E+003
   6.4120   3.50742E+003    4.61061E+003
   6.4130   3.57540E+003    4.65970E+003
   6.4140   3.69340E+003    4.67186E+003
   6.4150   3.71223E+003    4.57921E+003
   6.4160   3.67042E+003    4.59500E+003
   6.4180   3.74229E+003    4.84806E+003
   6.4190   3.91073E+003    5.08477E+003
   6.4210   3.94527E+003    4.67170E+003
   6.4230   3.80124E+003    2.85256E+003
   6.4260   3.86888E+003    1.61609E+003
   6.4280   3.97732E+003    4.14320E+002
   6.4300   3.83060E+003    2.93650E+002
   6.4320   4.10129E+003    1.83390E+002
   6.4340   4.10764E+003    1.73230E+002
   6.4370   4.22888E+003    1.56030E+002
   6.4380   4.37661E+003    1.74190E+002
   6.4390   4.47256E+003    1.86250E+002
   6.4410   4.48815E+003    2.02460E+002
   6.4440   4.67093E+003    2.55700E+002
   6.4450   4.66743E+003    4.31030E+002
   6.4490   4.57217E+003    1.03054E+003
   6.4500   4.45541E+003    2.11316E+003
   6.4530   4.60433E+003    4.39385E+003
   6.4550   4.57661E+003    5.18502E+003
   6.4570   4.67230E+003    4.67588E+003
   6.4580   4.72694E+003    4.67548E+003
   6.4590   4.65892E+003    4.78617E+003
   6.4610   4.76912E+003    4.77964E+003
   6.4620   4.82142E+003    4.70733E+003
   6.4650   4.72966E+003    4.74594E+003
   6.4670   4.81698E+003    4.73643E+003
   6.4700   4.81085E+003    4.78801E+003
   6.4710   4.81110E+003    4.75243E+003
   6.4720   4.82197E+003    4.76623E+003
   6.4730   4.80195E+003    4.70059E+003
   6.4750   4.70979E+003    4.74466E+003
   6.4760   4.75278E+003    4.73953E+003
   6.4770   4.65857E+003    4.74442E+003
   6.4780   4.62091E+003    4.70787E+003
   6.4800   4.64972E+003    4.72685E+003
   6.4810   4.61040E+003    4.72861E+003
   6.4820   4.66907E+003    4.76092E+003
   6.4840   4.74286E+003    4.69850E+003
   6.4860   4.83902E+003    4.75421E+003
   6.4870   4.76135E+003    4.75593E+003
   6.4890   4.73949E+003    4.74339E+003
   6.4910   4.68653E+003    4.79681E+003
   6.4920   4.72326E+003    4.82898E+003
   6.4930   4.72314E+003    4.80622E+003
   6.4950   4.71927E+003    4.73043E+003
   6.4960   4.73369E+003    4.82175E+003
   6.4970   4.79517E+003    4.74931E+003
   6.4980   4.73558E+003    4.74771E+003
   6.5000   4.73418E+003    4.74390E+003
   6.5010   4.71609E+003    4.79208E+003
   6.5020   4.77668E+003    4.70282E+003
   6.5040   4.79027E+003    4.68004E+003
   6.5060   4.79787E+003    4.71059E+003
   6.5070   4.78749E+003    4.80915E+003
   6.5080   4.76311E+003    4.76017E+003
   6.5100   4.82218E+003    4.74390E+003
   6.5120   4.81914E+003    4.73383E+003
   6.5130   4.82164E+003    4.75411E+003
   6.5150   4.78458E+003    4.71269E+003
   6.5160   4.76510E+003    4.67110E+003
   6.5180   4.76420E+003    4.90496E+003
   6.5190   4.81022E+003    5.25501E+003
   6.5200   4.80588E+003    4.83278E+003
   6.5230   4.83822E+003    3.75604E+003
   6.5240   4.78968E+003    1.97445E+003
   6.5250   4.78079E+003    1.22006E+003
   6.5260   4.80940E+003    6.77530E+002
   6.5290   4.83650E+003    3.92850E+002
   6.5310   4.81449E+003    2.19700E+002
   6.5320   4.79922E+003    1.92670E+002
   6.5330   4.75750E+003    1.65850E+002
   6.5360   4.76759E+003    1.73730E+002
   6.5370   4.81110E+003    1.70400E+002
   6.5380   4.79026E+003    1.82180E+002
   6.5400   4.77222E+003    2.06260E+002
   6.5410   4.82988E+003    2.33970E+002
   6.5430   4.81962E+003    2.79700E+002
   6.5440   4.81557E+003    3.43380E+002
   6.5450   4.88455E+003    4.92500E+002
   6.5470   4.83727E+003    8.89050E+002
   6.5500   4.82845E+003    1.33695E+003
   6.5510   4.81657E+003    3.37518E+003
   6.5540   4.80407E+003    4.97473E+003
   6.5560   4.78766E+003    5.19780E+003
   6.5570   4.80408E+003    4.74889E+003
   6.5590   4.77642E+003    4.74960E+003
   6.5600   4.82196E+003    4.77801E+003
   6.5610   4.77442E+003    4.84127E+003
   6.5630   4.78705E+003    4.82708E+003
   6.5650   4.82974E+003    4.87005E+003
   6.5670   4.81005E+003    4.79631E+003
   6.5680   4.82589E+003    4.81648E+003
   6.5700   4.77407E+003    4.74390E+003
   6.5710   4.78418E+003    4.77182E+003
   6.5730   4.81317E+003    4.77187E+003
   6.5750   4.79481E+003    4.75762E+003
   6.5760   4.79010E+003    4.74235E+003
   6.5780   4.85172E+003    4.80076E+003
   6.5800   4.81211E+003    4.85163E+003
   6.5830   4.82983E+003    4.75634E+003
   6.5840   4.77829E+003    4.80373E+003
   6.5850   4.85551E+003    4.80501E+003
   6.5870   4.81401E+003    4.81320E+003
   6.5900   4.78608E+003    4.77869E+003
   6.5910   4.76672E+003    4.74556E+003
   6.5920   4.80199E+003    4.79114E+003
   6.5950   4.81092E+003    4.75158E+003
   6.5970   4.77859E+003    4.73875E+003
   6.5980   4.79764E+003    4.69055E+003
   6.5990   4.78160E+003    4.77270E+003
   6.6000   4.77514E+003    4.78793E+003
   6.6010   4.77990E+003    4.73344E+003
   6.6040   4.76659E+003    4.73295E+003
   6.6060   4.76583E+003    4.75921E+003
   6.6080   4.73271E+003    4.73437E+003
   6.6090   4.78916E+003    4.72988E+003
   6.6100   4.75130E+003    4.71283E+003
   6.6110   4.73174E+003    4.71278E+003
   6.6120   4.68294E+003    4.60886E+003
   6.6140   4.70464E+003    4.63734E+003
   6.6150   4.68953E+003    4.55722E+003
   6.6180   4.65573E+003    4.54301E+003
   6.6190   4.62115E+003    4.96844E+003
   6.6200   4.61687E+003    5.05444E+003
   6.6220   4.57773E+003    4.66613E+003
   6.6250   4.63227E+003    1.37985E+003
   6.6270   4.60530E+003    7.07580E+002
   6.6280   4.56015E+003    4.43980E+002
   6.6290   4.52235E+003    3.80930E+002
   6.6310   4.51076E+003    2.38280E+002
   6.6320   4.53780E+003    1.77830E+002
   6.6340   4.52788E+003    1.59100E+002
   6.6360   4.50622E+003    1.53080E+002
   6.6370   4.51445E+003    1.53800E+002
   6.6380   4.52386E+003    1.57460E+002
   6.6390   4.49294E+003    1.60090E+002
   6.6400   4.50855E+003    1.79780E+002
   6.6420   4.47826E+003    1.95420E+002
   6.6430   4.46716E+003    2.16620E+002
   6.6440   4.44139E+003    2.75920E+002
   6.6460   4.44535E+003    4.57050E+002
   6.6470   4.35010E+003    7.11390E+002
   6.6490   4.36799E+003    1.28777E+003
   6.6510   4.32785E+003    2.18814E+003
   6.6520   4.36659E+003    2.81136E+003
   6.6540   4.34058E+003    3.97463E+003
   6.6560   4.31112E+003    4.65708E+003
   6.6580   4.26829E+003    4.22657E+003
   6.6590   4.33374E+003    4.17938E+003
   6.6600   4.21874E+003    4.27860E+003
   6.6630   4.21726E+003    4.23922E+003
   6.6660   4.57113E+003    4.16110E+003
   6.6680   1.96331E+003    4.17894E+003
   6.6700   1.13031E+003    4.15723E+003
   6.6720   4.08120E+002    4.18431E+003
   6.6730   3.11420E+002    4.13996E+003
   6.6760   1.73810E+002    4.12700E+003
   6.6770   1.46420E+002    4.14055E+003
   6.6780   1.30300E+002    4.05475E+003
   6.6800   1.30300E+002    4.07344E+003
   6.6810   1.40540E+002    3.98739E+003
   6.6820   1.36030E+002    4.00843E+003
   6.6840   1.41300E+002    4.03184E+003
   6.6850   1.59210E+002    3.96315E+003
   6.6870   2.12770E+002    4.04643E+003
   6.6880   2.50010E+002    4.01956E+003
   6.6900   3.07150E+002    3.97760E+003
   6.6920   5.32080E+002    3.94718E+003
   6.6940   1.40663E+003    3.92005E+003
   6.6950   1.88453E+003    3.89319E+003
   6.6960   3.03376E+003    3.87254E+003
   6.6970   3.87718E+003    3.86183E+003
   6.6990   4.22903E+003    3.87465E+003
   6.7000   4.06593E+003    3.85662E+003
   6.7010   3.72249E+003    3.80512E+003
   6.7020   3.79891E+003    3.78284E+003
   6.7040   3.78565E+003    3.77269E+003
   6.7060   3.79457E+003    3.75260E+003
   6.7070   3.72931E+003    3.74327E+003
   6.7080   3.70854E+003    3.74334E+003
   6.7090   3.67796E+003    3.72643E+003
   6.7100   3.68041E+003    3.70443E+003
   6.7130   3.67753E+003    3.68219E+003
   6.7140   3.66344E+003    3.63421E+003
   6.7150   3.63279E+003    3.62773E+003
   6.7160   3.59501E+003    3.50368E+003
   6.7180   3.58163E+003    3.62243E+003
   6.7190   3.62623E+003    3.92851E+003
   6.7200   3.56036E+003    3.83728E+003
   6.7220   3.52245E+003    3.22877E+003
   6.7240   3.56774E+003    2.13584E+003
   6.7260   3.57209E+003    6.84240E+002
   6.7270   3.52148E+003    3.84950E+002
   6.7290   3.54784E+003    2.21750E+002
   6.7310   3.52579E+003    1.85740E+002
   6.7320   3.56438E+003    1.70880E+002
   6.7330   3.52301E+003    1.52000E+002
   6.7340   3.52171E+003    1.48620E+002
   6.7360   3.51330E+003    1.37750E+002
   6.7370   3.48545E+003    1.37010E+002
   6.7380   3.56148E+003    1.56510E+002
   6.7400   3.54811E+003    1.51100E+002
   6.7420   3.53206E+003    1.97890E+002
   6.7450   3.51716E+003    2.85430E+002
   6.7460   3.56935E+003    3.77260E+002
   6.7470   3.58872E+003    4.47460E+002
   6.7490   3.56298E+003    1.16087E+003
   6.7510   3.60142E+003    2.09631E+003
   6.7520   3.54516E+003    3.19308E+003
   6.7540   3.54670E+003    3.64406E+003
   6.7560   3.55518E+003    3.72473E+003
   6.7570   3.52172E+003    3.29666E+003
   6.7590   3.56939E+003    3.42339E+003
   6.7600   3.55481E+003    3.50927E+003
   6.7610   3.45731E+003    3.51455E+003
   6.7630   3.64974E+003    3.56091E+003
   6.7640   3.86655E+003    3.55404E+003
   6.7660   3.88965E+003    3.56008E+003
   6.7680   1.96091E+003    3.51434E+003
   6.7700   1.13773E+003    3.54094E+003
   6.7710   6.97670E+002    3.52704E+003
   6.7730   4.02310E+002    3.54750E+003
   6.7740   2.68670E+002    3.54815E+003
   6.7760   1.60300E+002    3.52587E+003
   6.7780   1.42050E+002    3.54859E+003
   6.7790   1.21160E+002    3.55116E+003
   6.7820   1.17300E+002    3.58633E+003
   6.7830   1.30610E+002    3.59612E+003
   6.7840   1.45740E+002    3.62369E+003
   6.7850   1.61470E+002    3.51602E+003
   6.7870   2.10980E+002    3.54165E+003
   6.7880   2.44260E+002    3.55449E+003
   6.7890   3.15950E+002    3.53533E+003
   6.7910   4.48120E+002    3.50130E+003
   6.7920   5.60830E+002    3.51725E+003
   6.7930   7.56070E+002    3.53900E+003
   6.7940   1.40885E+003    3.55477E+003
   6.7960   2.22837E+003    3.55134E+003
   6.7980   3.89491E+003    3.60933E+003
   6.7990   4.04821E+003    3.61707E+003
   6.8010   3.78796E+003    3.54767E+003
   6.8030   3.61086E+003    3.61973E+003
   6.8040   3.61966E+003    3.67176E+003
   6.8060   3.64293E+003    3.64374E+003
   6.8090   3.60483E+003    3.66006E+003
   6.8100   3.64133E+003    3.62881E+003
   6.8110   3.61538E+003    3.66082E+003
   6.8120   3.60545E+003    3.63568E+003
   6.8150   3.73016E+003    3.67850E+003
   6.8170   3.66921E+003    3.63390E+003
   6.8190   3.64629E+003    4.12722E+003
   6.8200   3.71516E+003    3.96160E+003
   6.8220   3.68757E+003    3.42355E+003
   6.8230   3.77744E+003    1.63345E+003
   6.8250   3.75713E+003    7.58700E+002
   6.8270   3.82813E+003    3.88350E+002
   6.8280   3.83389E+003    2.69840E+002
   6.8310   3.77754E+003    1.87340E+002
   6.8330   3.80265E+003    1.49120E+002
   6.8370   3.83900E+003    1.45240E+002
   6.8390   3.85616E+003    1.51420E+002
   6.8400   3.84086E+003    1.66900E+002
   6.8420   3.91639E+003    1.93420E+002
   6.8440   3.92508E+003    2.33900E+002
   6.8450   3.87895E+003    2.76590E+002
   6.8460   3.92934E+003    3.10480E+002
   6.8470   3.93127E+003    4.30700E+002
   6.8490   3.93982E+003    6.30270E+002
   6.8500   4.01925E+003    9.38560E+002
   6.8530   3.96057E+003    2.10554E+003
   6.8550   3.99510E+003    4.03060E+003
   6.8570   4.02210E+003    4.25941E+003
   6.8590   4.00705E+003    3.93894E+003
   6.8600   4.05145E+003    3.90388E+003
   6.8610   4.04838E+003    4.06516E+003
   6.8620   3.99658E+003    4.06007E+003
   6.8640   4.11058E+003    4.04145E+003
   6.8660   4.08496E+003    4.02399E+003
   6.8670   4.07353E+003    4.03106E+003
   6.8690   4.06135E+003    4.02954E+003
   6.8700   4.10451E+003    4.05595E+003
   6.8710   4.13452E+003    4.11443E+003
   6.8720   4.05297E+003    4.00042E+003
   6.8730   4.08807E+003    4.06142E+003
   6.8740   4.08585E+003    4.05068E+003
   6.8760   4.07368E+003    4.02689E+003
   6.8770   4.07996E+003    4.09194E+003
   6.8790   4.12101E+003    4.04218E+003
   6.8800   4.13184E+003    4.05759E+003
   6.8810   4.08062E+003    4.10140E+003
   6.8830   4.10299E+003    4.10470E+003
   6.8840   4.14452E+003    4.09000E+003
   6.8860   4.13336E+003    4.07324E+003
   6.8870   4.18911E+003    4.11466E+003
   6.8890   4.09072E+003    4.16825E+003
   6.8910   4.10154E+003    4.11046E+003
   6.8920   4.07051E+003    4.18254E+003
   6.8930   4.09162E+003    4.17343E+003
   6.8940   4.04548E+003    4.13047E+003
   6.8950   4.11434E+003    4.12439E+003
   6.8970   4.19092E+003    4.19366E+003
   6.8990   4.12423E+003    4.17661E+003
   6.9010   4.18073E+003    4.14902E+003
   6.9020   4.16978E+003    4.13704E+003
   6.9040   4.18232E+003    4.14404E+003
   6.9050   4.19073E+003    4.15472E+003
   6.9070   4.20058E+003    4.19979E+003
   6.9080   4.24394E+003    4.16902E+003
   6.9090   4.20948E+003    4.19461E+003
   6.9110   4.19929E+003    4.21052E+003
   6.9130   4.22607E+003    4.19619E+003
   6.9140   4.22303E+003    4.16558E+003
   6.9160   4.21315E+003    4.17286E+003
   6.9180   4.24511E+003    4.19407E+003
   6.9200   4.28346E+003    4.39796E+003
   6.9210   4.25100E+003    4.59632E+003
   6.9220   4.27897E+003    4.56267E+003
   6.9240   4.27739E+003    3.68480E+003
   6.9260   4.33675E+003    1.86202E+003
   6.9270   4.30299E+003    9.53250E+002
   6.9300   4.29568E+003    5.54200E+002
   6.9310   4.35168E+003    3.43860E+002
   6.9330   4.36775E+003    1.99120E+002
   6.9340   4.43250E+003    1.73690E+002
   6.9360   4.38164E+003    1.51060E+002
   6.9390   4.42559E+003    1.53260E+002
   6.9400   4.46602E+003    1.67330E+002
   6.9410   4.42696E+003    1.91060E+002
   6.9420   4.44813E+003    2.05560E+002
   6.9430   4.43717E+003    2.43340E+002
   6.9460   4.46488E+003    3.40530E+002
   6.9480   4.46454E+003    5.07460E+002
   6.9490   4.45588E+003    8.83130E+002
   6.9520   4.49786E+003    2.46186E+003
   6.9550   4.50225E+003    4.51608E+003
   6.9570   4.37913E+003    4.63877E+003
   6.9580   4.45820E+003    4.44700E+003
   6.9600   4.53228E+003    4.45772E+003
   6.9620   4.40904E+003    4.46991E+003
   6.9640   4.88072E+003    4.50928E+003
   6.9650   4.91484E+003    4.49354E+003
   6.9660   4.68679E+003    4.50831E+003
   6.9670   3.72450E+003    4.55150E+003
   6.9680   2.27811E+003    4.49640E+003
   6.9700   1.51383E+003    4.55070E+003
   6.9730   4.98020E+002    4.50714E+003
   6.9750   3.48790E+002    4.56274E+003
   6.9760   1.86380E+002    4.54251E+003
   6.9780   1.60450E+002    4.53732E+003
   6.9790   1.46640E+002    4.51888E+003
   6.9800   1.43780E+002    4.53484E+003
   6.9820   1.34110E+002    4.49177E+003
   6.9860   1.61470E+002    4.52633E+003
   6.9890   2.57780E+002    4.50605E+003
   6.9910   3.80630E+002    4.52977E+003
   6.9920   7.00790E+002    4.54123E+003
   6.9940   1.23631E+003    4.60179E+003
   6.9970   2.16423E+003    4.54198E+003
   6.9980   3.04077E+003    4.53060E+003
   6.9990   3.85644E+003    4.59853E+003
   7.0000   4.97073E+003    4.60149E+003
   7.0010   4.91898E+003    4.60744E+003
   7.0020   4.58650E+003    4.59512E+003
   7.0040   4.60810E+003    4.55593E+003
   7.0060   4.63204E+003    4.65172E+003
   7.0070   4.66703E+003    4.68703E+003
   7.0080   4.64285E+003    4.58467E+003
   7.0090   4.60683E+003    4.58072E+003
   7.0110   4.66780E+003    4.64694E+003
   7.0120   4.70209E+003    4.60874E+003
   7.0140   4.68537E+003    4.70746E+003
   7.0170   4.71791E+003    4.65077E+003
   7.0180   4.77318E+003    4.73690E+003
   7.0200   4.72982E+003    5.03547E+003
   7.0230   4.83675E+003    5.10911E+003
   7.0240   4.79594E+003    4.10746E+003
   7.0260   4.84495E+003    1.38943E+003
   7.0280   4.84288E+003    6.76250E+002
   7.0290   4.86409E+003    4.66040E+002
   7.0300   4.91187E+003    3.52680E+002
   7.0320   4.93159E+003    2.54210E+002
   7.0340   4.93495E+003    2.04560E+002
   7.0360   4.95900E+003    1.77170E+002
   7.0370   5.00316E+003    1.69660E+002
   7.0390   5.03526E+003    1.71750E+002
   7.0400   5.06716E+003    1.88710E+002
   7.0420   5.03608E+003    2.16340E+002
   7.0430   5.07786E+003    2.36520E+002
   7.0440   5.05032E+003    2.84120E+002
   7.0460   5.08961E+003    4.02000E+002
   7.0480   5.05991E+003    4.72260E+002
   7.0500   5.18559E+003    1.13497E+003
   7.0530   5.22729E+003    2.36011E+003
   7.0550   5.26079E+003    4.54320E+003
   7.0560   5.26319E+003    5.32671E+003
   7.0570   5.24476E+003    5.59338E+003
   7.0580   5.23221E+003    5.32412E+003
   7.0600   5.29344E+003    5.25110E+003
   7.0620   5.26730E+003    5.27191E+003
   7.0640   5.33526E+003    5.29524E+003
   7.0660   5.69628E+003    5.33656E+003
   7.0680   5.03894E+003    5.31652E+003
   7.0710   3.63345E+003    5.29988E+003
   7.0730   1.35329E+003    5.35814E+003
   7.0740   7.79930E+002    5.40110E+003
   7.0750   5.40020E+002    5.33722E+003
   7.0770   4.06980E+002    5.33906E+003
   7.0780   2.51630E+002    5.42933E+003
   7.0800   1.93850E+002    5.35810E+003
   7.0810   1.75350E+002    5.40941E+003
   7.0820   1.66240E+002    5.39345E+003
   7.0830   1.50050E+002    5.44924E+003
   7.0850   1.66050E+002    5.38271E+003
   7.0870   1.70040E+002    5.43607E+003
   7.0880   2.16410E+002    5.43467E+003
   7.0900   2.71190E+002    5.41755E+003
   7.0910   3.40470E+002    5.38719E+003
   7.0930   4.58670E+002    5.41400E+003
   7.0940   5.51430E+002    5.42263E+003
   7.0950   8.35540E+002    5.41840E+003
   7.0960   1.29476E+003    5.43678E+003
   7.0990   2.29250E+003    5.47638E+003
   7.1000   4.15913E+003    5.46302E+003
   7.1020   5.59511E+003    5.39272E+003
   7.1030   5.95056E+003    5.49375E+003
   7.1050   5.73606E+003    5.45576E+003
   7.1060   5.49922E+003    5.47797E+003
   7.1070   5.43414E+003    5.49069E+003
   7.1090   5.48223E+003    5.51042E+003
   7.1100   5.44916E+003    5.51954E+003
   7.1110   5.52080E+003    5.46719E+003
   7.1130   5.57660E+003    5.48591E+003
   7.1140   5.55326E+003    5.38824E+003
   7.1150   5.55806E+003    5.46020E+003
   7.1170   5.52296E+003    5.51063E+003
   7.1190   5.51592E+003    5.44201E+003
   7.1200   5.55138E+003    5.43078E+003
   7.1220   5.56944E+003    5.83196E+003
   7.1240   5.59580E+003    5.78703E+003
   7.1250   5.55488E+003    5.03620E+003
   7.1260   5.54676E+003    3.07069E+003
   7.1280   5.54983E+003    1.91753E+003
   7.1290   5.53632E+003    1.33337E+003
   7.1310   5.46535E+003    7.70210E+002
   7.1320   5.37231E+003    4.41330E+002
   7.1340   5.37388E+003    2.97750E+002
   7.1360   5.31506E+003    2.48210E+002
   7.1370   5.26729E+003    2.40440E+002
   7.1380   5.37965E+003    2.17740E+002
   7.1400   5.39114E+003    2.10660E+002
   7.1410   5.48324E+003    2.20440E+002
   7.1420   5.38392E+003    2.31950E+002
   7.1440   5.43509E+003    2.65640E+002
   7.1450   5.51030E+003    3.15740E+002
   7.1460   5.43513E+003    3.69580E+002
   7.1480   5.49103E+003    4.41700E+002
   7.1500   5.46096E+003    6.14010E+002
   7.1520   5.38416E+003    1.02065E+003
   7.1530   5.29675E+003    1.79428E+003
   7.1540   5.43276E+003    3.55481E+003
   7.1560   5.34360E+003    4.11374E+003
   7.1590   5.28169E+003    5.29996E+003
   7.1610   5.04969E+003    5.58965E+003
   7.1620   5.00958E+003    5.32974E+003
   7.1640   4.96390E+003    5.28544E+003
   7.1660   4.79582E+003    5.43373E+003
   7.1670   4.97736E+003    5.42058E+003
   7.1710   4.59770E+003    5.41619E+003
   7.1730   2.74662E+003    5.46770E+003
   7.1740   1.61687E+003    5.43917E+003
   7.1750   9.67690E+002    5.47460E+003
   7.1770   6.10500E+002    5.51955E+003
   7.1780   4.47880E+002    5.61423E+003
   7.1800   3.39220E+002    5.64267E+003
   7.1810   2.75810E+002    6.39313E+003
   7.1830   2.05610E+002    7.48210E+003
   7.1850   2.32830E+002    8.54972E+003
   7.1870   3.14850E+002    8.67417E+003
   7.1890   2.54450E+002    5.00259E+003
   7.1900   1.34740E+002    3.23270E+002
   7.1910   5.65100E+001    9.20500E+001
   7.1940   5.41700E+001    4.40500E+001
   7.1960   2.17000E+001    2.84800E+001
   7.1970   2.68000E+000    2.38100E+001
   7.1980   4.10000E+000    1.99400E+001
   7.2000   4.21000E+000    2.26400E+001
   7.2010   4.14000E+000    1.74500E+001
   7.2030   4.24000E+000    1.81600E+001
   7.2050   4.18000E+000    1.56100E+001
   7.2080   4.11000E+000    1.38100E+001
   7.2100   4.25000E+000    1.77700E+001
   7.2110   4.25000E+000    1.83100E+001
   7.2120   4.22000E+000    1.52000E+001
   7.2130   4.25000E+000    1.38100E+001
   7.2150   4.22000E+000    1.31800E+001
   7.2170   4.24000E+000    1.14500E+001
   7.2190   4.18000E+000    8.80000E+000
   7.2200   4.18000E+000    8.61000E+000
   7.2220   4.31000E+000    7.92000E+000
   7.2230   4.31000E+000    9.63000E+000
   7.2240   4.28000E+000    6.81000E+000
   7.2260   4.20000E+000    8.43000E+000
   7.2270   4.14000E+000    7.23000E+000
   7.2290   4.25000E+000    6.01000E+000
   7.2300   4.30000E+000    5.17000E+000
   7.2310   4.25000E+000    6.73000E+000
   7.2340   4.14000E+000    6.20000E+000
   7.2360   4.19000E+000    4.13000E+000
   7.2380   4.29000E+000    3.58000E+000
   7.2400   4.22000E+000    5.13000E+000
   7.2430   4.22000E+000    3.13000E+000
   7.2440   4.25000E+000    6.20000E+000
   7.2450   4.16000E+000    4.52000E+000
   7.2470   4.14000E+000    1.09000E+000
   7.2500   4.22000E+000    6.00000E-002
   7.2520   4.21000E+000    8.00000E-002
   7.2530   4.19000E+000    1.00000E-002
   7.2540   4.20000E+000    2.70000E-001
   7.2570   4.18000E+000    3.40000E-001
   7.2580   4.21000E+000    2.10000E-001
   7.2590   4.17000E+000    3.20000E-001
   7.2610   4.18000E+000    7.60000E-001
   7.2630   4.20000E+000    1.10000E-001
   7.2640   4.19000E+000    5.30000E-001
   7.2660   4.18000E+000    2.60000E-001
   7.2680   4.23000E+000    3.90000E-001
   7.2690   4.22000E+000    1.50000E-001
   7.2710   4.25000E+000    2.70000E-001
   7.2720   4.18000E+000    2.80000E-001
   7.2730   4.24000E+000    1.60000E-001
   7.2750   4.20000E+000    2.20000E-001
   7.2760   4.20000E+000    4.50000E-001
   7.2770   4.32000E+000    6.50000E-001
   7.2800   4.24000E+000    3.90000E-001
   7.2820   4.19000E+000    1.00000E-001
   7.2830   4.22000E+000    7.00000E-002
   7.2840   4.16000E+000    5.50000E-001
   7.2860   4.27000E+000    3.90000E-001
   7.2870   4.22000E+000    2.00000E-001
   7.2890   4.23000E+000    2.40000E-001
   7.2910   4.20000E+000    1.00000E-002
   7.2930   4.33000E+000    1.00000E-001
   7.2940   4.22000E+000    6.10000E-001
   7.2960   4.21000E+000    1.00000E-001
   7.2980   4.23000E+000    2.80000E-001
   7.2990   4.24000E+000    6.10000E-001
   7.3010   4.24000E+000    2.90000E-001
