# Supplementary material for: A radial calibration window for analytical ultracentrifugation
Source: PLoS One. 2018 Jul 30;13(7):e0201529. doi: 10.1371/journal.pone.0201529 (PMC6066226; doi:10.1371/journal.pone.0201529)
Supplement: S1 Dataset — (ZIP) [file pone.0201529.s001.zip › ABSscans/00006.RI4]

new artiface
I 4 20.6 50000 0002697 7.0850E10 279 1 
   5.8000   3.19114E+003    3.45410E+003
   5.8010   3.05084E+003    3.47376E+003
   5.8020   3.09165E+003    3.51591E+003
   5.8030   3.18064E+003    3.51174E+003
   5.8040   3.35076E+003    3.47220E+003
   5.8050   3.37514E+003    3.59101E+003
   5.8060   3.38708E+003    3.51558E+003
   5.8080   3.51000E+003    3.58181E+003
   5.8090   3.62888E+003    3.64279E+003
   5.8100   3.62153E+003    3.71512E+003
   5.8130   3.75851E+003    3.78934E+003
   5.8150   3.79203E+003    3.79386E+003
   5.8160   3.88287E+003    3.88305E+003
   5.8170   3.88978E+003    3.89960E+003
   5.8190   3.96305E+003    4.28526E+003
   5.8200   4.08524E+003    4.30478E+003
   5.8220   4.08339E+003    3.44000E+003
   5.8240   4.13626E+003    1.72617E+003
   5.8260   4.26924E+003    5.64950E+002
   5.8270   4.24699E+003    4.25380E+002
   5.8290   4.28330E+003    3.16010E+002
   5.8310   4.31915E+003    2.03110E+002
   5.8320   4.34582E+003    1.76460E+002
   5.8340   4.30583E+003    1.64210E+002
   5.8360   4.39320E+003    1.47740E+002
   5.8380   4.39604E+003    1.59960E+002
   5.8390   4.38527E+003    1.72170E+002
   5.8400   4.42747E+003    1.82660E+002
   5.8410   4.39859E+003    1.95980E+002
   5.8420   4.40678E+003    2.29270E+002
   5.8430   4.42821E+003    2.65290E+002
   5.8450   4.40289E+003    3.42050E+002
   5.8460   4.42972E+003    5.70870E+002
   5.8470   4.45313E+003    6.49660E+002
   5.8500   4.36503E+003    1.65536E+003
   5.8530   4.41159E+003    3.54156E+003
   5.8540   4.44336E+003    4.46511E+003
   5.8570   4.44030E+003    4.52816E+003
   5.8590   4.43863E+003    4.33113E+003
   5.8610   4.36352E+003    4.33347E+003
   5.8640   4.70912E+003    4.37895E+003
   5.8660   4.53696E+003    4.38679E+003
   5.8670   2.65995E+003    4.34056E+003
   5.8690   2.45073E+003    4.43164E+003
   5.8700   1.06201E+003    4.38028E+003
   5.8710   5.75260E+002    4.37508E+003
   5.8730   3.75760E+002    4.49188E+003
   5.8750   2.22630E+002    4.44180E+003
   5.8760   1.98560E+002    4.45304E+003
   5.8780   1.73110E+002    4.43332E+003
   5.8800   1.51570E+002    4.49209E+003
   5.8810   1.44140E+002    4.47332E+003
   5.8820   1.45100E+002    4.48278E+003
   5.8830   1.53730E+002    4.49319E+003
   5.8850   1.88850E+002    4.47669E+003
   5.8870   2.26890E+002    4.49854E+003
   5.8900   3.68250E+002    4.48858E+003
   5.8910   5.72340E+002    4.50190E+003
   5.8930   1.23041E+003    4.52028E+003
   5.8940   1.74231E+003    4.58836E+003
   5.8960   2.64271E+003    4.54319E+003
   5.8980   4.63551E+003    4.46690E+003
   5.9000   4.91299E+003    4.57591E+003
   5.9010   4.75337E+003    4.56946E+003
   5.9030   4.56276E+003    4.52628E+003
   5.9050   4.60133E+003    4.37516E+003
   5.9060   4.54982E+003    4.29326E+003
   5.9070   4.54725E+003    4.37109E+003
   5.9080   4.54786E+003    4.24297E+003
   5.9100   4.43321E+003    4.28147E+003
   5.9110   4.44825E+003    4.33114E+003
   5.9120   4.51069E+003    4.35230E+003
   5.9130   4.47142E+003    4.40661E+003
   5.9150   4.46994E+003    4.40796E+003
   5.9170   4.43587E+003    4.38002E+003
   5.9180   4.47180E+003    4.72016E+003
   5.9200   4.43133E+003    4.66856E+003
   5.9220   4.43566E+003    3.69453E+003
   5.9240   4.41844E+003    1.41849E+003
   5.9250   4.36935E+003    9.25840E+002
   5.9270   4.39768E+003    4.48150E+002
   5.9290   4.33056E+003    2.44180E+002
   5.9310   4.36166E+003    1.72010E+002
   5.9320   4.33024E+003    1.61790E+002
   5.9340   4.34621E+003    1.41220E+002
   5.9350   4.40414E+003    1.50020E+002
   5.9360   4.40250E+003    1.48040E+002
   5.9380   4.40222E+003    1.58690E+002
   5.9390   4.39869E+003    1.72350E+002
   5.9400   4.31341E+003    2.05710E+002
   5.9410   4.28807E+003    2.36110E+002
   5.9430   4.19328E+003    3.00900E+002
   5.9450   4.08258E+003    4.73900E+002
   5.9460   4.20159E+003    7.84670E+002
   5.9480   4.23405E+003    1.11157E+003
   5.9500   4.20477E+003    2.22085E+003
   5.9520   4.28814E+003    3.60303E+003
   5.9540   4.27602E+003    4.52801E+003
   5.9560   4.26962E+003    4.36547E+003
   5.9570   4.37194E+003    4.16236E+003
   5.9590   4.37872E+003    4.23138E+003
   5.9610   4.22264E+003    4.30045E+003
   5.9620   4.58332E+003    4.24506E+003
   5.9630   4.69406E+003    4.28287E+003
   5.9640   4.42273E+003    4.26683E+003
   5.9660   3.25573E+003    4.26147E+003
   5.9680   2.01728E+003    4.21286E+003
   5.9690   1.00974E+003    4.28176E+003
   5.9710   8.57150E+002    4.23338E+003
   5.9730   3.26430E+002    4.20896E+003
   5.9750   1.76790E+002    4.20604E+003
   5.9760   1.51880E+002    4.27304E+003
   5.9770   1.38950E+002    4.28810E+003
   5.9800   1.20220E+002    4.26379E+003
   5.9810   1.21400E+002    4.28724E+003
   5.9830   1.21770E+002    4.24127E+003
   5.9850   1.56080E+002    4.21534E+003
   5.9860   1.69660E+002    4.33452E+003
   5.9880   2.06870E+002    4.21818E+003
   5.9890   2.78820E+002    4.25404E+003
   5.9900   3.83020E+002    4.20697E+003
   5.9910   4.44990E+002    4.21902E+003
   5.9930   7.05040E+002    4.24940E+003
   5.9940   1.32576E+003    4.25231E+003
   5.9980   3.17914E+003    4.29662E+003
   5.9990   4.76323E+003    4.26832E+003
   6.0010   4.50088E+003    4.18487E+003
   6.0030   4.27671E+003    4.21625E+003
   6.0040   4.26697E+003    4.26362E+003
   6.0050   4.35509E+003    4.26470E+003
   6.0060   4.26830E+003    4.22596E+003
   6.0070   4.35451E+003    4.29010E+003
   6.0090   4.32575E+003    4.23284E+003
   6.0100   4.28855E+003    4.21665E+003
   6.0110   4.38164E+003    4.26587E+003
   6.0120   4.29807E+003    4.21687E+003
   6.0130   4.31628E+003    4.19194E+003
   6.0150   4.31331E+003    4.18941E+003
   6.0160   4.34662E+003    4.27569E+003
   6.0170   4.32871E+003    4.32545E+003
   6.0180   4.33804E+003    4.51615E+003
   6.0200   4.35212E+003    4.67339E+003
   6.0210   4.36885E+003    4.07233E+003
   6.0220   4.38709E+003    2.85588E+003
   6.0240   4.33701E+003    1.38138E+003
   6.0250   4.34407E+003    8.69100E+002
   6.0270   4.30584E+003    5.37260E+002
   6.0290   4.39970E+003    2.93450E+002
   6.0300   4.32938E+003    1.94460E+002
   6.0310   4.33097E+003    1.72450E+002
   6.0320   4.33602E+003    1.64280E+002
   6.0330   4.34805E+003    1.52630E+002
   6.0350   4.41792E+003    1.41170E+002
   6.0360   4.42554E+003    1.39280E+002
   6.0370   4.42611E+003    1.42920E+002
   6.0380   4.41523E+003    1.43300E+002
   6.0390   4.36575E+003    1.62060E+002
   6.0400   4.39153E+003    2.00610E+002
   6.0420   4.39409E+003    2.12130E+002
   6.0430   4.36422E+003    2.64100E+002
   6.0450   4.44530E+003    4.32970E+002
   6.0460   4.40205E+003    6.79570E+002
   6.0470   4.39559E+003    9.85880E+002
   6.0480   4.37453E+003    1.42005E+003
   6.0500   4.43860E+003    2.29158E+003
   6.0520   4.39169E+003    3.94697E+003
   6.0540   4.39498E+003    4.77912E+003
   6.0550   4.39244E+003    4.39863E+003
   6.0560   4.33600E+003    4.35734E+003
   6.0570   4.33827E+003    4.29430E+003
   6.0590   4.23130E+003    4.31993E+003
   6.0600   4.24506E+003    4.32928E+003
   6.0610   4.51841E+003    4.30404E+003
   6.0620   4.58736E+003    4.26790E+003
   6.0640   4.67700E+003    4.19036E+003
   6.0650   3.53298E+003    4.17924E+003
   6.0670   2.19624E+003    4.26542E+003
   6.0690   1.49891E+003    4.29899E+003
   6.0710   4.59470E+002    4.30834E+003
   6.0720   3.37250E+002    4.31195E+003
   6.0740   2.47570E+002    4.32226E+003
   6.0760   1.34270E+002    4.33010E+003
   6.0790   1.30960E+002    4.33022E+003
   6.0810   1.28450E+002    4.31574E+003
   6.0830   1.56730E+002    4.34697E+003
   6.0850   1.79730E+002    4.33274E+003
   6.0860   2.46780E+002    4.34982E+003
   6.0880   2.55120E+002    4.34767E+003
   6.0900   4.24110E+002    4.35312E+003
   6.0910   8.09830E+002    4.39364E+003
   6.0920   1.16806E+003    4.38902E+003
   6.0940   1.99938E+003    4.35325E+003
   6.0950   2.64481E+003    4.32776E+003
   6.0970   3.92623E+003    4.33302E+003
   6.0980   4.87154E+003    4.32191E+003
   6.0990   4.70421E+003    4.34208E+003
   6.1000   4.54651E+003    4.39754E+003
   6.1010   4.37930E+003    4.35541E+003
   6.1020   4.36547E+003    4.37383E+003
   6.1040   4.43971E+003    4.32531E+003
   6.1060   4.45287E+003    4.33269E+003
   6.1070   4.50472E+003    4.31886E+003
   6.1080   4.42873E+003    4.35251E+003
   6.1090   4.46487E+003    4.34900E+003
   6.1100   4.49392E+003    4.36704E+003
   6.1110   4.48452E+003    4.35638E+003
   6.1120   4.46725E+003    4.40560E+003
   6.1130   4.47371E+003    4.36127E+003
   6.1160   4.53990E+003    4.38958E+003
   6.1180   4.51379E+003    4.86629E+003
   6.1190   4.56663E+003    4.32806E+003
   6.1200   4.58895E+003    3.93783E+003
   6.1210   4.49384E+003    2.74300E+003
   6.1230   4.55311E+003    1.24094E+003
   6.1250   4.62514E+003    6.61930E+002
   6.1260   4.54178E+003    4.63800E+002
   6.1280   4.54578E+003    2.99310E+002
   6.1290   4.54345E+003    2.08230E+002
   6.1300   4.56604E+003    1.82650E+002
   6.1310   4.58687E+003    1.58060E+002
   6.1320   4.54575E+003    1.45700E+002
   6.1340   4.62666E+003    1.43550E+002
   6.1360   4.53781E+003    1.54700E+002
   6.1370   4.63506E+003    1.74530E+002
   6.1390   4.60272E+003    1.76680E+002
   6.1400   4.54217E+003    2.06090E+002
   6.1410   4.57712E+003    2.36000E+002
   6.1440   4.62792E+003    3.51040E+002
   6.1460   4.55449E+003    6.01550E+002
   6.1480   4.58464E+003    1.24878E+003
   6.1490   4.50401E+003    2.02352E+003
   6.1500   4.54002E+003    2.69315E+003
   6.1510   4.54868E+003    3.86525E+003
   6.1520   4.43835E+003    4.36162E+003
   6.1530   4.54405E+003    4.82481E+003
   6.1550   4.51570E+003    4.58773E+003
   6.1560   4.54762E+003    4.51662E+003
   6.1570   4.55160E+003    4.35147E+003
   6.1580   4.52944E+003    4.40660E+003
   6.1590   4.43220E+003    4.48219E+003
   6.1610   4.43367E+003    4.40638E+003
   6.1620   4.63090E+003    4.42360E+003
   6.1630   4.94535E+003    4.45082E+003
   6.1650   4.57961E+003    4.45089E+003
   6.1670   2.52615E+003    4.37708E+003
   6.1690   1.22495E+003    4.41194E+003
   6.1700   1.03142E+003    4.37785E+003
   6.1710   6.50820E+002    4.45336E+003
   6.1730   4.07360E+002    4.44583E+003
   6.1740   2.27740E+002    4.40291E+003
   6.1770   1.78880E+002    4.41206E+003
   6.1780   1.43910E+002    4.44829E+003
   6.1790   1.43730E+002    4.41969E+003
   6.1800   1.43070E+002    4.49289E+003
   6.1810   1.46490E+002    4.40686E+003
   6.1820   1.53370E+002    4.45568E+003
   6.1830   1.70410E+002    4.41245E+003
   6.1850   1.76490E+002    4.46645E+003
   6.1870   2.42960E+002    4.45540E+003
   6.1890   3.39800E+002    4.42143E+003
   6.1900   3.92600E+002    4.43475E+003
   6.1920   1.03821E+003    4.45542E+003
   6.1930   1.31217E+003    4.38675E+003
   6.1950   2.29882E+003    4.38287E+003
   6.1960   2.96188E+003    4.46542E+003
   6.1970   4.29051E+003    4.45454E+003
   6.1980   4.83856E+003    4.44210E+003
   6.1990   5.03882E+003    4.46987E+003
   6.2000   4.85578E+003    4.38531E+003
   6.2010   4.64972E+003    4.46083E+003
   6.2020   4.50495E+003    4.49563E+003
   6.2030   4.57846E+003    4.49548E+003
   6.2040   4.61982E+003    4.42734E+003
   6.2050   4.55754E+003    4.44823E+003
   6.2060   4.58366E+003    4.41168E+003
   6.2070   4.55918E+003    4.48426E+003
   6.2090   4.58657E+003    4.46650E+003
   6.2100   4.53520E+003    4.43258E+003
   6.2110   4.48021E+003    4.45185E+003
   6.2120   4.58651E+003    4.48012E+003
   6.2140   4.61787E+003    4.44757E+003
   6.2160   4.60044E+003    4.46152E+003
   6.2170   4.51112E+003    4.39260E+003
   6.2190   4.55268E+003    4.87043E+003
   6.2210   4.52932E+003    4.39252E+003
   6.2220   4.61090E+003    3.71585E+003
   6.2230   4.58884E+003    2.42810E+003
   6.2240   4.60579E+003    1.24191E+003
   6.2260   4.54994E+003    4.96280E+002
   6.2270   4.48909E+003    3.10540E+002
   6.2290   4.57638E+003    2.52420E+002
   6.2300   4.57755E+003    2.06600E+002
   6.2310   4.51064E+003    1.88480E+002
   6.2320   4.53878E+003    1.63790E+002
   6.2340   4.56585E+003    1.57600E+002
   6.2360   4.62022E+003    1.44970E+002
   6.2370   4.52527E+003    1.58030E+002
   6.2390   4.54543E+003    1.65070E+002
   6.2410   4.47030E+003    1.99180E+002
   6.2420   4.48244E+003    2.34000E+002
   6.2440   4.47106E+003    2.79510E+002
   6.2460   4.47407E+003    4.71880E+002
   6.2480   4.47899E+003    8.63030E+002
   6.2490   4.44523E+003    1.38971E+003
   6.2510   4.46426E+003    2.21187E+003
   6.2520   4.43587E+003    3.21309E+003
   6.2530   4.39784E+003    4.22532E+003
   6.2550   4.43820E+003    4.67098E+003
   6.2560   4.42144E+003    4.82670E+003
   6.2570   4.36087E+003    4.53479E+003
   6.2580   4.38563E+003    4.42220E+003
   6.2590   4.40107E+003    4.32486E+003
   6.2600   4.31180E+003    4.35449E+003
   6.2610   4.31574E+003    4.33447E+003
   6.2620   4.39914E+003    4.31870E+003
   6.2630   4.55649E+003    4.34399E+003
   6.2640   4.85141E+003    4.33263E+003
   6.2650   4.81458E+003    4.33509E+003
   6.2660   4.23088E+003    4.30623E+003
   6.2680   3.51031E+003    4.34467E+003
   6.2690   1.64749E+003    4.36007E+003
   6.2700   1.21105E+003    4.36176E+003
   6.2720   6.65410E+002    4.33415E+003
   6.2730   3.12200E+002    4.38493E+003
   6.2750   2.69420E+002    4.35238E+003
   6.2760   2.04050E+002    4.35048E+003
   6.2780   1.55230E+002    4.36775E+003
   6.2790   1.30140E+002    4.38713E+003
   6.2810   1.41430E+002    4.39115E+003
   6.2820   1.39860E+002    4.34512E+003
   6.2830   1.44820E+002    4.39115E+003
   6.2850   1.61320E+002    4.32711E+003
   6.2860   1.91710E+002    4.34015E+003
   6.2880   1.93740E+002    4.36570E+003
   6.2900   2.85690E+002    4.37539E+003
   6.2910   4.69280E+002    4.36075E+003
   6.2930   6.13350E+002    4.33487E+003
   6.2950   1.11764E+003    4.36833E+003
   6.2960   2.60866E+003    4.34890E+003
   6.2980   3.56422E+003    4.35494E+003
   6.3000   4.82946E+003    4.40147E+003
   6.3020   4.59842E+003    4.36593E+003
   6.3050   4.42273E+003    4.37477E+003
   6.3070   4.48964E+003    4.37840E+003
   6.3080   4.46458E+003    4.44435E+003
   6.3090   4.47216E+003    4.44459E+003
   6.3110   4.50173E+003    4.48858E+003
   6.3120   4.43705E+003    4.43719E+003
   6.3140   4.47907E+003    4.38490E+003
   6.3160   4.48934E+003    4.40416E+003
   6.3170   4.48548E+003    4.36811E+003
   6.3190   4.45642E+003    4.55881E+003
   6.3200   4.46765E+003    4.94104E+003
   6.3220   4.51356E+003    3.74610E+003
   6.3240   4.46516E+003    2.88026E+003
   6.3250   4.49456E+003    1.92057E+003
   6.3270   4.47865E+003    8.10940E+002
   6.3280   4.52510E+003    4.56690E+002
   6.3300   4.51689E+003    2.86490E+002
   6.3310   4.51671E+003    2.12290E+002
   6.3320   4.53119E+003    1.86600E+002
   6.3340   4.50466E+003    1.70320E+002
   6.3360   4.43941E+003    1.48810E+002
   6.3380   4.53627E+003    1.54870E+002
   6.3390   4.53632E+003    1.53940E+002
   6.3400   4.57621E+003    1.73960E+002
   6.3420   4.52026E+003    2.02910E+002
   6.3430   4.58499E+003    2.38730E+002
   6.3440   4.54663E+003    2.72000E+002
   6.3460   4.59305E+003    3.34790E+002
   6.3480   4.56322E+003    5.35920E+002
   6.3490   4.56487E+003    7.96890E+002
   6.3500   4.54045E+003    9.46940E+002
   6.3520   4.53054E+003    2.69162E+003
   6.3530   4.53716E+003    3.89435E+003
   6.3560   4.53195E+003    4.57054E+003
   6.3570   4.53861E+003    4.59088E+003
   6.3580   4.57984E+003    4.47483E+003
   6.3600   4.54959E+003    4.49719E+003
   6.3610   4.56013E+003    4.46569E+003
   6.3620   4.49210E+003    4.58095E+003
   6.3640   4.99120E+003    4.61174E+003
   6.3660   5.00950E+003    4.57845E+003
   6.3670   4.53130E+003    4.54109E+003
   6.3690   3.50565E+003    4.56018E+003
   6.3700   1.84150E+003    4.60443E+003
   6.3710   1.40107E+003    4.59293E+003
   6.3730   6.53550E+002    4.58950E+003
   6.3740   4.16500E+002    4.55081E+003
   6.3750   3.06090E+002    4.57716E+003
   6.3760   2.58780E+002    4.57706E+003
   6.3780   1.68300E+002    4.63301E+003
   6.3790   1.48440E+002    4.56155E+003
   6.3810   1.37390E+002    4.57158E+003
   6.3830   1.35140E+002    4.61039E+003
   6.3840   1.42200E+002    4.53349E+003
   6.3850   1.59130E+002    4.55558E+003
   6.3860   1.78240E+002    4.57644E+003
   6.3870   1.89540E+002    4.58906E+003
   6.3890   2.39970E+002    4.55982E+003
   6.3910   3.67140E+002    4.63535E+003
   6.3920   4.80540E+002    4.61466E+003
   6.3930   8.33840E+002    4.58868E+003
   6.3940   1.16861E+003    4.57817E+003
   6.3960   1.74023E+003    4.60023E+003
   6.3980   3.14033E+003    4.63818E+003
   6.4000   4.26578E+003    4.61388E+003
   6.4030   3.72405E+003    4.59572E+003
   6.4050   3.61250E+003    4.65564E+003
   6.4060   3.59656E+003    4.62139E+003
   6.4080   3.65029E+003    4.64835E+003
   6.4100   3.77662E+003    4.65298E+003
   6.4110   3.56527E+003    4.64544E+003
   6.4120   3.53367E+003    4.67742E+003
   6.4150   3.73642E+003    4.67206E+003
   6.4160   3.84681E+003    4.51070E+003
   6.4170   3.71445E+003    4.62340E+003
   6.4190   3.71453E+003    4.79902E+003
   6.4200   3.81363E+003    5.03502E+003
   6.4210   3.85137E+003    4.88651E+003
   6.4230   3.77486E+003    3.18622E+003
   6.4240   3.93909E+003    2.15042E+003
   6.4250   3.86053E+003    1.19920E+003
   6.4260   3.90342E+003    7.36240E+002
   6.4280   4.05372E+003    5.00880E+002
   6.4300   3.91043E+003    3.34890E+002
   6.4320   3.96900E+003    2.16670E+002
   6.4330   4.05829E+003    1.73210E+002
   6.4340   4.17810E+003    1.70610E+002
   6.4350   4.27881E+003    1.68840E+002
   6.4370   4.33248E+003    1.58840E+002
   6.4380   4.37370E+003    1.70700E+002
   6.4400   4.40214E+003    1.78670E+002
   6.4430   4.56432E+003    2.04870E+002
   6.4440   4.75647E+003    2.49460E+002
   6.4450   4.56410E+003    3.55130E+002
   6.4470   4.59896E+003    4.81150E+002
   6.4490   4.53370E+003    9.85710E+002
   6.4500   4.45172E+003    1.80734E+003
   6.4520   4.49080E+003    3.92802E+003
   6.4540   4.56844E+003    4.70362E+003
   6.4550   4.56452E+003    5.16683E+003
   6.4580   4.74313E+003    4.73860E+003
   6.4590   4.70954E+003    4.70915E+003
   6.4620   4.70476E+003    4.74515E+003
   6.4630   4.78646E+003    4.68123E+003
   6.4650   4.77545E+003    4.74517E+003
   6.4670   4.74377E+003    4.73776E+003
   6.4690   4.82791E+003    4.76006E+003
   6.4700   4.84267E+003    4.71827E+003
   6.4720   4.78009E+003    4.69283E+003
   6.4730   4.70765E+003    4.74263E+003
   6.4740   4.80056E+003    4.72595E+003
   6.4760   4.68203E+003    4.75596E+003
   6.4770   4.69140E+003    4.74518E+003
   6.4790   4.69691E+003    4.70863E+003
   6.4800   4.56733E+003    4.74466E+003
   6.4810   4.60964E+003    4.73083E+003
   6.4820   4.63726E+003    4.68619E+003
   6.4830   4.83405E+003    4.71993E+003
   6.4860   4.82103E+003    4.69147E+003
   6.4870   4.73795E+003    4.73462E+003
   6.4890   4.72537E+003    4.76410E+003
   6.4900   4.64259E+003    4.70350E+003
   6.4920   4.70659E+003    4.75278E+003
   6.4940   4.64868E+003    4.71540E+003
   6.4960   4.71499E+003    4.77278E+003
   6.4970   4.75174E+003    4.73042E+003
   6.4990   4.82007E+003    4.75504E+003
   6.5000   4.70774E+003    4.73841E+003
   6.5010   4.76192E+003    4.75558E+003
   6.5040   4.81498E+003    4.73828E+003
   6.5050   4.83739E+003    4.78997E+003
   6.5060   4.84623E+003    4.72437E+003
   6.5070   4.79732E+003    4.75424E+003
   6.5080   4.80325E+003    4.76215E+003
   6.5090   4.82137E+003    4.76908E+003
   6.5110   4.87534E+003    4.68359E+003
   6.5130   4.76268E+003    4.67721E+003
   6.5140   4.80581E+003    4.73550E+003
   6.5150   4.79450E+003    4.73738E+003
   6.5160   4.79756E+003    4.65519E+003
   6.5200   4.75816E+003    5.17187E+003
   6.5210   4.79045E+003    5.09637E+003
   6.5230   4.78156E+003    4.50685E+003
   6.5240   4.83799E+003    2.37316E+003
   6.5270   4.84406E+003    8.39320E+002
   6.5280   4.77571E+003    5.20250E+002
   6.5290   4.84594E+003    3.03210E+002
   6.5310   4.85617E+003    2.16990E+002
   6.5330   4.76366E+003    1.76430E+002
   6.5350   4.79617E+003    1.74580E+002
   6.5380   4.73649E+003    1.69950E+002
   6.5400   4.76289E+003    1.89120E+002
   6.5410   4.79931E+003    2.35400E+002
   6.5420   4.88840E+003    2.78040E+002
   6.5450   4.87379E+003    4.13800E+002
   6.5460   4.83818E+003    6.46840E+002
   6.5480   4.77328E+003    1.06321E+003
   6.5490   4.84064E+003    1.42319E+003
   6.5500   4.79696E+003    2.23256E+003
   6.5510   4.79084E+003    3.46644E+003
   6.5550   4.83247E+003    5.07944E+003
   6.5560   4.77936E+003    5.08675E+003
   6.5580   4.81449E+003    4.77192E+003
   6.5590   4.82379E+003    4.79422E+003
   6.5610   4.85033E+003    4.80958E+003
   6.5620   4.80442E+003    4.82610E+003
   6.5630   4.81306E+003    4.82764E+003
   6.5650   4.81576E+003    4.81422E+003
   6.5670   4.78770E+003    4.80359E+003
   6.5690   4.82266E+003    4.74224E+003
   6.5700   4.76687E+003    4.78521E+003
   6.5720   4.77304E+003    4.78434E+003
   6.5730   4.83451E+003    4.74364E+003
   6.5750   4.74799E+003    4.76905E+003
   6.5780   4.82502E+003    4.77433E+003
   6.5800   4.74377E+003    4.85793E+003
   6.5840   4.78151E+003    4.80429E+003
   6.5850   4.78813E+003    4.85585E+003
   6.5870   4.82831E+003    4.73740E+003
   6.5900   4.78292E+003    4.74606E+003
   6.5920   4.82487E+003    4.72210E+003
   6.5940   4.80650E+003    4.77011E+003
   6.5950   4.79779E+003    4.77950E+003
   6.5970   4.76608E+003    4.77078E+003
   6.5980   4.74751E+003    4.76191E+003
   6.5990   4.75419E+003    4.73055E+003
   6.6000   4.75563E+003    4.72440E+003
   6.6010   4.77714E+003    4.74235E+003
   6.6020   4.75531E+003    4.80779E+003
   6.6040   4.73805E+003    4.68965E+003
   6.6060   4.76442E+003    4.76042E+003
   6.6070   4.72355E+003    4.76662E+003
   6.6080   4.74327E+003    4.72416E+003
   6.6090   4.74032E+003    4.72844E+003
   6.6110   4.75302E+003    4.68511E+003
   6.6130   4.72100E+003    4.69672E+003
   6.6140   4.66933E+003    4.65698E+003
   6.6160   4.69027E+003    4.66489E+003
   6.6170   4.70276E+003    4.55282E+003
   6.6190   4.62871E+003    4.84068E+003
   6.6210   4.62098E+003    4.94595E+003
   6.6220   4.62405E+003    4.07320E+003
   6.6230   4.59684E+003    3.35935E+003
   6.6250   4.53086E+003    2.13698E+003
   6.6260   4.54975E+003    1.29921E+003
   6.6270   4.50315E+003    7.02040E+002
   6.6290   4.53700E+003    4.54430E+002
   6.6310   4.53659E+003    2.59990E+002
   6.6340   4.53053E+003    1.76330E+002
   6.6350   4.49002E+003    1.61800E+002
   6.6370   4.48736E+003    1.53080E+002
   6.6380   4.45806E+003    1.56450E+002
   6.6390   4.44246E+003    1.68990E+002
   6.6400   4.47484E+003    1.70800E+002
   6.6430   4.47331E+003    1.97310E+002
   6.6440   4.51824E+003    2.87480E+002
   6.6460   4.44509E+003    3.36070E+002
   6.6470   4.44447E+003    4.83330E+002
   6.6490   4.36375E+003    8.43030E+002
   6.6500   4.37866E+003    1.55867E+003
   6.6510   4.33827E+003    2.65195E+003
   6.6520   4.31913E+003    3.63054E+003
   6.6550   4.29719E+003    4.14188E+003
   6.6560   4.25530E+003    4.64715E+003
   6.6590   4.28426E+003    4.13885E+003
   6.6600   4.26361E+003    4.27057E+003
   6.6610   4.16574E+003    4.23618E+003
   6.6640   4.61922E+003    4.22717E+003
   6.6660   4.51090E+003    4.21194E+003
   6.6680   2.52278E+003    4.17561E+003
   6.6700   7.36760E+002    4.15962E+003
   6.6730   4.91370E+002    4.17401E+003
   6.6750   2.16870E+002    4.13099E+003
   6.6770   1.86250E+002    4.16266E+003
   6.6800   1.32780E+002    4.07597E+003
   6.6820   1.33460E+002    4.01157E+003
   6.6830   1.38330E+002    4.00247E+003
   6.6850   1.54940E+002    3.99853E+003
   6.6870   1.87800E+002    4.03164E+003
   6.6900   2.84090E+002    4.06477E+003
   6.6920   5.71740E+002    3.97895E+003
   6.6930   7.35040E+002    3.91810E+003
   6.6950   1.82444E+003    3.94586E+003
   6.6960   2.49075E+003    3.92308E+003
   6.6970   3.59158E+003    3.91214E+003
   6.6980   4.27476E+003    3.84670E+003
   6.6990   4.24950E+003    3.85896E+003
   6.7010   3.87621E+003    3.82240E+003
   6.7020   3.76690E+003    3.77867E+003
   6.7040   3.73064E+003    3.75660E+003
   6.7050   3.78285E+003    3.77857E+003
   6.7070   3.73060E+003    3.74478E+003
   6.7090   3.71695E+003    3.73828E+003
   6.7100   3.67090E+003    3.69165E+003
   6.7120   3.63438E+003    3.67993E+003
   6.7130   3.68034E+003    3.64967E+003
   6.7150   3.61086E+003    3.61648E+003
   6.7170   3.59089E+003    3.51622E+003
   6.7190   3.60292E+003    3.58384E+003
   6.7200   3.61101E+003    4.02134E+003
   6.7220   3.55455E+003    3.37441E+003
   6.7240   3.50249E+003    2.60942E+003
   6.7250   3.56153E+003    1.71687E+003
   6.7270   3.60533E+003    6.16390E+002
   6.7280   3.54915E+003    3.51040E+002
   6.7290   3.55096E+003    3.15510E+002
   6.7320   3.54354E+003    2.08720E+002
   6.7340   3.54944E+003    1.54480E+002
   6.7350   3.47995E+003    1.43820E+002
   6.7370   3.58464E+003    1.32530E+002
   6.7380   3.53338E+003    1.42200E+002
   6.7400   3.51547E+003    1.57130E+002
   6.7410   3.59653E+003    1.66470E+002
   6.7420   3.52501E+003    2.18110E+002
   6.7440   3.56075E+003    2.79770E+002
   6.7470   3.51305E+003    4.49050E+002
   6.7490   3.54497E+003    8.30960E+002
   6.7500   3.59209E+003    1.35250E+003
   6.7520   3.54046E+003    2.78618E+003
   6.7550   3.55858E+003    3.73419E+003
   6.7560   3.52075E+003    3.69060E+003
   6.7570   3.55471E+003    3.41736E+003
   6.7580   3.54532E+003    3.42623E+003
   6.7590   3.55366E+003    3.45238E+003
   6.7610   3.46890E+003    3.53345E+003
   6.7630   3.88353E+003    3.53194E+003
   6.7660   3.80918E+003    3.56660E+003
   6.7670   2.44016E+003    3.55129E+003
   6.7690   1.47832E+003    3.56408E+003
   6.7710   9.84110E+002    3.56776E+003
   6.7730   3.95180E+002    3.51884E+003
   6.7760   1.91850E+002    3.52565E+003
   6.7780   1.45580E+002    3.55291E+003
   6.7790   1.22580E+002    3.58762E+003
   6.7820   1.26250E+002    3.61192E+003
   6.7830   1.36780E+002    3.61220E+003
   6.7840   1.45260E+002    3.51486E+003
   6.7860   1.85020E+002    3.58249E+003
   6.7880   2.16260E+002    3.56211E+003
   6.7900   3.19310E+002    3.50966E+003
   6.7910   3.95900E+002    3.56393E+003
   6.7920   6.02210E+002    3.49232E+003
   6.7940   1.21032E+003    3.53262E+003
   6.7950   1.78439E+003    3.56676E+003
   6.7960   2.39835E+003    3.58519E+003
   6.7970   3.36366E+003    3.57917E+003
   6.7980   3.97942E+003    3.61731E+003
   6.8000   3.93604E+003    3.59987E+003
   6.8030   3.57489E+003    3.60446E+003
   6.8050   3.65698E+003    3.66807E+003
   6.8060   3.61867E+003    3.64825E+003
   6.8080   3.59509E+003    3.65582E+003
   6.8090   3.63002E+003    3.64952E+003
   6.8100   3.70122E+003    3.64970E+003
   6.8110   3.68695E+003    3.63318E+003
   6.8130   3.65244E+003    3.66232E+003
   6.8150   3.69480E+003    3.65852E+003
   6.8170   3.66307E+003    3.53341E+003
   6.8180   3.71749E+003    3.87659E+003
   6.8200   3.75360E+003    4.08479E+003
   6.8220   3.73114E+003    3.27037E+003
   6.8240   3.75360E+003    1.43952E+003
   6.8260   3.79787E+003    6.62990E+002
   6.8270   3.77298E+003    4.57910E+002
   6.8280   3.79864E+003    3.10240E+002
   6.8290   3.76745E+003    1.99310E+002
   6.8300   3.79584E+003    1.62620E+002
   6.8330   3.81987E+003    1.48280E+002
   6.8350   3.80407E+003    1.44730E+002
   6.8360   3.83672E+003    1.45380E+002
   6.8390   3.82546E+003    1.54490E+002
   6.8410   3.89495E+003    1.71750E+002
   6.8440   3.93980E+003    2.37950E+002
   6.8450   3.91875E+003    3.17830E+002
   6.8460   3.93549E+003    3.78500E+002
   6.8480   3.90482E+003    5.38890E+002
   6.8490   3.91916E+003    9.21740E+002
   6.8500   3.95621E+003    1.36734E+003
   6.8530   4.01646E+003    3.44411E+003
   6.8550   3.97846E+003    4.34949E+003
   6.8570   3.95984E+003    4.19168E+003
   6.8600   4.03759E+003    3.90967E+003
   6.8620   3.99553E+003    3.99652E+003
   6.8640   4.08325E+003    4.06745E+003
   6.8670   4.14484E+003    4.04179E+003
   6.8690   4.07356E+003    4.00957E+003
   6.8710   4.13169E+003    4.05059E+003
   6.8740   4.09412E+003    4.06478E+003
   6.8760   4.11761E+003    4.06744E+003
   6.8770   4.08813E+003    4.08516E+003
   6.8780   4.09061E+003    4.12367E+003
   6.8810   4.13809E+003    4.12791E+003
   6.8820   4.12793E+003    4.10218E+003
   6.8830   4.11417E+003    4.15684E+003
   6.8850   4.11093E+003    4.11218E+003
   6.8860   4.12561E+003    4.07840E+003
   6.8890   4.11380E+003    4.12165E+003
   6.8910   4.09732E+003    4.16200E+003
   6.8920   4.06669E+003    4.16777E+003
   6.8940   4.08873E+003    4.15497E+003
   6.8960   4.12990E+003    4.12782E+003
   6.8980   4.15829E+003    4.18749E+003
   6.8990   4.17892E+003    4.16777E+003
   6.9000   4.11115E+003    4.13308E+003
   6.9010   4.13882E+003    4.16332E+003
   6.9030   4.13530E+003    4.19371E+003
   6.9040   4.19991E+003    4.15586E+003
   6.9060   4.20842E+003    4.16703E+003
   6.9080   4.19069E+003    4.15823E+003
   6.9090   4.18505E+003    4.19550E+003
   6.9110   4.24640E+003    4.20708E+003
   6.9130   4.19641E+003    4.14529E+003
   6.9150   4.27522E+003    4.17014E+003
   6.9180   4.27624E+003    4.13121E+003
   6.9200   4.28108E+003    4.63483E+003
   6.9230   4.30170E+003    4.09896E+003
   6.9250   4.26241E+003    2.29670E+003
   6.9280   4.32868E+003    7.72430E+002
   6.9300   4.32306E+003    4.31410E+002
   6.9310   4.43056E+003    2.17460E+002
   6.9330   4.37838E+003    1.91250E+002
   6.9340   4.42738E+003    1.64300E+002
   6.9360   4.38850E+003    1.56970E+002
   6.9390   4.43950E+003    1.71380E+002
   6.9400   4.38066E+003    1.76490E+002
   6.9410   4.37907E+003    1.92240E+002
   6.9420   4.43220E+003    2.08950E+002
   6.9430   4.45786E+003    2.67810E+002
   6.9450   4.47179E+003    3.46600E+002
   6.9460   4.42696E+003    4.76810E+002
   6.9480   4.47256E+003    8.03720E+002
   6.9510   4.55268E+003    1.68236E+003
   6.9520   4.45753E+003    3.78054E+003
   6.9550   4.49840E+003    4.62599E+003
   6.9570   4.48515E+003    4.53189E+003
   6.9590   4.43713E+003    4.44595E+003
   6.9600   4.39532E+003    4.45876E+003
   6.9620   4.47141E+003    4.52619E+003
   6.9630   4.83494E+003    4.54975E+003
   6.9650   5.00004E+003    4.50667E+003
   6.9670   3.50196E+003    4.48435E+003
   6.9680   2.31058E+003    4.48905E+003
   6.9700   1.59420E+003    4.55628E+003
   6.9720   5.77270E+002    4.50860E+003
   6.9750   2.68150E+002    4.51704E+003
   6.9760   1.98320E+002    4.52773E+003
   6.9770   1.73430E+002    4.59359E+003
   6.9790   1.50590E+002    4.50666E+003
   6.9800   1.38490E+002    4.51111E+003
   6.9810   1.32670E+002    4.48100E+003
   6.9820   1.41460E+002    4.50879E+003
   6.9840   1.60260E+002    4.53555E+003
   6.9860   1.87510E+002    4.55625E+003
   6.9870   2.35430E+002    4.60368E+003
   6.9890   2.84390E+002    4.50065E+003
   6.9920   5.23970E+002    4.51329E+003
   6.9930   7.10900E+002    4.53445E+003
   6.9940   1.02362E+003    4.50015E+003
   6.9960   1.67388E+003    4.50886E+003
   6.9970   2.75494E+003    4.51990E+003
   6.9980   3.63837E+003    4.55519E+003
   7.0000   5.09723E+003    4.60785E+003
   7.0010   4.87308E+003    4.61680E+003
   7.0020   4.61543E+003    4.62001E+003
   7.0040   4.57314E+003    4.60484E+003
   7.0060   4.58057E+003    4.66387E+003
   7.0070   4.68527E+003    4.66282E+003
   7.0090   4.66140E+003    4.66389E+003
   7.0100   4.69855E+003    4.62091E+003
   7.0110   4.74043E+003    4.67855E+003
   7.0130   4.67395E+003    4.57699E+003
   7.0140   4.70249E+003    4.71411E+003
   7.0150   4.70640E+003    4.65336E+003
   7.0190   4.78976E+003    4.60835E+003
   7.0230   4.81040E+003    5.13362E+003
   7.0250   4.80854E+003    4.33726E+003
   7.0260   4.82917E+003    2.32994E+003
   7.0270   4.85404E+003    1.43867E+003
   7.0280   4.85672E+003    7.04420E+002
   7.0290   4.87316E+003    4.15760E+002
   7.0310   4.94848E+003    3.30800E+002
   7.0320   4.96835E+003    2.30950E+002
   7.0360   4.98123E+003    1.97450E+002
   7.0370   5.04001E+003    1.78070E+002
   7.0390   5.03966E+003    1.76030E+002
   7.0410   5.04307E+003    1.96600E+002
   7.0430   5.03734E+003    2.12440E+002
   7.0440   5.11134E+003    3.41560E+002
   7.0460   4.99787E+003    4.24110E+002
   7.0480   5.08136E+003    5.51760E+002
   7.0500   5.12194E+003    9.11580E+002
   7.0520   5.17056E+003    1.52121E+003
   7.0540   5.14426E+003    2.50189E+003
   7.0550   5.24815E+003    4.68395E+003
   7.0570   5.23112E+003    5.38948E+003
   7.0580   5.24445E+003    5.54755E+003
   7.0600   5.24823E+003    5.37071E+003
   7.0610   5.27998E+003    5.24771E+003
   7.0620   5.24708E+003    5.25393E+003
   7.0630   5.18012E+003    5.31244E+003
   7.0650   5.35473E+003    5.37381E+003
   7.0670   5.79297E+003    5.37374E+003
   7.0680   5.56536E+003    5.34997E+003
   7.0690   5.03626E+003    5.31237E+003
   7.0710   3.23080E+003    5.41574E+003
   7.0730   1.55364E+003    5.48241E+003
   7.0750   8.05140E+002    5.35372E+003
   7.0760   4.58200E+002    5.35880E+003
   7.0770   2.97410E+002    5.37596E+003
   7.0790   2.47940E+002    5.40064E+003
   7.0800   1.94600E+002    5.37412E+003
   7.0820   1.77450E+002    5.33462E+003
   7.0830   1.54140E+002    5.42314E+003
   7.0850   1.59660E+002    5.41512E+003
   7.0870   1.61350E+002    5.45183E+003
   7.0880   1.73410E+002    5.42661E+003
   7.0890   2.26530E+002    5.36240E+003
   7.0900   2.78580E+002    5.37337E+003
   7.0920   3.47480E+002    5.40349E+003
   7.0930   4.52000E+002    5.45257E+003
   7.0940   6.60900E+002    5.42985E+003
   7.0960   9.27310E+002    5.41954E+003
   7.0970   1.32002E+003    5.43027E+003
   7.0990   2.47525E+003    5.47902E+003
   7.1010   4.84406E+003    5.48199E+003
   7.1020   5.62831E+003    5.43931E+003
   7.1040   5.91399E+003    5.43118E+003
   7.1050   5.51249E+003    5.49916E+003
   7.1070   5.44322E+003    5.48990E+003
   7.1080   5.51293E+003    5.58420E+003
   7.1100   5.48059E+003    5.47872E+003
   7.1110   5.56473E+003    5.44800E+003
   7.1120   5.57792E+003    5.45009E+003
   7.1140   5.52600E+003    5.52740E+003
   7.1150   5.48570E+003    5.46701E+003
   7.1170   5.52662E+003    5.49028E+003
   7.1190   5.58647E+003    5.48913E+003
   7.1210   5.58027E+003    5.67621E+003
   7.1220   5.56928E+003    5.92275E+003
   7.1240   5.57368E+003    5.20190E+003
   7.1260   5.57006E+003    3.51857E+003
   7.1270   5.56345E+003    1.95356E+003
   7.1290   5.57288E+003    1.23959E+003
   7.1310   5.47558E+003    7.01520E+002
   7.1320   5.39136E+003    4.44320E+002
   7.1340   5.38663E+003    3.35690E+002
   7.1360   5.35584E+003    2.54900E+002
   7.1370   5.33674E+003    2.29730E+002
   7.1380   5.34858E+003    2.16240E+002
   7.1410   5.37482E+003    2.06240E+002
   7.1420   5.42465E+003    2.31140E+002
   7.1440   5.43372E+003    2.57050E+002
   7.1450   5.51878E+003    3.04040E+002
   7.1470   5.50217E+003    3.93720E+002
   7.1480   5.42847E+003    5.53710E+002
   7.1500   5.41412E+003    7.12730E+002
   7.1510   5.42490E+003    1.05410E+003
   7.1530   5.33829E+003    1.75106E+003
   7.1550   5.36456E+003    2.84621E+003
   7.1560   5.40145E+003    4.46752E+003
   7.1580   5.27972E+003    5.52676E+003
   7.1610   5.17318E+003    5.68705E+003
   7.1630   4.93907E+003    5.29040E+003
   7.1650   4.80022E+003    5.39756E+003
   7.1660   4.83675E+003    5.44977E+003
   7.1680   5.00641E+003    5.40766E+003
   7.1700   4.28473E+003    5.33210E+003
   7.1720   3.29764E+003    5.39651E+003
   7.1730   2.17237E+003    5.47637E+003
   7.1740   1.39753E+003    5.48200E+003
   7.1750   8.89610E+002    5.51046E+003
   7.1770   6.48810E+002    5.55551E+003
   7.1780   4.24340E+002    5.50396E+003
   7.1800   3.34380E+002    5.73709E+003
   7.1820   2.54490E+002    6.37056E+003
   7.1850   2.29410E+002    8.54699E+003
   7.1860   2.94000E+002    8.25550E+003
   7.1890   1.90950E+002    4.75525E+003
   7.1900   9.23400E+001    1.63260E+002
   7.1920   5.02800E+001    7.07100E+001
   7.1940   4.20800E+001    3.52500E+001
   7.1960   1.95200E+001    2.48100E+001
   7.1980   3.43000E+000    2.10600E+001
   7.1990   4.15000E+000    2.41500E+001
   7.2010   4.25000E+000    1.61200E+001
   7.2030   4.26000E+000    1.78500E+001
   7.2050   4.18000E+000    1.51100E+001
   7.2070   4.18000E+000    1.69000E+001
   7.2080   4.20000E+000    1.08600E+001
   7.2100   4.15000E+000    1.68300E+001
   7.2110   4.20000E+000    1.76500E+001
   7.2120   4.24000E+000    1.39000E+001
   7.2140   4.17000E+000    1.28800E+001
   7.2150   4.18000E+000    1.16900E+001
   7.2170   4.20000E+000    1.24800E+001
   7.2190   4.25000E+000    8.25000E+000
   7.2220   4.22000E+000    8.71000E+000
   7.2240   4.19000E+000    7.15000E+000
   7.2250   4.19000E+000    7.12000E+000
   7.2270   4.22000E+000    5.26000E+000
   7.2280   4.21000E+000    4.21000E+000
   7.2290   4.24000E+000    6.34000E+000
   7.2310   4.32000E+000    3.65000E+000
   7.2320   4.23000E+000    4.39000E+000
   7.2340   4.25000E+000    3.34000E+000
   7.2350   4.21000E+000    1.73000E+000
   7.2360   4.17000E+000    2.98000E+000
   7.2380   4.13000E+000    3.60000E+000
   7.2400   4.12000E+000    2.03000E+000
   7.2420   4.17000E+000    5.82000E+000
   7.2430   4.24000E+000    6.31000E+000
   7.2450   4.23000E+000    3.56000E+000
   7.2470   4.20000E+000    2.79000E+000
   7.2490   4.28000E+000    8.80000E-001
   7.2500   4.21000E+000    1.70000E-001
   7.2520   4.23000E+000    4.20000E-001
   7.2540   4.14000E+000    1.40000E-001
   7.2560   4.20000E+000    2.50000E-001
   7.2570   4.21000E+000    2.50000E-001
   7.2580   4.27000E+000    4.90000E-001
   7.2590   4.19000E+000    2.10000E-001
   7.2620   4.21000E+000    4.70000E-001
   7.2630   4.25000E+000    4.70000E-001
   7.2640   4.25000E+000    5.60000E-001
   7.2660   4.20000E+000    4.30000E-001
   7.2670   4.23000E+000    3.30000E-001
   7.2680   4.23000E+000    4.00000E-001
   7.2690   4.18000E+000    1.00000E-002
   7.2710   4.19000E+000    3.10000E-001
   7.2730   4.21000E+000    4.90000E-001
   7.2750   4.22000E+000    3.10000E-001
   7.2760   4.18000E+000    1.50000E-001
   7.2770   4.17000E+000    2.70000E-001
   7.2780   4.16000E+000    2.20000E-001
   7.2800   4.21000E+000    3.00000E-002
   7.2810   4.15000E+000    4.00000E-002
   7.2830   4.16000E+000    2.00000E-001
   7.2840   4.19000E+000    5.70000E-001
   7.2850   4.25000E+000    1.65000E+000
   7.2870   4.27000E+000    6.10000E-001
   7.2890   4.21000E+000    4.50000E-001
   7.2910   4.23000E+000    7.00000E-002
   7.2920   4.20000E+000    2.20000E-001
   7.2940   4.15000E+000    7.00000E-002
   7.2960   4.19000E+000    2.50000E-001
   7.2990   4.20000E+000    8.00000E-002
   7.3010   4.25000E+000    1.80000E-001
