# Supplementary material for: A radial calibration window for analytical ultracentrifugation
Source: PLoS One. 2018 Jul 30;13(7):e0201529. doi: 10.1371/journal.pone.0201529 (PMC6066226; doi:10.1371/journal.pone.0201529)
Supplement: S1 Dataset — (ZIP) [file pone.0201529.s001.zip › ABSscans/00007.RI4]

new artiface
I 4 20.5 50000 0003146 8.3170E10 279 1 
   5.8000   2.92471E+003    3.47417E+003
   5.8010   3.08358E+003    3.59584E+003
   5.8020   3.39318E+003    3.56556E+003
   5.8030   3.35638E+003    3.64478E+003
   5.8040   3.16763E+003    3.66471E+003
   5.8050   3.58060E+003    3.69316E+003
   5.8060   3.49428E+003    3.78982E+003
   5.8080   3.48040E+003    3.76076E+003
   5.8090   3.81249E+003    3.78468E+003
   5.8100   3.81032E+003    3.86537E+003
   5.8120   3.76839E+003    3.88039E+003
   5.8130   3.76703E+003    3.93504E+003
   5.8150   3.87840E+003    3.92587E+003
   5.8170   3.99109E+003    4.00389E+003
   5.8190   4.14708E+003    4.48776E+003
   5.8200   4.20302E+003    4.12240E+003
   5.8220   4.18356E+003    3.76084E+003
   5.8240   4.34911E+003    1.62001E+003
   5.8250   4.42355E+003    8.14880E+002
   5.8260   4.40321E+003    7.66910E+002
   5.8270   4.41515E+003    5.27010E+002
   5.8290   4.39790E+003    3.68740E+002
   5.8310   4.50601E+003    2.16790E+002
   5.8320   4.47932E+003    1.74080E+002
   5.8340   4.54501E+003    1.60210E+002
   5.8360   4.54397E+003    1.58460E+002
   5.8380   4.54871E+003    1.65000E+002
   5.8400   4.58644E+003    1.90010E+002
   5.8410   4.59046E+003    1.98420E+002
   5.8430   4.59442E+003    2.29650E+002
   5.8450   4.56300E+003    3.43920E+002
   5.8470   4.61063E+003    7.56140E+002
   5.8500   4.58001E+003    1.77331E+003
   5.8510   4.59340E+003    2.86009E+003
   5.8520   4.60496E+003    3.80530E+003
   5.8540   4.65478E+003    4.49326E+003
   5.8550   4.60481E+003    4.84246E+003
   5.8570   4.55739E+003    4.57121E+003
   5.8580   4.63163E+003    4.49682E+003
   5.8590   4.60030E+003    4.43805E+003
   5.8610   4.56625E+003    4.54046E+003
   5.8630   4.84896E+003    4.51971E+003
   5.8640   4.80630E+003    4.52865E+003
   5.8660   4.62855E+003    4.57268E+003
   5.8680   3.04806E+003    4.55212E+003
   5.8690   1.25569E+003    4.52441E+003
   5.8700   9.38200E+002    4.53297E+003
   5.8710   8.08660E+002    4.59442E+003
   5.8730   5.23710E+002    4.57641E+003
   5.8740   2.70810E+002    4.61648E+003
   5.8750   2.29700E+002    4.56971E+003
   5.8760   1.99850E+002    4.64032E+003
   5.8780   1.74280E+002    4.66528E+003
   5.8800   1.50440E+002    4.59591E+003
   5.8820   1.51830E+002    4.58820E+003
   5.8830   1.59970E+002    4.62151E+003
   5.8850   1.85210E+002    4.63668E+003
   5.8870   2.42060E+002    4.64812E+003
   5.8890   3.68050E+002    4.71513E+003
   5.8900   5.23200E+002    4.65171E+003
   5.8910   6.17720E+002    4.65327E+003
   5.8920   8.54580E+002    4.66962E+003
   5.8930   1.06019E+003    4.71313E+003
   5.8940   1.74282E+003    4.68714E+003
   5.8950   2.74858E+003    4.69373E+003
   5.8960   2.90259E+003    4.72158E+003
   5.8970   4.29192E+003    4.68743E+003
   5.8980   5.04628E+003    4.68824E+003
   5.8990   5.14268E+003    4.65659E+003
   5.9000   5.15316E+003    4.72305E+003
   5.9010   4.95397E+003    4.75077E+003
   5.9030   4.70174E+003    4.67517E+003
   5.9040   4.80876E+003    4.58681E+003
   5.9050   4.79022E+003    4.58129E+003
   5.9060   4.73624E+003    4.51127E+003
   5.9070   4.70947E+003    4.54426E+003
   5.9080   4.72945E+003    4.48521E+003
   5.9100   4.57321E+003    4.42876E+003
   5.9120   4.62427E+003    4.49824E+003
   5.9130   4.63477E+003    4.57236E+003
   5.9140   4.61739E+003    4.52911E+003
   5.9150   4.56850E+003    4.46396E+003
   5.9170   4.67047E+003    4.62423E+003
   5.9190   4.59233E+003    4.87943E+003
   5.9200   4.60368E+003    4.58431E+003
   5.9210   4.55390E+003    3.65725E+003
   5.9220   4.56858E+003    2.73526E+003
   5.9240   4.61369E+003    1.50737E+003
   5.9260   4.55150E+003    7.26310E+002
   5.9270   4.56600E+003    4.60400E+002
   5.9290   4.55458E+003    2.70870E+002
   5.9300   4.57973E+003    1.96020E+002
   5.9310   4.50210E+003    1.85060E+002
   5.9320   4.44672E+003    1.70770E+002
   5.9330   4.56473E+003    1.53480E+002
   5.9340   4.52880E+003    1.50410E+002
   5.9350   4.62340E+003    1.47470E+002
   5.9360   4.54046E+003    1.52060E+002
   5.9380   4.57021E+003    1.49690E+002
   5.9390   4.55417E+003    1.72040E+002
   5.9400   4.58575E+003    2.09770E+002
   5.9420   4.43298E+003    2.36780E+002
   5.9430   4.26708E+003    3.57360E+002
   5.9450   4.30304E+003    5.26420E+002
   5.9470   4.37690E+003    9.55660E+002
   5.9500   4.42793E+003    1.82360E+003
   5.9510   4.38122E+003    3.39070E+003
   5.9520   4.40335E+003    4.53203E+003
   5.9540   4.43593E+003    4.72827E+003
   5.9560   4.48869E+003    4.59628E+003
   5.9570   4.53142E+003    4.47253E+003
   5.9590   4.57509E+003    4.40065E+003
   5.9600   4.41334E+003    4.36573E+003
   5.9610   4.42764E+003    4.44718E+003
   5.9620   4.81295E+003    4.39185E+003
   5.9640   4.92201E+003    4.42252E+003
   5.9660   4.34240E+003    4.43651E+003
   5.9670   2.75169E+003    4.40534E+003
   5.9680   1.93339E+003    4.42621E+003
   5.9690   1.64057E+003    4.40735E+003
   5.9700   1.04417E+003    4.43106E+003
   5.9710   7.71260E+002    4.40856E+003
   5.9730   4.83760E+002    4.40878E+003
   5.9740   2.76520E+002    4.36665E+003
   5.9750   2.04060E+002    4.38211E+003
   5.9760   1.95010E+002    4.38912E+003
   5.9770   1.56170E+002    4.44880E+003
   5.9790   1.32240E+002    4.43516E+003
   5.9800   1.29660E+002    4.44437E+003
   5.9810   1.32560E+002    4.41176E+003
   5.9830   1.38110E+002    4.40981E+003
   5.9840   1.48840E+002    4.40045E+003
   5.9870   1.78990E+002    4.42438E+003
   5.9880   2.19850E+002    4.40317E+003
   5.9890   2.95640E+002    4.38641E+003
   5.9910   4.23930E+002    4.38610E+003
   5.9920   5.43430E+002    4.41743E+003
   5.9930   8.34910E+002    4.42494E+003
   5.9940   1.60290E+003    4.41838E+003
   5.9970   2.20812E+003    4.43749E+003
   5.9980   3.63048E+003    4.47501E+003
   5.9990   4.06627E+003    4.46083E+003
   6.0000   4.89463E+003    4.36598E+003
   6.0010   4.66059E+003    4.40078E+003
   6.0030   4.51586E+003    4.35656E+003
   6.0050   4.56144E+003    4.38658E+003
   6.0070   4.51047E+003    4.39241E+003
   6.0080   4.51231E+003    4.39438E+003
   6.0090   4.54587E+003    4.45581E+003
   6.0110   4.51892E+003    4.41299E+003
   6.0120   4.50230E+003    4.40479E+003
   6.0130   4.49313E+003    4.39788E+003
   6.0140   4.49313E+003    4.37765E+003
   6.0150   4.51068E+003    4.31135E+003
   6.0160   4.50835E+003    4.36654E+003
   6.0180   4.51558E+003    4.59267E+003
   6.0200   4.48092E+003    4.66279E+003
   6.0210   4.52070E+003    3.70057E+003
   6.0230   4.54262E+003    2.97861E+003
   6.0240   4.55346E+003    1.52436E+003
   6.0260   4.47927E+003    7.30880E+002
   6.0280   4.50471E+003    4.07150E+002
   6.0300   4.48968E+003    2.41600E+002
   6.0310   4.50628E+003    1.96090E+002
   6.0320   4.49570E+003    1.85750E+002
   6.0330   4.51622E+003    1.64440E+002
   6.0350   4.56693E+003    1.48610E+002
   6.0370   4.61514E+003    1.45410E+002
   6.0380   4.58342E+003    1.61810E+002
   6.0390   4.57686E+003    1.74260E+002
   6.0400   4.58785E+003    2.02250E+002
   6.0420   4.59488E+003    2.23520E+002
   6.0430   4.54331E+003    2.83940E+002
   6.0440   4.56946E+003    3.74370E+002
   6.0460   4.59394E+003    5.24860E+002
   6.0470   4.58217E+003    5.91270E+002
   6.0480   4.58845E+003    1.01458E+003
   6.0500   4.56318E+003    2.40292E+003
   6.0510   4.50471E+003    3.36237E+003
   6.0530   4.55820E+003    4.56214E+003
   6.0550   4.56412E+003    4.93581E+003
   6.0580   4.59623E+003    4.46810E+003
   6.0600   4.43652E+003    4.52569E+003
   6.0620   4.65608E+003    4.41616E+003
   6.0630   4.92748E+003    4.44045E+003
   6.0640   4.79932E+003    4.36521E+003
   6.0650   4.41189E+003    4.33234E+003
   6.0660   3.20967E+003    4.35407E+003
   6.0670   2.31284E+003    4.35640E+003
   6.0690   1.84411E+003    4.35637E+003
   6.0700   8.13950E+002    4.51527E+003
   6.0720   5.10840E+002    4.44587E+003
   6.0730   2.89510E+002    4.49690E+003
   6.0740   2.23400E+002    4.47496E+003
   6.0760   1.67090E+002    4.47805E+003
   6.0770   1.42870E+002    4.44151E+003
   6.0790   1.32090E+002    4.50562E+003
   6.0810   1.40110E+002    4.48638E+003
   6.0830   1.46090E+002    4.46473E+003
   6.0840   1.61130E+002    4.47401E+003
   6.0860   1.96590E+002    4.46790E+003
   6.0880   2.99840E+002    4.51308E+003
   6.0890   4.27890E+002    4.55159E+003
   6.0900   5.10200E+002    4.49775E+003
   6.0920   7.36560E+002    4.46258E+003
   6.0930   1.45030E+003    4.54944E+003
   6.0940   2.09342E+003    4.53986E+003
   6.0960   2.98293E+003    4.53110E+003
   6.0970   4.76689E+003    4.59607E+003
   6.0980   5.06655E+003    4.54448E+003
   6.0990   4.89838E+003    4.48187E+003
   6.1000   4.74888E+003    4.53478E+003
   6.1010   4.51121E+003    4.48194E+003
   6.1020   4.51440E+003    4.55455E+003
   6.1040   4.64928E+003    4.55032E+003
   6.1050   4.64297E+003    4.47436E+003
   6.1060   4.62545E+003    4.47862E+003
   6.1070   4.61786E+003    4.53817E+003
   6.1080   4.60119E+003    4.52125E+003
   6.1090   4.66662E+003    4.56745E+003
   6.1110   4.58274E+003    4.49342E+003
   6.1130   4.68775E+003    4.58683E+003
   6.1150   4.68125E+003    4.48835E+003
   6.1160   4.66632E+003    4.47267E+003
   6.1170   4.68799E+003    4.65762E+003
   6.1180   4.68451E+003    4.93636E+003
   6.1190   4.67223E+003    5.00108E+003
   6.1210   4.67996E+003    4.58260E+003
   6.1230   4.66526E+003    2.86137E+003
   6.1250   4.75666E+003    9.95440E+002
   6.1260   4.76762E+003    3.66380E+002
   6.1280   4.67939E+003    3.13370E+002
   6.1290   4.77017E+003    2.19160E+002
   6.1320   4.76766E+003    1.68280E+002
   6.1340   4.75462E+003    1.46930E+002
   6.1360   4.78474E+003    1.50440E+002
   6.1370   4.84297E+003    1.69510E+002
   6.1390   4.78022E+003    1.88870E+002
   6.1410   4.82667E+003    2.20620E+002
   6.1430   4.75007E+003    3.01130E+002
   6.1450   4.77109E+003    4.86720E+002
   6.1460   4.73428E+003    6.47560E+002
   6.1480   4.76717E+003    1.33250E+003
   6.1500   4.69451E+003    2.09151E+003
   6.1520   4.75683E+003    4.10805E+003
   6.1530   4.72599E+003    4.99181E+003
   6.1550   4.66453E+003    5.02056E+003
   6.1570   4.62890E+003    4.75608E+003
   6.1580   4.73819E+003    4.56907E+003
   6.1600   4.57283E+003    4.58721E+003
   6.1610   4.61713E+003    4.58313E+003
   6.1620   5.03592E+003    4.51213E+003
   6.1630   5.10412E+003    4.58575E+003
   6.1650   5.08479E+003    4.54165E+003
   6.1660   4.51662E+003    4.56286E+003
   6.1680   2.88926E+003    4.60864E+003
   6.1700   9.98860E+002    4.61288E+003
   6.1710   8.26850E+002    4.61508E+003
   6.1720   4.44650E+002    4.58147E+003
   6.1730   2.80650E+002    4.57024E+003
   6.1740   2.32400E+002    4.56049E+003
   6.1750   1.82740E+002    4.54887E+003
   6.1760   1.71080E+002    4.58105E+003
   6.1770   1.60000E+002    4.54677E+003
   6.1780   1.56660E+002    4.61339E+003
   6.1800   1.45880E+002    4.57562E+003
   6.1810   1.51190E+002    4.60384E+003
   6.1820   1.60310E+002    4.60431E+003
   6.1830   1.73410E+002    4.61601E+003
   6.1850   1.96350E+002    4.63700E+003
   6.1870   2.31490E+002    4.61812E+003
   6.1890   3.67240E+002    4.63219E+003
   6.1900   4.88330E+002    4.61271E+003
   6.1920   9.36880E+002    4.64261E+003
   6.1940   1.41179E+003    4.57437E+003
   6.1950   2.94882E+003    4.65527E+003
   6.1970   3.79343E+003    4.59637E+003
   6.1990   5.14621E+003    4.56609E+003
   6.2000   5.10866E+003    4.64615E+003
   6.2020   4.72165E+003    4.64576E+003
   6.2040   4.70386E+003    4.65561E+003
   6.2050   4.77665E+003    4.58138E+003
   6.2060   4.68005E+003    4.65888E+003
   6.2080   4.74347E+003    4.62756E+003
   6.2090   4.70226E+003    4.67128E+003
   6.2100   4.67770E+003    4.64814E+003
   6.2110   4.74027E+003    4.65007E+003
   6.2120   4.78396E+003    4.60171E+003
   6.2140   4.74124E+003    4.66008E+003
   6.2150   4.78155E+003    4.59223E+003
   6.2160   4.74371E+003    4.54868E+003
   6.2170   4.75086E+003    4.67279E+003
   6.2180   4.76174E+003    4.81846E+003
   6.2190   4.71694E+003    5.06034E+003
   6.2210   4.75334E+003    4.98813E+003
   6.2220   4.78288E+003    4.56269E+003
   6.2230   4.80233E+003    2.66957E+003
   6.2240   4.79765E+003    1.82310E+003
   6.2260   4.69741E+003    1.03921E+003
   6.2270   4.67825E+003    5.12870E+002
   6.2290   4.72991E+003    2.87110E+002
   6.2300   4.72377E+003    2.16020E+002
   6.2310   4.72062E+003    2.01010E+002
   6.2320   4.71362E+003    1.76840E+002
   6.2340   4.75345E+003    1.56820E+002
   6.2350   4.76335E+003    1.55160E+002
   6.2360   4.75579E+003    1.52660E+002
   6.2370   4.78125E+003    1.73760E+002
   6.2390   4.72284E+003    1.73420E+002
   6.2410   4.73336E+003    2.01130E+002
   6.2420   4.66297E+003    2.62050E+002
   6.2440   4.65899E+003    3.14520E+002
   6.2460   4.59009E+003    4.97950E+002
   6.2470   4.66711E+003    5.68750E+002
   6.2480   4.61935E+003    9.36170E+002
   6.2490   4.62701E+003    1.36693E+003
   6.2510   4.62065E+003    1.79754E+003
   6.2540   4.59454E+003    4.39109E+003
   6.2550   4.57439E+003    4.97471E+003
   6.2560   4.59891E+003    4.98326E+003
   6.2570   4.57765E+003    4.64811E+003
   6.2580   4.57993E+003    4.46683E+003
   6.2590   4.58587E+003    4.51352E+003
   6.2600   4.46609E+003    4.55104E+003
   6.2620   4.47368E+003    4.47540E+003
   6.2630   4.72628E+003    4.54835E+003
   6.2640   5.02534E+003    4.52893E+003
   6.2670   4.12270E+003    4.50040E+003
   6.2690   2.14995E+003    4.50549E+003
   6.2700   1.46463E+003    4.54732E+003
   6.2710   9.68190E+002    4.54095E+003
   6.2720   6.46930E+002    4.54521E+003
   6.2740   3.44700E+002    4.48601E+003
   6.2750   2.91010E+002    4.50962E+003
   6.2760   2.04560E+002    4.56072E+003
   6.2780   1.47730E+002    4.44985E+003
   6.2790   1.57190E+002    4.52856E+003
   6.2800   1.44730E+002    4.50264E+003
   6.2810   1.43370E+002    4.52178E+003
   6.2830   1.59460E+002    4.55867E+003
   6.2840   1.61950E+002    4.51149E+003
   6.2860   1.91860E+002    4.51499E+003
   6.2880   2.41060E+002    4.52513E+003
   6.2900   3.04260E+002    4.53309E+003
   6.2920   5.00880E+002    4.57063E+003
   6.2930   9.33260E+002    4.56572E+003
   6.2950   1.19949E+003    4.54534E+003
   6.2970   2.23385E+003    4.50224E+003
   6.2980   4.11350E+003    4.58194E+003
   6.3000   4.65925E+003    4.58627E+003
   6.3020   4.93214E+003    4.60564E+003
   6.3040   4.53730E+003    4.54749E+003
   6.3050   4.62137E+003    4.54536E+003
   6.3070   4.60714E+003    4.56907E+003
   6.3080   4.64104E+003    4.55080E+003
   6.3090   4.63759E+003    4.60399E+003
   6.3100   4.59465E+003    4.64853E+003
   6.3110   4.68043E+003    4.59118E+003
   6.3130   4.66910E+003    4.62038E+003
   6.3160   4.65170E+003    4.60660E+003
   6.3180   4.62538E+003    4.53886E+003
   6.3190   4.64342E+003    4.90098E+003
   6.3200   4.68035E+003    5.13038E+003
   6.3210   4.66898E+003    4.84097E+003
   6.3220   4.63009E+003    3.66452E+003
   6.3240   4.69685E+003    2.17342E+003
   6.3250   4.62609E+003    1.66992E+003
   6.3270   4.63300E+003    1.11374E+003
   6.3280   4.68225E+003    5.91170E+002
   6.3300   4.61673E+003    3.10370E+002
   6.3320   4.63341E+003    2.14680E+002
   6.3350   4.63705E+003    1.70930E+002
   6.3360   4.58721E+003    1.60480E+002
   6.3370   4.57063E+003    1.58660E+002
   6.3390   4.75504E+003    1.64230E+002
   6.3410   4.72430E+003    1.91950E+002
   6.3440   4.71947E+003    2.41680E+002
   6.3460   4.67939E+003    4.68990E+002
   6.3470   4.66955E+003    5.71300E+002
   6.3490   4.74172E+003    1.05484E+003
   6.3510   4.69330E+003    1.34399E+003
   6.3520   4.67959E+003    3.56811E+003
   6.3540   4.68889E+003    4.19244E+003
   6.3550   4.72052E+003    4.90695E+003
   6.3560   4.74390E+003    5.17195E+003
   6.3570   4.68459E+003    4.97914E+003
   6.3580   4.71068E+003    4.68099E+003
   6.3600   4.75304E+003    4.74045E+003
   6.3610   4.65683E+003    4.76847E+003
   6.3620   4.67449E+003    4.74097E+003
   6.3630   4.80833E+003    4.66713E+003
   6.3640   5.15514E+003    4.74801E+003
   6.3650   5.29961E+003    4.75649E+003
   6.3660   5.24055E+003    4.71919E+003
   6.3670   3.93227E+003    4.71354E+003
   6.3690   3.11297E+003    4.75531E+003
   6.3700   1.74711E+003    4.77061E+003
   6.3710   1.13274E+003    4.70843E+003
   6.3740   4.33800E+002    4.70861E+003
   6.3760   2.13310E+002    4.79303E+003
   6.3770   1.99920E+002    4.76205E+003
   6.3780   1.58470E+002    4.77091E+003
   6.3790   1.48530E+002    4.81319E+003
   6.3800   1.39440E+002    4.74625E+003
   6.3820   1.46080E+002    4.72687E+003
   6.3830   1.44310E+002    4.74347E+003
   6.3850   1.64720E+002    4.73547E+003
   6.3870   2.01840E+002    4.71276E+003
   6.3880   2.31460E+002    4.77263E+003
   6.3890   3.11220E+002    4.76773E+003
   6.3900   3.63110E+002    4.81956E+003
   6.3920   4.83320E+002    4.80189E+003
   6.3930   9.32660E+002    4.73740E+003
   6.3940   1.49349E+003    4.72904E+003
   6.3960   2.00412E+003    4.79422E+003
   6.3980   3.93316E+003    4.79680E+003
   6.3990   4.33174E+003    4.77077E+003
   6.4010   4.11947E+003    4.78497E+003
   6.4030   3.51419E+003    4.74609E+003
   6.4050   3.96338E+003    4.82576E+003
   6.4070   3.61091E+003    4.78935E+003
   6.4080   3.91540E+003    4.79236E+003
   6.4090   3.90239E+003    4.84224E+003
   6.4110   3.78283E+003    4.84452E+003
   6.4130   3.92578E+003    4.80053E+003
   6.4150   3.67629E+003    4.78760E+003
   6.4160   3.81564E+003    4.73014E+003
   6.4170   3.96534E+003    4.79438E+003
   6.4180   3.78662E+003    4.98703E+003
   6.4190   4.17443E+003    5.30394E+003
   6.4200   4.05380E+003    5.30410E+003
   6.4210   4.12684E+003    4.49187E+003
   6.4220   3.96692E+003    3.80259E+003
   6.4230   4.05062E+003    2.54648E+003
   6.4250   4.11221E+003    1.34519E+003
   6.4260   3.98098E+003    8.03480E+002
   6.4270   4.12479E+003    5.97880E+002
   6.4280   3.97496E+003    3.08470E+002
   6.4300   4.07071E+003    2.38560E+002
   6.4320   4.17466E+003    2.21550E+002
   6.4330   4.21089E+003    1.81260E+002
   6.4360   4.41215E+003    1.71600E+002
   6.4370   4.49320E+003    1.68510E+002
   6.4390   4.54697E+003    1.76940E+002
   6.4400   4.64070E+003    2.01610E+002
   6.4440   4.76542E+003    2.40850E+002
   6.4450   4.79480E+003    4.74460E+002
   6.4490   4.76254E+003    8.57240E+002
   6.4520   4.69782E+003    2.78273E+003
   6.4530   4.74890E+003    4.87069E+003
   6.4550   4.76399E+003    5.39823E+003
   6.4570   4.82321E+003    5.04985E+003
   6.4580   4.90813E+003    4.85383E+003
   6.4590   4.84371E+003    4.98761E+003
   6.4600   4.86577E+003    4.90289E+003
   6.4620   4.91078E+003    4.92086E+003
   6.4630   4.93483E+003    4.90583E+003
   6.4640   4.92695E+003    4.91097E+003
   6.4660   4.91883E+003    4.91214E+003
   6.4690   5.06110E+003    4.92682E+003
   6.4700   4.98232E+003    4.91286E+003
   6.4710   5.01108E+003    4.93144E+003
   6.4730   4.95149E+003    4.85456E+003
   6.4740   4.94005E+003    4.87909E+003
   6.4760   4.84945E+003    4.91922E+003
   6.4780   4.77703E+003    4.92774E+003
   6.4790   4.84167E+003    4.92643E+003
   6.4810   4.81755E+003    4.94285E+003
   6.4820   4.82969E+003    4.92167E+003
   6.4830   4.92580E+003    4.87729E+003
   6.4850   5.00449E+003    4.89153E+003
   6.4880   4.89042E+003    4.93329E+003
   6.4890   4.89485E+003    4.96462E+003
   6.4920   4.88557E+003    4.91700E+003
   6.4940   4.78734E+003    4.95955E+003
   6.4960   4.93247E+003    4.98830E+003
   6.4970   4.98661E+003    4.93194E+003
   6.4980   4.89667E+003    4.93664E+003
   6.5000   4.87822E+003    4.93711E+003
   6.5010   4.94550E+003    4.95667E+003
   6.5040   4.98326E+003    4.90489E+003
   6.5050   5.03424E+003    4.94976E+003
   6.5060   4.99604E+003    4.86944E+003
   6.5080   4.94351E+003    4.94684E+003
   6.5090   4.95428E+003    4.88617E+003
   6.5110   4.97631E+003    4.95568E+003
   6.5130   5.01608E+003    4.94534E+003
   6.5150   4.98113E+003    4.92378E+003
   6.5160   5.01177E+003    4.88992E+003
   6.5170   5.02156E+003    4.96176E+003
   6.5200   4.96982E+003    5.36717E+003
   6.5210   5.00122E+003    5.09300E+003
   6.5230   5.04937E+003    4.50130E+003
   6.5240   4.99720E+003    2.54500E+003
   6.5260   4.98656E+003    1.33989E+003
   6.5280   5.01224E+003    6.24380E+002
   6.5290   4.99554E+003    3.45410E+002
   6.5310   5.04401E+003    2.38650E+002
   6.5330   4.99206E+003    1.97130E+002
   6.5350   4.88627E+003    1.81690E+002
   6.5360   4.96215E+003    1.67060E+002
   6.5380   4.89678E+003    1.74570E+002
   6.5400   4.94537E+003    1.89030E+002
   6.5410   4.97776E+003    1.98790E+002
   6.5430   4.96730E+003    2.59920E+002
   6.5450   5.01224E+003    3.58910E+002
   6.5460   4.95076E+003    6.08030E+002
   6.5480   5.03789E+003    8.50110E+002
   6.5510   5.05083E+003    1.40523E+003
   6.5520   4.96624E+003    4.19606E+003
   6.5540   4.98159E+003    5.05545E+003
   6.5550   4.98998E+003    5.44267E+003
   6.5560   4.91836E+003    5.29684E+003
   6.5570   5.03064E+003    4.91686E+003
   6.5590   4.96443E+003    4.89088E+003
   6.5610   5.00591E+003    4.98320E+003
   6.5620   5.01271E+003    4.99533E+003
   6.5630   5.01693E+003    4.96677E+003
   6.5640   5.02217E+003    4.95423E+003
   6.5650   4.99939E+003    4.97657E+003
   6.5680   4.96372E+003    4.99238E+003
   6.5690   5.04915E+003    5.01713E+003
   6.5700   5.01409E+003    4.99123E+003
   6.5720   4.96685E+003    4.91819E+003
   6.5740   4.95164E+003    4.88904E+003
   6.5750   5.02421E+003    4.92070E+003
   6.5760   4.97831E+003    4.93238E+003
   6.5780   4.93000E+003    4.98405E+003
   6.5800   4.98936E+003    5.08310E+003
   6.5820   4.98628E+003    5.03157E+003
   6.5830   4.94045E+003    5.00134E+003
   6.5840   4.94206E+003    4.96658E+003
   6.5850   5.02195E+003    4.97115E+003
   6.5860   4.98351E+003    5.04960E+003
   6.5870   4.99482E+003    4.96577E+003
   6.5880   5.03963E+003    4.98864E+003
   6.5900   4.96085E+003    4.96990E+003
   6.5920   4.98687E+003    4.92292E+003
   6.5940   4.96617E+003    4.88534E+003
   6.5960   5.00673E+003    4.90999E+003
   6.5970   4.98684E+003    4.92203E+003
   6.5990   4.99007E+003    4.88420E+003
   6.6000   4.92840E+003    4.94447E+003
   6.6010   4.97106E+003    4.94682E+003
   6.6020   4.97356E+003    4.93814E+003
   6.6030   4.95359E+003    4.95012E+003
   6.6040   4.94699E+003    4.92641E+003
   6.6060   4.92625E+003    4.94299E+003
   6.6090   4.93890E+003    4.94488E+003
   6.6100   4.91700E+003    4.89167E+003
   6.6110   4.91636E+003    4.91065E+003
   6.6120   4.93381E+003    4.89241E+003
   6.6130   4.89418E+003    4.82600E+003
   6.6160   4.89762E+003    4.80504E+003
   6.6170   4.86370E+003    4.74998E+003
   6.6190   4.80955E+003    4.81369E+003
   6.6210   4.77925E+003    5.26469E+003
   6.6220   4.78999E+003    4.13705E+003
   6.6240   4.76475E+003    2.64855E+003
   6.6250   4.71956E+003    1.47016E+003
   6.6260   4.75204E+003    1.31485E+003
   6.6280   4.68926E+003    7.32410E+002
   6.6290   4.68538E+003    4.19420E+002
   6.6310   4.67240E+003    2.59930E+002
   6.6330   4.68681E+003    2.13770E+002
   6.6350   4.70079E+003    1.70700E+002
   6.6360   4.62053E+003    1.66940E+002
   6.6380   4.68719E+003    1.62160E+002
   6.6390   4.67532E+003    1.64430E+002
   6.6410   4.64378E+003    1.78960E+002
   6.6420   4.61146E+003    2.03790E+002
   6.6430   4.69990E+003    2.28300E+002
   6.6440   4.61839E+003    2.71060E+002
   6.6450   4.65470E+003    3.20600E+002
   6.6460   4.58520E+003    4.83180E+002
   6.6470   4.58078E+003    6.83970E+002
   6.6480   4.53029E+003    9.19530E+002
   6.6510   4.50889E+003    1.69229E+003
   6.6520   4.52834E+003    3.49479E+003
   6.6540   4.53996E+003    4.60680E+003
   6.6560   4.46622E+003    4.88150E+003
   6.6590   4.43397E+003    4.41264E+003
   6.6600   4.50071E+003    4.40145E+003
   6.6610   4.42328E+003    4.40144E+003
   6.6630   4.53248E+003    4.39816E+003
   6.6650   4.87972E+003    4.35847E+003
   6.6660   4.48187E+003    4.34701E+003
   6.6680   2.60909E+003    4.34752E+003
   6.6690   1.47196E+003    4.29619E+003
   6.6700   1.12409E+003    4.26239E+003
   6.6710   6.17540E+002    4.26613E+003
   6.6730   3.96600E+002    4.24653E+003
   6.6760   2.06100E+002    4.26700E+003
   6.6770   1.55940E+002    4.32560E+003
   6.6780   1.35730E+002    4.26636E+003
   6.6810   1.34040E+002    4.21482E+003
   6.6820   1.38100E+002    4.10084E+003
   6.6830   1.41680E+002    4.13687E+003
   6.6850   1.57880E+002    4.16168E+003
   6.6860   1.89930E+002    4.14866E+003
   6.6880   2.49560E+002    4.17364E+003
   6.6910   3.07340E+002    4.18400E+003
   6.6920   4.73250E+002    4.12453E+003
   6.6930   7.70950E+002    4.11828E+003
   6.6940   1.37182E+003    4.07598E+003
   6.6960   2.15443E+003    4.05451E+003
   6.6980   4.09849E+003    4.01946E+003
   6.6990   4.35646E+003    4.01786E+003
   6.7000   4.46282E+003    3.99396E+003
   6.7020   3.96200E+003    3.94656E+003
   6.7030   3.91547E+003    3.92413E+003
   6.7050   3.89131E+003    3.88916E+003
   6.7070   3.87054E+003    3.87316E+003
   6.7090   3.87933E+003    3.81586E+003
   6.7120   3.78706E+003    3.84583E+003
   6.7130   3.81827E+003    3.75872E+003
   6.7150   3.71605E+003    3.78315E+003
   6.7160   3.73199E+003    3.65791E+003
   6.7170   3.75777E+003    3.68700E+003
   6.7180   3.73876E+003    3.76669E+003
   6.7200   3.74608E+003    4.09987E+003
   6.7220   3.73119E+003    3.45099E+003
   6.7230   3.72351E+003    2.34758E+003
   6.7240   3.63760E+003    1.41232E+003
   6.7260   3.67480E+003    6.56640E+002
   6.7280   3.63568E+003    3.59360E+002
   6.7290   3.64716E+003    2.76620E+002
   6.7310   3.70212E+003    1.98440E+002
   6.7320   3.66020E+003    1.61720E+002
   6.7330   3.64163E+003    1.48850E+002
   6.7340   3.59748E+003    1.38500E+002
   6.7360   3.66634E+003    1.49650E+002
   6.7370   3.69363E+003    1.40210E+002
   6.7390   3.69207E+003    1.62370E+002
   6.7410   3.65994E+003    1.72540E+002
   6.7430   3.65065E+003    2.38000E+002
   6.7460   3.74066E+003    2.88170E+002
   6.7470   3.66073E+003    5.01650E+002
   6.7490   3.69451E+003    7.59780E+002
   6.7500   3.69708E+003    1.91797E+003
   6.7520   3.71278E+003    3.14475E+003
   6.7540   3.67728E+003    3.97681E+003
   6.7550   3.64150E+003    3.89789E+003
   6.7570   3.66884E+003    3.72667E+003
   6.7580   3.65420E+003    3.47240E+003
   6.7590   3.71542E+003    3.56869E+003
   6.7600   3.68004E+003    3.66073E+003
   6.7620   3.61358E+003    3.66602E+003
   6.7630   3.94257E+003    3.70964E+003
   6.7650   4.04516E+003    3.69383E+003
   6.7660   3.77897E+003    3.63995E+003
   6.7670   3.42387E+003    3.63813E+003
   6.7680   2.17386E+003    3.73265E+003
   6.7700   1.09307E+003    3.65850E+003
   6.7710   6.92100E+002    3.63772E+003
   6.7720   4.21140E+002    3.62629E+003
   6.7730   3.14400E+002    3.72655E+003
   6.7750   2.40390E+002    3.68441E+003
   6.7780   1.42960E+002    3.71034E+003
   6.7790   1.23780E+002    3.68133E+003
   6.7810   1.21050E+002    3.72662E+003
   6.7820   1.33830E+002    3.76081E+003
   6.7830   1.44230E+002    3.67950E+003
   6.7840   1.59060E+002    3.67364E+003
   6.7860   1.76330E+002    3.67524E+003
   6.7870   2.34800E+002    3.65419E+003
   6.7890   3.16270E+002    3.67032E+003
   6.7910   4.17600E+002    3.58784E+003
   6.7920   6.14670E+002    3.62687E+003
   6.7930   1.06842E+003    3.61186E+003
   6.7950   1.45669E+003    3.72326E+003
   6.7960   2.42524E+003    3.71867E+003
   6.7970   3.31406E+003    3.72001E+003
   6.7980   3.73073E+003    3.77484E+003
   6.8010   3.96321E+003    3.79047E+003
   6.8020   3.75716E+003    3.75116E+003
   6.8030   3.68769E+003    3.73436E+003
   6.8050   3.70505E+003    3.78206E+003
   6.8060   3.77067E+003    3.75786E+003
   6.8080   3.79112E+003    3.78691E+003
   6.8100   3.79669E+003    3.79282E+003
   6.8130   3.77252E+003    3.77492E+003
   6.8150   3.85374E+003    3.76797E+003
   6.8170   3.84218E+003    3.68330E+003
   6.8200   3.84872E+003    4.22417E+003
   6.8220   3.87808E+003    3.47194E+003
   6.8240   3.87434E+003    1.91828E+003
   6.8260   3.90629E+003    6.80150E+002
   6.8270   3.91996E+003    3.30420E+002
   6.8300   3.94152E+003    2.36130E+002
   6.8310   3.92041E+003    1.93850E+002
   6.8330   3.94924E+003    1.54030E+002
   6.8350   3.91798E+003    1.48610E+002
   6.8390   4.02032E+003    1.47480E+002
   6.8410   4.10858E+003    1.84490E+002
   6.8440   4.07996E+003    2.39370E+002
   6.8450   4.10496E+003    3.22580E+002
   6.8480   4.12127E+003    5.50230E+002
   6.8490   4.09971E+003    8.64890E+002
   6.8500   4.10370E+003    1.76669E+003
   6.8520   4.12943E+003    2.15794E+003
   6.8540   4.17925E+003    4.48590E+003
   6.8570   4.20351E+003    4.42795E+003
   6.8590   4.18484E+003    4.08970E+003
   6.8600   4.17102E+003    4.19569E+003
   6.8610   4.19408E+003    4.15597E+003
   6.8640   4.24328E+003    4.16377E+003
   6.8660   4.25000E+003    4.18236E+003
   6.8670   4.20989E+003    4.22852E+003
   6.8690   4.23122E+003    4.24119E+003
   6.8700   4.24477E+003    4.18288E+003
   6.8720   4.26391E+003    4.27593E+003
   6.8740   4.22971E+003    4.24615E+003
   6.8750   4.26553E+003    4.23840E+003
   6.8760   4.24214E+003    4.26126E+003
   6.8780   4.27265E+003    4.18664E+003
   6.8800   4.33241E+003    4.25950E+003
   6.8810   4.26593E+003    4.31116E+003
   6.8830   4.27571E+003    4.23376E+003
   6.8840   4.32868E+003    4.28360E+003
   6.8860   4.30495E+003    4.30050E+003
   6.8880   4.28102E+003    4.28894E+003
   6.8890   4.22417E+003    4.25238E+003
   6.8930   4.26443E+003    4.24951E+003
   6.8950   4.24322E+003    4.31960E+003
   6.8980   4.30253E+003    4.29963E+003
   6.8990   4.33537E+003    4.26774E+003
   6.9000   4.28140E+003    4.33163E+003
   6.9010   4.32664E+003    4.30785E+003
   6.9040   4.30196E+003    4.29149E+003
   6.9060   4.36694E+003    4.29955E+003
   6.9080   4.34218E+003    4.32633E+003
   6.9110   4.39168E+003    4.37280E+003
   6.9120   4.36523E+003    4.34508E+003
   6.9140   4.39489E+003    4.32201E+003
   6.9160   4.42701E+003    4.35979E+003
   6.9180   4.43301E+003    4.26491E+003
   6.9200   4.42886E+003    4.74732E+003
   6.9210   4.44430E+003    4.71060E+003
   6.9240   4.51758E+003    2.67163E+003
   6.9260   4.53498E+003    8.98710E+002
   6.9280   4.52143E+003    3.93230E+002
   6.9290   4.54418E+003    3.81810E+002
   6.9300   4.50312E+003    2.15900E+002
   6.9340   4.56629E+003    1.90350E+002
   6.9350   4.60200E+003    1.73160E+002
   6.9360   4.59118E+003    1.57610E+002
   6.9380   4.55590E+003    1.56640E+002
   6.9410   4.61498E+003    1.97740E+002
   6.9430   4.59690E+003    2.37830E+002
   6.9450   4.64416E+003    4.55090E+002
   6.9470   4.64215E+003    6.07520E+002
   6.9500   4.64336E+003    1.63675E+003
   6.9520   4.68586E+003    2.69720E+003
   6.9540   4.65979E+003    5.06413E+003
   6.9550   4.64135E+003    5.02778E+003
   6.9570   4.67916E+003    4.68741E+003
   6.9580   4.67534E+003    4.61951E+003
   6.9590   4.61168E+003    4.68128E+003
   6.9610   4.58688E+003    4.66210E+003
   6.9630   4.76739E+003    4.67713E+003
   6.9650   4.95550E+003    4.64972E+003
   6.9680   3.30888E+003    4.68726E+003
   6.9700   1.05040E+003    4.66076E+003
   6.9720   4.78800E+002    4.64301E+003
   6.9750   3.45520E+002    4.69169E+003
   6.9780   1.82910E+002    4.69855E+003
   6.9800   1.60600E+002    4.63517E+003
   6.9820   1.41550E+002    4.68999E+003
   6.9850   1.73000E+002    4.69229E+003
   6.9870   2.28810E+002    4.72542E+003
   6.9890   3.60610E+002    4.74213E+003
   6.9910   4.96170E+002    4.72691E+003
   6.9920   6.37130E+002    4.75644E+003
   6.9940   1.03049E+003    4.69614E+003
   6.9960   2.28139E+003    4.71583E+003
   6.9970   3.19788E+003    4.75973E+003
   6.9990   4.15967E+003    4.74940E+003
   7.0010   5.24761E+003    4.79978E+003
   7.0020   4.76632E+003    4.85204E+003
   7.0050   4.81424E+003    4.86271E+003
   7.0060   4.86117E+003    4.79339E+003
   7.0070   4.85994E+003    4.84475E+003
   7.0090   4.84962E+003    4.84988E+003
   7.0100   4.85932E+003    4.85813E+003
   7.0110   4.86256E+003    4.83166E+003
   7.0130   4.89463E+003    4.86602E+003
   7.0160   4.88261E+003    4.85615E+003
   7.0170   4.96727E+003    4.79555E+003
   7.0190   4.93227E+003    5.06224E+003
   7.0200   4.95582E+003    5.40272E+003
   7.0220   5.00665E+003    5.33267E+003
   7.0240   5.02787E+003    4.60450E+003
   7.0250   5.03017E+003    3.45871E+003
   7.0260   4.97550E+003    2.39464E+003
   7.0270   5.04539E+003    1.39391E+003
   7.0290   5.04495E+003    6.95820E+002
   7.0310   5.11405E+003    2.68370E+002
   7.0330   5.16872E+003    2.32270E+002
   7.0340   5.11026E+003    1.89520E+002
   7.0360   5.15824E+003    1.74600E+002
   7.0380   5.14957E+003    1.82450E+002
   7.0390   5.22988E+003    1.85010E+002
   7.0410   5.23268E+003    2.00710E+002
   7.0430   5.22881E+003    2.40740E+002
   7.0440   5.29048E+003    2.87300E+002
   7.0460   5.24717E+003    3.91970E+002
   7.0480   5.29189E+003    5.26510E+002
   7.0500   5.33959E+003    9.31700E+002
   7.0520   5.39529E+003    1.52973E+003
   7.0530   5.41967E+003    2.78638E+003
   7.0550   5.41621E+003    4.31588E+003
   7.0570   5.40682E+003    5.81660E+003
   7.0590   5.45283E+003    5.62265E+003
   7.0600   5.41315E+003    5.45456E+003
   7.0610   5.43257E+003    5.44577E+003
   7.0630   5.40205E+003    5.46872E+003
   7.0650   5.40908E+003    5.49052E+003
   7.0660   6.03633E+003    5.52637E+003
   7.0680   5.34137E+003    5.51416E+003
   7.0690   4.35322E+003    5.56111E+003
   7.0700   2.87884E+003    5.55886E+003
   7.0720   2.08092E+003    5.58266E+003
   7.0730   1.48007E+003    5.54410E+003
   7.0740   8.04260E+002    5.63079E+003
   7.0760   4.87430E+002    5.56785E+003
   7.0770   3.81210E+002    5.54395E+003
   7.0780   2.61770E+002    5.52650E+003
   7.0800   2.05100E+002    5.62075E+003
   7.0810   1.89640E+002    5.65559E+003
   7.0820   1.84690E+002    5.58765E+003
   7.0830   1.72410E+002    5.63956E+003
   7.0850   1.68530E+002    5.61794E+003
   7.0860   1.79600E+002    5.63023E+003
   7.0880   1.96010E+002    5.62983E+003
   7.0910   2.80390E+002    5.60129E+003
   7.0920   3.54220E+002    5.61997E+003
   7.0930   4.58280E+002    5.62897E+003
   7.0940   6.02640E+002    5.69520E+003
   7.0960   9.33680E+002    5.60251E+003
   7.0980   2.23788E+003    5.61246E+003
   7.0990   3.39112E+003    5.69425E+003
   7.1000   5.03693E+003    5.68829E+003
   7.1010   6.11370E+003    5.63262E+003
   7.1030   6.11467E+003    5.70868E+003
   7.1040   6.00503E+003    5.64336E+003
   7.1050   5.72860E+003    5.72763E+003
   7.1070   5.63651E+003    5.71028E+003
   7.1090   5.68061E+003    5.72211E+003
   7.1100   5.77865E+003    5.70919E+003
   7.1120   5.72209E+003    5.68316E+003
   7.1140   5.75174E+003    5.67476E+003
   7.1160   5.80084E+003    5.74262E+003
   7.1170   5.69877E+003    5.63563E+003
   7.1190   5.75555E+003    5.58956E+003
   7.1200   5.75669E+003    5.77721E+003
   7.1210   5.80909E+003    6.09534E+003
   7.1240   5.71233E+003    5.77715E+003
   7.1260   5.76504E+003    3.45749E+003
   7.1270   5.75331E+003    1.87023E+003
   7.1300   5.73588E+003    7.97170E+002
   7.1320   5.61497E+003    5.26380E+002
   7.1340   5.54346E+003    3.83620E+002
   7.1350   5.56949E+003    3.07670E+002
   7.1360   5.51883E+003    2.39840E+002
   7.1380   5.48778E+003    2.24620E+002
   7.1390   5.61271E+003    2.16880E+002
   7.1410   5.74036E+003    2.17620E+002
   7.1420   5.66263E+003    2.50230E+002
   7.1440   5.64785E+003    2.68590E+002
   7.1450   5.66112E+003    2.94440E+002
   7.1460   5.68460E+003    3.38600E+002
   7.1470   5.67855E+003    4.44090E+002
   7.1500   5.66527E+003    5.63600E+002
   7.1520   5.58945E+003    1.04372E+003
   7.1530   5.53886E+003    1.87731E+003
   7.1550   5.53260E+003    3.23743E+003
   7.1570   5.55972E+003    4.59472E+003
   7.1580   5.49926E+003    5.66661E+003
   7.1590   5.32717E+003    5.89975E+003
   7.1610   5.24715E+003    5.77618E+003
   7.1620   5.18198E+003    5.55439E+003
   7.1630   5.19750E+003    5.47956E+003
   7.1650   5.05871E+003    5.60314E+003
   7.1660   5.04359E+003    5.66042E+003
   7.1680   5.15155E+003    5.56847E+003
   7.1690   5.14407E+003    5.58811E+003
   7.1710   4.08975E+003    5.65034E+003
   7.1720   3.01995E+003    5.62370E+003
   7.1730   2.21235E+003    5.71527E+003
   7.1740   1.56016E+003    5.63713E+003
   7.1750   8.27580E+002    5.63421E+003
   7.1780   5.14260E+002    5.71737E+003
   7.1790   4.45280E+002    5.76042E+003
   7.1800   3.63850E+002    6.06855E+003
   7.1810   2.54820E+002    6.22836E+003
   7.1830   2.22970E+002    7.26498E+003
   7.1850   2.26380E+002    8.94001E+003
   7.1870   3.06410E+002    8.61534E+003
   7.1880   2.87490E+002    8.78665E+003
   7.1900   2.00180E+002    8.18990E+002
   7.1910   5.20400E+001    8.91800E+001
   7.1940   4.78900E+001    5.43800E+001
   7.1960   1.63400E+001    2.66900E+001
   7.1980   3.59000E+000    2.34600E+001
   7.2010   4.32000E+000    2.27100E+001
   7.2030   4.34000E+000    1.91800E+001
   7.2050   4.36000E+000    1.94800E+001
   7.2080   4.34000E+000    1.54400E+001
   7.2100   4.36000E+000    1.98700E+001
   7.2120   4.37000E+000    1.42400E+001
   7.2130   4.31000E+000    1.53000E+001
   7.2150   4.43000E+000    1.42500E+001
   7.2160   4.35000E+000    1.24900E+001
   7.2170   4.38000E+000    1.03600E+001
   7.2200   4.35000E+000    1.14200E+001
   7.2210   4.39000E+000    7.20000E+000
   7.2220   4.42000E+000    8.15000E+000
   7.2240   4.38000E+000    8.52000E+000
   7.2250   4.39000E+000    7.63000E+000
   7.2260   4.36000E+000    7.12000E+000
   7.2270   4.32000E+000    9.29000E+000
   7.2290   4.33000E+000    8.47000E+000
   7.2310   4.34000E+000    3.58000E+000
   7.2320   4.35000E+000    4.38000E+000
   7.2340   4.43000E+000    6.51000E+000
   7.2350   4.37000E+000    5.47000E+000
   7.2370   4.31000E+000    4.77000E+000
   7.2390   4.37000E+000    4.77000E+000
   7.2400   3.54000E+000    5.13000E+000
   7.2420   4.35000E+000    4.74000E+000
   7.2430   4.38000E+000    3.40000E+000
   7.2440   4.40000E+000    4.71000E+000
   7.2450   4.33000E+000    4.74000E+000
   7.2470   4.37000E+000    3.23000E+000
   7.2490   4.40000E+000    1.28000E+000
   7.2500   4.39000E+000    4.80000E-001
   7.2520   4.40000E+000    2.80000E-001
   7.2540   3.61000E+000    2.00000E-002
   7.2560   4.36000E+000    9.00000E-002
   7.2570   3.60000E+000    1.20000E-001
   7.2580   4.40000E+000    8.00000E-002
   7.2590   4.37000E+000    2.50000E-001
   7.2610   4.37000E+000    3.90000E-001
   7.2630   4.39000E+000    7.00000E-002
   7.2640   4.37000E+000    4.20000E-001
   7.2650   4.40000E+000    5.00000E-001
   7.2660   4.38000E+000    2.50000E-001
   7.2680   4.32000E+000    3.90000E-001
   7.2700   4.41000E+000    5.00000E-002
   7.2710   4.35000E+000    7.00000E-002
   7.2720   4.37000E+000    3.00000E-002
   7.2730   4.42000E+000    1.20000E-001
   7.2750   4.37000E+000    2.00000E-001
   7.2770   4.42000E+000    3.70000E-001
   7.2790   4.42000E+000    2.00000E-001
   7.2800   4.37000E+000    1.50000E-001
   7.2830   4.32000E+000    4.20000E-001
   7.2840   4.41000E+000    6.80000E-001
   7.2870   4.38000E+000    7.00000E-001
   7.2880   4.39000E+000    2.80000E-001
   7.2890   4.42000E+000    1.40000E-001
   7.2910   4.32000E+000    6.00000E-002
   7.2920   4.31000E+000    8.20000E-001
   7.2930   4.35000E+000    1.90000E-001
   7.2950   4.43000E+000    5.30000E-001
   7.2960   4.37000E+000    2.40000E-001
   7.2980   4.39000E+000    3.20000E-001
   7.2990   4.40000E+000    1.80000E-001
   7.3010   4.36000E+000    3.20000E-001
