# Supplementary material for: A radial calibration window for analytical ultracentrifugation
Source: PLoS One. 2018 Jul 30;13(7):e0201529. doi: 10.1371/journal.pone.0201529 (PMC6066226; doi:10.1371/journal.pone.0201529)
Supplement: S1 Dataset — (ZIP) [file pone.0201529.s001.zip › ABSscans/00008.RI4]

new artiface
I 4 20.5 50000 0003597 9.5510E10 279 1 
   5.8000   3.19126E+003    3.39585E+003
   5.8010   2.78944E+003    3.43159E+003
   5.8040   3.34917E+003    3.50995E+003
   5.8050   3.36673E+003    3.60002E+003
   5.8060   3.54309E+003    3.59304E+003
   5.8080   3.54558E+003    3.66130E+003
   5.8100   3.71092E+003    3.69065E+003
   5.8120   3.78161E+003    3.83085E+003
   5.8130   3.82121E+003    3.81853E+003
   5.8150   3.85229E+003    3.85661E+003
   5.8170   4.01161E+003    3.94062E+003
   5.8190   4.10633E+003    4.35223E+003
   5.8200   4.05012E+003    4.26616E+003
   5.8210   4.15128E+003    3.47364E+003
   5.8220   4.14083E+003    3.47283E+003
   5.8240   4.22868E+003    1.64653E+003
   5.8260   4.33415E+003    6.77030E+002
   5.8270   4.29254E+003    3.73200E+002
   5.8290   4.30369E+003    3.26180E+002
   5.8310   4.32092E+003    1.96710E+002
   5.8320   4.36715E+003    1.64470E+002
   5.8340   4.39007E+003    1.65130E+002
   5.8360   4.42677E+003    1.53940E+002
   5.8380   4.44888E+003    1.58730E+002
   5.8400   4.49197E+003    1.91980E+002
   5.8410   4.41538E+003    2.00490E+002
   5.8420   4.49540E+003    2.43470E+002
   5.8430   4.44756E+003    2.84850E+002
   5.8450   4.40190E+003    3.87510E+002
   5.8470   4.45270E+003    8.05410E+002
   5.8490   4.44622E+003    1.97653E+003
   5.8500   4.44426E+003    2.41063E+003
   5.8520   4.42546E+003    3.68764E+003
   5.8530   4.44872E+003    4.04236E+003
   5.8540   4.50742E+003    4.68901E+003
   5.8550   4.45498E+003    4.65387E+003
   5.8570   4.49682E+003    4.38518E+003
   5.8590   4.44511E+003    4.39950E+003
   5.8620   4.39136E+003    4.41821E+003
   5.8630   4.85334E+003    4.35366E+003
   5.8640   4.89559E+003    4.42022E+003
   5.8660   4.41138E+003    4.35914E+003
   5.8680   2.06216E+003    4.47809E+003
   5.8700   9.22640E+002    4.48632E+003
   5.8710   6.33110E+002    4.40942E+003
   5.8730   4.05500E+002    4.47730E+003
   5.8740   2.33060E+002    4.45400E+003
   5.8750   2.10550E+002    4.43679E+003
   5.8770   1.77500E+002    4.50668E+003
   5.8780   1.58920E+002    4.50262E+003
   5.8800   1.44460E+002    4.55565E+003
   5.8820   1.44990E+002    4.53542E+003
   5.8830   1.63780E+002    4.45817E+003
   5.8850   1.84360E+002    4.53422E+003
   5.8860   2.16810E+002    4.54329E+003
   5.8870   2.38240E+002    4.50893E+003
   5.8890   3.32830E+002    4.52763E+003
   5.8900   4.58140E+002    4.53368E+003
   5.8910   5.25660E+002    4.54919E+003
   5.8920   9.42620E+002    4.57945E+003
   5.8930   1.49024E+003    4.58792E+003
   5.8940   1.71233E+003    4.56059E+003
   5.8950   2.51512E+003    4.51914E+003
   5.8960   2.55631E+003    4.54780E+003
   5.8980   4.77261E+003    4.55632E+003
   5.8990   5.02481E+003    4.54976E+003
   5.9000   5.01849E+003    4.59326E+003
   5.9010   4.73309E+003    4.63154E+003
   5.9030   4.57167E+003    4.52769E+003
   5.9050   4.65535E+003    4.41435E+003
   5.9060   4.59910E+003    4.37146E+003
   5.9070   4.57285E+003    4.35243E+003
   5.9080   4.57371E+003    4.37398E+003
   5.9100   4.50773E+003    4.29319E+003
   5.9120   4.51793E+003    4.35040E+003
   5.9130   4.49125E+003    4.42703E+003
   5.9150   4.47013E+003    4.40233E+003
   5.9170   4.48891E+003    4.32364E+003
   5.9180   4.49161E+003    4.62582E+003
   5.9190   4.48403E+003    4.73235E+003
   5.9200   4.45804E+003    4.54730E+003
   5.9220   4.48495E+003    3.31833E+003
   5.9240   4.42034E+003    1.39623E+003
   5.9250   4.43202E+003    1.13413E+003
   5.9270   4.39605E+003    6.06860E+002
   5.9290   4.40416E+003    3.46940E+002
   5.9300   4.41799E+003    1.92360E+002
   5.9310   4.36421E+003    1.67460E+002
   5.9320   4.39809E+003    1.60870E+002
   5.9330   4.41260E+003    1.52520E+002
   5.9340   4.39885E+003    1.49150E+002
   5.9350   4.45452E+003    1.52170E+002
   5.9360   4.42901E+003    1.41910E+002
   5.9380   4.42611E+003    1.51660E+002
   5.9390   4.40211E+003    1.60810E+002
   5.9400   4.41185E+003    1.85900E+002
   5.9420   4.35263E+003    2.43430E+002
   5.9430   4.15941E+003    3.29120E+002
   5.9450   4.16331E+003    5.85760E+002
   5.9470   4.24304E+003    9.82690E+002
   5.9480   4.27564E+003    1.83902E+003
   5.9500   4.23805E+003    1.95697E+003
   5.9510   4.30045E+003    3.45913E+003
   5.9520   4.28043E+003    4.44473E+003
   5.9540   4.36233E+003    4.70468E+003
   5.9550   4.40121E+003    4.42429E+003
   5.9560   4.36017E+003    4.32532E+003
   5.9570   4.41773E+003    4.23589E+003
   5.9590   4.36719E+003    4.25809E+003
   5.9610   4.30274E+003    4.30688E+003
   5.9620   4.51943E+003    4.26784E+003
   5.9630   4.77815E+003    4.28419E+003
   5.9640   4.59030E+003    4.29917E+003
   5.9660   4.05516E+003    4.26188E+003
   5.9670   2.71785E+003    4.26138E+003
   5.9680   2.18921E+003    4.31503E+003
   5.9700   1.17383E+003    4.31635E+003
   5.9710   4.91530E+002    4.27449E+003
   5.9720   3.34320E+002    4.21884E+003
   5.9730   2.87900E+002    4.24809E+003
   5.9750   2.12080E+002    4.19126E+003
   5.9760   1.83960E+002    4.28622E+003
   5.9770   1.50370E+002    4.31318E+003
   5.9780   1.34490E+002    4.25407E+003
   5.9810   1.18390E+002    4.25270E+003
   5.9830   1.29530E+002    4.26995E+003
   5.9840   1.37420E+002    4.25530E+003
   5.9860   1.63930E+002    4.28105E+003
   5.9880   2.15940E+002    4.27048E+003
   5.9890   2.79070E+002    4.27064E+003
   5.9910   3.84130E+002    4.22059E+003
   5.9920   7.26160E+002    4.22768E+003
   5.9940   1.28733E+003    4.30063E+003
   5.9950   2.35044E+003    4.33423E+003
   5.9960   2.61254E+003    4.30669E+003
   5.9980   3.84119E+003    4.31028E+003
   5.9990   4.78253E+003    4.31613E+003
   6.0010   4.44201E+003    4.25134E+003
   6.0030   4.28870E+003    4.27091E+003
   6.0040   4.30500E+003    4.28915E+003
   6.0060   4.31525E+003    4.24701E+003
   6.0070   4.32766E+003    4.27815E+003
   6.0100   4.37827E+003    4.32003E+003
   6.0110   4.35117E+003    4.26399E+003
   6.0120   4.36048E+003    4.28514E+003
   6.0130   4.31884E+003    4.29350E+003
   6.0140   4.34394E+003    4.20817E+003
   6.0150   4.37575E+003    4.20655E+003
   6.0160   4.34699E+003    4.16788E+003
   6.0170   4.38011E+003    4.42673E+003
   6.0180   4.33294E+003    4.63340E+003
   6.0190   4.35158E+003    4.68567E+003
   6.0200   4.38281E+003    4.72277E+003
   6.0210   4.41104E+003    4.08148E+003
   6.0230   4.42333E+003    2.01891E+003
   6.0260   4.33823E+003    9.84140E+002
   6.0290   4.36968E+003    3.45040E+002
   6.0300   4.32011E+003    1.94250E+002
   6.0330   4.35304E+003    1.58850E+002
   6.0340   4.46400E+003    1.41780E+002
   6.0350   4.51194E+003    1.48230E+002
   6.0370   4.45496E+003    1.32640E+002
   6.0380   4.44925E+003    1.59310E+002
   6.0400   4.47390E+003    1.93980E+002
   6.0410   4.44849E+003    2.05340E+002
   6.0420   4.41036E+003    2.21240E+002
   6.0430   4.42206E+003    2.68730E+002
   6.0440   4.41426E+003    4.42210E+002
   6.0450   4.45151E+003    5.08700E+002
   6.0470   4.47951E+003    8.30080E+002
   6.0480   4.48577E+003    1.02441E+003
   6.0500   4.41676E+003    2.43739E+003
   6.0520   4.43992E+003    4.05378E+003
   6.0530   4.42579E+003    4.44277E+003
   6.0540   4.43930E+003    4.78317E+003
   6.0550   4.37498E+003    4.69414E+003
   6.0560   4.39571E+003    4.31809E+003
   6.0580   4.41526E+003    4.35754E+003
   6.0600   4.35416E+003    4.37737E+003
   6.0620   4.63723E+003    4.31166E+003
   6.0640   4.44345E+003    4.16990E+003
   6.0650   4.03454E+003    4.19454E+003
   6.0660   3.13267E+003    4.24841E+003
   6.0670   2.85084E+003    4.24311E+003
   6.0690   1.29211E+003    4.30938E+003
   6.0700   6.76770E+002    4.26846E+003
   6.0720   5.49150E+002    4.35098E+003
   6.0730   2.95910E+002    4.30595E+003
   6.0740   2.18760E+002    4.35865E+003
   6.0770   1.55810E+002    4.35267E+003
   6.0790   1.28530E+002    4.38412E+003
   6.0800   1.29570E+002    4.38350E+003
   6.0810   1.31900E+002    4.41120E+003
   6.0820   1.37050E+002    4.32782E+003
   6.0840   1.63930E+002    4.39049E+003
   6.0860   1.83720E+002    4.36364E+003
   6.0870   2.54410E+002    4.40751E+003
   6.0880   2.87180E+002    4.36399E+003
   6.0890   4.40590E+002    4.33726E+003
   6.0910   6.65770E+002    4.41645E+003
   6.0920   8.06880E+002    4.40258E+003
   6.0930   1.22603E+003    4.41294E+003
   6.0940   1.93204E+003    4.38704E+003
   6.0950   2.65251E+003    4.39453E+003
   6.0970   4.39678E+003    4.38309E+003
   6.0990   4.93572E+003    4.36604E+003
   6.1010   4.64252E+003    4.36653E+003
   6.1020   4.37775E+003    4.35092E+003
   6.1040   4.44068E+003    4.40134E+003
   6.1060   4.46779E+003    4.33687E+003
   6.1070   4.47403E+003    4.37800E+003
   6.1080   4.45637E+003    4.39266E+003
   6.1100   4.53647E+003    4.35649E+003
   6.1120   4.48563E+003    4.36934E+003
   6.1130   4.51535E+003    4.38785E+003
   6.1140   4.55313E+003    4.39937E+003
   6.1160   4.53332E+003    4.35678E+003
   6.1180   4.54825E+003    4.65627E+003
   6.1190   4.60188E+003    4.82957E+003
   6.1200   4.53909E+003    4.42152E+003
   6.1210   4.54474E+003    3.67788E+003
   6.1220   4.56701E+003    2.56794E+003
   6.1230   4.58525E+003    1.89623E+003
   6.1250   4.59913E+003    1.20016E+003
   6.1260   4.62260E+003    4.23610E+002
   6.1280   4.59181E+003    2.92300E+002
   6.1290   4.61437E+003    2.07020E+002
   6.1310   4.61913E+003    1.64650E+002
   6.1330   4.62396E+003    1.50170E+002
   6.1340   4.65090E+003    1.45930E+002
   6.1360   4.67836E+003    1.47530E+002
   6.1380   4.67913E+003    1.66770E+002
   6.1390   4.64812E+003    1.94580E+002
   6.1400   4.60150E+003    1.92780E+002
   6.1410   4.64584E+003    2.25390E+002
   6.1430   4.62294E+003    2.44800E+002
   6.1440   4.67528E+003    3.04280E+002
   6.1450   4.59946E+003    4.58160E+002
   6.1460   4.58763E+003    5.87040E+002
   6.1500   4.60375E+003    2.10857E+003
   6.1510   4.58164E+003    3.54541E+003
   6.1520   4.58903E+003    4.06143E+003
   6.1530   4.51269E+003    4.78722E+003
   6.1550   4.55086E+003    4.78481E+003
   6.1580   4.52730E+003    4.54058E+003
   6.1590   4.49728E+003    4.46929E+003
   6.1600   4.41744E+003    4.44193E+003
   6.1610   4.51938E+003    4.43267E+003
   6.1620   4.76379E+003    4.44327E+003
   6.1630   4.95291E+003    4.37639E+003
   6.1640   4.98505E+003    4.47854E+003
   6.1650   4.67758E+003    4.44957E+003
   6.1660   3.75796E+003    4.41863E+003
   6.1670   2.92716E+003    4.45194E+003
   6.1680   1.91482E+003    4.46312E+003
   6.1700   1.48846E+003    4.47724E+003
   6.1710   7.44970E+002    4.44497E+003
   6.1730   3.59460E+002    4.49691E+003
   6.1750   2.21810E+002    4.45393E+003
   6.1760   1.98220E+002    4.44055E+003
   6.1770   1.64840E+002    4.46303E+003
   6.1780   1.51300E+002    4.46062E+003
   6.1790   1.33850E+002    4.43051E+003
   6.1800   1.37920E+002    4.45627E+003
   6.1810   1.29610E+002    4.44605E+003
   6.1830   1.50790E+002    4.48246E+003
   6.1840   1.62550E+002    4.44181E+003
   6.1850   1.73660E+002    4.46975E+003
   6.1870   2.22100E+002    4.48502E+003
   6.1880   2.67130E+002    4.49390E+003
   6.1890   3.94060E+002    4.45968E+003
   6.1900   4.74940E+002    4.47428E+003
   6.1910   6.44320E+002    4.46226E+003
   6.1920   7.76530E+002    4.45522E+003
   6.1940   1.18158E+003    4.40184E+003
   6.1950   1.86932E+003    4.49305E+003
   6.1960   2.27201E+003    4.51800E+003
   6.1970   3.84376E+003    4.47817E+003
   6.1980   4.62336E+003    4.48723E+003
   6.1990   5.07689E+003    4.51308E+003
   6.2000   4.97203E+003    4.46599E+003
   6.2020   4.56172E+003    4.48250E+003
   6.2040   4.62709E+003    4.51609E+003
   6.2050   4.54284E+003    4.51461E+003
   6.2070   4.60482E+003    4.47047E+003
   6.2090   4.57990E+003    4.50092E+003
   6.2100   4.59394E+003    4.48891E+003
   6.2120   4.55852E+003    4.45001E+003
   6.2130   4.62964E+003    4.48993E+003
   6.2140   4.64560E+003    4.53678E+003
   6.2150   4.65604E+003    4.45892E+003
   6.2160   4.61227E+003    4.39190E+003
   6.2170   4.63370E+003    4.65831E+003
   6.2190   4.57744E+003    4.87654E+003
   6.2200   4.58058E+003    4.38441E+003
   6.2210   4.65988E+003    3.67423E+003
   6.2220   4.64838E+003    3.12285E+003
   6.2230   4.66230E+003    1.51519E+003
   6.2260   4.61712E+003    1.04732E+003
   6.2270   4.59062E+003    4.53860E+002
   6.2290   4.59441E+003    2.89340E+002
   6.2300   4.59319E+003    2.36990E+002
   6.2310   4.60564E+003    1.69630E+002
   6.2320   4.56601E+003    1.70920E+002
   6.2340   4.60002E+003    1.58330E+002
   6.2360   4.60410E+003    1.45190E+002
   6.2380   4.60277E+003    1.61900E+002
   6.2390   4.57814E+003    1.75730E+002
   6.2410   4.52339E+003    1.85740E+002
   6.2430   4.48722E+003    2.83110E+002
   6.2440   4.53485E+003    3.35140E+002
   6.2460   4.55289E+003    4.95500E+002
   6.2480   4.49224E+003    7.09470E+002
   6.2500   4.45409E+003    1.33083E+003
   6.2510   4.47870E+003    2.13373E+003
   6.2520   4.49691E+003    2.69320E+003
   6.2530   4.45216E+003    3.72061E+003
   6.2540   4.47305E+003    4.37879E+003
   6.2550   4.50965E+003    4.78715E+003
   6.2560   4.42410E+003    4.71025E+003
   6.2570   4.43986E+003    4.50438E+003
   6.2590   4.44979E+003    4.30786E+003
   6.2610   4.37840E+003    4.38262E+003
   6.2620   4.36315E+003    4.35779E+003
   6.2640   4.69936E+003    4.39303E+003
   6.2660   4.48434E+003    4.38286E+003
   6.2670   3.87161E+003    4.36647E+003
   6.2690   2.66054E+003    4.35816E+003
   6.2710   1.25680E+003    4.38678E+003
   6.2720   5.32990E+002    4.36641E+003
   6.2740   3.66780E+002    4.38491E+003
   6.2760   2.04440E+002    4.34357E+003
   6.2790   1.66070E+002    4.42176E+003
   6.2810   1.36410E+002    4.36595E+003
   6.2830   1.50890E+002    4.43085E+003
   6.2840   1.55230E+002    4.38547E+003
   6.2860   1.68040E+002    4.34156E+003
   6.2880   2.10160E+002    4.40779E+003
   6.2900   3.47080E+002    4.40590E+003
   6.2930   6.98890E+002    4.36127E+003
   6.2950   1.41643E+003    4.41811E+003
   6.2970   2.53460E+003    4.45686E+003
   6.3000   4.59613E+003    4.43480E+003
   6.3020   4.64837E+003    4.40875E+003
   6.3040   4.43218E+003    4.47243E+003
   6.3050   4.49325E+003    4.47510E+003
   6.3070   4.51041E+003    4.45686E+003
   6.3090   4.50966E+003    4.45304E+003
   6.3120   4.54399E+003    4.43869E+003
   6.3130   4.56620E+003    4.45607E+003
   6.3160   4.50739E+003    4.44169E+003
   6.3170   4.56100E+003    4.40780E+003
   6.3190   4.52571E+003    4.69415E+003
   6.3210   4.59182E+003    4.61588E+003
   6.3230   4.53517E+003    3.12442E+003
   6.3240   4.49941E+003    1.99614E+003
   6.3250   4.54381E+003    1.52835E+003
   6.3270   4.53730E+003    6.13280E+002
   6.3300   4.49258E+003    3.00940E+002
   6.3320   4.47975E+003    2.04260E+002
   6.3340   4.41403E+003    1.67740E+002
   6.3350   4.40410E+003    1.55750E+002
   6.3370   4.47299E+003    1.53900E+002
   6.3390   4.62442E+003    1.66190E+002
   6.3400   4.58629E+003    1.69210E+002
   6.3410   4.53264E+003    1.88240E+002
   6.3420   4.60671E+003    2.20890E+002
   6.3430   4.53426E+003    2.56340E+002
   6.3440   4.62315E+003    3.27870E+002
   6.3460   4.53151E+003    3.90800E+002
   6.3480   4.57362E+003    5.67520E+002
   6.3490   4.56588E+003    6.29010E+002
   6.3500   4.55487E+003    1.11253E+003
   6.3510   4.57513E+003    2.07064E+003
   6.3520   4.54589E+003    3.06141E+003
   6.3530   4.52664E+003    3.73693E+003
   6.3540   4.58300E+003    4.89122E+003
   6.3550   4.55349E+003    5.02996E+003
   6.3570   4.57403E+003    4.87606E+003
   6.3590   4.63006E+003    4.54213E+003
   6.3600   4.52577E+003    4.58145E+003
   6.3620   4.44890E+003    4.58845E+003
   6.3640   4.87518E+003    4.56916E+003
   6.3660   4.82558E+003    4.60175E+003
   6.3670   3.74096E+003    4.60706E+003
   6.3680   3.04225E+003    4.63443E+003
   6.3690   1.85064E+003    4.63567E+003
   6.3710   1.35341E+003    4.66245E+003
   6.3730   6.11890E+002    4.59845E+003
   6.3740   4.02880E+002    4.66081E+003
   6.3760   2.42480E+002    4.65215E+003
   6.3780   1.74350E+002    4.61609E+003
   6.3790   1.50510E+002    4.62812E+003
   6.3800   1.39440E+002    4.58274E+003
   6.3810   1.33320E+002    4.62681E+003
   6.3820   1.34470E+002    4.59434E+003
   6.3830   1.45140E+002    4.63272E+003
   6.3840   1.51900E+002    4.59258E+003
   6.3860   1.85850E+002    4.61302E+003
   6.3880   2.01400E+002    4.64620E+003
   6.3890   2.71700E+002    4.64901E+003
   6.3910   5.28290E+002    4.64623E+003
   6.3920   6.68170E+002    4.64157E+003
   6.3930   9.84080E+002    4.63324E+003
   6.3940   1.21757E+003    4.64081E+003
   6.3960   1.96165E+003    4.60957E+003
   6.3980   3.65264E+003    4.68863E+003
   6.4000   4.02710E+003    4.67144E+003
   6.4010   3.75458E+003    4.64852E+003
   6.4030   3.66989E+003    4.70815E+003
   6.4040   3.61598E+003    4.69873E+003
   6.4050   3.48888E+003    4.70996E+003
   6.4080   3.80897E+003    4.68535E+003
   6.4100   3.78693E+003    4.72696E+003
   6.4110   3.64876E+003    4.65622E+003
   6.4120   3.71934E+003    4.65174E+003
   6.4140   3.68414E+003    4.66067E+003
   6.4150   3.66037E+003    4.61999E+003
   6.4160   3.88649E+003    4.57114E+003
   6.4190   3.98742E+003    5.09925E+003
   6.4200   3.89055E+003    4.40609E+003
   6.4210   3.88543E+003    3.51387E+003
   6.4230   3.76080E+003    2.37833E+003
   6.4250   3.74335E+003    1.46074E+003
   6.4260   3.92465E+003    8.13840E+002
   6.4280   3.92888E+003    4.07480E+002
   6.4290   3.87256E+003    3.03610E+002
   6.4300   4.12570E+003    2.36220E+002
   6.4320   4.01182E+003    2.08650E+002
   6.4340   4.25099E+003    1.68550E+002
   6.4370   4.33056E+003    1.70460E+002
   6.4400   4.49882E+003    1.83560E+002
   6.4420   4.61379E+003    2.21280E+002
   6.4430   4.68671E+003    2.53150E+002
   6.4440   4.67412E+003    3.11610E+002
   6.4450   4.64155E+003    4.80630E+002
   6.4470   4.63588E+003    5.82060E+002
   6.4480   4.63644E+003    8.79580E+002
   6.4490   4.60932E+003    2.62567E+003
   6.4520   4.59242E+003    4.03002E+003
   6.4530   4.61974E+003    4.49846E+003
   6.4540   4.63685E+003    5.17960E+003
   6.4550   4.56433E+003    5.16793E+003
   6.4570   4.67576E+003    4.85963E+003
   6.4590   4.71273E+003    4.70705E+003
   6.4600   4.67506E+003    4.75899E+003
   6.4610   4.82489E+003    4.76875E+003
   6.4630   4.78468E+003    4.75411E+003
   6.4640   4.78469E+003    4.78718E+003
   6.4650   4.78037E+003    4.77414E+003
   6.4670   4.79308E+003    4.79687E+003
   6.4690   4.81555E+003    4.84242E+003
   6.4700   4.80713E+003    4.84755E+003
   6.4710   4.83332E+003    4.80597E+003
   6.4720   4.85031E+003    4.79179E+003
   6.4740   4.78817E+003    4.73087E+003
   6.4760   4.67087E+003    4.79381E+003
   6.4780   4.67251E+003    4.74670E+003
   6.4790   4.67853E+003    4.71776E+003
   6.4800   4.63011E+003    4.73066E+003
   6.4810   4.67271E+003    4.81076E+003
   6.4820   4.75459E+003    4.80784E+003
   6.4830   4.85781E+003    4.75979E+003
   6.4850   4.80651E+003    4.79720E+003
   6.4870   4.73840E+003    4.77066E+003
   6.4890   4.72444E+003    4.78329E+003
   6.4900   4.65914E+003    4.73269E+003
   6.4910   4.76808E+003    4.80146E+003
   6.4920   4.76680E+003    4.79096E+003
   6.4940   4.72845E+003    4.80157E+003
   6.4950   4.77674E+003    4.79080E+003
   6.4970   4.71679E+003    4.76709E+003
   6.4980   4.77558E+003    4.82817E+003
   6.4990   4.75215E+003    4.75792E+003
   6.5000   4.78570E+003    4.77134E+003
   6.5010   4.70614E+003    4.76666E+003
   6.5030   4.80048E+003    4.74258E+003
   6.5060   4.84997E+003    4.77805E+003
   6.5070   4.83901E+003    4.76939E+003
   6.5080   4.90602E+003    4.81190E+003
   6.5090   4.81702E+003    4.80685E+003
   6.5100   4.80430E+003    4.73229E+003
   6.5110   4.87256E+003    4.77310E+003
   6.5120   4.82158E+003    4.79347E+003
   6.5130   4.80550E+003    4.75778E+003
   6.5150   4.84739E+003    4.71335E+003
   6.5160   4.88079E+003    4.73193E+003
   6.5190   4.78963E+003    5.17018E+003
   6.5210   4.82641E+003    4.93663E+003
   6.5230   4.83801E+003    4.62531E+003
   6.5240   4.82978E+003    3.66462E+003
   6.5260   4.85527E+003    1.44325E+003
   6.5270   4.84725E+003    8.58850E+002
   6.5280   4.81345E+003    4.62750E+002
   6.5290   4.89845E+003    3.63810E+002
   6.5300   4.88549E+003    2.32010E+002
   6.5320   4.87535E+003    1.94430E+002
   6.5340   4.78277E+003    1.81340E+002
   6.5350   4.73647E+003    1.71440E+002
   6.5360   4.80409E+003    1.67930E+002
   6.5380   4.78507E+003    1.68660E+002
   6.5410   4.78087E+003    1.85610E+002
   6.5430   4.83676E+003    2.61640E+002
   6.5450   4.84122E+003    4.20910E+002
   6.5470   4.82743E+003    5.24080E+002
   6.5480   4.79666E+003    8.41240E+002
   6.5490   4.88273E+003    1.09436E+003
   6.5500   4.83955E+003    1.58996E+003
   6.5530   4.89469E+003    3.72586E+003
   6.5550   4.84083E+003    5.30471E+003
   6.5580   4.84586E+003    4.85988E+003
   6.5600   4.84697E+003    4.74655E+003
   6.5610   4.87479E+003    4.85772E+003
   6.5630   4.83209E+003    4.85310E+003
   6.5640   4.89624E+003    4.84335E+003
   6.5650   4.81097E+003    4.87978E+003
   6.5670   4.89481E+003    4.84882E+003
   6.5680   4.83460E+003    4.84541E+003
   6.5690   4.82225E+003    4.83587E+003
   6.5710   4.81134E+003    4.76161E+003
   6.5730   4.84245E+003    4.80841E+003
   6.5750   4.80681E+003    4.76766E+003
   6.5770   4.88924E+003    4.75971E+003
   6.5790   4.90349E+003    4.83931E+003
   6.5800   4.82673E+003    4.89166E+003
   6.5820   4.83488E+003    4.82071E+003
   6.5830   4.84105E+003    4.84815E+003
   6.5850   4.85047E+003    4.87103E+003
   6.5870   4.90967E+003    4.81085E+003
   6.5890   4.85106E+003    4.79552E+003
   6.5900   4.86809E+003    4.78082E+003
   6.5920   4.82670E+003    4.79788E+003
   6.5940   4.81583E+003    4.78048E+003
   6.5950   4.85586E+003    4.80153E+003
   6.5970   4.84960E+003    4.80495E+003
   6.5980   4.82531E+003    4.76598E+003
   6.5990   4.83893E+003    4.78392E+003
   6.6000   4.81530E+003    4.76118E+003
   6.6020   4.81691E+003    4.80130E+003
   6.6040   4.76742E+003    4.79053E+003
   6.6060   4.83556E+003    4.76572E+003
   6.6070   4.81431E+003    4.78596E+003
   6.6090   4.78046E+003    4.81675E+003
   6.6110   4.78214E+003    4.76309E+003
   6.6130   4.69920E+003    4.68252E+003
   6.6150   4.75210E+003    4.70710E+003
   6.6170   4.70754E+003    4.60379E+003
   6.6190   4.71508E+003    4.69550E+003
   6.6200   4.62090E+003    5.09881E+003
   6.6220   4.59086E+003    4.32769E+003
   6.6250   4.61256E+003    1.83141E+003
   6.6260   4.60493E+003    1.17875E+003
   6.6280   4.58887E+003    5.22140E+002
   6.6290   4.56810E+003    3.36640E+002
   6.6310   4.54195E+003    2.58820E+002
   6.6320   4.52700E+003    2.10150E+002
   6.6340   4.55382E+003    1.80610E+002
   6.6360   4.53179E+003    1.58730E+002
   6.6380   4.53052E+003    1.64420E+002
   6.6390   4.53232E+003    1.66770E+002
   6.6410   4.50125E+003    1.81120E+002
   6.6420   4.50514E+003    1.97010E+002
   6.6430   4.50618E+003    2.36780E+002
   6.6440   4.51271E+003    2.80560E+002
   6.6460   4.46392E+003    4.45960E+002
   6.6480   4.40592E+003    6.78010E+002
   6.6510   4.35521E+003    1.47178E+003
   6.6520   4.41442E+003    3.45452E+003
   6.6530   4.39892E+003    4.08363E+003
   6.6560   4.37397E+003    4.63477E+003
   6.6580   4.28404E+003    4.20579E+003
   6.6590   4.33402E+003    4.23665E+003
   6.6600   4.23654E+003    4.28465E+003
   6.6610   4.19497E+003    4.29134E+003
   6.6630   4.40136E+003    4.29211E+003
   6.6650   4.72805E+003    4.26070E+003
   6.6660   3.19398E+003    4.26475E+003
   6.6680   1.86847E+003    4.24963E+003
   6.6690   1.17101E+003    4.19903E+003
   6.6710   6.58020E+002    4.19940E+003
   6.6720   4.64220E+002    4.16671E+003
   6.6730   3.73230E+002    4.18016E+003
   6.6750   2.42600E+002    4.17362E+003
   6.6760   1.78020E+002    4.21402E+003
   6.6780   1.37300E+002    4.13663E+003
   6.6800   1.46950E+002    4.04100E+003
   6.6810   1.32050E+002    4.05629E+003
   6.6820   1.36540E+002    4.05409E+003
   6.6830   1.42690E+002    4.05723E+003
   6.6850   1.69860E+002    4.01401E+003
   6.6870   1.83530E+002    4.06128E+003
   6.6880   2.46400E+002    4.05655E+003
   6.6900   3.51200E+002    3.99868E+003
   6.6920   4.53540E+002    3.99584E+003
   6.6930   1.23213E+003    3.93562E+003
   6.6950   1.81795E+003    3.92767E+003
   6.6960   2.74237E+003    3.91288E+003
   6.6970   3.74574E+003    3.86860E+003
   6.6990   4.24838E+003    3.88961E+003
   6.7000   4.24715E+003    3.90466E+003
   6.7020   3.86535E+003    3.84433E+003
   6.7030   3.75777E+003    3.84120E+003
   6.7040   3.76420E+003    3.81476E+003
   6.7070   3.84015E+003    3.82002E+003
   6.7090   3.73271E+003    3.76915E+003
   6.7100   3.73743E+003    3.71358E+003
   6.7120   3.67361E+003    3.72181E+003
   6.7140   3.70266E+003    3.67989E+003
   6.7150   3.63919E+003    3.67496E+003
   6.7160   3.65778E+003    3.59438E+003
   6.7180   3.61430E+003    3.54091E+003
   6.7190   3.62019E+003    4.02734E+003
   6.7210   3.62415E+003    4.02939E+003
   6.7230   3.62871E+003    3.31510E+003
   6.7250   3.61709E+003    1.82460E+003
   6.7260   3.59674E+003    9.03610E+002
   6.7270   3.56444E+003    5.67020E+002
   6.7290   3.61609E+003    3.19060E+002
   6.7300   3.53307E+003    2.40360E+002
   6.7320   3.58287E+003    1.87380E+002
   6.7340   3.59070E+003    1.45550E+002
   6.7360   3.54003E+003    1.45530E+002
   6.7370   3.50304E+003    1.38680E+002
   6.7380   3.59473E+003    1.44210E+002
   6.7400   3.54963E+003    1.61330E+002
   6.7410   3.55511E+003    1.60930E+002
   6.7420   3.57299E+003    1.91730E+002
   6.7440   3.54488E+003    2.43540E+002
   6.7450   3.51744E+003    3.32020E+002
   6.7460   3.57657E+003    4.23110E+002
   6.7470   3.61622E+003    6.02130E+002
   6.7490   3.59310E+003    9.42200E+002
   6.7510   3.58460E+003    1.75709E+003
   6.7530   3.55177E+003    3.04749E+003
   6.7540   3.54344E+003    3.80836E+003
   6.7560   3.62649E+003    3.72108E+003
   6.7570   3.60122E+003    3.38347E+003
   6.7590   3.59516E+003    3.40202E+003
   6.7610   3.44664E+003    3.58547E+003
   6.7630   3.68106E+003    3.53251E+003
   6.7640   3.94584E+003    3.61293E+003
   6.7650   3.90111E+003    3.56883E+003
   6.7660   3.18609E+003    3.57037E+003
   6.7680   2.26679E+003    3.55319E+003
   6.7700   1.11573E+003    3.58316E+003
   6.7710   6.07870E+002    3.59087E+003
   6.7730   3.98190E+002    3.60721E+003
   6.7740   2.48700E+002    3.55599E+003
   6.7760   1.84990E+002    3.58392E+003
   6.7780   1.47740E+002    3.55874E+003
   6.7790   1.27240E+002    3.61268E+003
   6.7810   1.22650E+002    3.56606E+003
   6.7830   1.26300E+002    3.57321E+003
   6.7840   1.48230E+002    3.60448E+003
   6.7860   1.69620E+002    3.58574E+003
   6.7880   2.53610E+002    3.54584E+003
   6.7900   3.04590E+002    3.53213E+003
   6.7910   3.82790E+002    3.48618E+003
   6.7920   6.22270E+002    3.52275E+003
   6.7940   1.00504E+003    3.55143E+003
   6.7950   1.71137E+003    3.60223E+003
   6.7960   2.91010E+003    3.62852E+003
   6.7980   3.60421E+003    3.67003E+003
   6.8000   4.04597E+003    3.63217E+003
   6.8010   3.60855E+003    3.62873E+003
   6.8030   3.58861E+003    3.67288E+003
   6.8040   3.70673E+003    3.62881E+003
   6.8050   3.65105E+003    3.67618E+003
   6.8060   3.64975E+003    3.63992E+003
   6.8080   3.64504E+003    3.68001E+003
   6.8100   3.66037E+003    3.65711E+003
   6.8110   3.68518E+003    3.64687E+003
   6.8120   3.74634E+003    3.65951E+003
   6.8130   3.65954E+003    3.66590E+003
   6.8160   3.73403E+003    3.64158E+003
   6.8180   3.70401E+003    3.56500E+003
   6.8200   3.70141E+003    4.07854E+003
   6.8220   3.78461E+003    3.61728E+003
   6.8230   3.75480E+003    1.60997E+003
   6.8250   3.83186E+003    8.10290E+002
   6.8270   3.80210E+003    5.09140E+002
   6.8280   3.84304E+003    3.31410E+002
   6.8300   3.83762E+003    1.93880E+002
   6.8320   3.78954E+003    1.68120E+002
   6.8330   3.83669E+003    1.46470E+002
   6.8350   3.81564E+003    1.34000E+002
   6.8370   3.82362E+003    1.39990E+002
   6.8380   3.85149E+003    1.46600E+002
   6.8390   3.90214E+003    1.46640E+002
   6.8400   3.93308E+003    1.93820E+002
   6.8440   3.98088E+003    2.27990E+002
   6.8450   3.97522E+003    3.31840E+002
   6.8460   4.01433E+003    4.67780E+002
   6.8470   3.92644E+003    6.20670E+002
   6.8480   3.95834E+003    1.34072E+003
   6.8500   3.99667E+003    1.91005E+003
   6.8530   4.03346E+003    2.99673E+003
   6.8550   4.03048E+003    4.20095E+003
   6.8570   4.03737E+003    4.24998E+003
   6.8590   4.10965E+003    4.00489E+003
   6.8600   4.07137E+003    4.03668E+003
   6.8610   4.09012E+003    4.04164E+003
   6.8640   4.07611E+003    4.05098E+003
   6.8660   4.04668E+003    4.10110E+003
   6.8670   4.07576E+003    4.06713E+003
   6.8680   4.16001E+003    4.09317E+003
   6.8700   4.12609E+003    4.11509E+003
   6.8710   4.07287E+003    4.09803E+003
   6.8740   4.12375E+003    4.11024E+003
   6.8760   4.10640E+003    4.12401E+003
   6.8780   4.17801E+003    4.07040E+003
   6.8790   4.16837E+003    4.14577E+003
   6.8810   4.15517E+003    4.14395E+003
   6.8820   4.14100E+003    4.07509E+003
   6.8830   4.14961E+003    4.16119E+003
   6.8840   4.21010E+003    4.09957E+003
   6.8860   4.14379E+003    4.17293E+003
   6.8870   4.21072E+003    4.14775E+003
   6.8890   4.16484E+003    4.19637E+003
   6.8920   4.10188E+003    4.18865E+003
   6.8930   4.11268E+003    4.13431E+003
   6.8940   4.14310E+003    4.13591E+003
   6.8970   4.14378E+003    4.13377E+003
   6.8980   4.17892E+003    4.14027E+003
   6.8990   4.20984E+003    4.16569E+003
   6.9010   4.23690E+003    4.13852E+003
   6.9020   4.20754E+003    4.19262E+003
   6.9040   4.17885E+003    4.13654E+003
   6.9060   4.15374E+003    4.23741E+003
   6.9070   4.21728E+003    4.19275E+003
   6.9080   4.19376E+003    4.22519E+003
   6.9100   4.24539E+003    4.22892E+003
   6.9110   4.19592E+003    4.22958E+003
   6.9130   4.29100E+003    4.20783E+003
   6.9150   4.24370E+003    4.27908E+003
   6.9170   4.26118E+003    4.19477E+003
   6.9180   4.28784E+003    4.29590E+003
   6.9200   4.31138E+003    4.62552E+003
   6.9230   4.32743E+003    3.89971E+003
   6.9240   4.37398E+003    2.37247E+003
   6.9260   4.39996E+003    1.12895E+003
   6.9280   4.43007E+003    3.08150E+002
   6.9310   4.42932E+003    2.18760E+002
   6.9320   4.41048E+003    1.75020E+002
   6.9330   4.43610E+003    1.63690E+002
   6.9360   4.39857E+003    1.58570E+002
   6.9390   4.44768E+003    1.73540E+002
   6.9410   4.49315E+003    1.99340E+002
   6.9430   4.46663E+003    2.43350E+002
   6.9460   4.48225E+003    3.49290E+002
   6.9480   4.52694E+003    7.02000E+002
   6.9500   4.51727E+003    1.26703E+003
   6.9520   4.51231E+003    3.01498E+003
   6.9550   4.50465E+003    4.89819E+003
   6.9570   4.55354E+003    4.56808E+003
   6.9580   4.52834E+003    4.46717E+003
   6.9590   4.55938E+003    4.47013E+003
   6.9610   4.49282E+003    4.48297E+003
   6.9620   4.48956E+003    4.52796E+003
   6.9630   4.86218E+003    4.57959E+003
   6.9660   4.91121E+003    4.54766E+003
   6.9670   4.68779E+003    4.56796E+003
   6.9680   2.36849E+003    4.54418E+003
   6.9700   1.49161E+003    4.54163E+003
   6.9730   5.19400E+002    4.53293E+003
   6.9740   3.10730E+002    4.53376E+003
   6.9750   2.00230E+002    4.60269E+003
   6.9770   1.60050E+002    4.62320E+003
   6.9780   1.52350E+002    4.59373E+003
   6.9820   1.37820E+002    4.51733E+003
   6.9830   1.35490E+002    4.51310E+003
   6.9840   1.65890E+002    4.54947E+003
   6.9850   1.98930E+002    4.56391E+003
   6.9870   2.26950E+002    4.55047E+003
   6.9900   2.72720E+002    4.54198E+003
   6.9920   5.06830E+002    4.56782E+003
   6.9940   8.59600E+002    4.59693E+003
   6.9960   1.94465E+003    4.59856E+003
   6.9980   4.35945E+003    4.57403E+003
   6.9990   4.96724E+003    4.62242E+003
   7.0010   5.08024E+003    4.62796E+003
   7.0020   4.84848E+003    4.61603E+003
   7.0040   4.65777E+003    4.62645E+003
   7.0060   4.68044E+003    4.61810E+003
   7.0090   4.70436E+003    4.68284E+003
   7.0100   4.69510E+003    4.72239E+003
   7.0110   4.71697E+003    4.71886E+003
   7.0130   4.70864E+003    4.72002E+003
   7.0140   4.72246E+003    4.67482E+003
   7.0160   4.81057E+003    4.70440E+003
   7.0170   4.76239E+003    4.69288E+003
   7.0180   4.79701E+003    4.84055E+003
   7.0200   4.81730E+003    5.15312E+003
   7.0220   4.84676E+003    5.22987E+003
   7.0230   4.88968E+003    5.01042E+003
   7.0240   4.84794E+003    4.07956E+003
   7.0250   4.82338E+003    2.68327E+003
   7.0260   4.85298E+003    1.81433E+003
   7.0280   4.91518E+003    9.68080E+002
   7.0290   4.92878E+003    7.15900E+002
   7.0310   4.91811E+003    3.04170E+002
   7.0340   4.94416E+003    1.92440E+002
   7.0370   5.01135E+003    1.70930E+002
   7.0380   5.02339E+003    1.76790E+002
   7.0390   5.07304E+003    1.75750E+002
   7.0410   5.04696E+003    2.23280E+002
   7.0440   5.05177E+003    2.48640E+002
   7.0460   5.10317E+003    3.28290E+002
   7.0480   5.13774E+003    6.37150E+002
   7.0500   5.14726E+003    9.68630E+002
   7.0510   5.21281E+003    1.57244E+003
   7.0530   5.21389E+003    2.54305E+003
   7.0550   5.22709E+003    4.43968E+003
   7.0570   5.22048E+003    5.62446E+003
   7.0580   5.24655E+003    5.48168E+003
   7.0600   5.23450E+003    5.27926E+003
   7.0610   5.29732E+003    5.27033E+003
   7.0630   5.18179E+003    5.29987E+003
   7.0650   5.47411E+003    5.31017E+003
   7.0660   5.76418E+003    5.34116E+003
   7.0670   5.84449E+003    5.35023E+003
   7.0690   5.09151E+003    5.40194E+003
   7.0700   3.58426E+003    5.38660E+003
   7.0710   2.73343E+003    5.41195E+003
   7.0730   1.41391E+003    5.42954E+003
   7.0750   7.13610E+002    5.40096E+003
   7.0770   3.34720E+002    5.38312E+003
   7.0790   2.49600E+002    5.42770E+003
   7.0800   2.11790E+002    5.43141E+003
   7.0820   1.68830E+002    5.42853E+003
   7.0830   1.57760E+002    5.41023E+003
   7.0850   1.66660E+002    5.50515E+003
   7.0870   1.70170E+002    5.44751E+003
   7.0880   2.16270E+002    5.47920E+003
   7.0890   2.62680E+002    5.47224E+003
   7.0920   3.48400E+002    5.46688E+003
   7.0930   5.07780E+002    5.47688E+003
   7.0960   1.02363E+003    5.48381E+003
   7.0980   1.49488E+003    5.48231E+003
   7.0990   2.32486E+003    5.57345E+003
   7.1000   5.23688E+003    5.46329E+003
   7.1020   5.87033E+003    5.50538E+003
   7.1030   5.95617E+003    5.49746E+003
   7.1040   5.68309E+003    5.50925E+003
   7.1060   5.52854E+003    5.52999E+003
   7.1070   5.48590E+003    5.55237E+003
   7.1100   5.52350E+003    5.54100E+003
   7.1120   5.56294E+003    5.52462E+003
   7.1140   5.58371E+003    5.61011E+003
   7.1150   5.48720E+003    5.52333E+003
   7.1170   5.51224E+003    5.49975E+003
   7.1190   5.62632E+003    5.49679E+003
   7.1210   5.60875E+003    5.78018E+003
   7.1220   5.64738E+003    5.97243E+003
   7.1240   5.60941E+003    5.84042E+003
   7.1260   5.59299E+003    3.20002E+003
   7.1280   5.56615E+003    1.50294E+003
   7.1300   5.54565E+003    7.53640E+002
   7.1310   5.44365E+003    5.84020E+002
   7.1320   5.35063E+003    3.87420E+002
   7.1350   5.42508E+003    2.74530E+002
   7.1360   5.31802E+003    2.34180E+002
   7.1370   5.33212E+003    2.22280E+002
   7.1390   5.44942E+003    2.13000E+002
   7.1400   5.51920E+003    2.10970E+002
   7.1410   5.53347E+003    2.39280E+002
   7.1420   5.57427E+003    2.51870E+002
   7.1440   5.53948E+003    2.95250E+002
   7.1460   5.53352E+003    3.61020E+002
   7.1470   5.48241E+003    4.59090E+002
   7.1490   5.49226E+003    6.27450E+002
   7.1510   5.46005E+003    9.02630E+002
   7.1530   5.37007E+003    1.12528E+003
   7.1540   5.36819E+003    2.46890E+003
   7.1560   5.49203E+003    3.83311E+003
   7.1570   5.36702E+003    4.85988E+003
   7.1580   5.24591E+003    5.78199E+003
   7.1610   5.11099E+003    5.69160E+003
   7.1630   4.99871E+003    5.33247E+003
   7.1650   4.84285E+003    5.46113E+003
   7.1660   4.95759E+003    5.42054E+003
   7.1680   4.92504E+003    5.46135E+003
   7.1690   4.88543E+003    5.42101E+003
   7.1710   4.05442E+003    5.47107E+003
   7.1730   1.88639E+003    5.51199E+003
   7.1740   1.34028E+003    5.52213E+003
   7.1750   8.05250E+002    5.48535E+003
   7.1780   4.80290E+002    5.50522E+003
   7.1790   4.01580E+002    5.58994E+003
   7.1800   3.25630E+002    5.88609E+003
   7.1820   2.70400E+002    6.22822E+003
   7.1850   2.32470E+002    8.53544E+003
   7.1860   2.83060E+002    8.24960E+003
   7.1880   2.58950E+002    8.35167E+003
   7.1900   1.16210E+002    3.80693E+003
   7.1910   7.24500E+001    7.36600E+001
   7.1940   5.94800E+001    3.74700E+001
   7.1960   1.78400E+001    2.86400E+001
   7.1970   2.65000E+000    2.26500E+001
   7.1980   4.21000E+000    2.55300E+001
   7.2010   4.27000E+000    1.93300E+001
   7.2030   4.24000E+000    1.79100E+001
   7.2050   4.21000E+000    1.70300E+001
   7.2070   4.24000E+000    1.77700E+001
   7.2080   4.26000E+000    1.69300E+001
   7.2100   4.30000E+000    2.07000E+001
   7.2110   4.21000E+000    1.68600E+001
   7.2120   4.27000E+000    1.68700E+001
   7.2140   4.23000E+000    1.42600E+001
   7.2150   4.22000E+000    1.37100E+001
   7.2170   4.37000E+000    9.47000E+000
   7.2180   4.23000E+000    8.70000E+000
   7.2200   4.17000E+000    1.10900E+001
   7.2220   4.22000E+000    7.91000E+000
   7.2240   4.22000E+000    5.89000E+000
   7.2260   4.20000E+000    6.40000E+000
   7.2270   4.28000E+000    4.74000E+000
   7.2290   4.21000E+000    6.33000E+000
   7.2310   4.16000E+000    4.35000E+000
   7.2340   4.22000E+000    3.42000E+000
   7.2360   4.24000E+000    4.39000E+000
   7.2370   4.24000E+000    2.63000E+000
   7.2380   4.26000E+000    3.62000E+000
   7.2400   4.27000E+000    2.91000E+000
   7.2430   4.21000E+000    5.07000E+000
   7.2450   4.29000E+000    3.63000E+000
   7.2470   4.27000E+000    2.15000E+000
   7.2490   4.18000E+000    1.54000E+000
   7.2500   4.23000E+000    1.00000E-001
   7.2520   4.19000E+000    7.00000E-002
   7.2530   4.24000E+000    2.00000E-002
   7.2540   4.26000E+000    6.40000E-001
   7.2560   4.19000E+000    1.00000E-002
   7.2570   4.27000E+000    1.20000E-001
   7.2590   4.29000E+000    2.70000E-001
   7.2610   4.19000E+000    2.70000E-001
   7.2630   4.21000E+000    1.40000E-001
   7.2660   4.29000E+000    4.00000E-001
   7.2670   4.27000E+000    2.90000E-001
   7.2690   4.26000E+000    2.30000E-001
   7.2710   4.25000E+000    2.80000E-001
   7.2720   4.31000E+000    4.00000E-001
   7.2730   4.21000E+000    6.70000E-001
   7.2740   3.47000E+000    3.20000E-001
   7.2760   4.16000E+000    4.40000E-001
   7.2770   4.25000E+000    1.10000E-001
   7.2780   4.27000E+000    6.00000E-002
   7.2790   4.23000E+000    2.00000E-002
   7.2820   4.25000E+000    2.40000E-001
   7.2830   4.28000E+000    7.00000E-002
   7.2840   4.20000E+000    8.00000E-002
   7.2850   4.31000E+000    3.60000E-001
   7.2870   4.27000E+000    6.00000E-002
   7.2890   4.23000E+000    6.90000E-001
   7.2920   4.25000E+000    8.00000E-002
   7.2940   4.23000E+000    1.40000E-001
   7.2960   4.23000E+000    2.20000E-001
   7.2990   4.25000E+000    5.80000E-001
   7.3010   3.52000E+000    4.10000E-001
