# Supplementary material for: A radial calibration window for analytical ultracentrifugation
Source: PLoS One. 2018 Jul 30;13(7):e0201529. doi: 10.1371/journal.pone.0201529 (PMC6066226; doi:10.1371/journal.pone.0201529)
Supplement: S1 Dataset — (ZIP) [file pone.0201529.s001.zip › ABSscans/00009.RI4]

new artiface
I 4 20.5 50000 0004046 1.0780E11 279 1 
   5.8010   3.04339E+003    3.45598E+003
   5.8020   3.15007E+003    3.48856E+003
   5.8040   3.30852E+003    3.51893E+003
   5.8050   3.38002E+003    3.52314E+003
   5.8060   3.60016E+003    3.59855E+003
   5.8080   3.54333E+003    3.59363E+003
   5.8090   3.63020E+003    3.60518E+003
   5.8100   3.66676E+003    3.64660E+003
   5.8110   3.66652E+003    3.84189E+003
   5.8130   3.72949E+003    3.79326E+003
   5.8150   3.84896E+003    3.78349E+003
   5.8170   3.86016E+003    3.96239E+003
   5.8180   4.08013E+003    4.29209E+003
   5.8200   4.02328E+003    4.18675E+003
   5.8220   4.10917E+003    2.65465E+003
   5.8240   4.16806E+003    1.42839E+003
   5.8260   4.26042E+003    4.91310E+002
   5.8270   4.33016E+003    4.43620E+002
   5.8290   4.27277E+003    3.06400E+002
   5.8310   4.32817E+003    2.01020E+002
   5.8320   4.34566E+003    1.72620E+002
   5.8340   4.34280E+003    1.55770E+002
   5.8360   4.38719E+003    1.56190E+002
   5.8380   4.42262E+003    1.68720E+002
   5.8390   4.40808E+003    1.69110E+002
   5.8400   4.35632E+003    1.91940E+002
   5.8410   4.39123E+003    2.12310E+002
   5.8420   4.43649E+003    2.59850E+002
   5.8430   4.44995E+003    2.54570E+002
   5.8440   4.41808E+003    4.02900E+002
   5.8450   4.42419E+003    5.51820E+002
   5.8470   4.44059E+003    8.64680E+002
   5.8500   4.44810E+003    1.81631E+003
   5.8520   4.38599E+003    3.50168E+003
   5.8530   4.38602E+003    4.62752E+003
   5.8540   4.43607E+003    4.65636E+003
   5.8550   4.39513E+003    4.40109E+003
   5.8570   4.40934E+003    4.32361E+003
   5.8590   4.38882E+003    4.34298E+003
   5.8610   4.38805E+003    4.34136E+003
   5.8640   4.88830E+003    4.36498E+003
   5.8660   3.25266E+003    4.30742E+003
   5.8680   1.60210E+003    4.38532E+003
   5.8690   9.76580E+002    4.34816E+003
   5.8700   8.36850E+002    4.33537E+003
   5.8710   7.08030E+002    4.37287E+003
   5.8730   3.11630E+002    4.45405E+003
   5.8750   1.98560E+002    4.39604E+003
   5.8760   1.87560E+002    4.43497E+003
   5.8780   1.51410E+002    4.49591E+003
   5.8800   1.42900E+002    4.44855E+003
   5.8820   1.64500E+002    4.47517E+003
   5.8830   1.57000E+002    4.42590E+003
   5.8840   1.73930E+002    4.45751E+003
   5.8850   1.86810E+002    4.41605E+003
   5.8870   2.40510E+002    4.50966E+003
   5.8880   3.62720E+002    4.51922E+003
   5.8890   4.15550E+002    4.50877E+003
   5.8900   5.07140E+002    4.47667E+003
   5.8910   7.04480E+002    4.51206E+003
   5.8920   1.16410E+003    4.48464E+003
   5.8940   1.48601E+003    4.51386E+003
   5.8960   3.13013E+003    4.53564E+003
   5.8980   4.97757E+003    4.46162E+003
   5.8990   4.99635E+003    4.51894E+003
   5.9010   4.66363E+003    4.57039E+003
   5.9030   4.57394E+003    4.50332E+003
   5.9060   4.63105E+003    4.27056E+003
   5.9070   4.57910E+003    4.28448E+003
   5.9080   4.51707E+003    4.30641E+003
   5.9100   4.44921E+003    4.23825E+003
   5.9110   4.46915E+003    4.25162E+003
   5.9120   4.42888E+003    4.36726E+003
   5.9130   4.43428E+003    4.40846E+003
   5.9150   4.43738E+003    4.30609E+003
   5.9170   4.42831E+003    4.56069E+003
   5.9180   4.48339E+003    4.73323E+003
   5.9200   4.43326E+003    4.28382E+003
   5.9220   4.39904E+003    2.90444E+003
   5.9240   4.34231E+003    8.64400E+002
   5.9270   4.41479E+003    4.25130E+002
   5.9280   4.31899E+003    2.88750E+002
   5.9290   4.37156E+003    2.25970E+002
   5.9310   4.32476E+003    1.70020E+002
   5.9320   4.35940E+003    1.57030E+002
   5.9330   4.35128E+003    1.44900E+002
   5.9340   4.34750E+003    1.45860E+002
   5.9350   4.37509E+003    1.45970E+002
   5.9360   4.36159E+003    1.43000E+002
   5.9370   4.36055E+003    1.50110E+002
   5.9380   4.40102E+003    1.54910E+002
   5.9390   4.44723E+003    1.82080E+002
   5.9400   4.34814E+003    1.96330E+002
   5.9410   4.25880E+003    2.27830E+002
   5.9420   4.27301E+003    2.55460E+002
   5.9430   4.13096E+003    2.96180E+002
   5.9440   4.07958E+003    3.80910E+002
   5.9450   4.07787E+003    4.18330E+002
   5.9470   4.22965E+003    1.24914E+003
   5.9480   4.21617E+003    1.48606E+003
   5.9490   4.19914E+003    2.68908E+003
   5.9500   4.23643E+003    3.11611E+003
   5.9520   4.19832E+003    3.99885E+003
   5.9540   4.25093E+003    4.51000E+003
   5.9550   4.27666E+003    4.54388E+003
   5.9560   4.37194E+003    4.21260E+003
   5.9570   4.38420E+003    4.19750E+003
   5.9590   4.29730E+003    4.24201E+003
   5.9610   4.22752E+003    4.20349E+003
   5.9620   4.68164E+003    4.20794E+003
   5.9640   4.64224E+003    4.22528E+003
   5.9660   4.38449E+003    4.23685E+003
   5.9670   2.25009E+003    4.23636E+003
   5.9680   1.88985E+003    4.26811E+003
   5.9690   1.33101E+003    4.24900E+003
   5.9710   6.46940E+002    4.20511E+003
   5.9720   3.76170E+002    4.23473E+003
   5.9730   3.14430E+002    4.21937E+003
   5.9740   2.44560E+002    4.21903E+003
   5.9760   1.75000E+002    4.24753E+003
   5.9770   1.39660E+002    4.22517E+003
   5.9780   1.37170E+002    4.23260E+003
   5.9820   1.22420E+002    4.26083E+003
   5.9830   1.30690E+002    4.22673E+003
   5.9850   1.61790E+002    4.21687E+003
   5.9860   1.84810E+002    4.25292E+003
   5.9880   2.40000E+002    4.25465E+003
   5.9890   2.70940E+002    4.22688E+003
   5.9900   4.02130E+002    4.19433E+003
   5.9920   5.61930E+002    4.21064E+003
   5.9930   6.83070E+002    4.21812E+003
   5.9940   1.19956E+003    4.20527E+003
   5.9950   2.60768E+003    4.27379E+003
   5.9970   3.55292E+003    4.26150E+003
   5.9980   3.96191E+003    4.22152E+003
   5.9990   4.67852E+003    4.24150E+003
   6.0000   4.58346E+003    4.24802E+003
   6.0030   4.26962E+003    4.20897E+003
   6.0040   4.25424E+003    4.22600E+003
   6.0050   4.34933E+003    4.19463E+003
   6.0060   4.34933E+003    4.20666E+003
   6.0070   4.40295E+003    4.25961E+003
   6.0090   4.33010E+003    4.25180E+003
   6.0100   4.32620E+003    4.21383E+003
   6.0110   4.29840E+003    4.24294E+003
   6.0130   4.33274E+003    4.23345E+003
   6.0140   4.36996E+003    4.24536E+003
   6.0150   4.32217E+003    4.14815E+003
   6.0160   4.32665E+003    4.21078E+003
   6.0170   4.30414E+003    4.38833E+003
   6.0180   4.33702E+003    4.55095E+003
   6.0190   4.34055E+003    4.64489E+003
   6.0200   4.36060E+003    4.40971E+003
   6.0210   4.34155E+003    3.85350E+003
   6.0220   4.44600E+003    2.80608E+003
   6.0230   4.39759E+003    1.46881E+003
   6.0250   4.33930E+003    8.88140E+002
   6.0260   4.31312E+003    6.88090E+002
   6.0270   4.28841E+003    4.74840E+002
   6.0300   4.36032E+003    2.42810E+002
   6.0310   4.34865E+003    1.80690E+002
   6.0320   4.31768E+003    1.53150E+002
   6.0330   4.31201E+003    1.61570E+002
   6.0340   4.39648E+003    1.39790E+002
   6.0350   4.43717E+003    1.31400E+002
   6.0370   4.36797E+003    1.45540E+002
   6.0380   4.39213E+003    1.53230E+002
   6.0390   4.40339E+003    1.71460E+002
   6.0420   4.44616E+003    2.02030E+002
   6.0430   4.41804E+003    2.79400E+002
   6.0440   4.39534E+003    3.04760E+002
   6.0450   4.41985E+003    4.61190E+002
   6.0470   4.40222E+003    6.47580E+002
   6.0480   4.37804E+003    1.36134E+003
   6.0500   4.35509E+003    1.98787E+003
   6.0510   4.37288E+003    2.50450E+003
   6.0530   4.33400E+003    3.95077E+003
   6.0540   4.37553E+003    4.76580E+003
   6.0550   4.37575E+003    4.65517E+003
   6.0570   4.42030E+003    4.27898E+003
   6.0580   4.30615E+003    4.28999E+003
   6.0600   4.28194E+003    4.28436E+003
   6.0620   4.52471E+003    4.31524E+003
   6.0640   4.43580E+003    4.16466E+003
   6.0650   3.82061E+003    4.18166E+003
   6.0660   3.13648E+003    4.23631E+003
   6.0670   2.25766E+003    4.24057E+003
   6.0680   1.70633E+003    4.26943E+003
   6.0690   1.12304E+003    4.27262E+003
   6.0700   7.66820E+002    4.32814E+003
   6.0720   5.17070E+002    4.18991E+003
   6.0730   3.10560E+002    4.32646E+003
   6.0740   2.49360E+002    4.29592E+003
   6.0760   1.59560E+002    4.31551E+003
   6.0790   1.30960E+002    4.29893E+003
   6.0800   1.30570E+002    4.32007E+003
   6.0810   1.37520E+002    4.34113E+003
   6.0840   1.45840E+002    4.35095E+003
   6.0860   1.71810E+002    4.30923E+003
   6.0880   2.53930E+002    4.30647E+003
   6.0910   4.15240E+002    4.33228E+003
   6.0920   7.99320E+002    4.35015E+003
   6.0930   1.23609E+003    4.32710E+003
   6.0950   2.61105E+003    4.38591E+003
   6.0970   4.08858E+003    4.34589E+003
   6.0990   4.93500E+003    4.39115E+003
   6.1000   4.70282E+003    4.34421E+003
   6.1020   4.34586E+003    4.36884E+003
   6.1040   4.39679E+003    4.32338E+003
   6.1050   4.40352E+003    4.35774E+003
   6.1060   4.45895E+003    4.33663E+003
   6.1070   4.45330E+003    4.37843E+003
   6.1090   4.44670E+003    4.33414E+003
   6.1110   4.51546E+003    4.37901E+003
   6.1120   4.47595E+003    4.34345E+003
   6.1140   4.46875E+003    4.36797E+003
   6.1150   4.46990E+003    4.28002E+003
   6.1160   4.49911E+003    4.40938E+003
   6.1180   4.51257E+003    4.77908E+003
   6.1190   4.50268E+003    4.83162E+003
   6.1200   4.51943E+003    4.53282E+003
   6.1210   4.51441E+003    3.96805E+003
   6.1230   4.49737E+003    2.45838E+003
   6.1250   4.56727E+003    8.67310E+002
   6.1260   4.57655E+003    5.07650E+002
   6.1280   4.57657E+003    3.25300E+002
   6.1290   4.57835E+003    1.85650E+002
   6.1310   4.59996E+003    1.78180E+002
   6.1320   4.62253E+003    1.54280E+002
   6.1330   4.61188E+003    1.47640E+002
   6.1340   4.54560E+003    1.39670E+002
   6.1360   4.54560E+003    1.46680E+002
   6.1370   4.58140E+003    1.58580E+002
   6.1380   4.57071E+003    1.58380E+002
   6.1400   4.57997E+003    1.82500E+002
   6.1410   4.56448E+003    1.98690E+002
   6.1430   4.61269E+003    2.53580E+002
   6.1450   4.58733E+003    4.29310E+002
   6.1460   4.57553E+003    5.11850E+002
   6.1480   4.57686E+003    1.30852E+003
   6.1500   4.53302E+003    1.88398E+003
   6.1510   4.50500E+003    3.63006E+003
   6.1520   4.52537E+003    4.25961E+003
   6.1530   4.50494E+003    4.91355E+003
   6.1560   4.50436E+003    4.64051E+003
   6.1570   4.44099E+003    4.50887E+003
   6.1600   4.38894E+003    4.39859E+003
   6.1620   4.77160E+003    4.43486E+003
   6.1640   4.91415E+003    4.40040E+003
   6.1650   4.71592E+003    4.37034E+003
   6.1660   3.81005E+003    4.36327E+003
   6.1670   3.29894E+003    4.38899E+003
   6.1680   2.20184E+003    4.38892E+003
   6.1690   1.36133E+003    4.43635E+003
   6.1700   8.12860E+002    4.43159E+003
   6.1710   5.54680E+002    4.41319E+003
   6.1720   3.67790E+002    4.40645E+003
   6.1730   3.09300E+002    4.51918E+003
   6.1760   1.77280E+002    4.39388E+003
   6.1770   1.57980E+002    4.34109E+003
   6.1780   1.41130E+002    4.40031E+003
   6.1800   1.29530E+002    4.42842E+003
   6.1810   1.41730E+002    4.41577E+003
   6.1830   1.46440E+002    4.42801E+003
   6.1850   1.79980E+002    4.45571E+003
   6.1870   2.61360E+002    4.42826E+003
   6.1880   3.38840E+002    4.42440E+003
   6.1890   3.89180E+002    4.40535E+003
   6.1900   6.24190E+002    4.39169E+003
   6.1920   7.67340E+002    4.45132E+003
   6.1940   1.26144E+003    4.45766E+003
   6.1950   1.93167E+003    4.45522E+003
   6.1970   2.72329E+003    4.41517E+003
   6.1980   4.70000E+003    4.45783E+003
   6.1990   4.98265E+003    4.44513E+003
   6.2000   4.90020E+003    4.42554E+003
   6.2010   4.66409E+003    4.40384E+003
   6.2020   4.50606E+003    4.41517E+003
   6.2040   4.48005E+003    4.44456E+003
   6.2060   4.59331E+003    4.44820E+003
   6.2070   4.55464E+003    4.52187E+003
   6.2080   4.56393E+003    4.43723E+003
   6.2090   4.60003E+003    4.44807E+003
   6.2100   4.48404E+003    4.51192E+003
   6.2120   4.58923E+003    4.44079E+003
   6.2130   4.56168E+003    4.49570E+003
   6.2140   4.62053E+003    4.47101E+003
   6.2160   4.60403E+003    4.40523E+003
   6.2170   4.50912E+003    4.43393E+003
   6.2190   4.56026E+003    4.80363E+003
   6.2200   4.58252E+003    4.85776E+003
   6.2210   4.55510E+003    4.31135E+003
   6.2220   4.59394E+003    3.28214E+003
   6.2240   4.57953E+003    2.54020E+003
   6.2250   4.60432E+003    1.31724E+003
   6.2260   4.55553E+003    7.11300E+002
   6.2270   4.52629E+003    4.62580E+002
   6.2290   4.51326E+003    3.19230E+002
   6.2300   4.51470E+003    2.42050E+002
   6.2320   4.48518E+003    1.70750E+002
   6.2340   4.52498E+003    1.52980E+002
   6.2360   4.62763E+003    1.45370E+002
   6.2370   4.54096E+003    1.48030E+002
   6.2380   4.51747E+003    1.61020E+002
   6.2390   4.50489E+003    1.75500E+002
   6.2410   4.46872E+003    1.96740E+002
   6.2430   4.48335E+003    2.50740E+002
   6.2440   4.48294E+003    2.81260E+002
   6.2450   4.47676E+003    3.75460E+002
   6.2460   4.46379E+003    4.80530E+002
   6.2480   4.49076E+003    6.37460E+002
   6.2490   4.42532E+003    1.21397E+003
   6.2510   4.43899E+003    2.07522E+003
   6.2520   4.43893E+003    2.82237E+003
   6.2530   4.46728E+003    3.73500E+003
   6.2540   4.39546E+003    4.56464E+003
   6.2550   4.41806E+003    4.76905E+003
   6.2570   4.37768E+003    4.61397E+003
   6.2580   4.37768E+003    4.31321E+003
   6.2590   4.42605E+003    4.33979E+003
   6.2610   4.30601E+003    4.35919E+003
   6.2620   4.35432E+003    4.30810E+003
   6.2630   4.60244E+003    4.31021E+003
   6.2640   4.81965E+003    4.30328E+003
   6.2650   4.70392E+003    4.35605E+003
   6.2660   4.28194E+003    4.32472E+003
   6.2670   2.94806E+003    4.32873E+003
   6.2690   2.34758E+003    4.36382E+003
   6.2700   1.36090E+003    4.35237E+003
   6.2710   9.36410E+002    4.34392E+003
   6.2720   6.07250E+002    4.29003E+003
   6.2730   4.58670E+002    4.34395E+003
   6.2740   3.48250E+002    4.33739E+003
   6.2760   2.15450E+002    4.35182E+003
   6.2770   1.63920E+002    4.31270E+003
   6.2780   1.56110E+002    4.36097E+003
   6.2790   1.32050E+002    4.34239E+003
   6.2810   1.34630E+002    4.31408E+003
   6.2830   1.39470E+002    4.40371E+003
   6.2850   1.59360E+002    4.35012E+003
   6.2860   1.70240E+002    4.31021E+003
   6.2880   2.08790E+002    4.31043E+003
   6.2900   3.60710E+002    4.35427E+003
   6.2930   6.19230E+002    4.37904E+003
   6.2950   1.21950E+003    4.35363E+003
   6.2970   2.33480E+003    4.37770E+003
   6.2980   3.84412E+003    4.36533E+003
   6.3000   4.74492E+003    4.39676E+003
   6.3020   4.54837E+003    4.36262E+003
   6.3030   4.43015E+003    4.35354E+003
   6.3050   4.39824E+003    4.38283E+003
   6.3070   4.44362E+003    4.40421E+003
   6.3090   4.45845E+003    4.40254E+003
   6.3100   4.44045E+003    4.41371E+003
   6.3110   4.43470E+003    4.43394E+003
   6.3120   4.48123E+003    4.44128E+003
   6.3130   4.49086E+003    4.44157E+003
   6.3140   4.47145E+003    4.40305E+003
   6.3160   4.49340E+003    4.41686E+003
   6.3190   4.52184E+003    4.35110E+003
   6.3200   4.48052E+003    4.83489E+003
   6.3210   4.54803E+003    4.48758E+003
   6.3230   4.50302E+003    3.48763E+003
   6.3250   4.49163E+003    1.94494E+003
   6.3280   4.50585E+003    7.06910E+002
   6.3300   4.50494E+003    2.94770E+002
   6.3320   4.50313E+003    1.93530E+002
   6.3350   4.42813E+003    1.60210E+002
   6.3370   4.43428E+003    1.51010E+002
   6.3390   4.52964E+003    1.67210E+002
   6.3410   4.53526E+003    1.93830E+002
   6.3420   4.52433E+003    2.07600E+002
   6.3440   4.54185E+003    2.50100E+002
   6.3460   4.53883E+003    3.45610E+002
   6.3470   4.54673E+003    5.78320E+002
   6.3480   4.53412E+003    7.49190E+002
   6.3500   4.55966E+003    1.21358E+003
   6.3510   4.56547E+003    1.62574E+003
   6.3520   4.49272E+003    2.51122E+003
   6.3530   4.53590E+003    4.03062E+003
   6.3540   4.50263E+003    4.48537E+003
   6.3560   4.56026E+003    4.98580E+003
   6.3570   4.55434E+003    4.57839E+003
   6.3580   4.57916E+003    4.43611E+003
   6.3590   4.56015E+003    4.51652E+003
   6.3620   4.47216E+003    4.51993E+003
   6.3640   4.69198E+003    4.50468E+003
   6.3660   4.97169E+003    4.59098E+003
   6.3670   4.54122E+003    4.51368E+003
   6.3690   2.23102E+003    4.54128E+003
   6.3700   1.80335E+003    4.56197E+003
   6.3710   9.85860E+002    4.52424E+003
   6.3720   7.01960E+002    4.62808E+003
   6.3740   3.81360E+002    4.59128E+003
   6.3760   2.80370E+002    4.52211E+003
   6.3770   1.92290E+002    4.61011E+003
   6.3780   1.63010E+002    4.59202E+003
   6.3800   1.42220E+002    4.56414E+003
   6.3810   1.36400E+002    4.54773E+003
   6.3820   1.41260E+002    4.55304E+003
   6.3830   1.47110E+002    4.57035E+003
   6.3840   1.67980E+002    4.61374E+003
   6.3850   1.80740E+002    4.50533E+003
   6.3880   2.15630E+002    4.55683E+003
   6.3890   2.97070E+002    4.61203E+003
   6.3910   4.70350E+002    4.58978E+003
   6.3940   1.00351E+003    4.55224E+003
   6.3960   2.33013E+003    4.57883E+003
   6.3990   3.90403E+003    4.60874E+003
   6.4000   4.22090E+003    4.60759E+003
   6.4030   3.62585E+003    4.64562E+003
   6.4040   3.77227E+003    4.67168E+003
   6.4060   3.71548E+003    4.62395E+003
   6.4080   3.52608E+003    4.64259E+003
   6.4100   3.71040E+003    4.62195E+003
   6.4120   3.69940E+003    4.64067E+003
   6.4130   3.88053E+003    4.64791E+003
   6.4150   3.96067E+003    4.65484E+003
   6.4160   3.60639E+003    4.59557E+003
   6.4170   3.85338E+003    4.67836E+003
   6.4180   3.86012E+003    5.04073E+003
   6.4190   3.82735E+003    5.09617E+003
   6.4210   3.97565E+003    4.50606E+003
   6.4220   3.89057E+003    3.29691E+003
   6.4230   3.97276E+003    2.43407E+003
   6.4260   3.81382E+003    1.12407E+003
   6.4270   4.04906E+003    6.44720E+002
   6.4280   3.89263E+003    3.96640E+002
   6.4300   4.04332E+003    2.79290E+002
   6.4310   4.06361E+003    2.36160E+002
   6.4320   4.07516E+003    2.13390E+002
   6.4330   4.07886E+003    1.70600E+002
   6.4340   4.17002E+003    1.64190E+002
   6.4350   4.21441E+003    1.59860E+002
   6.4370   4.25804E+003    1.62200E+002
   6.4400   4.46502E+003    1.93420E+002
   6.4420   4.56102E+003    2.05900E+002
   6.4440   4.64715E+003    3.21590E+002
   6.4450   4.56088E+003    3.97190E+002
   6.4470   4.61185E+003    5.97600E+002
   6.4500   4.44519E+003    2.05848E+003
   6.4520   4.61967E+003    3.84741E+003
   6.4530   4.55479E+003    5.01936E+003
   6.4550   4.52123E+003    5.19931E+003
   6.4560   4.62094E+003    5.02079E+003
   6.4580   4.73662E+003    4.66094E+003
   6.4600   4.68122E+003    4.68950E+003
   6.4630   4.76119E+003    4.70411E+003
   6.4640   4.73918E+003    4.73777E+003
   6.4650   4.76751E+003    4.77164E+003
   6.4670   4.80414E+003    4.70913E+003
   6.4690   4.80122E+003    4.73354E+003
   6.4720   4.80271E+003    4.72323E+003
   6.4740   4.76594E+003    4.73268E+003
   6.4760   4.66340E+003    4.71846E+003
   6.4780   4.66262E+003    4.69662E+003
   6.4790   4.64528E+003    4.75142E+003
   6.4800   4.61973E+003    4.69540E+003
   6.4810   4.68755E+003    4.72361E+003
   6.4820   4.79115E+003    4.73725E+003
   6.4830   4.82841E+003    4.70475E+003
   6.4840   4.84043E+003    4.73689E+003
   6.4850   4.75436E+003    4.74390E+003
   6.4870   4.74288E+003    4.76328E+003
   6.4890   4.69676E+003    4.69750E+003
   6.4920   4.72078E+003    4.80757E+003
   6.4930   4.67152E+003    4.83164E+003
   6.4950   4.67835E+003    4.74390E+003
   6.4970   4.79561E+003    4.77772E+003
   6.4980   4.69215E+003    4.75674E+003
   6.5000   4.71187E+003    4.73014E+003
   6.5020   4.76019E+003    4.74045E+003
   6.5040   4.75735E+003    4.73324E+003
   6.5050   4.86570E+003    4.81013E+003
   6.5060   4.76634E+003    4.73827E+003
   6.5070   4.80417E+003    4.76832E+003
   6.5080   4.80253E+003    4.77885E+003
   6.5090   4.74112E+003    4.74719E+003
   6.5100   4.79029E+003    4.68643E+003
   6.5120   4.78009E+003    4.70508E+003
   6.5140   4.77636E+003    4.68371E+003
   6.5150   4.76190E+003    4.66441E+003
   6.5160   4.77374E+003    5.00998E+003
   6.5190   4.73679E+003    5.18521E+003
   6.5230   4.83401E+003    3.79800E+003
   6.5240   4.76472E+003    1.98137E+003
   6.5250   4.80732E+003    9.41970E+002
   6.5260   4.86716E+003    6.40640E+002
   6.5270   4.79243E+003    4.60110E+002
   6.5280   4.81186E+003    3.03690E+002
   6.5290   4.81392E+003    2.27160E+002
   6.5310   4.77971E+003    2.02100E+002
   6.5320   4.75466E+003    1.79710E+002
   6.5330   4.78626E+003    1.74360E+002
   6.5370   4.74123E+003    1.64910E+002
   6.5380   4.72889E+003    1.88310E+002
   6.5390   4.80287E+003    1.88770E+002
   6.5410   4.73050E+003    2.10880E+002
   6.5430   4.80238E+003    2.76260E+002
   6.5440   4.80470E+003    4.11060E+002
   6.5450   4.86133E+003    4.99600E+002
   6.5460   4.74686E+003    7.53220E+002
   6.5470   4.84740E+003    1.28036E+003
   6.5510   4.79802E+003    1.85618E+003
   6.5520   4.80478E+003    4.97192E+003
   6.5560   4.82723E+003    5.25495E+003
   6.5570   4.75650E+003    4.69519E+003
   6.5580   4.82879E+003    4.70321E+003
   6.5590   4.78279E+003    4.83830E+003
   6.5620   4.85945E+003    4.79878E+003
   6.5630   4.81534E+003    4.83887E+003
   6.5650   4.78590E+003    4.83691E+003
   6.5680   4.79847E+003    4.81799E+003
   6.5700   4.81593E+003    4.77384E+003
   6.5720   4.72497E+003    4.74013E+003
   6.5730   4.79345E+003    4.69460E+003
   6.5750   4.76778E+003    4.79916E+003
   6.5760   4.81739E+003    4.73694E+003
   6.5770   4.77705E+003    4.82515E+003
   6.5790   4.77121E+003    4.79216E+003
   6.5800   4.74565E+003    4.83358E+003
   6.5820   4.81572E+003    4.77659E+003
   6.5840   4.78105E+003    4.78288E+003
   6.5850   4.82902E+003    4.79522E+003
   6.5870   4.81739E+003    4.77516E+003
   6.5880   4.81053E+003    4.74940E+003
   6.5890   4.82014E+003    4.75106E+003
   6.5910   4.80321E+003    4.75644E+003
   6.5920   4.81467E+003    4.76111E+003
   6.5930   4.83531E+003    4.72490E+003
   6.5940   4.75731E+003    4.76770E+003
   6.5950   4.77014E+003    4.79232E+003
   6.5970   4.79894E+003    4.73853E+003
   6.5990   4.79569E+003    4.75612E+003
   6.6010   4.78570E+003    4.74895E+003
   6.6020   4.80300E+003    4.77547E+003
   6.6040   4.77101E+003    4.70311E+003
   6.6060   4.71318E+003    4.70622E+003
   6.6070   4.69128E+003    4.78112E+003
   6.6090   4.71838E+003    4.74516E+003
   6.6100   4.77715E+003    4.69321E+003
   6.6110   4.70991E+003    4.70615E+003
   6.6120   4.72385E+003    4.66824E+003
   6.6130   4.74010E+003    4.63892E+003
   6.6160   4.72141E+003    4.64519E+003
   6.6170   4.65396E+003    4.55578E+003
   6.6190   4.64544E+003    4.82443E+003
   6.6210   4.61892E+003    4.69282E+003
   6.6220   4.61375E+003    4.05582E+003
   6.6230   4.57478E+003    2.27327E+003
   6.6250   4.61830E+003    1.31281E+003
   6.6260   4.53515E+003    7.23760E+002
   6.6290   4.57469E+003    3.74030E+002
   6.6320   4.54735E+003    2.47290E+002
   6.6340   4.46948E+003    1.69780E+002
   6.6350   4.45854E+003    1.62820E+002
   6.6360   4.47484E+003    1.59600E+002
   6.6380   4.52589E+003    1.61910E+002
   6.6390   4.44157E+003    1.73000E+002
   6.6410   4.41874E+003    1.80160E+002
   6.6440   4.41695E+003    2.49330E+002
   6.6460   4.48233E+003    3.46790E+002
   6.6470   4.41052E+003    5.80760E+002
   6.6480   4.33092E+003    9.98740E+002
   6.6490   4.31044E+003    1.56522E+003
   6.6510   4.33421E+003    2.07697E+003
   6.6520   4.33067E+003    3.37736E+003
   6.6540   4.29196E+003    4.62827E+003
   6.6550   4.34216E+003    4.62017E+003
   6.6560   4.25183E+003    4.37278E+003
   6.6590   4.30748E+003    4.14482E+003
   6.6600   4.20134E+003    4.27486E+003
   6.6610   4.17410E+003    4.25988E+003
   6.6630   4.67682E+003    4.18965E+003
   6.6660   4.55281E+003    4.18563E+003
   6.6680   2.71730E+003    4.22888E+003
   6.6690   1.94014E+003    4.11608E+003
   6.6700   1.13999E+003    4.16996E+003
   6.6710   5.21170E+002    4.15851E+003
   6.6730   2.93250E+002    4.12067E+003
   6.6750   2.11850E+002    4.12347E+003
   6.6780   1.73110E+002    4.16900E+003
   6.6790   1.28200E+002    4.07458E+003
   6.6800   1.33980E+002    4.02300E+003
   6.6810   1.32130E+002    4.04118E+003
   6.6820   1.39150E+002    3.99816E+003
   6.6850   1.56580E+002    4.01179E+003
   6.6860   1.65440E+002    3.99796E+003
   6.6870   1.96870E+002    3.99747E+003
   6.6890   3.68700E+002    4.00440E+003
   6.6910   4.51750E+002    3.97264E+003
   6.6920   6.16630E+002    3.93139E+003
   6.6930   8.94050E+002    3.95703E+003
   6.6950   1.97303E+003    3.87129E+003
   6.6960   3.00999E+003    3.87550E+003
   6.6970   3.61530E+003    3.85294E+003
   6.6990   4.28417E+003    3.90532E+003
   6.7000   4.10667E+003    3.81122E+003
   6.7010   3.92628E+003    3.83496E+003
   6.7020   3.72631E+003    3.84583E+003
   6.7040   3.72763E+003    3.79321E+003
   6.7050   3.77508E+003    3.78063E+003
   6.7070   3.72554E+003    3.73381E+003
   6.7080   3.71663E+003    3.72223E+003
   6.7090   3.68850E+003    3.73405E+003
   6.7110   3.70836E+003    3.72431E+003
   6.7130   3.69280E+003    3.66579E+003
   6.7150   3.66991E+003    3.61282E+003
   6.7160   3.63269E+003    3.54252E+003
   6.7170   3.59979E+003    3.65575E+003
   6.7180   3.57950E+003    3.88268E+003
   6.7200   3.57857E+003    3.90220E+003
   6.7210   3.60262E+003    3.09554E+003
   6.7240   3.56960E+003    1.98645E+003
   6.7250   3.56722E+003    6.14610E+002
   6.7270   3.54150E+003    3.35050E+002
   6.7290   3.52702E+003    2.36030E+002
   6.7300   3.54650E+003    2.02450E+002
   6.7310   3.55025E+003    1.58990E+002
   6.7320   3.53412E+003    1.46100E+002
   6.7340   3.50396E+003    1.42970E+002
   6.7360   3.55603E+003    1.33500E+002
   6.7370   3.54586E+003    1.29790E+002
   6.7380   3.47089E+003    1.45480E+002
   6.7390   3.55904E+003    1.55510E+002
   6.7410   3.55181E+003    1.77020E+002
   6.7420   3.48405E+003    1.89200E+002
   6.7440   3.50542E+003    2.19370E+002
   6.7460   3.52676E+003    3.11140E+002
   6.7470   3.59132E+003    4.76250E+002
   6.7500   3.51520E+003    1.71191E+003
   6.7520   3.60724E+003    2.24527E+003
   6.7540   3.55328E+003    3.80103E+003
   6.7560   3.51718E+003    3.70056E+003
   6.7570   3.55622E+003    3.36263E+003
   6.7580   3.59083E+003    3.44080E+003
   6.7590   3.46760E+003    3.48578E+003
   6.7610   3.45941E+003    3.52803E+003
   6.7620   3.59890E+003    3.54852E+003
   6.7640   3.82985E+003    3.55905E+003
   6.7660   3.55057E+003    3.54836E+003
   6.7680   2.68556E+003    3.50908E+003
   6.7700   1.29322E+003    3.57650E+003
   6.7710   8.12860E+002    3.47719E+003
   6.7730   3.50480E+002    3.51123E+003
   6.7740   2.51340E+002    3.60571E+003
   6.7750   1.93910E+002    3.56047E+003
   6.7760   1.44130E+002    3.56601E+003
   6.7780   1.34880E+002    3.54137E+003
   6.7790   1.20470E+002    3.55256E+003
   6.7810   1.24250E+002    3.56806E+003
   6.7820   1.25950E+002    3.56343E+003
   6.7840   1.48780E+002    3.55073E+003
   6.7850   1.46980E+002    3.55172E+003
   6.7860   2.13280E+002    3.56547E+003
   6.7900   2.59060E+002    3.48813E+003
   6.7910   4.42700E+002    3.52665E+003
   6.7920   7.74820E+002    3.51691E+003
   6.7950   1.24903E+003    3.55376E+003
   6.7960   2.73199E+003    3.63762E+003
   6.7980   3.57857E+003    3.65063E+003
   6.7990   3.91311E+003    3.64446E+003
   6.8010   3.96074E+003    3.59743E+003
   6.8030   3.53570E+003    3.60191E+003
   6.8050   3.63049E+003    3.62089E+003
   6.8060   3.60860E+003    3.61457E+003
   6.8090   3.60576E+003    3.62977E+003
   6.8100   3.64935E+003    3.67268E+003
   6.8110   3.67486E+003    3.61958E+003
   6.8120   3.63330E+003    3.64382E+003
   6.8150   3.65432E+003    3.65286E+003
   6.8170   3.67339E+003    3.60822E+003
   6.8180   3.66867E+003    3.75606E+003
   6.8200   3.71136E+003    4.03655E+003
   6.8220   3.75230E+003    2.94749E+003
   6.8240   3.79760E+003    1.28828E+003
   6.8260   3.78154E+003    5.06270E+002
   6.8280   3.81592E+003    3.59600E+002
   6.8300   3.78929E+003    1.94780E+002
   6.8310   3.75436E+003    1.44810E+002
   6.8330   3.83985E+003    1.50270E+002
   6.8370   3.83496E+003    1.41150E+002
   6.8380   3.87685E+003    1.42790E+002
   6.8400   3.90327E+003    1.79120E+002
   6.8420   3.97052E+003    2.34410E+002
   6.8430   3.97305E+003    3.12760E+002
   6.8450   3.96989E+003    3.44720E+002
   6.8460   3.95639E+003    4.27810E+002
   6.8470   3.91731E+003    6.49000E+002
   6.8480   3.98027E+003    1.03500E+003
   6.8500   3.93063E+003    1.42580E+003
   6.8530   3.93868E+003    2.60607E+003
   6.8550   4.02283E+003    4.26101E+003
   6.8570   3.99332E+003    4.03759E+003
   6.8590   3.98351E+003    3.96610E+003
   6.8610   4.02408E+003    3.99981E+003
   6.8620   4.05463E+003    4.00816E+003
   6.8640   4.09720E+003    4.03258E+003
   6.8660   4.02087E+003    4.02348E+003
   6.8690   4.05224E+003    4.04276E+003
   6.8710   4.09250E+003    4.03137E+003
   6.8740   4.04759E+003    4.07164E+003
   6.8760   4.09823E+003    4.04476E+003
   6.8780   4.07124E+003    4.05843E+003
   6.8790   4.12918E+003    4.08339E+003
   6.8810   4.11435E+003    4.08960E+003
   6.8830   4.14180E+003    4.12505E+003
   6.8840   4.14103E+003    4.10211E+003
   6.8870   4.14468E+003    4.08091E+003
   6.8890   4.07045E+003    4.15266E+003
   6.8910   4.07587E+003    4.09172E+003
   6.8930   4.11516E+003    4.09148E+003
   6.8940   4.12931E+003    4.11457E+003
   6.8970   4.13141E+003    4.15145E+003
   6.8990   4.15237E+003    4.12172E+003
   6.9010   4.16191E+003    4.13795E+003
   6.9040   4.21065E+003    4.13515E+003
   6.9060   4.15696E+003    4.18335E+003
   6.9080   4.22235E+003    4.18581E+003
   6.9090   4.20540E+003    4.20210E+003
   6.9100   4.19764E+003    4.14478E+003
   6.9110   4.23039E+003    4.19458E+003
   6.9130   4.20527E+003    4.22376E+003
   6.9160   4.20527E+003    4.22477E+003
   6.9180   4.19867E+003    4.14428E+003
   6.9200   4.26304E+003    4.64413E+003
   6.9210   4.29339E+003    4.51360E+003
   6.9240   4.39508E+003    2.17396E+003
   6.9260   4.34600E+003    8.09750E+002
   6.9300   4.39616E+003    4.28930E+002
   6.9320   4.43745E+003    1.83550E+002
   6.9340   4.40326E+003    1.66260E+002
   6.9370   4.39229E+003    1.55790E+002
   6.9390   4.39063E+003    1.62810E+002
   6.9400   4.44785E+003    1.72300E+002
   6.9410   4.43546E+003    2.00900E+002
   6.9430   4.51884E+003    2.65470E+002
   6.9450   4.46187E+003    3.93130E+002
   6.9470   4.49647E+003    5.11290E+002
   6.9480   4.46072E+003    6.38890E+002
   6.9490   4.45050E+003    1.12702E+003
   6.9500   4.47890E+003    1.96708E+003
   6.9520   4.48602E+003    2.68761E+003
   6.9530   4.46074E+003    4.39070E+003
   6.9540   4.52087E+003    4.81581E+003
   6.9570   4.48922E+003    4.73076E+003
   6.9590   4.55858E+003    4.43914E+003
   6.9600   4.48050E+003    4.43144E+003
   6.9620   4.41458E+003    4.50345E+003
   6.9640   4.94841E+003    4.55715E+003
   6.9650   4.96577E+003    4.49837E+003
   6.9660   4.47791E+003    4.49452E+003
   6.9670   2.93069E+003    4.48429E+003
   6.9680   1.95907E+003    4.49380E+003
   6.9700   1.29451E+003    4.52078E+003
   6.9720   7.65060E+002    4.49615E+003
   6.9730   5.17610E+002    4.51177E+003
   6.9750   3.75650E+002    4.49055E+003
   6.9770   1.86030E+002    4.50486E+003
   6.9790   1.45880E+002    4.53054E+003
   6.9820   1.39080E+002    4.51375E+003
   6.9830   1.40650E+002    4.50959E+003
   6.9850   1.68150E+002    4.53849E+003
   6.9860   1.83360E+002    4.57202E+003
   6.9870   2.35180E+002    4.53962E+003
   6.9890   3.40620E+002    4.53185E+003
   6.9900   4.94560E+002    4.51983E+003
   6.9930   6.83250E+002    4.52631E+003
   6.9950   1.48693E+003    4.52984E+003
   6.9960   2.45602E+003    4.62661E+003
   6.9970   3.86299E+003    4.54166E+003
   6.9990   4.72464E+003    4.59894E+003
   7.0000   5.06163E+003    4.56698E+003
   7.0010   4.84090E+003    4.59296E+003
   7.0020   4.60532E+003    4.60592E+003
   7.0040   4.66874E+003    4.56551E+003
   7.0060   4.66887E+003    4.61427E+003
   7.0070   4.67451E+003    4.67549E+003
   7.0080   4.65250E+003    4.63582E+003
   7.0110   4.68635E+003    4.65471E+003
   7.0120   4.65515E+003    4.67969E+003
   7.0130   4.72362E+003    4.66939E+003
   7.0150   4.66242E+003    4.71489E+003
   7.0170   4.73318E+003    4.61263E+003
   7.0180   4.75154E+003    4.65129E+003
   7.0190   4.75460E+003    4.76984E+003
   7.0210   4.77452E+003    5.19567E+003
   7.0230   4.76693E+003    4.71261E+003
   7.0240   4.78655E+003    3.84831E+003
   7.0260   4.81409E+003    2.86204E+003
   7.0270   4.80546E+003    1.42629E+003
   7.0280   4.91616E+003    7.66430E+002
   7.0290   4.87081E+003    4.25120E+002
   7.0300   4.86458E+003    3.41400E+002
   7.0320   4.93310E+003    2.43030E+002
   7.0340   4.97718E+003    2.01940E+002
   7.0360   4.96105E+003    1.76800E+002
   7.0390   4.94381E+003    1.66040E+002
   7.0400   4.96938E+003    1.87850E+002
   7.0410   4.99092E+003    2.00050E+002
   7.0430   5.02244E+003    2.48850E+002
   7.0440   5.08022E+003    3.01830E+002
   7.0460   5.10000E+003    3.89000E+002
   7.0480   5.12498E+003    4.82090E+002
   7.0510   5.14087E+003    1.23648E+003
   7.0520   5.15488E+003    2.20657E+003
   7.0530   5.17257E+003    3.03845E+003
   7.0550   5.19730E+003    4.47219E+003
   7.0560   5.26486E+003    5.49178E+003
   7.0570   5.21196E+003    5.54082E+003
   7.0580   5.19500E+003    5.40647E+003
   7.0610   5.25927E+003    5.17782E+003
   7.0620   5.22206E+003    5.20472E+003
   7.0630   5.16690E+003    5.24973E+003
   7.0640   5.35088E+003    5.24293E+003
   7.0660   5.77926E+003    5.33005E+003
   7.0670   5.81433E+003    5.28920E+003
   7.0680   5.22795E+003    5.33309E+003
   7.0690   3.82270E+003    5.32520E+003
   7.0710   2.63371E+003    5.34193E+003
   7.0730   1.67984E+003    5.31401E+003
   7.0740   1.01217E+003    5.38271E+003
   7.0750   6.16120E+002    5.30915E+003
   7.0770   4.27340E+002    5.35404E+003
   7.0790   2.17980E+002    5.39193E+003
   7.0800   2.04250E+002    5.43438E+003
   7.0820   1.68800E+002    5.40438E+003
   7.0840   1.73390E+002    5.40173E+003
   7.0850   1.58470E+002    5.39558E+003
   7.0870   1.63000E+002    5.36685E+003
   7.0890   2.50820E+002    5.42593E+003
   7.0900   2.79370E+002    5.44734E+003
   7.0920   4.04300E+002    5.41485E+003
   7.0930   5.10600E+002    5.41380E+003
   7.0940   6.80330E+002    5.40266E+003
   7.0960   1.13499E+003    5.40217E+003
   7.0990   2.07903E+003    5.46219E+003
   7.1010   5.64095E+003    5.44532E+003
   7.1030   5.86415E+003    5.53258E+003
   7.1050   5.57104E+003    5.48079E+003
   7.1070   5.47072E+003    5.48473E+003
   7.1090   5.48339E+003    5.47090E+003
   7.1100   5.45953E+003    5.47532E+003
   7.1120   5.45000E+003    5.44909E+003
   7.1130   5.57027E+003    5.56725E+003
   7.1150   5.50772E+003    5.46211E+003
   7.1160   5.52798E+003    5.46311E+003
   7.1170   5.49161E+003    5.42629E+003
   7.1190   5.55691E+003    5.45573E+003
   7.1200   5.56240E+003    5.50881E+003
   7.1210   5.50357E+003    5.92954E+003
   7.1230   5.53641E+003    5.83412E+003
   7.1240   5.54409E+003    5.57024E+003
   7.1260   5.52417E+003    3.25105E+003
   7.1290   5.51113E+003    2.06555E+003
   7.1310   5.48342E+003    6.71110E+002
   7.1320   5.32758E+003    4.67520E+002
   7.1340   5.38117E+003    3.24220E+002
   7.1350   5.28011E+003    2.48000E+002
   7.1360   5.35027E+003    2.23280E+002
   7.1380   5.28468E+003    2.08320E+002
   7.1400   5.50262E+003    2.13440E+002
   7.1410   5.50467E+003    2.30920E+002
   7.1420   5.47044E+003    2.39190E+002
   7.1430   5.39016E+003    2.45090E+002
   7.1450   5.43490E+003    2.98850E+002
   7.1470   5.49699E+003    3.48000E+002
   7.1490   5.44228E+003    5.38500E+002
   7.1500   5.41879E+003    6.84840E+002
   7.1520   5.39796E+003    1.17942E+003
   7.1540   5.32524E+003    2.18658E+003
   7.1550   5.36264E+003    3.86128E+003
   7.1570   5.31434E+003    4.82643E+003
   7.1590   5.22335E+003    5.56960E+003
   7.1600   5.10112E+003    5.65756E+003
   7.1610   5.01689E+003    5.47625E+003
   7.1620   5.00864E+003    5.26544E+003
   7.1640   4.94489E+003    5.37353E+003
   7.1660   4.83139E+003    5.36347E+003
   7.1680   5.01321E+003    5.42529E+003
   7.1700   3.93445E+003    5.44758E+003
   7.1710   3.01836E+003    5.37233E+003
   7.1730   1.90182E+003    5.44954E+003
   7.1740   1.26990E+003    5.47006E+003
   7.1750   9.26150E+002    5.50747E+003
   7.1760   5.21620E+002    5.52524E+003
   7.1800   3.69050E+002    5.56952E+003
   7.1810   2.38880E+002    6.78061E+003
   7.1830   1.91710E+002    8.04206E+003
   7.1850   2.47940E+002    8.46015E+003
   7.1860   3.09740E+002    8.34748E+003
   7.1870   2.71190E+002    8.65911E+003
   7.1880   2.15450E+002    1.68805E+003
   7.1910   6.69900E+001    8.77500E+001
   7.1940   4.78800E+001    4.14400E+001
   7.1960   1.10600E+001    2.66900E+001
   7.1980   3.44000E+000    2.41900E+001
   7.2000   4.25000E+000    1.89800E+001
   7.2010   4.19000E+000    1.87600E+001
   7.2030   4.22000E+000    1.97900E+001
   7.2060   4.18000E+000    1.63700E+001
   7.2070   3.42000E+000    1.54800E+001
   7.2100   4.19000E+000    1.76400E+001
   7.2120   4.13000E+000    1.19000E+001
   7.2130   4.19000E+000    1.15300E+001
   7.2150   4.24000E+000    1.20600E+001
   7.2170   4.18000E+000    1.25100E+001
   7.2180   4.20000E+000    1.05700E+001
   7.2190   4.19000E+000    1.02900E+001
   7.2210   4.21000E+000    9.23000E+000
   7.2220   4.21000E+000    6.53000E+000
   7.2230   4.15000E+000    5.88000E+000
   7.2240   4.23000E+000    6.48000E+000
   7.2260   4.15000E+000    5.64000E+000
   7.2270   4.14000E+000    6.96000E+000
   7.2290   4.18000E+000    8.21000E+000
   7.2310   4.20000E+000    7.61000E+000
   7.2340   4.26000E+000    4.73000E+000
   7.2350   4.13000E+000    4.98000E+000
   7.2360   4.24000E+000    5.18000E+000
   7.2380   4.23000E+000    2.48000E+000
   7.2400   4.22000E+000    5.75000E+000
   7.2420   4.24000E+000    4.08000E+000
   7.2430   4.20000E+000    3.49000E+000
   7.2450   4.22000E+000    4.26000E+000
   7.2470   4.27000E+000    3.16000E+000
   7.2490   4.20000E+000    5.40000E-001
   7.2500   4.16000E+000    8.00000E-002
   7.2520   4.23000E+000    0.00000E+000
   7.2530   4.21000E+000    8.00000E-001
   7.2540   4.25000E+000    8.30000E-001
   7.2560   4.20000E+000    2.30000E-001
   7.2570   4.18000E+000    3.50000E-001
   7.2590   4.15000E+000    9.20000E-001
   7.2610   4.21000E+000    8.40000E-001
   7.2620   4.16000E+000    2.60000E-001
   7.2640   3.45000E+000    1.90000E-001
   7.2660   4.18000E+000    5.00000E-001
   7.2680   4.14000E+000    5.10000E-001
   7.2690   4.17000E+000    3.00000E-002
   7.2710   4.14000E+000    4.90000E-001
   7.2720   4.20000E+000    9.00000E-002
   7.2730   4.19000E+000    1.90000E-001
   7.2740   4.17000E+000    3.60000E-001
   7.2760   4.18000E+000    4.00000E-002
   7.2770   4.19000E+000    5.00000E-002
   7.2800   4.23000E+000    3.80000E-001
   7.2820   4.20000E+000    1.00000E-001
   7.2830   4.19000E+000    3.10000E-001
   7.2840   4.16000E+000    8.10000E-001
   7.2860   4.24000E+000    5.10000E-001
   7.2870   4.25000E+000    1.80000E-001
   7.2890   4.19000E+000    1.40000E-001
   7.2910   4.35000E+000    4.20000E-001
   7.2930   4.26000E+000    1.00000E-002
   7.2940   4.24000E+000    6.00000E-001
   7.2960   4.24000E+000    3.70000E-001
   7.2980   4.21000E+000    4.00000E-002
   7.3010   4.17000E+000    4.40000E-001
