# Supplementary material for: A radial calibration window for analytical ultracentrifugation
Source: PLoS One. 2018 Jul 30;13(7):e0201529. doi: 10.1371/journal.pone.0201529 (PMC6066226; doi:10.1371/journal.pone.0201529)
Supplement: S1 Dataset — (ZIP) [file pone.0201529.s001.zip › ABSscans/00010.RI4]

new artiface
I 4 20.5 50000 0004501 1.2030E11 279 1 
   5.8010   2.96221E+003    3.43657E+003
   5.8020   3.18582E+003    3.46115E+003
   5.8030   3.14398E+003    3.38575E+003
   5.8040   3.26158E+003    3.46271E+003
   5.8050   3.49391E+003    3.54430E+003
   5.8060   3.50473E+003    3.54424E+003
   5.8080   3.60036E+003    3.56741E+003
   5.8100   3.59723E+003    3.75695E+003
   5.8110   3.70465E+003    3.79249E+003
   5.8120   3.76736E+003    3.77718E+003
   5.8130   3.71296E+003    3.80245E+003
   5.8150   3.75518E+003    3.74822E+003
   5.8170   3.88930E+003    3.86373E+003
   5.8190   3.98742E+003    4.24334E+003
   5.8200   3.97896E+003    4.20784E+003
   5.8220   4.11144E+003    3.21766E+003
   5.8240   4.19497E+003    1.55000E+003
   5.8260   4.22162E+003    6.62720E+002
   5.8270   4.28678E+003    4.15420E+002
   5.8290   4.25567E+003    2.97210E+002
   5.8310   4.31843E+003    1.94660E+002
   5.8340   4.34551E+003    1.51980E+002
   5.8360   4.40023E+003    1.53280E+002
   5.8370   4.38599E+003    1.66240E+002
   5.8380   4.44024E+003    1.68310E+002
   5.8410   4.39380E+003    1.87480E+002
   5.8420   4.36806E+003    2.54260E+002
   5.8430   4.40405E+003    2.62090E+002
   5.8450   4.41070E+003    3.77300E+002
   5.8470   4.43231E+003    6.64910E+002
   5.8480   4.41165E+003    1.83889E+003
   5.8490   4.41458E+003    2.08039E+003
   5.8500   4.38797E+003    2.17893E+003
   5.8520   4.34871E+003    3.72851E+003
   5.8530   4.42780E+003    4.36143E+003
   5.8540   4.45466E+003    4.60985E+003
   5.8570   4.35904E+003    4.40960E+003
   5.8590   4.39244E+003    4.26219E+003
   5.8600   4.38270E+003    4.37044E+003
   5.8610   4.36443E+003    4.36534E+003
   5.8630   4.84631E+003    4.28072E+003
   5.8640   4.88298E+003    4.34876E+003
   5.8660   4.44571E+003    4.36460E+003
   5.8680   2.57393E+003    4.37884E+003
   5.8690   1.83114E+003    4.39064E+003
   5.8700   8.94110E+002    4.42363E+003
   5.8710   7.37770E+002    4.36110E+003
   5.8730   4.40400E+002    4.41713E+003
   5.8760   2.24930E+002    4.39132E+003
   5.8770   1.71450E+002    4.40748E+003
   5.8780   1.62700E+002    4.47706E+003
   5.8800   1.47470E+002    4.48855E+003
   5.8810   1.46420E+002    4.45049E+003
   5.8820   1.52180E+002    4.49653E+003
   5.8830   1.45860E+002    4.41877E+003
   5.8840   1.56290E+002    4.38120E+003
   5.8850   1.79480E+002    4.46873E+003
   5.8860   2.05760E+002    4.45942E+003
   5.8870   2.36200E+002    4.51978E+003
   5.8880   3.14390E+002    4.50794E+003
   5.8900   3.70830E+002    4.47740E+003
   5.8910   6.59230E+002    4.47701E+003
   5.8920   8.82570E+002    4.49035E+003
   5.8940   1.32818E+003    4.50799E+003
   5.8950   2.80268E+003    4.53484E+003
   5.8960   3.11247E+003    4.42402E+003
   5.8970   3.99193E+003    4.46698E+003
   5.8990   4.72519E+003    4.52249E+003
   5.9000   4.93142E+003    4.54492E+003
   5.9010   4.81366E+003    4.55983E+003
   5.9030   4.56313E+003    4.51628E+003
   5.9050   4.61035E+003    4.33638E+003
   5.9060   4.57740E+003    4.31333E+003
   5.9070   4.58489E+003    4.35464E+003
   5.9080   4.52645E+003    4.31111E+003
   5.9100   4.46208E+003    4.26003E+003
   5.9110   4.41264E+003    4.25322E+003
   5.9120   4.41232E+003    4.34021E+003
   5.9130   4.37260E+003    4.40454E+003
   5.9140   4.35376E+003    4.39357E+003
   5.9150   4.37498E+003    4.27658E+003
   5.9170   4.43268E+003    4.34515E+003
   5.9180   4.47030E+003    4.49712E+003
   5.9190   4.43250E+003    4.68539E+003
   5.9200   4.37660E+003    3.26088E+003
   5.9220   4.39897E+003    2.86237E+003
   5.9230   4.40295E+003    1.44981E+003
   5.9240   4.37872E+003    1.30972E+003
   5.9270   4.35719E+003    6.45180E+002
   5.9290   4.34394E+003    2.17560E+002
   5.9310   4.35600E+003    1.63820E+002
   5.9320   4.31390E+003    1.65310E+002
   5.9330   4.38387E+003    1.57020E+002
   5.9340   4.31148E+003    1.53980E+002
   5.9350   4.41929E+003    1.39710E+002
   5.9360   4.32358E+003    1.45700E+002
   5.9370   4.35240E+003    1.50650E+002
   5.9380   4.33653E+003    1.64420E+002
   5.9390   4.40044E+003    1.51720E+002
   5.9400   4.39734E+003    1.85620E+002
   5.9420   4.22279E+003    2.28240E+002
   5.9430   4.12860E+003    3.24600E+002
   5.9440   4.10365E+003    3.68770E+002
   5.9450   4.12901E+003    4.97870E+002
   5.9470   4.14499E+003    9.57690E+002
   5.9490   4.25966E+003    1.92601E+003
   5.9500   4.23899E+003    2.01612E+003
   5.9520   4.22328E+003    3.85052E+003
   5.9540   4.21865E+003    4.48772E+003
   5.9550   4.27263E+003    4.38982E+003
   5.9570   4.31973E+003    4.18586E+003
   5.9590   4.29054E+003    4.23857E+003
   5.9610   4.23339E+003    4.23454E+003
   5.9620   4.60708E+003    4.25629E+003
   5.9640   4.76031E+003    4.24084E+003
   5.9650   4.09491E+003    4.23936E+003
   5.9660   3.64084E+003    4.21836E+003
   5.9680   1.73172E+003    4.25217E+003
   5.9690   1.35378E+003    4.23514E+003
   5.9710   7.55950E+002    4.15529E+003
   5.9730   3.48680E+002    4.18340E+003
   5.9740   3.04290E+002    4.19512E+003
   5.9760   2.20550E+002    4.21224E+003
   5.9770   1.35270E+002    4.22070E+003
   5.9780   1.26390E+002    4.27132E+003
   5.9800   1.25530E+002    4.24582E+003
   5.9810   1.33980E+002    4.24682E+003
   5.9820   1.36030E+002    4.24275E+003
   5.9830   1.28610E+002    4.26981E+003
   5.9840   1.44680E+002    4.20664E+003
   5.9850   1.65570E+002    4.23489E+003
   5.9860   1.77120E+002    4.26681E+003
   5.9870   2.05370E+002    4.19004E+003
   5.9880   2.41380E+002    4.16341E+003
   5.9890   2.72450E+002    4.25597E+003
   5.9900   4.25450E+002    4.23913E+003
   5.9920   6.64720E+002    4.23420E+003
   5.9930   9.86440E+002    4.27851E+003
   5.9940   1.22435E+003    4.24758E+003
   5.9950   2.05968E+003    4.21879E+003
   5.9970   3.71461E+003    4.29331E+003
   5.9980   4.59069E+003    4.25856E+003
   5.9990   4.76159E+003    4.24348E+003
   6.0010   4.40687E+003    4.18928E+003
   6.0020   4.33477E+003    4.22285E+003
   6.0030   4.32134E+003    4.23277E+003
   6.0040   4.29572E+003    4.20997E+003
   6.0060   4.31785E+003    4.25607E+003
   6.0070   4.28355E+003    4.19871E+003
   6.0080   4.34502E+003    4.28770E+003
   6.0110   4.29713E+003    4.19263E+003
   6.0120   4.35665E+003    4.26772E+003
   6.0130   4.30785E+003    4.28054E+003
   6.0140   4.31446E+003    4.19446E+003
   6.0150   4.28345E+003    4.15713E+003
   6.0160   4.31213E+003    4.22692E+003
   6.0170   4.37983E+003    4.49214E+003
   6.0180   4.35087E+003    4.68349E+003
   6.0200   4.33008E+003    4.60408E+003
   6.0210   4.33727E+003    3.62328E+003
   6.0250   4.35034E+003    1.87034E+003
   6.0260   4.28497E+003    8.58230E+002
   6.0280   4.30785E+003    3.86020E+002
   6.0290   4.31180E+003    3.10220E+002
   6.0310   4.32562E+003    1.93310E+002
   6.0330   4.29424E+003    1.52740E+002
   6.0350   4.37240E+003    1.40680E+002
   6.0370   4.37509E+003    1.40480E+002
   6.0380   4.40256E+003    1.59670E+002
   6.0400   4.43239E+003    1.81890E+002
   6.0410   4.42112E+003    2.06180E+002
   6.0420   4.40365E+003    2.21760E+002
   6.0430   4.40661E+003    2.97190E+002
   6.0450   4.42536E+003    3.43600E+002
   6.0470   4.39214E+003    5.99520E+002
   6.0480   4.38387E+003    1.02969E+003
   6.0500   4.43867E+003    2.18747E+003
   6.0510   4.36789E+003    3.36469E+003
   6.0530   4.31913E+003    4.45177E+003
   6.0550   4.35125E+003    4.56701E+003
   6.0560   4.30908E+003    4.28547E+003
   6.0570   4.32335E+003    4.28233E+003
   6.0600   4.27188E+003    4.32964E+003
   6.0620   4.53043E+003    4.29221E+003
   6.0630   4.74108E+003    4.24887E+003
   6.0640   4.70578E+003    4.21186E+003
   6.0650   4.20375E+003    4.17857E+003
   6.0660   3.37080E+003    4.19973E+003
   6.0670   2.86044E+003    4.23092E+003
   6.0690   1.40916E+003    4.27808E+003
   6.0700   8.29540E+002    4.25442E+003
   6.0710   6.08610E+002    4.26943E+003
   6.0720   3.98180E+002    4.30709E+003
   6.0740   2.52430E+002    4.27979E+003
   6.0760   1.46210E+002    4.30621E+003
   6.0770   1.36290E+002    4.32441E+003
   6.0790   1.32010E+002    4.34269E+003
   6.0800   1.32530E+002    4.28993E+003
   6.0810   1.23490E+002    4.37355E+003
   6.0830   1.42170E+002    4.34222E+003
   6.0850   1.68300E+002    4.31692E+003
   6.0860   1.85570E+002    4.31852E+003
   6.0880   2.46380E+002    4.33611E+003
   6.0900   5.15020E+002    4.36720E+003
   6.0910   6.41180E+002    4.34808E+003
   6.0920   9.39540E+002    4.34217E+003
   6.0930   1.49601E+003    4.34373E+003
   6.0940   2.26886E+003    4.29792E+003
   6.0950   2.94483E+003    4.36228E+003
   6.0970   3.99296E+003    4.32107E+003
   6.0990   4.90469E+003    4.29883E+003
   6.1010   4.39624E+003    4.33132E+003
   6.1020   4.30633E+003    4.35398E+003
   6.1040   4.39001E+003    4.29657E+003
   6.1050   4.43733E+003    4.33244E+003
   6.1060   4.44657E+003    4.37507E+003
   6.1070   4.47063E+003    4.37998E+003
   6.1080   4.46879E+003    4.33511E+003
   6.1090   4.44736E+003    4.39546E+003
   6.1110   4.48997E+003    4.37986E+003
   6.1130   4.51001E+003    4.40289E+003
   6.1140   4.45043E+003    4.40238E+003
   6.1150   4.49660E+003    4.32288E+003
   6.1160   4.46835E+003    4.34079E+003
   6.1180   4.51035E+003    4.73242E+003
   6.1190   4.46081E+003    4.84006E+003
   6.1200   4.53567E+003    4.59579E+003
   6.1210   4.50302E+003    3.69598E+003
   6.1230   4.53673E+003    1.63406E+003
   6.1250   4.55599E+003    7.41770E+002
   6.1260   4.56709E+003    4.90080E+002
   6.1280   4.52470E+003    3.69160E+002
   6.1290   4.55194E+003    2.38160E+002
   6.1300   4.57865E+003    1.94250E+002
   6.1320   4.58312E+003    1.77760E+002
   6.1330   4.57937E+003    1.46110E+002
   6.1340   4.56489E+003    1.45550E+002
   6.1350   4.57592E+003    1.39620E+002
   6.1360   4.57874E+003    1.57510E+002
   6.1380   4.56552E+003    1.63980E+002
   6.1410   4.61565E+003    1.99700E+002
   6.1430   4.58173E+003    2.73850E+002
   6.1450   4.58841E+003    4.56860E+002
   6.1460   4.57738E+003    6.95600E+002
   6.1490   4.55140E+003    1.49300E+003
   6.1500   4.53020E+003    2.28864E+003
   6.1510   4.52596E+003    2.76425E+003
   6.1520   4.54467E+003    3.97590E+003
   6.1530   4.53279E+003    4.55617E+003
   6.1540   4.51782E+003    4.90218E+003
   6.1550   4.48543E+003    4.78958E+003
   6.1560   4.46196E+003    4.53730E+003
   6.1570   4.48424E+003    4.37175E+003
   6.1580   4.52641E+003    4.36796E+003
   6.1600   4.42234E+003    4.44174E+003
   6.1610   4.36023E+003    4.40729E+003
   6.1630   4.86264E+003    4.39364E+003
   6.1640   4.91881E+003    4.38480E+003
   6.1650   4.18630E+003    4.37840E+003
   6.1660   3.64918E+003    4.41143E+003
   6.1670   2.60159E+003    4.42863E+003
   6.1680   2.16054E+003    4.40109E+003
   6.1690   1.41943E+003    4.44975E+003
   6.1700   9.41550E+002    4.47704E+003
   6.1710   6.78960E+002    4.41082E+003
   6.1720   4.02070E+002    4.39705E+003
   6.1730   3.39220E+002    4.44769E+003
   6.1740   2.31310E+002    4.43262E+003
   6.1760   2.16820E+002    4.39599E+003
   6.1770   1.48640E+002    4.45157E+003
   6.1780   1.40970E+002    4.43425E+003
   6.1800   1.35650E+002    4.43655E+003
   6.1810   1.37980E+002    4.42106E+003
   6.1830   1.42320E+002    4.41117E+003
   6.1850   1.85700E+002    4.40293E+003
   6.1870   2.55670E+002    4.42923E+003
   6.1880   3.06900E+002    4.43500E+003
   6.1900   4.19540E+002    4.41023E+003
   6.1920   1.00838E+003    4.41339E+003
   6.1940   1.63300E+003    4.44272E+003
   6.1950   2.16423E+003    4.46693E+003
   6.1970   3.85121E+003    4.48016E+003
   6.1990   4.93416E+003    4.43877E+003
   6.2010   4.64347E+003    4.45582E+003
   6.2020   4.52372E+003    4.44466E+003
   6.2040   4.56125E+003    4.42201E+003
   6.2060   4.54512E+003    4.45462E+003
   6.2070   4.53780E+003    4.44294E+003
   6.2080   4.57139E+003    4.43851E+003
   6.2090   4.54191E+003    4.43738E+003
   6.2100   4.57151E+003    4.44494E+003
   6.2110   4.55649E+003    4.43569E+003
   6.2130   4.55830E+003    4.44024E+003
   6.2140   4.60277E+003    4.47671E+003
   6.2160   4.58874E+003    4.38199E+003
   6.2180   4.51375E+003    4.70404E+003
   6.2200   4.52781E+003    4.68721E+003
   6.2210   4.54436E+003    4.42984E+003
   6.2220   4.61545E+003    3.23414E+003
   6.2240   4.58167E+003    1.67347E+003
   6.2250   4.57102E+003    9.05570E+002
   6.2270   4.47629E+003    6.36510E+002
   6.2290   4.59162E+003    2.96200E+002
   6.2310   4.49225E+003    1.91100E+002
   6.2320   4.52820E+003    1.79310E+002
   6.2340   4.51765E+003    1.45750E+002
   6.2360   4.57084E+003    1.44120E+002
   6.2370   4.61039E+003    1.51760E+002
   6.2390   4.49861E+003    1.63660E+002
   6.2410   4.48353E+003    2.10050E+002
   6.2430   4.47370E+003    2.48050E+002
   6.2440   4.43204E+003    3.38020E+002
   6.2460   4.50378E+003    5.37430E+002
   6.2470   4.42437E+003    7.99260E+002
   6.2480   4.44595E+003    9.30940E+002
   6.2500   4.42636E+003    1.56034E+003
   6.2510   4.45018E+003    2.17894E+003
   6.2530   4.39046E+003    3.90290E+003
   6.2540   4.41877E+003    4.39935E+003
   6.2550   4.42064E+003    4.74928E+003
   6.2560   4.40726E+003    4.79345E+003
   6.2570   4.40554E+003    4.44828E+003
   6.2580   4.41032E+003    4.27906E+003
   6.2590   4.38542E+003    4.30691E+003
   6.2600   4.30793E+003    4.37147E+003
   6.2620   4.44797E+003    4.30086E+003
   6.2630   4.66237E+003    4.36503E+003
   6.2640   4.76754E+003    4.30091E+003
   6.2660   4.01638E+003    4.33474E+003
   6.2670   3.14861E+003    4.35876E+003
   6.2690   1.92387E+003    4.32626E+003
   6.2700   1.57051E+003    4.34741E+003
   6.2710   1.12471E+003    4.33135E+003
   6.2740   3.64190E+002    4.34225E+003
   6.2750   2.09570E+002    4.34964E+003
   6.2760   1.92200E+002    4.36956E+003
   6.2780   1.59040E+002    4.32107E+003
   6.2790   1.45580E+002    4.35305E+003
   6.2800   1.40410E+002    4.36067E+003
   6.2810   1.39840E+002    4.32711E+003
   6.2830   1.42030E+002    4.35238E+003
   6.2850   1.65540E+002    4.37489E+003
   6.2860   1.69340E+002    4.35692E+003
   6.2880   2.18380E+002    4.34265E+003
   6.2900   3.03720E+002    4.31276E+003
   6.2930   5.94020E+002    4.35482E+003
   6.2950   1.23867E+003    4.39657E+003
   6.2970   2.30637E+003    4.36901E+003
   6.2980   4.25284E+003    4.37355E+003
   6.2990   4.69973E+003    4.40788E+003
   6.3000   4.89745E+003    4.40446E+003
   6.3020   4.75500E+003    4.34764E+003
   6.3040   4.43703E+003    4.39655E+003
   6.3050   4.42135E+003    4.41587E+003
   6.3060   4.46958E+003    4.38049E+003
   6.3070   4.49710E+003    4.33802E+003
   6.3080   4.54002E+003    4.40145E+003
   6.3090   4.44747E+003    4.43051E+003
   6.3100   4.46185E+003    4.40952E+003
   6.3110   4.45675E+003    4.43414E+003
   6.3120   4.45550E+003    4.44034E+003
   6.3130   4.45942E+003    4.44849E+003
   6.3150   4.48098E+003    4.38505E+003
   6.3160   4.53382E+003    4.33726E+003
   6.3180   4.48009E+003    4.34400E+003
   6.3190   4.50325E+003    4.73729E+003
   6.3200   4.46306E+003    4.91039E+003
   6.3210   4.48017E+003    4.60532E+003
   6.3230   4.53258E+003    3.39466E+003
   6.3250   4.44286E+003    1.68650E+003
   6.3270   4.50851E+003    7.93750E+002
   6.3280   4.50720E+003    3.72940E+002
   6.3300   4.50263E+003    2.58710E+002
   6.3320   4.51228E+003    2.00660E+002
   6.3340   4.43166E+003    1.60200E+002
   6.3350   4.40803E+003    1.51260E+002
   6.3370   4.40142E+003    1.51000E+002
   6.3390   4.51470E+003    1.52670E+002
   6.3420   4.48888E+003    1.98920E+002
   6.3430   4.51665E+003    2.58760E+002
   6.3440   4.52948E+003    3.13830E+002
   6.3460   4.51731E+003    4.06660E+002
   6.3470   4.47445E+003    6.10060E+002
   6.3490   4.51213E+003    8.25050E+002
   6.3510   4.47634E+003    1.83737E+003
   6.3530   4.52452E+003    3.48578E+003
   6.3540   4.50590E+003    4.60333E+003
   6.3560   4.54684E+003    4.97933E+003
   6.3570   4.54449E+003    4.62231E+003
   6.3580   4.50635E+003    4.53185E+003
   6.3600   4.52566E+003    4.48428E+003
   6.3610   4.43490E+003    4.55381E+003
   6.3620   4.45656E+003    4.49994E+003
   6.3640   4.68963E+003    4.48776E+003
   6.3650   5.03588E+003    4.58837E+003
   6.3660   4.66358E+003    4.57934E+003
   6.3670   3.55404E+003    4.55876E+003
   6.3690   2.66029E+003    4.54863E+003
   6.3710   1.01218E+003    4.56024E+003
   6.3730   4.12320E+002    4.59508E+003
   6.3740   3.17360E+002    4.60051E+003
   6.3760   2.14130E+002    4.56091E+003
   6.3780   1.74890E+002    4.57856E+003
   6.3790   1.41760E+002    4.56788E+003
   6.3800   1.37330E+002    4.57930E+003
   6.3820   1.38970E+002    4.55149E+003
   6.3830   1.47320E+002    4.48681E+003
   6.3840   1.47670E+002    4.52532E+003
   6.3850   1.67160E+002    4.59884E+003
   6.3860   1.85400E+002    4.54971E+003
   6.3890   2.42590E+002    4.56032E+003
   6.3910   4.89230E+002    4.62753E+003
   6.3920   6.13970E+002    4.56048E+003
   6.3930   8.51840E+002    4.59878E+003
   6.3940   1.34217E+003    4.55735E+003
   6.3960   1.93641E+003    4.58634E+003
   6.3970   3.29499E+003    4.54233E+003
   6.3980   4.11990E+003    4.60262E+003
   6.3990   4.31913E+003    4.61343E+003
   6.4010   4.13559E+003    4.61659E+003
   6.4030   3.63376E+003    4.59133E+003
   6.4050   3.72937E+003    4.67663E+003
   6.4060   3.67989E+003    4.61412E+003
   6.4070   3.47045E+003    4.60521E+003
   6.4080   3.59925E+003    4.67531E+003
   6.4100   3.84001E+003    4.58809E+003
   6.4110   3.80214E+003    4.59025E+003
   6.4120   3.64824E+003    4.62279E+003
   6.4140   3.67989E+003    4.63038E+003
   6.4150   3.71704E+003    4.61569E+003
   6.4160   3.63074E+003    4.51183E+003
   6.4180   3.83421E+003    4.88220E+003
   6.4190   3.85725E+003    5.06982E+003
   6.4200   3.81330E+003    4.91017E+003
   6.4210   3.84530E+003    4.09272E+003
   6.4230   3.80719E+003    3.02212E+003
   6.4240   3.91123E+003    1.87639E+003
   6.4250   3.96876E+003    1.15856E+003
   6.4260   3.88001E+003    6.16740E+002
   6.4270   3.75579E+003    4.04560E+002
   6.4280   3.96275E+003    3.11560E+002
   6.4310   4.23928E+003    2.25910E+002
   6.4320   4.17371E+003    1.78730E+002
   6.4350   4.16749E+003    1.57420E+002
   6.4360   4.26590E+003    1.69510E+002
   6.4370   4.22949E+003    1.63940E+002
   6.4380   4.36412E+003    1.80400E+002
   6.4390   4.39826E+003    1.89560E+002
   6.4400   4.47559E+003    2.02910E+002
   6.4420   4.59843E+003    2.34930E+002
   6.4430   4.63413E+003    3.25080E+002
   6.4450   4.64925E+003    4.85480E+002
   6.4470   4.65562E+003    6.52320E+002
   6.4480   4.46876E+003    1.09851E+003
   6.4500   4.45308E+003    1.75889E+003
   6.4510   4.62253E+003    2.74181E+003
   6.4520   4.65670E+003    3.98833E+003
   6.4540   4.56296E+003    4.62087E+003
   6.4560   4.52518E+003    5.15998E+003
   6.4570   4.64705E+003    4.80772E+003
   6.4580   4.65642E+003    4.62643E+003
   6.4590   4.71158E+003    4.70746E+003
   6.4600   4.67015E+003    4.74845E+003
   6.4620   4.74239E+003    4.69079E+003
   6.4630   4.74712E+003    4.73583E+003
   6.4650   4.71639E+003    4.71308E+003
   6.4660   4.78620E+003    4.77300E+003
   6.4690   4.77206E+003    4.69989E+003
   6.4700   4.76561E+003    4.75933E+003
   6.4720   4.78631E+003    4.75832E+003
   6.4740   4.80940E+003    4.68703E+003
   6.4760   4.68837E+003    4.71315E+003
   6.4770   4.65920E+003    4.77632E+003
   6.4780   4.63679E+003    4.73634E+003
   6.4790   4.64457E+003    4.71459E+003
   6.4810   4.56191E+003    4.75803E+003
   6.4830   4.73489E+003    4.70216E+003
   6.4840   4.86015E+003    4.73338E+003
   6.4850   4.83544E+003    4.71329E+003
   6.4860   4.77942E+003    4.77829E+003
   6.4870   4.73992E+003    4.73303E+003
   6.4880   4.67304E+003    4.70136E+003
   6.4900   4.69297E+003    4.75693E+003
   6.4910   4.66851E+003    4.72793E+003
   6.4920   4.71654E+003    4.77791E+003
   6.4940   4.69846E+003    4.77695E+003
   6.4960   4.71790E+003    4.77308E+003
   6.4970   4.75331E+003    4.79091E+003
   6.4990   4.74113E+003    4.73410E+003
   6.5000   4.70917E+003    4.71179E+003
   6.5010   4.72926E+003    4.74249E+003
   6.5030   4.85228E+003    4.70400E+003
   6.5050   4.80588E+003    4.77934E+003
   6.5060   4.77387E+003    4.75477E+003
   6.5080   4.77877E+003    4.71327E+003
   6.5090   4.82318E+003    4.69855E+003
   6.5100   4.78086E+003    4.68898E+003
   6.5120   4.73821E+003    4.70814E+003
   6.5130   4.83246E+003    4.74102E+003
   6.5140   4.78732E+003    4.76306E+003
   6.5160   4.79832E+003    4.65412E+003
   6.5170   4.81110E+003    4.76693E+003
   6.5210   4.72276E+003    5.22153E+003
   6.5230   4.81928E+003    4.15480E+003
   6.5240   4.77086E+003    1.79125E+003
   6.5250   4.77614E+003    8.68490E+002
   6.5260   4.82578E+003    6.94610E+002
   6.5280   4.81422E+003    4.46030E+002
   6.5300   4.86335E+003    2.89100E+002
   6.5320   4.85023E+003    2.36720E+002
   6.5330   4.80035E+003    1.93640E+002
   6.5350   4.73466E+003    1.69730E+002
   6.5370   4.74415E+003    1.67460E+002
   6.5380   4.74965E+003    1.77150E+002
   6.5420   4.77019E+003    1.82090E+002
   6.5430   4.79354E+003    2.92230E+002
   6.5450   4.79770E+003    4.01080E+002
   6.5460   4.74377E+003    4.95780E+002
   6.5470   4.75747E+003    5.95140E+002
   6.5480   4.80484E+003    9.57090E+002
   6.5500   4.87995E+003    1.43929E+003
   6.5510   4.81051E+003    2.26028E+003
   6.5530   4.80027E+003    3.42990E+003
   6.5550   4.79646E+003    4.54411E+003
   6.5580   4.71472E+003    4.91140E+003
   6.5600   4.82061E+003    4.80066E+003
   6.5620   4.80841E+003    4.77915E+003
   6.5630   4.82865E+003    4.80885E+003
   6.5650   4.81937E+003    4.77744E+003
   6.5660   4.77526E+003    4.88260E+003
   6.5680   4.77838E+003    4.78313E+003
   6.5700   4.79579E+003    4.77636E+003
   6.5710   4.82159E+003    4.73812E+003
   6.5730   4.75150E+003    4.69701E+003
   6.5750   4.78055E+003    4.66707E+003
   6.5770   4.80788E+003    4.74326E+003
   6.5780   4.80455E+003    4.77495E+003
   6.5790   4.80519E+003    4.77080E+003
   6.5800   4.80144E+003    4.80434E+003
   6.5820   4.82650E+003    4.79764E+003
   6.5850   4.72760E+003    4.77408E+003
   6.5870   4.84767E+003    4.76140E+003
   6.5890   4.83667E+003    4.78963E+003
   6.5900   4.79854E+003    4.73499E+003
   6.5910   4.78468E+003    4.75516E+003
   6.5920   4.79102E+003    4.73568E+003
   6.5940   4.79466E+003    4.75184E+003
   6.5950   4.78360E+003    4.77494E+003
   6.5960   4.80456E+003    4.79372E+003
   6.5970   4.80301E+003    4.78341E+003
   6.5990   4.79430E+003    4.69930E+003
   6.6000   4.76888E+003    4.75560E+003
   6.6010   4.78190E+003    4.76747E+003
   6.6030   4.77629E+003    4.79553E+003
   6.6040   4.75226E+003    4.74568E+003
   6.6060   4.78387E+003    4.77895E+003
   6.6090   4.72407E+003    4.76799E+003
   6.6100   4.75874E+003    4.77858E+003
   6.6110   4.69087E+003    4.72741E+003
   6.6120   4.76290E+003    4.62538E+003
   6.6130   4.73515E+003    4.68948E+003
   6.6140   4.69192E+003    4.67457E+003
   6.6160   4.72108E+003    4.62624E+003
   6.6180   4.66398E+003    4.56393E+003
   6.6190   4.67991E+003    4.84549E+003
   6.6210   4.58469E+003    4.96348E+003
   6.6220   4.61239E+003    4.40120E+003
   6.6240   4.61648E+003    2.20379E+003
   6.6250   4.53295E+003    1.58872E+003
   6.6260   4.53033E+003    1.00100E+003
   6.6290   4.54803E+003    4.66530E+002
   6.6310   4.50524E+003    2.15560E+002
   6.6320   4.54352E+003    1.87980E+002
   6.6340   4.49519E+003    1.67330E+002
   6.6350   4.50425E+003    1.64470E+002
   6.6360   4.44731E+003    1.59510E+002
   6.6380   4.52087E+003    1.60800E+002
   6.6390   4.46806E+003    1.65950E+002
   6.6420   4.45666E+003    1.89660E+002
   6.6430   4.47407E+003    2.19400E+002
   6.6440   4.48609E+003    2.82550E+002
   6.6460   4.44198E+003    4.91580E+002
   6.6480   4.34369E+003    8.45710E+002
   6.6490   4.32839E+003    1.19676E+003
   6.6510   4.35214E+003    1.96010E+003
   6.6540   4.33067E+003    4.29494E+003
   6.6550   4.29661E+003    4.64797E+003
   6.6560   4.31738E+003    4.62547E+003
   6.6580   4.30103E+003    4.31294E+003
   6.6590   4.26962E+003    4.19958E+003
   6.6600   4.16263E+003    4.27753E+003
   6.6620   4.18113E+003    4.27714E+003
   6.6640   4.59744E+003    4.21224E+003
   6.6660   4.64944E+003    4.18451E+003
   6.6680   2.41234E+003    4.23159E+003
   6.6700   7.08340E+002    4.15363E+003
   6.6730   3.19090E+002    4.12013E+003
   6.6750   2.43030E+002    4.13643E+003
   6.6770   1.61470E+002    4.13127E+003
   6.6780   1.35780E+002    4.12616E+003
   6.6800   1.30170E+002    4.02845E+003
   6.6820   1.31180E+002    4.02003E+003
   6.6840   1.45840E+002    4.03726E+003
   6.6850   1.62100E+002    3.99507E+003
   6.6860   1.86760E+002    4.02587E+003
   6.6870   2.18900E+002    4.06170E+003
   6.6890   2.96370E+002    4.02965E+003
   6.6900   3.74830E+002    3.97197E+003
   6.6920   5.57930E+002    3.92485E+003
   6.6930   7.88540E+002    3.96874E+003
   6.6940   1.06064E+003    3.93192E+003
   6.6950   1.98022E+003    3.88202E+003
   6.6960   2.91171E+003    3.86429E+003
   6.6980   4.09369E+003    3.88936E+003
   6.7000   4.24406E+003    3.85728E+003
   6.7010   3.99674E+003    3.87008E+003
   6.7030   3.76057E+003    3.82209E+003
   6.7040   3.76086E+003    3.76686E+003
   6.7070   3.75092E+003    3.78131E+003
   6.7090   3.76030E+003    3.72362E+003
   6.7100   3.67740E+003    3.68947E+003
   6.7130   3.67680E+003    3.69671E+003
   6.7140   3.62598E+003    3.64093E+003
   6.7150   3.60291E+003    3.64680E+003
   6.7160   3.57766E+003    3.55492E+003
   6.7190   3.62232E+003    3.87325E+003
   6.7220   3.58348E+003    3.87998E+003
   6.7230   3.58892E+003    3.11165E+003
   6.7240   3.61291E+003    1.99602E+003
   6.7260   3.53956E+003    1.00659E+003
   6.7270   3.52145E+003    4.00090E+002
   6.7290   3.51862E+003    2.79050E+002
   6.7300   3.54410E+003    2.00840E+002
   6.7320   3.57812E+003    1.71370E+002
   6.7330   3.54589E+003    1.55600E+002
   6.7340   3.51774E+003    1.40610E+002
   6.7370   3.53570E+003    1.31900E+002
   6.7380   3.53160E+003    1.41340E+002
   6.7390   3.53099E+003    1.50410E+002
   6.7410   3.55136E+003    1.66500E+002
   6.7420   3.54867E+003    2.07190E+002
   6.7430   3.54592E+003    2.36300E+002
   6.7450   3.54730E+003    3.14050E+002
   6.7460   3.52142E+003    4.03680E+002
   6.7480   3.56551E+003    5.52670E+002
   6.7490   3.57734E+003    1.37509E+003
   6.7520   3.52976E+003    2.35009E+003
   6.7550   3.57738E+003    3.66728E+003
   6.7560   3.56143E+003    3.78863E+003
   6.7570   3.55564E+003    3.33237E+003
   6.7590   3.57736E+003    3.48014E+003
   6.7610   3.47376E+003    3.49432E+003
   6.7620   3.75236E+003    3.57180E+003
   6.7630   3.90949E+003    3.56343E+003
   6.7660   3.82376E+003    3.59247E+003
   6.7670   3.00661E+003    3.52413E+003
   6.7680   2.18241E+003    3.57582E+003
   6.7690   1.21873E+003    3.50932E+003
   6.7710   7.48770E+002    3.54003E+003
   6.7730   3.05140E+002    3.57438E+003
   6.7750   1.99310E+002    3.58240E+003
   6.7760   1.49970E+002    3.57880E+003
   6.7780   1.33380E+002    3.55642E+003
   6.7790   1.15670E+002    3.57483E+003
   6.7800   1.24600E+002    3.53435E+003
   6.7820   1.13080E+002    3.54228E+003
   6.7840   1.41430E+002    3.56458E+003
   6.7850   1.60880E+002    3.57924E+003
   6.7860   1.89200E+002    3.53852E+003
   6.7880   2.54840E+002    3.58181E+003
   6.7890   3.69880E+002    3.55088E+003
   6.7910   4.84030E+002    3.46616E+003
   6.7930   9.70810E+002    3.50002E+003
   6.7950   1.87407E+003    3.57613E+003
   6.7970   3.24809E+003    3.64009E+003
   6.7980   3.91396E+003    3.61970E+003
   6.8000   3.94354E+003    3.60997E+003
   6.8010   3.56666E+003    3.60558E+003
   6.8030   3.58879E+003    3.62384E+003
   6.8050   3.66044E+003    3.59334E+003
   6.8080   3.64654E+003    3.61801E+003
   6.8090   3.64811E+003    3.62239E+003
   6.8100   3.63404E+003    3.67776E+003
   6.8130   3.69356E+003    3.62384E+003
   6.8140   3.70064E+003    3.61806E+003
   6.8150   3.67061E+003    3.60196E+003
   6.8170   3.67595E+003    3.62270E+003
   6.8180   3.69314E+003    3.80272E+003
   6.8190   3.71910E+003    4.05835E+003
   6.8200   3.75294E+003    3.73674E+003
   6.8210   3.75542E+003    3.39120E+003
   6.8230   3.74868E+003    1.67945E+003
   6.8250   3.71093E+003    7.36780E+002
   6.8260   3.76889E+003    4.24510E+002
   6.8280   3.79509E+003    3.04380E+002
   6.8300   3.80186E+003    2.15290E+002
   6.8320   3.76622E+003    1.73060E+002
   6.8330   3.88341E+003    1.49830E+002
   6.8360   3.82461E+003    1.45530E+002
   6.8370   3.83182E+003    1.52920E+002
   6.8380   3.87497E+003    1.64310E+002
   6.8420   3.89329E+003    1.76500E+002
   6.8440   3.93574E+003    2.59010E+002
   6.8450   3.91741E+003    3.38820E+002
   6.8460   3.92317E+003    4.00130E+002
   6.8480   3.93342E+003    6.14780E+002
   6.8490   3.98428E+003    1.07274E+003
   6.8500   4.02640E+003    1.88420E+003
   6.8530   3.95105E+003    2.58240E+003
   6.8550   3.97021E+003    4.39886E+003
   6.8560   3.95794E+003    4.23401E+003
   6.8570   4.00105E+003    4.04337E+003
   6.8600   4.00062E+003    3.88230E+003
   6.8620   4.01997E+003    4.01035E+003
   6.8640   4.08854E+003    4.02372E+003
   6.8670   4.06060E+003    3.98408E+003
   6.8690   4.12352E+003    4.04290E+003
   6.8710   4.06211E+003    4.03764E+003
   6.8740   4.15862E+003    4.03044E+003
   6.8760   4.13490E+003    4.08847E+003
   6.8790   4.08435E+003    4.10979E+003
   6.8800   4.14702E+003    4.09926E+003
   6.8810   4.10269E+003    4.08675E+003
   6.8830   4.14468E+003    4.15576E+003
   6.8840   4.15956E+003    4.11068E+003
   6.8860   4.19086E+003    4.10447E+003
   6.8870   4.16427E+003    4.09877E+003
   6.8910   4.07284E+003    4.10186E+003
   6.8930   4.12667E+003    4.05539E+003
   6.8940   4.11866E+003    4.10697E+003
   6.8970   4.07730E+003    4.13673E+003
   6.8990   4.15132E+003    4.15094E+003
   6.9000   4.17502E+003    4.14336E+003
   6.9010   4.17675E+003    4.17496E+003
   6.9040   4.18703E+003    4.15982E+003
   6.9060   4.21322E+003    4.18403E+003
   6.9080   4.17227E+003    4.19907E+003
   6.9090   4.21311E+003    4.20046E+003
   6.9110   4.23128E+003    4.19180E+003
   6.9120   4.15688E+003    4.18642E+003
   6.9130   4.24927E+003    4.17279E+003
   6.9150   4.25348E+003    4.23153E+003
   6.9160   4.23070E+003    4.13864E+003
   6.9180   4.26529E+003    4.13851E+003
   6.9190   4.26618E+003    4.25943E+003
   6.9200   4.25992E+003    4.65944E+003
   6.9210   4.23190E+003    4.34879E+003
   6.9230   4.28106E+003    3.77882E+003
   6.9260   4.30373E+003    1.21621E+003
   6.9270   4.31142E+003    5.81990E+002
   6.9280   4.30081E+003    4.02450E+002
   6.9300   4.37807E+003    3.08480E+002
   6.9310   4.42977E+003    1.92930E+002
   6.9340   4.38605E+003    1.71730E+002
   6.9360   4.40191E+003    1.60590E+002
   6.9370   4.43831E+003    1.55850E+002
   6.9380   4.42550E+003    1.54690E+002
   6.9400   4.38093E+003    1.71970E+002
   6.9410   4.45035E+003    1.90470E+002
   6.9430   4.44016E+003    2.20360E+002
   6.9450   4.44257E+003    3.38920E+002
   6.9460   4.43641E+003    4.52750E+002
   6.9480   4.50103E+003    6.31070E+002
   6.9490   4.49388E+003    1.36121E+003
   6.9500   4.44797E+003    2.30025E+003
   6.9530   4.46988E+003    3.65365E+003
   6.9550   4.52285E+003    4.74120E+003
   6.9570   4.48770E+003    4.66543E+003
   6.9580   4.51318E+003    4.39595E+003
   6.9590   4.43979E+003    4.46157E+003
   6.9620   4.40951E+003    4.48279E+003
   6.9630   4.66840E+003    4.51521E+003
   6.9650   4.74903E+003    4.47140E+003
   6.9660   3.77542E+003    4.46289E+003
   6.9670   2.84411E+003    4.51215E+003
   6.9690   1.70068E+003    4.47026E+003
   6.9700   1.09411E+003    4.50366E+003
   6.9710   7.47500E+002    4.54486E+003
   6.9730   5.46330E+002    4.51552E+003
   6.9750   3.03710E+002    4.53259E+003
   6.9770   1.87390E+002    4.55502E+003
   6.9780   1.59160E+002    4.58137E+003
   6.9800   1.47380E+002    4.51914E+003
   6.9820   1.53580E+002    4.54899E+003
   6.9850   1.55230E+002    4.54529E+003
   6.9870   2.16310E+002    4.57671E+003
   6.9890   2.68640E+002    4.53097E+003
   6.9920   4.78170E+002    4.50463E+003
   6.9940   9.25590E+002    4.55980E+003
   6.9960   2.46580E+003    4.54418E+003
   6.9980   3.56306E+003    4.52807E+003
   7.0000   5.10739E+003    4.59423E+003
   7.0010   4.95168E+003    4.59929E+003
   7.0020   4.74073E+003    4.56619E+003
   7.0050   4.63958E+003    4.59528E+003
   7.0060   4.60427E+003    4.68978E+003
   7.0070   4.63842E+003    4.65493E+003
   7.0100   4.66449E+003    4.61520E+003
   7.0120   4.68373E+003    4.60643E+003
   7.0140   4.66494E+003    4.64177E+003
   7.0160   4.67214E+003    4.67277E+003
   7.0170   4.81820E+003    4.56861E+003
   7.0180   4.77327E+003    4.69246E+003
   7.0200   4.73146E+003    5.07056E+003
   7.0220   4.74876E+003    5.16549E+003
   7.0230   4.79143E+003    4.72244E+003
   7.0250   4.80920E+003    2.58349E+003
   7.0270   4.83144E+003    1.27140E+003
   7.0280   4.87316E+003    7.17460E+002
   7.0290   4.92926E+003    3.98210E+002
   7.0310   4.85337E+003    3.08980E+002
   7.0330   4.94281E+003    2.45390E+002
   7.0340   4.90799E+003    1.86910E+002
   7.0360   4.93073E+003    1.73960E+002
   7.0370   4.97531E+003    1.68950E+002
   7.0390   4.94970E+003    1.66980E+002
   7.0410   5.03342E+003    1.97560E+002
   7.0420   4.99110E+003    2.20010E+002
   7.0430   5.09397E+003    2.62080E+002
   7.0460   5.14442E+003    3.46070E+002
   7.0480   5.02851E+003    5.60680E+002
   7.0500   5.11932E+003    9.75930E+002
   7.0510   5.17437E+003    1.72172E+003
   7.0530   5.15805E+003    2.42158E+003
   7.0540   5.19386E+003    4.10875E+003
   7.0550   5.21438E+003    5.01738E+003
   7.0570   5.21362E+003    5.52178E+003
   7.0600   5.22103E+003    5.23447E+003
   7.0610   5.22718E+003    5.24965E+003
   7.0620   5.14515E+003    5.27849E+003
   7.0630   5.23745E+003    5.30455E+003
   7.0650   5.50884E+003    5.29237E+003
   7.0670   5.78925E+003    5.29382E+003
   7.0680   4.98494E+003    5.33465E+003
   7.0690   4.14472E+003    5.28696E+003
   7.0710   2.66505E+003    5.32962E+003
   7.0730   1.59262E+003    5.33703E+003
   7.0740   1.06241E+003    5.40625E+003
   7.0750   7.21000E+002    5.40332E+003
   7.0770   4.41040E+002    5.34744E+003
   7.0790   2.46430E+002    5.42408E+003
   7.0800   1.87160E+002    5.41475E+003
   7.0820   1.66750E+002    5.41112E+003
   7.0830   1.63750E+002    5.37589E+003
   7.0850   1.72190E+002    5.44529E+003
   7.0870   1.85490E+002    5.40815E+003
   7.0880   2.26550E+002    5.45994E+003
   7.0890   2.55630E+002    5.41473E+003
   7.0910   3.41740E+002    5.40057E+003
   7.0930   4.08120E+002    5.36846E+003
   7.0950   8.70630E+002    5.42149E+003
   7.0960   1.36774E+003    5.44272E+003
   7.0990   2.42656E+003    5.44111E+003
   7.1000   4.52111E+003    5.41853E+003
   7.1020   5.89408E+003    5.44474E+003
   7.1030   5.92317E+003    5.47581E+003
   7.1040   5.64913E+003    5.47090E+003
   7.1050   5.46410E+003    5.49280E+003
   7.1070   5.38917E+003    5.44534E+003
   7.1080   5.49281E+003    5.49348E+003
   7.1100   5.57871E+003    5.46942E+003
   7.1110   5.44749E+003    5.46518E+003
   7.1120   5.53983E+003    5.46887E+003
   7.1140   5.53041E+003    5.51345E+003
   7.1150   5.54120E+003    5.41493E+003
   7.1170   5.50612E+003    5.46031E+003
   7.1190   5.55218E+003    5.38025E+003
   7.1200   5.53529E+003    5.69323E+003
   7.1240   5.57088E+003    5.79305E+003
   7.1260   5.54054E+003    3.72426E+003
   7.1280   5.48033E+003    2.28255E+003
   7.1290   5.56603E+003    1.19069E+003
   7.1310   5.52312E+003    6.21820E+002
   7.1320   5.40173E+003    3.85790E+002
   7.1340   5.34962E+003    3.28900E+002
   7.1350   5.31492E+003    2.43420E+002
   7.1370   5.36821E+003    2.18240E+002
   7.1380   5.35011E+003    2.02190E+002
   7.1390   5.44432E+003    2.07050E+002
   7.1410   5.42464E+003    2.11840E+002
   7.1430   5.48990E+003    2.46420E+002
   7.1440   5.53333E+003    2.65230E+002
   7.1450   5.48819E+003    3.18880E+002
   7.1470   5.47385E+003    4.26810E+002
   7.1480   5.43692E+003    5.15640E+002
   7.1500   5.42187E+003    7.97130E+002
   7.1520   5.38554E+003    1.29393E+003
   7.1540   5.31928E+003    1.90635E+003
   7.1550   5.29796E+003    3.56275E+003
   7.1560   5.31293E+003    4.41105E+003
   7.1580   5.23311E+003    5.45830E+003
   7.1590   5.13343E+003    5.68869E+003
   7.1610   5.00788E+003    5.37639E+003
   7.1620   5.00338E+003    5.29987E+003
   7.1630   4.81555E+003    5.30947E+003
   7.1660   4.81710E+003    5.38863E+003
   7.1680   5.01005E+003    5.43812E+003
   7.1690   4.56710E+003    5.36652E+003
   7.1710   3.60056E+003    5.45748E+003
   7.1730   2.35407E+003    5.44158E+003
   7.1740   1.09051E+003    5.47093E+003
   7.1760   6.80300E+002    5.51164E+003
   7.1780   4.89220E+002    5.49199E+003
   7.1790   3.73300E+002    5.64858E+003
   7.1800   2.86770E+002    5.81570E+003
   7.1820   2.15650E+002    6.71567E+003
   7.1830   2.03100E+002    7.99645E+003
   7.1850   2.20440E+002    8.44110E+003
   7.1860   2.83750E+002    8.22630E+003
   7.1870   2.74450E+002    8.99593E+003
   7.1890   2.15160E+002    4.93968E+003
   7.1900   1.20620E+002    7.90500E+001
   7.1940   4.90000E+001    4.35900E+001
   7.1960   1.32300E+001    2.87900E+001
   7.1970   3.45000E+000    2.38900E+001
   7.1980   4.20000E+000    2.13700E+001
   7.2010   4.18000E+000    2.09000E+001
   7.2030   4.13000E+000    1.76800E+001
   7.2050   4.19000E+000    1.82400E+001
   7.2080   4.24000E+000    1.63900E+001
   7.2100   4.22000E+000    1.68800E+001
   7.2110   4.20000E+000    1.62300E+001
   7.2120   4.28000E+000    1.45200E+001
   7.2150   4.24000E+000    1.42800E+001
   7.2170   4.23000E+000    9.92000E+000
   7.2200   4.18000E+000    8.06000E+000
   7.2220   4.13000E+000    8.51000E+000
   7.2240   4.19000E+000    5.17000E+000
   7.2250   4.21000E+000    7.42000E+000
   7.2270   4.23000E+000    6.48000E+000
   7.2280   4.25000E+000    5.59000E+000
   7.2290   4.28000E+000    4.25000E+000
   7.2310   4.21000E+000    6.95000E+000
   7.2340   4.17000E+000    4.58000E+000
   7.2350   4.17000E+000    4.79000E+000
   7.2370   4.20000E+000    5.01000E+000
   7.2390   4.24000E+000    5.85000E+000
   7.2400   4.16000E+000    5.55000E+000
   7.2420   4.19000E+000    3.20000E+000
   7.2440   4.24000E+000    2.09000E+000
   7.2450   4.21000E+000    1.59000E+000
   7.2460   3.33000E+000    3.32000E+000
   7.2470   4.21000E+000    1.95000E+000
   7.2500   4.17000E+000    5.10000E-001
   7.2520   4.23000E+000    3.50000E-001
   7.2540   4.21000E+000    1.40000E-001
   7.2550   4.22000E+000    5.00000E-001
   7.2560   4.28000E+000    2.30000E-001
   7.2570   4.20000E+000    3.00000E-001
   7.2590   4.23000E+000    5.40000E-001
   7.2610   4.25000E+000    1.10000E-001
   7.2620   4.14000E+000    1.10000E-001
   7.2630   4.19000E+000    2.00000E-001
   7.2640   4.15000E+000    6.90000E-001
   7.2660   4.20000E+000    4.80000E-001
   7.2680   4.19000E+000    1.60000E-001
   7.2700   4.21000E+000    4.30000E-001
   7.2710   4.23000E+000    4.00000E-002
   7.2720   4.23000E+000    4.00000E-002
   7.2730   4.25000E+000    5.20000E-001
   7.2750   4.21000E+000    3.30000E-001
   7.2770   4.20000E+000    5.90000E-001
   7.2800   4.20000E+000    3.00000E-002
   7.2810   4.24000E+000    3.70000E-001
   7.2830   4.25000E+000    5.20000E-001
   7.2840   4.19000E+000    6.10000E-001
   7.2850   4.28000E+000    7.10000E-001
   7.2870   4.29000E+000    4.50000E-001
   7.2890   4.23000E+000    4.90000E-001
   7.2910   4.22000E+000    1.70000E-001
   7.2920   4.15000E+000    7.00000E-002
   7.2940   4.18000E+000    0.00000E+000
   7.2960   4.15000E+000    2.70000E-001
   7.2970   4.20000E+000    5.00000E-002
   7.2990   4.16000E+000    1.40000E-001
   7.3010   4.20000E+000    3.00000E-002
