# Supplementary material for: A radial calibration window for analytical ultracentrifugation
Source: PLoS One. 2018 Jul 30;13(7):e0201529. doi: 10.1371/journal.pone.0201529 (PMC6066226; doi:10.1371/journal.pone.0201529)
Supplement: S1 Dataset — (ZIP) [file pone.0201529.s001.zip › FDSscans/A00001.FI2]

7/30/2015 7:31:53 PM:  Voltage: 2150 Gain: 8 Range: 4
F 2 19.8 50000 0000927 4.5073E09 488 165
   5.6029  3.11688E+0002   4.69759E+0000
   5.6049  3.10013E+0002   8.76541E+0000
   5.6069  3.11350E+0002   3.51603E+0000
   5.6089  3.11531E+0002   8.70425E+0000
   5.6109  3.07650E+0002   1.28227E+0001
   5.6129  3.09425E+0002   9.58589E+0000
   5.6149  3.12438E+0002   8.13410E+0000
   5.6169  3.09463E+0002   6.71983E+0000
   5.6189  3.12638E+0002   7.01595E+0000
   5.6209  3.08819E+0002   1.29640E+0001
   5.6228  3.11506E+0002   1.02860E+0001
   5.6248  3.15188E+0002   7.71442E+0000
   5.6268  3.10963E+0002   7.06655E+0000
   5.6288  3.10144E+0002   1.10450E+0001
   5.6308  3.12538E+0002   5.59764E+0000
   5.6328  3.12981E+0002   8.62893E+0000
   5.6348  3.10213E+0002   6.31624E+0000
   5.6368  3.10213E+0002   5.68044E+0000
   5.6388  3.08831E+0002   5.84746E+0000
   5.6408  3.14938E+0002   1.17565E+0001
   5.6428  3.12319E+0002   1.20416E+0001
   5.6448  3.09913E+0002   6.66726E+0000
   5.6468  3.11350E+0002   8.92847E+0000
   5.6488  3.13769E+0002   1.00278E+0001
   5.6508  3.13275E+0002   8.53943E+0000
   5.6528  3.14344E+0002   1.16551E+0001
   5.6548  3.08688E+0002   7.29896E+0000
   5.6567  3.10000E+0002   1.01314E+0001
   5.6587  3.10913E+0002   1.06839E+0001
   5.6607  3.11725E+0002   5.42212E+0000
   5.6627  3.11406E+0002   5.63482E+0000
   5.6647  3.09713E+0002   3.64587E+0000
   5.6667  3.11450E+0002   8.73713E+0000
   5.6687  3.11925E+0002   5.88170E+0000
   5.6707  3.10069E+0002   2.78191E+0000
   5.6727  3.11038E+0002   1.17132E+0001
   5.6747  3.09744E+0002   8.16061E+0000
   5.6767  3.09125E+0002   1.63514E+0001
   5.6787  3.10956E+0002   5.27274E+0000
   5.6807  3.12900E+0002   1.07744E+0001
   5.6827  3.14269E+0002   5.33493E+0000
   5.6847  3.12819E+0002   7.14919E+0000
   5.6867  3.11381E+0002   8.72358E+0000
   5.6887  3.09988E+0002   4.78172E+0000
   5.6907  3.09763E+0002   4.35271E+0000
   5.6926  3.11819E+0002   9.35392E+0000
   5.6946  3.11556E+0002   9.94167E+0000
   5.6966  3.11838E+0002   9.77221E+0000
   5.6986  3.10113E+0002   3.06429E+0000
   5.7006  3.09869E+0002   8.32265E+0000
   5.7026  3.09906E+0002   8.53507E+0000
   5.7046  3.10956E+0002   7.42929E+0000
   5.7066  3.09156E+0002   5.11511E+0000
   5.7086  3.08831E+0002   6.28473E+0000
   5.7106  3.09506E+0002   6.98158E+0000
   5.7126  3.11350E+0002   4.79140E+0000
   5.7146  3.12175E+0002   8.17018E+0000
   5.7166  3.12275E+0002   1.27514E+0001
   5.7186  3.13650E+0002   7.67659E+0000
   5.7206  3.08875E+0002   1.22020E+0001
   5.7226  3.11544E+0002   6.30024E+0000
   5.7246  3.10925E+0002   4.80696E+0000
   5.7265  3.09438E+0002   1.00125E+0001
   5.7285  3.13138E+0002   7.84545E+0000
   5.7305  3.10519E+0002   8.21475E+0000
   5.7325  3.11594E+0002   7.18792E+0000
   5.7345  3.09581E+0002   8.33267E+0000
   5.7365  3.10456E+0002   5.98357E+0000
   5.7385  3.13413E+0002   1.00201E+0001
   5.7405  3.15906E+0002   7.26102E+0000
   5.7425  3.16444E+0002   8.99913E+0000
   5.7445  3.14600E+0002   1.04490E+0001
   5.7465  3.15419E+0002   5.21353E+0000
   5.7485  3.18538E+0002   6.55199E+0000
   5.7505  3.18781E+0002   6.15353E+0000
   5.7525  3.13056E+0002   1.38507E+0001
   5.7545  3.11275E+0002   8.99246E+0000
   5.7565  3.13863E+0002   5.94231E+0000
   5.7585  3.12413E+0002   6.86494E+0000
   5.7605  3.14369E+0002   7.01999E+0000
   5.7624  3.14763E+0002   6.64576E+0000
   5.7644  3.14669E+0002   9.92656E+0000
   5.7664  3.15306E+0002   5.77278E+0000
   5.7684  3.15050E+0002   6.81432E+0000
   5.7704  3.16375E+0002   7.72718E+0000
   5.7724  3.19025E+0002   5.06230E+0000
   5.7744  3.15825E+0002   7.43316E+0000
   5.7764  3.14219E+0002   7.64188E+0000
   5.7784  3.16538E+0002   1.18397E+0001
   5.7804  3.14950E+0002   6.93866E+0000
   5.7824  3.15200E+0002   6.80588E+0000
   5.7844  3.15506E+0002   5.45435E+0000
   5.7864  3.12081E+0002   6.91987E+0000
   5.7884  3.16113E+0002   5.31976E+0000
   5.7904  3.14363E+0002   6.98488E+0000
   5.7924  3.12294E+0002   3.74332E+0000
   5.7944  3.13269E+0002   6.13771E+0000
   5.7963  3.14294E+0002   6.77772E+0000
   5.7983  3.09769E+0002   1.24624E+0001
   5.8003  3.13963E+0002   1.00185E+0001
   5.8023  3.13756E+0002   6.61452E+0000
   5.8043  3.13631E+0002   7.10653E+0000
   5.8063  3.15438E+0002   9.06869E+0000
   5.8083  3.11825E+0002   3.03057E+0000
   5.8103  3.14688E+0002   6.33284E+0000
   5.8123  3.12206E+0002   6.87741E+0000
   5.8143  3.12331E+0002   5.34897E+0000
   5.8163  3.13538E+0002   9.41135E+0000
   5.8183  3.11138E+0002   9.70070E+0000
   5.8203  3.12938E+0002   7.64059E+0000
   5.8223  3.13438E+0002   9.63061E+0000
   5.8243  3.11731E+0002   7.13453E+0000
   5.8263  3.11000E+0002   7.63004E+0000
   5.8283  3.10744E+0002   6.46804E+0000
   5.8303  3.12706E+0002   6.65037E+0000
   5.8322  3.11544E+0002   9.07472E+0000
   5.8342  3.10231E+0002   8.76301E+0000
   5.8362  3.10494E+0002   6.07001E+0000
   5.8382  3.11338E+0002   7.11538E+0000
   5.8402  3.10425E+0002   6.80896E+0000
   5.8422  3.11706E+0002   9.78864E+0000
   5.8442  3.10675E+0002   3.29270E+0000
   5.8462  3.09156E+0002   7.69655E+0000
   5.8482  3.09938E+0002   1.15640E+0001
   5.8502  3.09938E+0002   8.41820E+0000
   5.8522  3.13313E+0002   9.48722E+0000
   5.8542  3.13075E+0002   1.09214E+0001
   5.8562  3.12831E+0002   1.22954E+0001
   5.8582  3.10388E+0002   9.53873E+0000
   5.8602  3.09619E+0002   5.48005E+0000
   5.8622  3.13356E+0002   4.28799E+0000
   5.8642  3.11706E+0002   7.06434E+0000
   5.8662  3.10244E+0002   6.01804E+0000
   5.8681  3.12150E+0002   1.15114E+0001
   5.8701  3.12200E+0002   8.12388E+0000
   5.8721  3.10144E+0002   9.67190E+0000
   5.8741  3.12750E+0002   8.65708E+0000
   5.8761  3.10719E+0002   9.20134E+0000
   5.8781  3.11031E+0002   1.34671E+0001
   5.8801  3.11238E+0002   6.88067E+0000
   5.8821  3.15481E+0002   8.65027E+0000
   5.8841  3.15156E+0002   1.04794E+0001
   5.8861  3.13394E+0002   8.14317E+0000
   5.8881  3.12225E+0002   5.21866E+0000
   5.8901  3.18325E+0002   8.57303E+0000
   5.8921  3.16000E+0002   9.24878E+0000
   5.8941  3.17213E+0002   8.12772E+0000
   5.8961  3.17338E+0002   8.63039E+0000
   5.8981  3.16688E+0002   9.69509E+0000
   5.9001  3.20381E+0002   1.21431E+0001
   5.9020  3.16263E+0002   9.84663E+0000
   5.9040  3.16994E+0002   1.20444E+0001
   5.9060  3.14163E+0002   7.19104E+0000
   5.9080  3.13569E+0002   1.27117E+0001
   5.9100  3.13306E+0002   2.98118E+0000
   5.9120  3.13850E+0002   7.95660E+0000
   5.9140  3.19038E+0002   6.02151E+0000
   5.9160  3.16269E+0002   6.30726E+0000
   5.9180  3.25125E+0002   8.52947E+0000
   5.9200  3.32450E+0002   3.54330E+0000
   5.9220  3.64425E+0002   1.20812E+0001
   5.9240  4.21144E+0002   2.64311E+0001
   5.9260  4.50556E+0002   2.38848E+0001
   5.9280  4.92200E+0002   4.46324E+0001
   5.9300  5.71938E+0002   5.77479E+0001
   5.9320  6.74081E+0002   1.01682E+0002
   5.9340  6.85775E+0002   1.08970E+0002
   5.9360  6.15544E+0002   9.69133E+0001
   5.9379  5.13069E+0002   7.74825E+0001
   5.9399  4.86350E+0002   6.88100E+0001
   5.9419  4.63306E+0002   5.46326E+0001
   5.9439  4.06775E+0002   3.39291E+0001
   5.9459  3.49094E+0002   2.62133E+0001
   5.9479  3.26856E+0002   7.75471E+0000
   5.9499  3.35213E+0002   1.17110E+0001
   5.9519  3.53081E+0002   1.80825E+0001
   5.9539  4.02900E+0002   3.25893E+0001
   5.9559  5.21237E+0002   6.30467E+0001
   5.9579  6.27669E+0002   8.19265E+0001
   5.9599  8.17144E+0002   1.01484E+0002
   5.9619  9.94613E+0002   1.03994E+0002
   5.9639  1.20826E+0003   1.27604E+0002
   5.9659  1.42814E+0003   9.67486E+0001
   5.9679  1.74169E+0003   1.21965E+0002
   5.9699  1.93586E+0003   1.35216E+0002
   5.9718  2.05709E+0003   9.97151E+0001
   5.9738  2.25904E+0003   5.62767E+0001
   5.9758  2.31365E+0003   2.05925E+0001
   5.9778  2.34143E+0003   2.56180E+0001
   5.9798  2.41071E+0003   2.16868E+0001
   5.9818  2.40596E+0003   3.68498E+0001
   5.9838  2.38088E+0003   2.34311E+0001
   5.9858  2.35701E+0003   3.27244E+0001
   5.9878  2.38781E+0003   2.09485E+0001
   5.9898  2.38533E+0003   2.55035E+0001
   5.9918  2.40041E+0003   3.73395E+0001
   5.9938  2.39211E+0003   1.83197E+0001
   5.9958  2.38314E+0003   2.22144E+0001
   5.9978  2.39461E+0003   3.90139E+0001
   5.9998  2.37287E+0003   2.33555E+0001
   6.0018  2.38099E+0003   1.88258E+0001
   6.0038  2.38357E+0003   3.42298E+0001
   6.0058  2.39694E+0003   2.45375E+0001
   6.0077  2.39931E+0003   3.13063E+0001
   6.0097  2.40770E+0003   1.85858E+0001
   6.0117  2.36057E+0003   1.29668E+0001
   6.0137  2.41512E+0003   2.78831E+0001
   6.0157  2.36946E+0003   1.21885E+0001
   6.0177  2.37922E+0003   3.05801E+0001
   6.0197  2.35057E+0003   1.85736E+0001
   6.0217  2.34599E+0003   1.76958E+0001
   6.0237  2.25271E+0003   3.25386E+0001
   6.0257  2.15096E+0003   9.79862E+0001
   6.0277  1.97233E+0003   1.03005E+0002
   6.0297  1.80713E+0003   1.15960E+0002
   6.0317  1.62221E+0003   1.25326E+0002
   6.0337  1.22910E+0003   1.13030E+0002
   6.0357  1.12219E+0003   1.23501E+0002
   6.0377  8.28163E+0002   1.08643E+0002
   6.0397  6.58425E+0002   7.70580E+0001
   6.0416  5.77825E+0002   6.84246E+0001
   6.0436  4.34531E+0002   4.62919E+0001
   6.0456  3.62819E+0002   2.75798E+0001
   6.0476  3.34869E+0002   1.38302E+0001
   6.0496  3.27113E+0002   8.52598E+0000
   6.0516  3.51400E+0002   1.85120E+0001
   6.0536  3.69669E+0002   2.37933E+0001
   6.0556  4.74163E+0002   4.84768E+0001
   6.0576  6.25106E+0002   7.47557E+0001
   6.0596  7.90794E+0002   9.94125E+0001
   6.0616  9.19231E+0002   9.12368E+0001
   6.0636  1.13463E+0003   1.29258E+0002
   6.0656  1.43656E+0003   1.12867E+0002
   6.0676  1.62309E+0003   1.18287E+0002
   6.0696  1.76903E+0003   1.17989E+0002
   6.0716  2.04531E+0003   1.11341E+0002
   6.0736  2.16468E+0003   4.77069E+0001
   6.0756  2.26892E+0003   4.15962E+0001
   6.0775  2.28103E+0003   4.07985E+0001
   6.0795  2.36929E+0003   1.79286E+0001
   6.0815  2.36860E+0003   2.43587E+0001
   6.0835  2.32464E+0003   1.35392E+0001
   6.0855  2.34839E+0003   3.21982E+0001
   6.0875  2.35764E+0003   1.58716E+0001
   6.0895  2.39195E+0003   2.30951E+0001
   6.0915  2.37346E+0003   2.01062E+0001
   6.0935  2.36542E+0003   2.01180E+0001
   6.0955  2.38619E+0003   1.48608E+0001
   6.0975  2.37246E+0003   1.89353E+0001
   6.0995  2.40549E+0003   3.36510E+0001
   6.1015  2.38151E+0003   1.12428E+0001
   6.1035  2.35385E+0003   1.46950E+0001
   6.1055  2.37538E+0003   1.97577E+0001
   6.1075  2.38604E+0003   2.28398E+0001
   6.1095  2.35581E+0003   2.79645E+0001
   6.1114  2.36021E+0003   2.21159E+0001
   6.1134  2.36886E+0003   2.10550E+0001
   6.1154  2.38351E+0003   1.99580E+0001
   6.1174  2.38577E+0003   1.29659E+0001
   6.1194  2.36617E+0003   2.00887E+0001
   6.1214  2.32229E+0003   2.39648E+0001
   6.1234  2.28453E+0003   4.14652E+0001
   6.1254  2.17378E+0003   5.19247E+0001
   6.1274  2.00802E+0003   8.42579E+0001
   6.1294  1.81218E+0003   8.37081E+0001
   6.1314  1.64201E+0003   1.17337E+0002
   6.1334  1.43767E+0003   1.34848E+0002
   6.1354  1.15097E+0003   1.16587E+0002
   6.1374  9.01625E+0002   1.07135E+0002
   6.1394  7.69338E+0002   8.63431E+0001
   6.1414  5.87431E+0002   7.03662E+0001
   6.1434  4.82688E+0002   5.33038E+0001
   6.1454  4.04081E+0002   3.43255E+0001
   6.1473  3.59831E+0002   2.37468E+0001
   6.1493  3.31969E+0002   1.01230E+0001
   6.1513  3.56113E+0002   1.96634E+0001
   6.1533  3.81900E+0002   3.28764E+0001
   6.1553  4.45394E+0002   4.40141E+0001
   6.1573  5.27806E+0002   5.64546E+0001
   6.1593  6.66088E+0002   8.41074E+0001
   6.1613  8.54800E+0002   8.81182E+0001
   6.1633  1.07925E+0003   1.17486E+0002
   6.1653  1.37410E+0003   1.18705E+0002
   6.1673  1.58331E+0003   1.14472E+0002
   6.1693  1.71494E+0003   1.04961E+0002
   6.1713  1.90801E+0003   9.90697E+0001
   6.1733  2.14893E+0003   4.96909E+0001
   6.1753  2.23539E+0003   6.83566E+0001
   6.1773  2.28313E+0003   2.73963E+0001
   6.1793  2.31334E+0003   2.77077E+0001
   6.1812  2.35898E+0003   3.19946E+0001
   6.1832  2.35800E+0003   2.10314E+0001
   6.1852  2.37854E+0003   1.36442E+0001
   6.1872  2.38683E+0003   2.64626E+0001
   6.1892  2.33697E+0003   3.48975E+0001
   6.1912  2.35920E+0003   2.08858E+0001
   6.1932  2.36857E+0003   2.61768E+0001
   6.1952  2.37491E+0003   1.86627E+0001
   6.1972  2.37114E+0003   3.17308E+0001
   6.1992  2.34888E+0003   1.74313E+0001
   6.2012  2.37589E+0003   2.90764E+0001
   6.2032  2.35750E+0003   2.31002E+0001
   6.2052  2.35594E+0003   1.80925E+0001
   6.2072  2.37293E+0003   1.80642E+0001
   6.2092  2.39472E+0003   1.28216E+0001
   6.2112  2.38339E+0003   1.39298E+0001
   6.2132  2.35223E+0003   2.71797E+0001
   6.2152  2.38809E+0003   1.70140E+0001
   6.2171  2.36179E+0003   2.23826E+0001
   6.2191  2.35791E+0003   2.99650E+0001
   6.2211  2.31429E+0003   1.52265E+0001
   6.2231  2.23146E+0003   5.22837E+0001
   6.2251  2.13231E+0003   7.42458E+0001
   6.2271  2.01788E+0003   7.85564E+0001
   6.2291  1.82869E+0003   9.86204E+0001
   6.2311  1.54674E+0003   1.25329E+0002
   6.2331  1.40661E+0003   1.16272E+0002
   6.2351  1.19151E+0003   1.10230E+0002
   6.2371  9.43456E+0002   1.16242E+0002
   6.2391  7.93381E+0002   1.07143E+0002
   6.2411  6.37431E+0002   7.46908E+0001
   6.2431  4.98894E+0002   6.56153E+0001
   6.2451  4.18194E+0002   4.22253E+0001
   6.2471  3.70338E+0002   3.17684E+0001
   6.2491  3.40175E+0002   1.55288E+0001
   6.2510  3.42688E+0002   1.28625E+0001
   6.2530  3.69669E+0002   2.28524E+0001
   6.2550  4.64713E+0002   4.64189E+0001
   6.2570  5.37456E+0002   4.80823E+0001
   6.2590  6.34213E+0002   8.01923E+0001
   6.2610  8.49650E+0002   8.93564E+0001
   6.2630  9.29225E+0002   1.04688E+0002
   6.2650  1.28464E+0003   1.28805E+0002
   6.2670  1.52451E+0003   1.02201E+0002
   6.2690  1.64369E+0003   1.19510E+0002
   6.2710  1.91577E+0003   1.25482E+0002
   6.2730  2.03383E+0003   8.53648E+0001
   6.2750  2.15369E+0003   7.95328E+0001
   6.2770  2.25613E+0003   3.06782E+0001
   6.2790  2.30518E+0003   3.55240E+0001
   6.2810  2.32286E+0003   1.19909E+0001
   6.2830  2.32925E+0003   1.56913E+0001
   6.2850  2.36018E+0003   1.78499E+0001
   6.2869  2.37530E+0003   2.74085E+0001
   6.2889  2.36467E+0003   1.20070E+0001
   6.2909  2.33724E+0003   1.99606E+0001
   6.2929  2.33811E+0003   2.17767E+0001
   6.2949  2.34518E+0003   1.64062E+0001
   6.2969  2.37068E+0003   2.49612E+0001
   6.2989  2.34793E+0003   3.18514E+0001
   6.3009  2.34499E+0003   1.00379E+0001
   6.3029  2.33059E+0003   1.76527E+0001
   6.3049  2.35039E+0003   3.40827E+0001
   6.3069  2.36582E+0003   2.99109E+0001
   6.3089  2.33619E+0003   4.06813E+0001
   6.3109  2.35681E+0003   1.62067E+0001
   6.3129  2.33468E+0003   1.28913E+0001
   6.3149  2.37259E+0003   3.18468E+0001
   6.3169  2.32853E+0003   1.80656E+0001
   6.3189  2.33536E+0003   3.53007E+0001
   6.3208  2.31613E+0003   3.72867E+0001
   6.3228  2.22782E+0003   5.47909E+0001
   6.3248  2.10584E+0003   8.99761E+0001
   6.3268  2.08282E+0003   7.79174E+0001
   6.3288  1.89048E+0003   9.14177E+0001
   6.3308  1.60048E+0003   1.03719E+0002
   6.3328  1.43253E+0003   1.17919E+0002
   6.3348  1.24314E+0003   1.21355E+0002
   6.3368  9.59975E+0002   1.04508E+0002
   6.3388  8.66556E+0002   1.08136E+0002
   6.3408  6.84463E+0002   9.36419E+0001
   6.3428  5.26588E+0002   5.85398E+0001
   6.3448  4.34225E+0002   4.82993E+0001
   6.3468  3.86144E+0002   3.58899E+0001
   6.3488  3.38100E+0002   7.46626E+0000
   6.3508  3.42638E+0002   6.77688E+0000
   6.3528  3.63969E+0002   2.39459E+0001
   6.3548  4.34331E+0002   4.38162E+0001
   6.3567  5.17188E+0002   5.20584E+0001
   6.3587  6.22225E+0002   7.42709E+0001
   6.3607  7.73063E+0002   7.68560E+0001
   6.3627  9.03700E+0002   1.05017E+0002
   6.3647  1.23206E+0003   1.13487E+0002
   6.3667  1.38370E+0003   1.10674E+0002
   6.3687  1.58719E+0003   1.06749E+0002
   6.3707  1.72054E+0003   1.29579E+0002
   6.3727  1.95922E+0003   1.02987E+0002
   6.3747  2.07669E+0003   8.30321E+0001
   6.3767  2.21976E+0003   2.53414E+0001
   6.3787  2.28418E+0003   2.75734E+0001
   6.3807  2.29141E+0003   3.65403E+0001
   6.3827  2.31283E+0003   1.78534E+0001
   6.3847  2.32854E+0003   2.32780E+0001
   6.3867  2.32131E+0003   2.48116E+0001
   6.3887  2.31765E+0003   1.80932E+0001
   6.3907  2.34801E+0003   3.04769E+0001
   6.3926  2.35418E+0003   1.66567E+0001
   6.3946  2.34526E+0003   1.33262E+0001
   6.3966  2.34504E+0003   1.95157E+0001
   6.3986  2.33887E+0003   3.67699E+0001
   6.4006  2.35505E+0003   1.26128E+0001
   6.4026  2.32693E+0003   2.80023E+0001
   6.4046  2.35029E+0003   4.03399E+0001
   6.4066  2.33439E+0003   2.25543E+0001
   6.4086  2.33244E+0003   2.94524E+0001
   6.4106  2.35051E+0003   1.98849E+0001
   6.4126  2.33397E+0003   2.06840E+0001
   6.4146  2.33017E+0003   1.38987E+0001
   6.4166  2.33376E+0003   1.76826E+0001
   6.4186  2.30878E+0003   2.11596E+0001
   6.4206  2.31131E+0003   1.92651E+0001
   6.4226  2.22417E+0003   4.00077E+0001
   6.4246  2.15506E+0003   7.87966E+0001
   6.4265  2.10087E+0003   7.82792E+0001
   6.4285  1.82200E+0003   1.19914E+0002
   6.4305  1.73162E+0003   1.16700E+0002
   6.4325  1.55298E+0003   1.28326E+0002
   6.4345  1.27329E+0003   1.18253E+0002
   6.4365  1.01085E+0003   1.06975E+0002
   6.4385  8.59175E+0002   9.70334E+0001
   6.4405  7.00500E+0002   8.28471E+0001
   6.4425  5.75706E+0002   7.48666E+0001
   6.4445  5.36894E+0002   6.28725E+0001
   6.4465  3.97569E+0002   3.48569E+0001
   6.4485  3.54300E+0002   1.71949E+0001
   6.4505  3.43313E+0002   9.41009E+0000
   6.4525  3.62081E+0002   1.80759E+0001
   6.4545  3.92431E+0002   3.08419E+0001
   6.4565  4.68938E+0002   5.50157E+0001
   6.4585  5.99763E+0002   6.50380E+0001
   6.4605  7.77394E+0002   8.22783E+0001
   6.4624  9.51913E+0002   9.14175E+0001
   6.4644  1.06857E+0003   1.05501E+0002
   6.4664  1.28434E+0003   1.19639E+0002
   6.4684  1.53588E+0003   1.21827E+0002
   6.4704  1.76989E+0003   1.31869E+0002
   6.4724  1.79874E+0003   1.22787E+0002
   6.4744  2.10326E+0003   4.73021E+0001
   6.4764  2.17696E+0003   4.50349E+0001
   6.4784  2.22598E+0003   2.35673E+0001
   6.4804  2.27732E+0003   2.91151E+0001
   6.4824  2.32298E+0003   3.34596E+0001
   6.4844  2.30886E+0003   1.47349E+0001
   6.4864  2.32154E+0003   1.39007E+0001
   6.4884  2.32186E+0003   2.61569E+0001
   6.4904  2.32099E+0003   2.81621E+0001
   6.4924  2.29639E+0003   1.90460E+0001
   6.4944  2.32960E+0003   2.24715E+0001
   6.4963  2.32213E+0003   2.39910E+0001
   6.4983  2.34581E+0003   2.73591E+0001
   6.5003  2.32846E+0003   2.00136E+0001
   6.5023  2.33808E+0003   2.07472E+0001
   6.5043  2.31728E+0003   2.22320E+0001
   6.5063  2.33939E+0003   4.91614E+0001
   6.5083  2.31868E+0003   2.30419E+0001
   6.5103  2.34178E+0003   3.01901E+0001
   6.5123  2.31861E+0003   2.13692E+0001
   6.5143  2.31959E+0003   4.02201E+0001
   6.5163  2.30992E+0003   1.81524E+0001
   6.5183  2.28236E+0003   1.96394E+0001
   6.5203  2.30496E+0003   4.78664E+0001
   6.5223  2.28226E+0003   4.00260E+0001
   6.5243  2.19685E+0003   5.12469E+0001
   6.5263  2.02714E+0003   9.10699E+0001
   6.5283  1.85298E+0003   8.97066E+0001
   6.5303  1.71523E+0003   8.94119E+0001
   6.5322  1.52763E+0003   1.15261E+0002
   6.5342  1.27131E+0003   1.41002E+0002
   6.5362  1.08283E+0003   1.02439E+0002
   6.5382  9.14763E+0002   9.31990E+0001
   6.5402  7.18894E+0002   8.61963E+0001
   6.5422  6.29294E+0002   6.96748E+0001
   6.5442  5.08881E+0002   4.94425E+0001
   6.5462  4.15656E+0002   4.14775E+0001
   6.5482  3.70063E+0002   2.99904E+0001
   6.5502  3.46813E+0002   8.61321E+0000
   6.5522  3.65444E+0002   2.33583E+0001
   6.5542  4.08188E+0002   3.24877E+0001
   6.5562  4.77894E+0002   5.04160E+0001
   6.5582  5.81131E+0002   7.01987E+0001
   6.5602  6.70488E+0002   7.89602E+0001
   6.5622  9.20475E+0002   1.06527E+0002
   6.5642  1.05690E+0003   1.02472E+0002
   6.5661  1.23195E+0003   1.26011E+0002
   6.5681  1.47506E+0003   1.17973E+0002
   6.5701  1.66238E+0003   1.02076E+0002
   6.5721  1.83262E+0003   9.71012E+0001
   6.5741  1.99249E+0003   9.69682E+0001
   6.5761  2.14193E+0003   4.93108E+0001
   6.5781  2.22802E+0003   5.59222E+0001
   6.5801  2.27571E+0003   2.38359E+0001
   6.5821  2.29379E+0003   2.90061E+0001
   6.5841  2.32021E+0003   2.63693E+0001
   6.5861  2.32330E+0003   1.99375E+0001
   6.5881  2.33968E+0003   1.20006E+0001
   6.5901  2.31063E+0003   1.54228E+0001
   6.5921  2.36163E+0003   2.43818E+0001
   6.5941  2.33557E+0003   2.39861E+0001
   6.5961  2.33271E+0003   1.67471E+0001
   6.5981  2.33277E+0003   1.92210E+0001
   6.6001  2.34862E+0003   2.19981E+0001
   6.6020  2.31121E+0003   3.02014E+0001
   6.6040  2.34310E+0003   1.58237E+0001
   6.6060  2.34400E+0003   2.00178E+0001
   6.6080  2.33565E+0003   1.21264E+0001
   6.6100  2.30956E+0003   1.78214E+0001
   6.6120  2.30979E+0003   3.03976E+0001
   6.6140  2.33432E+0003   1.26257E+0001
   6.6160  2.33491E+0003   1.73018E+0001
   6.6180  2.33148E+0003   2.07040E+0001
   6.6200  2.31593E+0003   2.61898E+0001
   6.6220  2.24856E+0003   2.56143E+0001
   6.6240  2.18646E+0003   5.14553E+0001
   6.6260  2.07431E+0003   7.57181E+0001
   6.6280  1.92393E+0003   9.51196E+0001
   6.6300  1.75904E+0003   1.15333E+0002
   6.6320  1.54591E+0003   1.14539E+0002
   6.6340  1.33177E+0003   1.02480E+0002
   6.6359  1.23088E+0003   1.03928E+0002
   6.6379  9.09388E+0002   9.20285E+0001
   6.6399  7.48838E+0002   9.64598E+0001
   6.6419  6.51906E+0002   8.53249E+0001
   6.6439  5.34413E+0002   6.54976E+0001
   6.6459  4.36350E+0002   4.35243E+0001
   6.6479  3.80056E+0002   3.24255E+0001
   6.6499  3.58700E+0002   1.00850E+0001
   6.6519  3.70994E+0002   1.83066E+0001
   6.6539  3.97300E+0002   2.77495E+0001
   6.6559  4.71606E+0002   4.46535E+0001
   6.6579  5.52612E+0002   5.71560E+0001
   6.6599  6.84575E+0002   7.01859E+0001
   6.6619  8.70825E+0002   8.97365E+0001
   6.6639  9.69594E+0002   1.01756E+0002
   6.6659  1.10254E+0003   1.20870E+0002
   6.6679  1.39566E+0003   1.21069E+0002
   6.6699  1.61344E+0003   9.45290E+0001
   6.6718  1.72256E+0003   1.12239E+0002
   6.6738  2.02572E+0003   8.45267E+0001
   6.6758  2.10274E+0003   6.10395E+0001
   6.6778  2.19636E+0003   5.57033E+0001
   6.6798  2.28814E+0003   2.83040E+0001
   6.6818  2.28011E+0003   1.98916E+0001
   6.6838  2.32742E+0003   2.03760E+0001
   6.6858  2.31165E+0003   2.82545E+0001
   6.6878  2.33228E+0003   1.14455E+0001
   6.6898  2.32019E+0003   2.36360E+0001
   6.6918  2.31126E+0003   1.31267E+0001
   6.6938  2.32099E+0003   3.52234E+0001
   6.6958  2.30932E+0003   2.20212E+0001
   6.6978  2.31323E+0003   8.94927E+0000
   6.6998  2.31684E+0003   2.16679E+0001
   6.7018  2.30604E+0003   2.92560E+0001
   6.7038  2.30569E+0003   6.66098E+0001
   6.7057  2.31828E+0003   1.80105E+0001
   6.7077  2.30303E+0003   2.83066E+0001
   6.7097  2.32962E+0003   2.35813E+0001
   6.7117  2.34336E+0003   2.17776E+0001
   6.7137  2.30368E+0003   3.79000E+0001
   6.7157  2.30373E+0003   2.52187E+0001
   6.7177  2.28871E+0003   1.98485E+0001
   6.7197  2.28394E+0003   2.49403E+0001
   6.7217  2.25451E+0003   4.92860E+0001
   6.7237  2.21425E+0003   4.70465E+0001
   6.7257  2.06668E+0003   5.84211E+0001
   6.7277  2.00279E+0003   9.89979E+0001
   6.7297  1.81305E+0003   9.58193E+0001
   6.7317  1.53086E+0003   1.21084E+0002
   6.7337  1.36513E+0003   1.16219E+0002
   6.7357  1.23341E+0003   1.08162E+0002
   6.7377  1.02101E+0003   1.11465E+0002
   6.7397  7.80763E+0002   8.96317E+0001
   6.7416  6.83156E+0002   8.46445E+0001
   6.7436  5.32313E+0002   5.98666E+0001
   6.7456  4.52256E+0002   4.38378E+0001
   6.7476  3.95600E+0002   3.47085E+0001
   6.7496  3.57869E+0002   1.43742E+0001
   6.7516  3.59506E+0002   7.17670E+0000
   6.7536  4.05056E+0002   3.83432E+0001
   6.7556  4.73931E+0002   4.17021E+0001
   6.7576  5.58775E+0002   6.35305E+0001
   6.7596  6.31975E+0002   8.23007E+0001
   6.7616  8.12394E+0002   1.06659E+0002
   6.7636  9.72081E+0002   1.21569E+0002
   6.7656  1.17462E+0003   1.29717E+0002
   6.7676  1.39064E+0003   1.32183E+0002
   6.7696  1.53214E+0003   9.88897E+0001
   6.7716  1.67637E+0003   9.09922E+0001
   6.7736  1.86919E+0003   1.22896E+0002
   6.7755  2.04436E+0003   7.26639E+0001
   6.7775  2.17406E+0003   6.14734E+0001
   6.7795  2.24484E+0003   7.13006E+0001
   6.7815  2.24131E+0003   1.45766E+0001
   6.7835  2.28796E+0003   2.70692E+0001
   6.7855  2.31091E+0003   2.43749E+0001
   6.7875  2.30394E+0003   2.80920E+0001
   6.7895  2.31396E+0003   3.47426E+0001
   6.7915  2.30827E+0003   2.52294E+0001
   6.7935  2.28908E+0003   3.30804E+0001
   6.7955  2.31244E+0003   2.31571E+0001
   6.7975  2.30309E+0003   2.01440E+0001
   6.7995  2.32381E+0003   1.96089E+0001
   6.8015  2.32028E+0003   1.89956E+0001
   6.8035  2.34473E+0003   3.47393E+0001
   6.8055  2.30481E+0003   2.47931E+0001
   6.8075  2.31393E+0003   1.98592E+0001
   6.8095  2.30957E+0003   2.53699E+0001
   6.8114  2.30843E+0003   1.54951E+0001
   6.8134  2.32932E+0003   2.61425E+0001
   6.8154  2.27438E+0003   2.48161E+0001
   6.8174  2.27709E+0003   2.71079E+0001
   6.8194  2.29276E+0003   2.48743E+0001
   6.8214  2.29410E+0003   1.76775E+0001
   6.8234  2.20232E+0003   5.03467E+0001
   6.8254  2.10544E+0003   6.26542E+0001
   6.8274  2.03689E+0003   7.48259E+0001
   6.8294  1.82788E+0003   7.79453E+0001
   6.8314  1.60973E+0003   9.82959E+0001
   6.8334  1.42779E+0003   1.17249E+0002
   6.8354  1.29040E+0003   1.22673E+0002
   6.8374  1.00913E+0003   9.29828E+0001
   6.8394  9.21281E+0002   9.59699E+0001
   6.8414  7.34319E+0002   7.11520E+0001
   6.8434  6.16531E+0002   8.90967E+0001
   6.8453  5.25969E+0002   5.36489E+0001
   6.8473  4.26813E+0002   4.07743E+0001
   6.8493  3.70200E+0002   1.73016E+0001
   6.8513  3.60731E+0002   1.11042E+0001
   6.8533  3.89863E+0002   2.55454E+0001
   6.8553  4.57194E+0002   4.08385E+0001
   6.8573  4.89931E+0002   4.34633E+0001
   6.8593  6.63825E+0002   7.13237E+0001
   6.8613  7.82288E+0002   8.97593E+0001
   6.8633  8.61188E+0002   7.36962E+0001
   6.8653  1.12172E+0003   1.22629E+0002
   6.8673  1.36622E+0003   1.19123E+0002
   6.8693  1.37431E+0003   1.29911E+0002
   6.8713  1.70218E+0003   1.25635E+0002
   6.8733  1.81518E+0003   9.81415E+0001
   6.8753  2.00640E+0003   5.87937E+0001
   6.8773  2.09438E+0003   7.37702E+0001
   6.8793  2.18542E+0003   4.00982E+0001
   6.8812  2.25026E+0003   2.59658E+0001
   6.8832  2.25604E+0003   4.19838E+0001
   6.8852  2.30603E+0003   2.22452E+0001
   6.8872  2.30300E+0003   2.13640E+0001
   6.8892  2.30971E+0003   2.93367E+0001
   6.8912  2.32001E+0003   1.26266E+0001
   6.8932  2.30707E+0003   2.10612E+0001
   6.8952  2.32615E+0003   2.95647E+0001
   6.8972  2.27981E+0003   1.56655E+0001
   6.8992  2.30373E+0003   2.71529E+0001
   6.9012  2.29361E+0003   2.71574E+0001
   6.9032  2.29169E+0003   2.34245E+0001
   6.9052  2.30802E+0003   2.59199E+0001
   6.9072  2.28076E+0003   2.07059E+0001
   6.9092  2.26512E+0003   3.18503E+0001
   6.9112  2.31823E+0003   3.00753E+0001
   6.9132  2.29238E+0003   2.11177E+0001
   6.9152  2.28382E+0003   4.75549E+0001
   6.9171  2.27923E+0003   1.74799E+0001
   6.9191  2.27290E+0003   1.88198E+0001
   6.9211  2.28722E+0003   2.30311E+0001
   6.9231  2.23981E+0003   3.31779E+0001
   6.9251  2.09073E+0003   7.02046E+0001
   6.9271  2.03108E+0003   5.97166E+0001
   6.9291  1.85460E+0003   9.52888E+0001
   6.9311  1.61529E+0003   1.12763E+0002
   6.9331  1.51295E+0003   1.23218E+0002
   6.9351  1.30833E+0003   1.06836E+0002
   6.9371  1.02253E+0003   9.59179E+0001
   6.9391  9.30244E+0002   8.82653E+0001
   6.9411  7.91288E+0002   8.97026E+0001
   6.9431  5.96313E+0002   6.03724E+0001
   6.9451  5.36875E+0002   4.88575E+0001
   6.9471  4.49806E+0002   4.73818E+0001
   6.9491  3.91175E+0002   3.31523E+0001
   6.9510  3.78638E+0002   1.70667E+0001
   6.9530  3.78281E+0002   1.26677E+0001
   6.9550  4.29250E+0002   3.74986E+0001
   6.9570  4.92063E+0002   4.57668E+0001
   6.9590  6.01469E+0002   6.66296E+0001
   6.9610  7.28025E+0002   8.14304E+0001
   6.9630  8.45019E+0002   1.00350E+0002
   6.9650  1.00316E+0003   9.26673E+0001
   6.9670  1.19187E+0003   1.32180E+0002
   6.9690  1.37581E+0003   1.10464E+0002
   6.9710  1.57673E+0003   9.04848E+0001
   6.9730  1.72366E+0003   1.11634E+0002
   6.9750  1.89428E+0003   7.45427E+0001
   6.9770  2.06527E+0003   6.77808E+0001
   6.9790  2.12887E+0003   4.03871E+0001
   6.9810  2.22377E+0003   1.87509E+0001
   6.9830  2.25256E+0003   2.68987E+0001
   6.9850  2.27873E+0003   1.70011E+0001
   6.9869  2.30324E+0003   2.61371E+0001
   6.9889  2.31281E+0003   2.15664E+0001
   6.9909  2.27459E+0003   2.30231E+0001
   6.9929  2.29918E+0003   2.20567E+0001
   6.9949  2.30329E+0003   1.17062E+0001
   6.9969  2.29523E+0003   1.44256E+0001
   6.9989  2.30207E+0003   1.52572E+0001
   7.0009  2.32374E+0003   2.17179E+0001
   7.0029  2.29000E+0003   4.62807E+0001
   7.0049  2.29468E+0003   3.13975E+0001
   7.0069  2.31185E+0003   3.58510E+0001
   7.0089  2.29027E+0003   1.62271E+0001
   7.0109  2.29781E+0003   4.36229E+0001
   7.0129  2.31453E+0003   2.27599E+0001
   7.0149  2.28804E+0003   2.86757E+0001
   7.0169  2.29268E+0003   1.99852E+0001
   7.0189  2.29130E+0003   1.93876E+0001
   7.0208  2.25338E+0003   2.58207E+0001
   7.0228  2.21230E+0003   3.86127E+0001
   7.0248  2.10298E+0003   6.32565E+0001
   7.0268  2.02696E+0003   7.13554E+0001
   7.0288  1.90601E+0003   8.65845E+0001
   7.0308  1.67023E+0003   1.04675E+0002
   7.0328  1.47851E+0003   1.00935E+0002
   7.0348  1.30828E+0003   1.06996E+0002
   7.0368  1.14708E+0003   1.12028E+0002
   7.0388  9.72013E+0002   1.06774E+0002
   7.0408  7.72113E+0002   9.45594E+0001
   7.0428  6.77431E+0002   7.83421E+0001
   7.0448  5.62706E+0002   5.84102E+0001
   7.0468  4.57369E+0002   3.41907E+0001
   7.0488  3.91331E+0002   3.25033E+0001
   7.0508  3.78263E+0002   1.44659E+0001
   7.0528  3.84806E+0002   2.33981E+0001
   7.0548  4.22975E+0002   2.95893E+0001
   7.0567  4.56969E+0002   3.69544E+0001
   7.0587  5.99619E+0002   6.64967E+0001
   7.0607  6.78150E+0002   7.14698E+0001
   7.0627  8.64344E+0002   8.25109E+0001
   7.0647  1.02626E+0003   9.23797E+0001
   7.0667  1.12220E+0003   9.06972E+0001
   7.0687  1.36374E+0003   1.21049E+0002
   7.0707  1.51291E+0003   1.03923E+0002
   7.0727  1.75051E+0003   1.46778E+0002
   7.0747  1.83690E+0003   1.14927E+0002
   7.0767  1.95069E+0003   1.18374E+0002
   7.0787  2.08096E+0003   9.65311E+0001
   7.0807  2.15788E+0003   6.33588E+0001
   7.0827  2.19696E+0003   5.09195E+0001
   7.0847  2.19333E+0003   3.25655E+0001
   7.0867  2.24744E+0003   3.43910E+0001
   7.0887  2.25303E+0003   2.66926E+0001
   7.0906  2.26238E+0003   2.72569E+0001
   7.0926  2.25668E+0003   5.86213E+0001
   7.0946  2.19748E+0003   3.16513E+0001
   7.0966  2.23651E+0003   4.63370E+0001
   7.0986  2.21118E+0003   4.12183E+0001
   7.1006  2.21581E+0003   5.80369E+0001
   7.1026  2.22718E+0003   6.09655E+0001
   7.1046  2.17109E+0003   5.23645E+0001
   7.1066  2.18828E+0003   3.83431E+0001
   7.1086  2.15265E+0003   6.92879E+0001
   7.1106  2.17957E+0003   4.98581E+0001
   7.1126  2.19975E+0003   7.24463E+0001
   7.1146  2.16287E+0003   7.80907E+0001
   7.1166  2.13246E+0003   5.61304E+0001
   7.1186  2.13529E+0003   7.56549E+0001
   7.1206  2.10383E+0003   9.45345E+0001
   7.1226  2.05799E+0003   6.16039E+0001
   7.1246  2.02151E+0003   4.57689E+0001
   7.1265  1.97113E+0003   2.81464E+0001
   7.1285  1.81526E+0003   4.90512E+0001
   7.1305  1.67020E+0003   8.21932E+0001
   7.1325  1.50747E+0003   9.12234E+0001
   7.1345  1.36738E+0003   1.16148E+0002
   7.1365  1.18479E+0003   1.19418E+0002
   7.1385  1.04003E+0003   1.12875E+0002
   7.1405  7.99225E+0002   8.34264E+0001
   7.1425  7.21325E+0002   8.60714E+0001
   7.1445  6.03956E+0002   6.49513E+0001
   7.1465  4.78788E+0002   4.97307E+0001
   7.1485  4.08650E+0002   3.63048E+0001
   7.1505  3.58100E+0002   2.09932E+0001
   7.1525  3.35913E+0002   9.74756E+0000
   7.1545  3.35988E+0002   1.55251E+0001
   7.1565  3.41588E+0002   2.44061E+0001
   7.1585  3.90831E+0002   4.77524E+0001
   7.1604  4.22419E+0002   6.46883E+0001
   7.1624  5.22194E+0002   9.60868E+0001
   7.1644  6.61938E+0002   1.19743E+0002
   7.1664  6.89888E+0002   1.14631E+0002
   7.1684  7.90650E+0002   1.65954E+0002
   7.1704  1.05762E+0003   1.65864E+0002
   7.1724  1.13337E+0003   1.61427E+0002
   7.1744  1.19011E+0003   1.73721E+0002
   7.1764  1.31010E+0003   1.53272E+0002
   7.1784  1.43576E+0003   1.60272E+0002
   7.1804  1.42761E+0003   1.37790E+0002
   7.1824  1.40525E+0003   8.81528E+0001
   7.1844  1.36819E+0003   5.19552E+0001
   7.1864  1.17174E+0003   3.69997E+0001
   7.1884  1.06396E+0003   3.95329E+0001
   7.1904  9.77113E+0002   2.60065E+0001
   7.1924  7.25844E+0002   4.58608E+0001
   7.1944  7.03150E+0002   4.26501E+0001
   7.1963  6.16838E+0002   3.26881E+0001
   7.1983  5.88050E+0002   1.92455E+0001
   7.2003  5.78225E+0002   1.65464E+0001
   7.2023  5.64112E+0002   2.57388E+0001
   7.2043  5.52525E+0002   2.59191E+0001
   7.2063  5.44513E+0002   2.51414E+0001
   7.2083  5.37331E+0002   2.38884E+0001
   7.2103  5.32594E+0002   1.76171E+0001
   7.2123  5.34150E+0002   1.50267E+0001
   7.2143  5.00494E+0002   1.55786E+0001
   7.2163  5.03956E+0002   1.26646E+0001
   7.2183  4.86056E+0002   1.91465E+0001
   7.2203  4.92706E+0002   1.18629E+0001
   7.2223  4.81650E+0002   9.51249E+0000
   7.2243  4.69125E+0002   1.12062E+0001
   7.2263  4.73481E+0002   7.62444E+0000
   7.2283  4.54669E+0002   2.03854E+0001
   7.2302  4.51231E+0002   1.44292E+0001
   7.2322  4.48956E+0002   2.21135E+0001
   7.2342  4.31513E+0002   2.51518E+0001
   7.2362  4.33925E+0002   1.90130E+0001
   7.2382  4.22681E+0002   2.35295E+0001
   7.2402  4.20706E+0002   1.80889E+0001
   7.2422  4.17019E+0002   1.34958E+0001
   7.2442  3.81338E+0002   1.10488E+0001
   7.2462  3.69388E+0002   9.40903E+0000
   7.2482  3.63769E+0002   1.03548E+0001
   7.2502  3.35194E+0002   4.96651E+0000
   7.2522  3.24950E+0002   6.29901E+0000
   7.2542  3.21513E+0002   8.72725E+0000
   7.2562  3.14494E+0002   6.77495E+0000
   7.2582  3.16331E+0002   1.07000E+0001
   7.2602  3.15069E+0002   5.02584E+0000
   7.2622  3.14538E+0002   3.77009E+0000
   7.2642  3.12075E+0002   4.62541E+0000
   7.2661  3.17406E+0002   8.48771E+0000
   7.2681  3.12475E+0002   6.55281E+0000
   7.2701  3.14450E+0002   7.91328E+0000
   7.2721  3.14131E+0002   7.21363E+0000
   7.2741  3.11844E+0002   1.11915E+0001
   7.2761  3.12556E+0002   8.46577E+0000
   7.2781  3.13113E+0002   7.06274E+0000
   7.2801  3.16825E+0002   9.32962E+0000
   7.2821  3.16538E+0002   8.67949E+0000
   7.2841  3.16175E+0002   6.00036E+0000
   7.2861  3.13969E+0002   6.18165E+0000
   7.2881  3.14625E+0002   8.13353E+0000
   7.2901  3.12700E+0002   1.02312E+0001
   7.2921  3.12644E+0002   7.70953E+0000
   7.2941  3.14306E+0002   8.75742E+0000
   7.2961  3.12650E+0002   8.51924E+0000
   7.3000  3.14175E+0002   7.53604E+0000
