# Supplementary material for: A radial calibration window for analytical ultracentrifugation
Source: PLoS One. 2018 Jul 30;13(7):e0201529. doi: 10.1371/journal.pone.0201529 (PMC6066226; doi:10.1371/journal.pone.0201529)
Supplement: S1 Dataset — (ZIP) [file pone.0201529.s001.zip › FDSscans/A00002.FI2]

7/30/2015 7:33:09 PM:  Voltage: 2150 Gain: 8 Range: 4
F 2 19.7 50000 0001002 6.5634E09 488 165
   5.6029  3.11875E+0002   8.35894E+0000
   5.6049  3.12281E+0002   5.25520E+0000
   5.6069  3.11594E+0002   4.20609E+0000
   5.6089  3.09606E+0002   6.31120E+0000
   5.6109  3.13606E+0002   3.72776E+0000
   5.6129  3.11769E+0002   1.09606E+0001
   5.6149  3.12506E+0002   8.43623E+0000
   5.6169  3.10544E+0002   8.09788E+0000
   5.6189  3.09363E+0002   7.97848E+0000
   5.6209  3.12306E+0002   5.25238E+0000
   5.6228  3.11000E+0002   6.60606E+0000
   5.6248  3.10038E+0002   6.86484E+0000
   5.6268  3.09206E+0002   4.46836E+0000
   5.6288  3.08838E+0002   5.53070E+0000
   5.6308  3.11119E+0002   5.41638E+0000
   5.6328  3.09869E+0002   1.02983E+0001
   5.6348  3.10788E+0002   1.10592E+0001
   5.6368  3.14831E+0002   5.72912E+0000
   5.6388  3.11656E+0002   4.36155E+0000
   5.6408  3.14225E+0002   5.61822E+0000
   5.6428  3.07988E+0002   9.95841E+0000
   5.6448  3.12363E+0002   1.19719E+0001
   5.6468  3.12006E+0002   8.97907E+0000
   5.6488  3.12038E+0002   6.31297E+0000
   5.6508  3.10463E+0002   1.02660E+0001
   5.6528  3.10888E+0002   7.88082E+0000
   5.6548  3.11369E+0002   1.03915E+0001
   5.6567  3.09013E+0002   6.64566E+0000
   5.6587  3.09913E+0002   5.16065E+0000
   5.6607  3.11869E+0002   7.00297E+0000
   5.6627  3.10706E+0002   1.05131E+0001
   5.6647  3.10344E+0002   4.75532E+0000
   5.6667  3.12513E+0002   4.04318E+0000
   5.6687  3.10713E+0002   6.53547E+0000
   5.6707  3.09550E+0002   6.12025E+0000
   5.6727  3.12963E+0002   4.83126E+0000
   5.6747  3.10481E+0002   4.92769E+0000
   5.6767  3.13938E+0002   8.67892E+0000
   5.6787  3.13306E+0002   7.59605E+0000
   5.6807  3.11613E+0002   7.75080E+0000
   5.6827  3.10425E+0002   6.58687E+0000
   5.6847  3.14125E+0002   8.68990E+0000
   5.6867  3.11263E+0002   1.27673E+0001
   5.6887  3.14000E+0002   5.95399E+0000
   5.6907  3.10375E+0002   1.03518E+0001
   5.6926  3.14500E+0002   1.13636E+0001
   5.6946  3.10669E+0002   8.64474E+0000
   5.6966  3.09888E+0002   8.08841E+0000
   5.6986  3.10519E+0002   1.26958E+0001
   5.7006  3.13906E+0002   6.89601E+0000
   5.7026  3.09850E+0002   8.06675E+0000
   5.7046  3.12888E+0002   9.07936E+0000
   5.7066  3.10375E+0002   3.48093E+0000
   5.7086  3.13013E+0002   4.40282E+0000
   5.7106  3.13344E+0002   7.19066E+0000
   5.7126  3.11594E+0002   5.58245E+0000
   5.7146  3.10644E+0002   8.41097E+0000
   5.7166  3.12481E+0002   4.22222E+0000
   5.7186  3.09075E+0002   1.24057E+0001
   5.7206  3.09438E+0002   9.96336E+0000
   5.7226  3.10175E+0002   4.68368E+0000
   5.7246  3.12500E+0002   8.17236E+0000
   5.7265  3.11388E+0002   1.00094E+0001
   5.7285  3.12375E+0002   8.99441E+0000
   5.7305  3.11775E+0002   6.76050E+0000
   5.7325  3.10444E+0002   7.65175E+0000
   5.7345  3.12500E+0002   7.99015E+0000
   5.7365  3.12775E+0002   4.56173E+0000
   5.7385  3.13994E+0002   5.13918E+0000
   5.7405  3.14913E+0002   7.00534E+0000
   5.7425  3.20219E+0002   8.92880E+0000
   5.7445  3.16706E+0002   7.74693E+0000
   5.7465  3.20638E+0002   6.92936E+0000
   5.7485  3.17338E+0002   6.21780E+0000
   5.7505  3.16800E+0002   7.69415E+0000
   5.7525  3.17269E+0002   4.15199E+0000
   5.7545  3.11406E+0002   7.82088E+0000
   5.7565  3.09956E+0002   7.30475E+0000
   5.7585  3.12913E+0002   9.48037E+0000
   5.7605  3.12150E+0002   6.97693E+0000
   5.7624  3.14475E+0002   7.15293E+0000
   5.7644  3.14750E+0002   5.56372E+0000
   5.7664  3.13988E+0002   5.59038E+0000
   5.7684  3.15763E+0002   6.33748E+0000
   5.7704  3.11913E+0002   8.17511E+0000
   5.7724  3.14219E+0002   1.41202E+0001
   5.7744  3.15306E+0002   5.79396E+0000
   5.7764  3.14969E+0002   1.01913E+0001
   5.7784  3.11169E+0002   6.27278E+0000
   5.7804  3.16363E+0002   5.88779E+0000
   5.7824  3.12906E+0002   7.01641E+0000
   5.7844  3.14300E+0002   5.31977E+0000
   5.7864  3.17231E+0002   8.82625E+0000
   5.7884  3.13188E+0002   4.21662E+0000
   5.7904  3.14844E+0002   7.00727E+0000
   5.7924  3.15269E+0002   7.41445E+0000
   5.7944  3.14556E+0002   1.21859E+0001
   5.7963  3.12056E+0002   5.88690E+0000
   5.7983  3.12606E+0002   2.99770E+0000
   5.8003  3.14613E+0002   1.03592E+0001
   5.8023  3.14038E+0002   3.98730E+0000
   5.8043  3.13956E+0002   8.47773E+0000
   5.8063  3.15119E+0002   9.01913E+0000
   5.8083  3.16125E+0002   6.87309E+0000
   5.8103  3.14988E+0002   4.28601E+0000
   5.8123  3.13306E+0002   3.97743E+0000
   5.8143  3.13619E+0002   8.55531E+0000
   5.8163  3.13919E+0002   7.47159E+0000
   5.8183  3.12388E+0002   7.22166E+0000
   5.8203  3.14106E+0002   4.26380E+0000
   5.8223  3.12913E+0002   6.82476E+0000
   5.8243  3.13925E+0002   8.06206E+0000
   5.8263  3.14250E+0002   8.54985E+0000
   5.8283  3.13244E+0002   7.38508E+0000
   5.8303  3.10425E+0002   7.15118E+0000
   5.8322  3.14538E+0002   1.16245E+0001
   5.8342  3.12156E+0002   8.63810E+0000
   5.8362  3.07788E+0002   7.30906E+0000
   5.8382  3.11731E+0002   5.51784E+0000
   5.8402  3.09838E+0002   1.07877E+0001
   5.8422  3.11375E+0002   9.32011E+0000
   5.8442  3.09219E+0002   6.35696E+0000
   5.8462  3.11069E+0002   9.56407E+0000
   5.8482  3.09263E+0002   3.93714E+0000
   5.8502  3.11013E+0002   6.70894E+0000
   5.8522  3.08250E+0002   5.30118E+0000
   5.8542  3.09438E+0002   7.54610E+0000
   5.8562  3.14519E+0002   6.78175E+0000
   5.8582  3.11563E+0002   3.83224E+0000
   5.8602  3.12188E+0002   6.24378E+0000
   5.8622  3.15444E+0002   9.77455E+0000
   5.8642  3.14019E+0002   8.11670E+0000
   5.8662  3.13956E+0002   7.91355E+0000
   5.8681  3.14456E+0002   4.90974E+0000
   5.8701  3.16231E+0002   7.29025E+0000
   5.8721  3.15294E+0002   1.58733E+0001
   5.8741  3.11206E+0002   5.67219E+0000
   5.8761  3.13725E+0002   1.01244E+0001
   5.8781  3.12425E+0002   3.19091E+0000
   5.8801  3.13150E+0002   9.92321E+0000
   5.8821  3.12988E+0002   6.53049E+0000
   5.8841  3.11875E+0002   4.41807E+0000
   5.8861  3.12325E+0002   9.67028E+0000
   5.8881  3.15194E+0002   7.15148E+0000
   5.8901  3.17244E+0002   5.27701E+0000
   5.8921  3.14425E+0002   6.10855E+0000
   5.8941  3.16250E+0002   5.77018E+0000
   5.8961  3.14138E+0002   1.47757E+0001
   5.8981  3.17394E+0002   6.26009E+0000
   5.9001  3.15538E+0002   8.25431E+0000
   5.9020  3.16156E+0002   7.61310E+0000
   5.9040  3.14650E+0002   9.78902E+0000
   5.9060  3.15100E+0002   5.30825E+0000
   5.9080  3.15113E+0002   9.75999E+0000
   5.9100  3.16619E+0002   4.55532E+0000
   5.9120  3.15300E+0002   6.46723E+0000
   5.9140  3.13750E+0002   9.62068E+0000
   5.9160  3.17219E+0002   7.26728E+0000
   5.9180  3.18338E+0002   1.33947E+0001
   5.9200  3.32488E+0002   8.00577E+0000
   5.9220  3.65594E+0002   7.53832E+0000
   5.9240  3.99200E+0002   1.20871E+0001
   5.9260  4.79419E+0002   2.41758E+0001
   5.9280  5.16231E+0002   4.12334E+0001
   5.9300  5.81200E+0002   6.89939E+0001
   5.9320  6.25788E+0002   7.66405E+0001
   5.9340  6.61775E+0002   1.08392E+0002
   5.9360  6.85431E+0002   1.25764E+0002
   5.9379  5.66356E+0002   1.01046E+0002
   5.9399  4.86481E+0002   6.38053E+0001
   5.9419  4.34094E+0002   4.08579E+0001
   5.9439  3.97250E+0002   4.07526E+0001
   5.9459  3.60119E+0002   2.95175E+0001
   5.9479  3.36631E+0002   1.49860E+0001
   5.9499  3.36488E+0002   1.26614E+0001
   5.9519  3.56650E+0002   1.96405E+0001
   5.9539  4.03694E+0002   4.07952E+0001
   5.9559  5.01325E+0002   5.34938E+0001
   5.9579  6.13456E+0002   7.70503E+0001
   5.9599  8.26356E+0002   1.00028E+0002
   5.9619  1.10169E+0003   1.18635E+0002
   5.9639  1.22066E+0003   1.16010E+0002
   5.9659  1.41219E+0003   1.20148E+0002
   5.9679  1.69814E+0003   1.18359E+0002
   5.9699  1.94052E+0003   1.27034E+0002
   5.9718  2.07681E+0003   1.01241E+0002
   5.9738  2.23346E+0003   5.41772E+0001
   5.9758  2.30517E+0003   5.45819E+0001
   5.9778  2.34451E+0003   3.32348E+0001
   5.9798  2.35969E+0003   2.93206E+0001
   5.9818  2.40703E+0003   2.30139E+0001
   5.9838  2.37064E+0003   1.77924E+0001
   5.9858  2.37224E+0003   1.66359E+0001
   5.9878  2.40684E+0003   2.35998E+0001
   5.9898  2.39304E+0003   2.39244E+0001
   5.9918  2.37126E+0003   2.87912E+0001
   5.9938  2.35773E+0003   2.54276E+0001
   5.9958  2.39302E+0003   2.33204E+0001
   5.9978  2.37237E+0003   1.99539E+0001
   5.9998  2.39711E+0003   2.86011E+0001
   6.0018  2.38690E+0003   2.90886E+0001
   6.0038  2.39013E+0003   2.97647E+0001
   6.0058  2.39989E+0003   2.27456E+0001
   6.0077  2.41815E+0003   2.99451E+0001
   6.0097  2.35429E+0003   1.06712E+0001
   6.0117  2.39560E+0003   1.63644E+0001
   6.0137  2.34616E+0003   2.67094E+0001
   6.0157  2.37113E+0003   2.38263E+0001
   6.0177  2.38229E+0003   2.58717E+0001
   6.0197  2.33054E+0003   1.83189E+0001
   6.0217  2.34271E+0003   3.14245E+0001
   6.0237  2.25819E+0003   3.07378E+0001
   6.0257  2.12017E+0003   7.07822E+0001
   6.0277  1.93764E+0003   9.50785E+0001
   6.0297  1.74804E+0003   1.29998E+0002
   6.0317  1.59184E+0003   1.28436E+0002
   6.0337  1.32041E+0003   1.40285E+0002
   6.0357  1.06410E+0003   1.14605E+0002
   6.0377  8.77106E+0002   1.17362E+0002
   6.0397  6.61531E+0002   7.74110E+0001
   6.0416  4.97775E+0002   6.04449E+0001
   6.0436  4.21688E+0002   4.07701E+0001
   6.0456  3.84638E+0002   3.36837E+0001
   6.0476  3.30881E+0002   1.28216E+0001
   6.0496  3.31075E+0002   7.84024E+0000
   6.0516  3.41081E+0002   1.62268E+0001
   6.0536  4.08244E+0002   3.38309E+0001
   6.0556  4.84638E+0002   5.56270E+0001
   6.0576  5.52481E+0002   6.19748E+0001
   6.0596  7.19525E+0002   8.35519E+0001
   6.0616  9.87563E+0002   9.77498E+0001
   6.0636  1.18559E+0003   1.09024E+0002
   6.0656  1.32156E+0003   1.22764E+0002
   6.0676  1.63264E+0003   1.06408E+0002
   6.0696  1.77753E+0003   1.16774E+0002
   6.0716  2.08291E+0003   8.10298E+0001
   6.0736  2.18193E+0003   7.00592E+0001
   6.0756  2.28819E+0003   4.16818E+0001
   6.0775  2.32795E+0003   5.19298E+0001
   6.0795  2.36607E+0003   2.20198E+0001
   6.0815  2.34479E+0003   2.76294E+0001
   6.0835  2.37917E+0003   2.07767E+0001
   6.0855  2.38504E+0003   2.12232E+0001
   6.0875  2.39003E+0003   2.81713E+0001
   6.0895  2.36023E+0003   3.06751E+0001
   6.0915  2.39935E+0003   1.38509E+0001
   6.0935  2.35490E+0003   1.59637E+0001
   6.0955  2.36001E+0003   1.96740E+0001
   6.0975  2.39999E+0003   2.33341E+0001
   6.0995  2.39041E+0003   2.20296E+0001
   6.1015  2.38572E+0003   1.96189E+0001
   6.1035  2.36611E+0003   1.34543E+0001
   6.1055  2.38412E+0003   1.52623E+0001
   6.1075  2.35239E+0003   1.13906E+0001
   6.1095  2.37361E+0003   1.58092E+0001
   6.1114  2.36756E+0003   2.81275E+0001
   6.1134  2.38224E+0003   2.11566E+0001
   6.1154  2.36231E+0003   2.07081E+0001
   6.1174  2.36032E+0003   3.98790E+0001
   6.1194  2.36791E+0003   1.45627E+0001
   6.1214  2.30479E+0003   2.35969E+0001
   6.1234  2.27550E+0003   3.91164E+0001
   6.1254  2.16199E+0003   6.50629E+0001
   6.1274  2.04569E+0003   9.17897E+0001
   6.1294  1.78189E+0003   1.12487E+0002
   6.1314  1.54033E+0003   1.14055E+0002
   6.1334  1.40843E+0003   9.82767E+0001
   6.1354  1.08291E+0003   1.01679E+0002
   6.1374  9.52275E+0002   1.06256E+0002
   6.1394  7.46425E+0002   8.37440E+0001
   6.1414  5.91369E+0002   7.23217E+0001
   6.1434  4.42819E+0002   5.10365E+0001
   6.1454  3.80863E+0002   3.85330E+0001
   6.1473  3.47175E+0002   2.06765E+0001
   6.1493  3.29975E+0002   1.08664E+0001
   6.1513  3.43150E+0002   1.12721E+0001
   6.1533  3.89494E+0002   3.52318E+0001
   6.1553  4.62775E+0002   5.36471E+0001
   6.1573  5.92400E+0002   6.20004E+0001
   6.1593  7.11456E+0002   8.96313E+0001
   6.1613  8.34844E+0002   9.85609E+0001
   6.1633  1.06919E+0003   1.19519E+0002
   6.1653  1.39153E+0003   1.16402E+0002
   6.1673  1.51089E+0003   1.17305E+0002
   6.1693  1.63466E+0003   1.20178E+0002
   6.1713  1.94838E+0003   1.05185E+0002
   6.1733  2.09635E+0003   8.50950E+0001
   6.1753  2.20426E+0003   3.45638E+0001
   6.1773  2.28672E+0003   1.94000E+0001
   6.1793  2.30986E+0003   3.08020E+0001
   6.1812  2.34371E+0003   2.22841E+0001
   6.1832  2.33351E+0003   2.09690E+0001
   6.1852  2.35718E+0003   2.26244E+0001
   6.1872  2.36572E+0003   1.94724E+0001
   6.1892  2.35960E+0003   3.14135E+0001
   6.1912  2.35929E+0003   2.07037E+0001
   6.1932  2.37048E+0003   2.38064E+0001
   6.1952  2.35682E+0003   1.76348E+0001
   6.1972  2.34629E+0003   2.23996E+0001
   6.1992  2.35686E+0003   1.70973E+0001
   6.2012  2.35265E+0003   2.73740E+0001
   6.2032  2.39535E+0003   3.35907E+0001
   6.2052  2.36578E+0003   2.72834E+0001
   6.2072  2.38579E+0003   2.24127E+0001
   6.2092  2.38819E+0003   2.15775E+0001
   6.2112  2.36244E+0003   5.68060E+0001
   6.2132  2.36843E+0003   1.90148E+0001
   6.2152  2.37125E+0003   2.45489E+0001
   6.2171  2.35176E+0003   2.42214E+0001
   6.2191  2.34056E+0003   2.24151E+0001
   6.2211  2.31828E+0003   2.44246E+0001
   6.2231  2.24100E+0003   5.57608E+0001
   6.2251  2.11921E+0003   6.86318E+0001
   6.2271  2.01222E+0003   6.96744E+0001
   6.2291  1.84289E+0003   9.86442E+0001
   6.2311  1.70054E+0003   1.36666E+0002
   6.2331  1.42586E+0003   1.35825E+0002
   6.2351  1.11364E+0003   1.11392E+0002
   6.2371  9.77569E+0002   1.11343E+0002
   6.2391  7.87488E+0002   8.70032E+0001
   6.2411  6.05413E+0002   7.09862E+0001
   6.2431  4.77681E+0002   5.02931E+0001
   6.2451  4.16956E+0002   3.83110E+0001
   6.2471  3.64144E+0002   2.93499E+0001
   6.2491  3.37888E+0002   8.68057E+0000
   6.2510  3.42044E+0002   1.16373E+0001
   6.2530  3.77450E+0002   3.04906E+0001
   6.2550  4.32513E+0002   3.52472E+0001
   6.2570  5.38900E+0002   6.39408E+0001
   6.2590  6.74200E+0002   9.36641E+0001
   6.2610  8.45256E+0002   9.56587E+0001
   6.2630  9.61513E+0002   1.18253E+0002
   6.2650  1.30131E+0003   1.16497E+0002
   6.2670  1.43006E+0003   1.38698E+0002
   6.2690  1.73918E+0003   1.05899E+0002
   6.2710  1.89633E+0003   1.23221E+0002
   6.2730  2.02448E+0003   1.05370E+0002
   6.2750  2.20111E+0003   6.10571E+0001
   6.2770  2.26319E+0003   2.23145E+0001
   6.2790  2.30696E+0003   1.18396E+0001
   6.2810  2.34023E+0003   3.11969E+0001
   6.2830  2.36455E+0003   2.24733E+0001
   6.2850  2.33234E+0003   2.69174E+0001
   6.2869  2.34734E+0003   2.05925E+0001
   6.2889  2.34931E+0003   2.31038E+0001
   6.2909  2.35800E+0003   1.42156E+0001
   6.2929  2.36389E+0003   4.31878E+0001
   6.2949  2.36597E+0003   3.46127E+0001
   6.2969  2.36845E+0003   2.70237E+0001
   6.2989  2.36971E+0003   3.25649E+0001
   6.3009  2.37759E+0003   1.72112E+0001
   6.3029  2.34249E+0003   2.64497E+0001
   6.3049  2.36932E+0003   2.12408E+0001
   6.3069  2.35252E+0003   2.13121E+0001
   6.3089  2.35391E+0003   1.87173E+0001
   6.3109  2.35607E+0003   3.00985E+0001
   6.3129  2.34780E+0003   3.22112E+0001
   6.3149  2.32169E+0003   2.00260E+0001
   6.3169  2.37099E+0003   2.24075E+0001
   6.3189  2.34394E+0003   2.33430E+0001
   6.3208  2.30406E+0003   2.68856E+0001
   6.3228  2.26640E+0003   3.24928E+0001
   6.3248  2.17481E+0003   5.57089E+0001
   6.3268  2.02621E+0003   9.64990E+0001
   6.3288  1.86438E+0003   1.06245E+0002
   6.3308  1.65872E+0003   8.91197E+0001
   6.3328  1.40898E+0003   1.06828E+0002
   6.3348  1.22723E+0003   1.45393E+0002
   6.3368  9.73175E+0002   9.53578E+0001
   6.3388  7.48825E+0002   1.06030E+0002
   6.3408  6.58075E+0002   8.59388E+0001
   6.3428  5.54150E+0002   6.89456E+0001
   6.3448  4.11369E+0002   4.28431E+0001
   6.3468  3.80231E+0002   3.04613E+0001
   6.3488  3.42794E+0002   1.53346E+0001
   6.3508  3.46731E+0002   1.49064E+0001
   6.3528  3.76394E+0002   2.63165E+0001
   6.3548  4.14188E+0002   3.73606E+0001
   6.3567  5.05763E+0002   5.10680E+0001
   6.3587  6.51519E+0002   7.45950E+0001
   6.3607  8.08500E+0002   1.07474E+0002
   6.3627  9.93756E+0002   1.11003E+0002
   6.3647  1.20079E+0003   1.15755E+0002
   6.3667  1.35099E+0003   9.85810E+0001
   6.3687  1.65208E+0003   1.06977E+0002
   6.3707  1.79864E+0003   1.03565E+0002
   6.3727  1.95706E+0003   1.03515E+0002
   6.3747  2.13527E+0003   6.52655E+0001
   6.3767  2.21217E+0003   2.84735E+0001
   6.3787  2.28716E+0003   3.16717E+0001
   6.3807  2.34938E+0003   1.91562E+0001
   6.3827  2.31337E+0003   1.74613E+0001
   6.3847  2.32324E+0003   2.25092E+0001
   6.3867  2.33070E+0003   2.78424E+0001
   6.3887  2.35609E+0003   2.37307E+0001
   6.3907  2.37344E+0003   2.48073E+0001
   6.3926  2.35178E+0003   2.12932E+0001
   6.3946  2.37863E+0003   3.38214E+0001
   6.3966  2.36783E+0003   2.23010E+0001
   6.3986  2.31960E+0003   1.64747E+0001
   6.4006  2.35199E+0003   1.45151E+0001
   6.4026  2.35699E+0003   3.29940E+0001
   6.4046  2.33430E+0003   1.81983E+0001
   6.4066  2.31965E+0003   1.54776E+0001
   6.4086  2.33340E+0003   2.87165E+0001
   6.4106  2.37953E+0003   1.51991E+0001
   6.4126  2.31448E+0003   3.16716E+0001
   6.4146  2.35248E+0003   2.97242E+0001
   6.4166  2.36503E+0003   3.77034E+0001
   6.4186  2.34150E+0003   3.81593E+0001
   6.4206  2.32007E+0003   4.00709E+0001
   6.4226  2.26201E+0003   4.00144E+0001
   6.4246  2.17665E+0003   5.73498E+0001
   6.4265  2.08649E+0003   7.37859E+0001
   6.4285  1.82971E+0003   1.04861E+0002
   6.4305  1.61014E+0003   1.02231E+0002
   6.4325  1.50978E+0003   1.07523E+0002
   6.4345  1.28446E+0003   1.12651E+0002
   6.4365  1.04783E+0003   1.08562E+0002
   6.4385  8.17156E+0002   9.68293E+0001
   6.4405  6.98694E+0002   7.95144E+0001
   6.4425  5.91694E+0002   8.29151E+0001
   6.4445  4.67006E+0002   5.63167E+0001
   6.4465  4.22731E+0002   3.84090E+0001
   6.4485  3.44681E+0002   1.12774E+0001
   6.4505  3.41844E+0002   1.29877E+0001
   6.4525  3.61025E+0002   1.95077E+0001
   6.4545  4.05506E+0002   3.69086E+0001
   6.4565  5.20144E+0002   4.29525E+0001
   6.4585  5.96813E+0002   6.73382E+0001
   6.4605  7.08200E+0002   7.49645E+0001
   6.4624  9.06625E+0002   9.79855E+0001
   6.4644  1.10026E+0003   1.02110E+0002
   6.4664  1.37724E+0003   1.07170E+0002
   6.4684  1.56792E+0003   9.53750E+0001
   6.4704  1.68765E+0003   8.86742E+0001
   6.4724  1.88054E+0003   1.11341E+0002
   6.4744  2.08698E+0003   6.27927E+0001
   6.4764  2.20695E+0003   5.03925E+0001
   6.4784  2.25919E+0003   2.89409E+0001
   6.4804  2.28994E+0003   2.96055E+0001
   6.4824  2.28754E+0003   3.05628E+0001
   6.4844  2.32676E+0003   1.87164E+0001
   6.4864  2.34307E+0003   2.98810E+0001
   6.4884  2.34232E+0003   1.10710E+0001
   6.4904  2.32100E+0003   2.27965E+0001
   6.4924  2.34546E+0003   2.13467E+0001
   6.4944  2.33247E+0003   2.07372E+0001
   6.4963  2.33619E+0003   2.90090E+0001
   6.4983  2.30783E+0003   1.43766E+0001
   6.5003  2.37488E+0003   1.55856E+0001
   6.5023  2.32107E+0003   3.02548E+0001
   6.5043  2.31466E+0003   2.60374E+0001
   6.5063  2.32332E+0003   1.56060E+0001
   6.5083  2.31793E+0003   1.98508E+0001
   6.5103  2.31449E+0003   2.62322E+0001
   6.5123  2.31491E+0003   2.60619E+0001
   6.5143  2.33230E+0003   1.37110E+0001
   6.5163  2.32001E+0003   2.68938E+0001
   6.5183  2.31248E+0003   1.78196E+0001
   6.5203  2.27769E+0003   2.69378E+0001
   6.5223  2.25848E+0003   3.02804E+0001
   6.5243  2.19182E+0003   5.20118E+0001
   6.5263  2.07541E+0003   8.58834E+0001
   6.5283  1.94791E+0003   8.70040E+0001
   6.5303  1.66310E+0003   1.13400E+0002
   6.5322  1.50884E+0003   9.98523E+0001
   6.5342  1.35350E+0003   1.18502E+0002
   6.5362  1.04497E+0003   9.56942E+0001
   6.5382  8.30575E+0002   9.73883E+0001
   6.5402  8.01194E+0002   1.07538E+0002
   6.5422  5.89894E+0002   6.07672E+0001
   6.5442  4.57869E+0002   4.55596E+0001
   6.5462  4.39100E+0002   5.02294E+0001
   6.5482  3.74781E+0002   2.46694E+0001
   6.5502  3.46206E+0002   9.91961E+0000
   6.5522  3.61038E+0002   1.35011E+0001
   6.5542  4.16981E+0002   4.18809E+0001
   6.5562  4.87006E+0002   5.57582E+0001
   6.5582  5.67237E+0002   6.52156E+0001
   6.5602  7.11056E+0002   7.84793E+0001
   6.5622  8.62325E+0002   8.32898E+0001
   6.5642  1.05622E+0003   1.13756E+0002
   6.5661  1.31410E+0003   1.12939E+0002
   6.5681  1.49278E+0003   9.89359E+0001
   6.5701  1.56498E+0003   9.96797E+0001
   6.5721  1.85862E+0003   1.06071E+0002
   6.5741  2.01847E+0003   9.64984E+0001
   6.5761  2.14016E+0003   7.83681E+0001
   6.5781  2.24023E+0003   3.95606E+0001
   6.5801  2.25881E+0003   3.46391E+0001
   6.5821  2.29459E+0003   1.81136E+0001
   6.5841  2.32174E+0003   3.38488E+0001
   6.5861  2.30636E+0003   2.46362E+0001
   6.5881  2.36175E+0003   3.52021E+0001
   6.5901  2.34943E+0003   2.25325E+0001
   6.5921  2.33830E+0003   1.24331E+0001
   6.5941  2.31129E+0003   1.80954E+0001
   6.5961  2.33207E+0003   4.14935E+0001
   6.5981  2.32337E+0003   1.41777E+0001
   6.6001  2.34188E+0003   1.19392E+0001
   6.6020  2.32591E+0003   1.35891E+0001
   6.6040  2.31544E+0003   2.99925E+0001
   6.6060  2.32143E+0003   1.64090E+0001
   6.6080  2.33786E+0003   3.81842E+0001
   6.6100  2.32326E+0003   2.54092E+0001
   6.6120  2.33583E+0003   2.59906E+0001
   6.6140  2.33082E+0003   1.66206E+0001
   6.6160  2.31636E+0003   2.05731E+0001
   6.6180  2.33269E+0003   2.38227E+0001
   6.6200  2.31216E+0003   2.72839E+0001
   6.6220  2.24744E+0003   1.66462E+0001
   6.6240  2.17460E+0003   7.13321E+0001
   6.6260  2.06536E+0003   7.85874E+0001
   6.6280  1.98466E+0003   1.05743E+0002
   6.6300  1.72002E+0003   9.78138E+0001
   6.6320  1.56517E+0003   1.21699E+0002
   6.6340  1.38684E+0003   1.06517E+0002
   6.6359  1.13501E+0003   1.16140E+0002
   6.6379  9.37319E+0002   9.07343E+0001
   6.6399  8.01250E+0002   8.73825E+0001
   6.6419  5.76394E+0002   6.19375E+0001
   6.6439  5.10050E+0002   5.05376E+0001
   6.6459  4.40231E+0002   4.60656E+0001
   6.6479  3.74381E+0002   2.30110E+0001
   6.6499  3.62138E+0002   1.78152E+0001
   6.6519  3.56219E+0002   1.29892E+0001
   6.6539  4.20488E+0002   3.79999E+0001
   6.6559  4.84581E+0002   4.94501E+0001
   6.6579  5.74294E+0002   6.09504E+0001
   6.6599  7.21588E+0002   9.29172E+0001
   6.6619  7.55744E+0002   1.02113E+0002
   6.6639  9.57781E+0002   9.46494E+0001
   6.6659  1.27831E+0003   1.05133E+0002
   6.6679  1.44138E+0003   1.10431E+0002
   6.6699  1.66578E+0003   1.00511E+0002
   6.6718  1.72854E+0003   1.20073E+0002
   6.6738  1.93684E+0003   1.09635E+0002
   6.6758  2.11733E+0003   6.77442E+0001
   6.6778  2.18007E+0003   3.34666E+0001
   6.6798  2.22594E+0003   2.95447E+0001
   6.6818  2.28471E+0003   8.92104E+0000
   6.6838  2.29752E+0003   1.09469E+0001
   6.6858  2.31101E+0003   1.10417E+0001
   6.6878  2.29764E+0003   2.57983E+0001
   6.6898  2.32851E+0003   1.73487E+0001
   6.6918  2.32732E+0003   2.09454E+0001
   6.6938  2.33983E+0003   1.89306E+0001
   6.6958  2.31295E+0003   2.27911E+0001
   6.6978  2.32557E+0003   1.98610E+0001
   6.6998  2.32959E+0003   2.56514E+0001
   6.7018  2.29426E+0003   1.99648E+0001
   6.7038  2.35114E+0003   2.38055E+0001
   6.7057  2.33000E+0003   2.09446E+0001
   6.7077  2.31588E+0003   2.82028E+0001
   6.7097  2.31775E+0003   2.77016E+0001
   6.7117  2.29589E+0003   1.97055E+0001
   6.7137  2.32303E+0003   1.61897E+0001
   6.7157  2.34679E+0003   2.88152E+0001
   6.7177  2.31118E+0003   1.86055E+0001
   6.7197  2.31048E+0003   3.47565E+0001
   6.7217  2.25965E+0003   2.99652E+0001
   6.7237  2.21067E+0003   4.65131E+0001
   6.7257  2.15501E+0003   6.41628E+0001
   6.7277  1.95469E+0003   9.84303E+0001
   6.7297  1.79721E+0003   8.87743E+0001
   6.7317  1.61074E+0003   1.05158E+0002
   6.7337  1.31659E+0003   1.28535E+0002
   6.7357  1.22775E+0003   1.29109E+0002
   6.7377  1.03489E+0003   1.02858E+0002
   6.7397  8.40794E+0002   1.04896E+0002
   6.7416  6.66900E+0002   8.32670E+0001
   6.7436  5.76994E+0002   5.92439E+0001
   6.7456  4.41906E+0002   4.57528E+0001
   6.7476  3.77513E+0002   2.55971E+0001
   6.7496  3.60269E+0002   1.31328E+0001
   6.7516  3.60625E+0002   2.00668E+0001
   6.7536  3.96644E+0002   2.96428E+0001
   6.7556  4.40688E+0002   4.80499E+0001
   6.7576  5.30494E+0002   6.79190E+0001
   6.7596  6.37563E+0002   6.70122E+0001
   6.7616  7.37544E+0002   9.62352E+0001
   6.7636  1.02213E+0003   1.09178E+0002
   6.7656  1.12269E+0003   1.39616E+0002
   6.7676  1.38560E+0003   1.09936E+0002
   6.7696  1.54098E+0003   1.00095E+0002
   6.7716  1.73883E+0003   1.05181E+0002
   6.7736  1.91106E+0003   1.10793E+0002
   6.7755  2.07288E+0003   8.27096E+0001
   6.7775  2.13551E+0003   8.65972E+0001
   6.7795  2.22374E+0003   4.25522E+0001
   6.7815  2.26419E+0003   4.13604E+0001
   6.7835  2.28829E+0003   2.66540E+0001
   6.7855  2.29001E+0003   1.72689E+0001
   6.7875  2.31202E+0003   2.62760E+0001
   6.7895  2.33382E+0003   2.31990E+0001
   6.7915  2.32659E+0003   2.08531E+0001
   6.7935  2.32424E+0003   2.31019E+0001
   6.7955  2.29194E+0003   2.90312E+0001
   6.7975  2.31592E+0003   1.75443E+0001
   6.7995  2.30284E+0003   1.64706E+0001
   6.8015  2.33307E+0003   1.65981E+0001
   6.8035  2.32182E+0003   3.33669E+0001
   6.8055  2.31938E+0003   9.86425E+0000
   6.8075  2.32216E+0003   2.87082E+0001
   6.8095  2.30159E+0003   1.85313E+0001
   6.8114  2.30577E+0003   1.55263E+0001
   6.8134  2.30945E+0003   2.90415E+0001
   6.8154  2.31496E+0003   2.03878E+0001
   6.8174  2.31127E+0003   2.83703E+0001
   6.8194  2.30541E+0003   2.42171E+0001
   6.8214  2.24524E+0003   2.64685E+0001
   6.8234  2.17175E+0003   4.35071E+0001
   6.8254  2.15636E+0003   7.05596E+0001
   6.8274  1.99761E+0003   7.56868E+0001
   6.8294  1.83916E+0003   8.81610E+0001
   6.8314  1.66548E+0003   1.10701E+0002
   6.8334  1.45368E+0003   1.28354E+0002
   6.8354  1.23789E+0003   1.11306E+0002
   6.8374  1.09828E+0003   1.13754E+0002
   6.8394  8.50531E+0002   1.03722E+0002
   6.8414  7.06000E+0002   9.23054E+0001
   6.8434  6.19769E+0002   7.34333E+0001
   6.8453  4.63113E+0002   4.35698E+0001
   6.8473  4.08319E+0002   3.72883E+0001
   6.8493  3.70600E+0002   1.43636E+0001
   6.8513  3.60563E+0002   1.06957E+0001
   6.8533  3.83719E+0002   2.20544E+0001
   6.8553  4.22638E+0002   3.63483E+0001
   6.8573  5.31950E+0002   5.76585E+0001
   6.8593  6.41381E+0002   7.87767E+0001
   6.8613  7.63700E+0002   8.35580E+0001
   6.8633  9.52813E+0002   1.04609E+0002
   6.8653  1.08730E+0003   9.82791E+0001
   6.8673  1.27078E+0003   1.22343E+0002
   6.8693  1.50003E+0003   1.00198E+0002
   6.8713  1.60139E+0003   9.96886E+0001
   6.8733  1.85736E+0003   1.04100E+0002
   6.8753  2.03431E+0003   7.36059E+0001
   6.8773  2.09519E+0003   5.40044E+0001
   6.8793  2.19418E+0003   4.95035E+0001
   6.8812  2.23130E+0003   3.57674E+0001
   6.8832  2.27703E+0003   2.15943E+0001
   6.8852  2.29013E+0003   3.14293E+0001
   6.8872  2.31523E+0003   1.62411E+0001
   6.8892  2.29906E+0003   2.37507E+0001
   6.8912  2.30417E+0003   2.74429E+0001
   6.8932  2.31368E+0003   3.20151E+0001
   6.8952  2.30428E+0003   2.02336E+0001
   6.8972  2.30793E+0003   1.52171E+0001
   6.8992  2.31024E+0003   1.75397E+0001
   6.9012  2.33481E+0003   2.10293E+0001
   6.9032  2.29910E+0003   2.70126E+0001
   6.9052  2.33045E+0003   1.55582E+0001
   6.9072  2.31011E+0003   2.15870E+0001
   6.9092  2.31449E+0003   3.58592E+0001
   6.9112  2.32891E+0003   1.16278E+0001
   6.9132  2.29694E+0003   1.29355E+0001
   6.9152  2.29013E+0003   1.50895E+0001
   6.9171  2.30363E+0003   3.21540E+0001
   6.9191  2.30673E+0003   2.52699E+0001
   6.9211  2.25436E+0003   4.29249E+0001
   6.9231  2.20577E+0003   3.67471E+0001
   6.9251  2.13011E+0003   6.44405E+0001
   6.9271  1.99875E+0003   7.42598E+0001
   6.9291  1.87008E+0003   1.16885E+0002
   6.9311  1.73417E+0003   9.49313E+0001
   6.9331  1.41579E+0003   1.10847E+0002
   6.9351  1.35579E+0003   1.19839E+0002
   6.9371  1.10158E+0003   1.11037E+0002
   6.9391  8.48556E+0002   9.61018E+0001
   6.9411  7.61388E+0002   8.85130E+0001
   6.9431  6.40863E+0002   7.56810E+0001
   6.9451  5.16875E+0002   5.00151E+0001
   6.9471  4.53050E+0002   3.75508E+0001
   6.9491  3.97763E+0002   2.32728E+0001
   6.9510  3.71056E+0002   1.99027E+0001
   6.9530  3.71725E+0002   1.08694E+0001
   6.9550  4.11994E+0002   2.94696E+0001
   6.9570  5.21419E+0002   5.17164E+0001
   6.9590  5.72031E+0002   6.12852E+0001
   6.9610  7.24906E+0002   9.46107E+0001
   6.9630  8.80313E+0002   9.78928E+0001
   6.9650  9.82769E+0002   8.99296E+0001
   6.9670  1.25446E+0003   1.18236E+0002
   6.9690  1.41168E+0003   1.08329E+0002
   6.9710  1.53662E+0003   9.75892E+0001
   6.9730  1.80934E+0003   1.05415E+0002
   6.9750  1.98266E+0003   8.95058E+0001
   6.9770  2.06418E+0003   6.47296E+0001
   6.9790  2.16633E+0003   4.14334E+0001
   6.9810  2.20359E+0003   5.09179E+0001
   6.9830  2.25425E+0003   4.47770E+0001
   6.9850  2.28671E+0003   3.27534E+0001
   6.9869  2.28138E+0003   2.21594E+0001
   6.9889  2.30818E+0003   2.06376E+0001
   6.9909  2.30808E+0003   2.18127E+0001
   6.9929  2.31366E+0003   1.80975E+0001
   6.9949  2.30854E+0003   3.28108E+0001
   6.9969  2.32056E+0003   3.35247E+0001
   6.9989  2.30557E+0003   3.13652E+0001
   7.0009  2.29968E+0003   3.25290E+0001
   7.0029  2.30773E+0003   2.01629E+0001
   7.0049  2.31008E+0003   1.09019E+0001
   7.0069  2.30490E+0003   1.45534E+0001
   7.0089  2.30410E+0003   2.30327E+0001
   7.0109  2.29661E+0003   2.43669E+0001
   7.0129  2.29761E+0003   2.53920E+0001
   7.0149  2.28203E+0003   2.01768E+0001
   7.0169  2.27735E+0003   1.22987E+0001
   7.0189  2.27959E+0003   3.50979E+0001
   7.0208  2.25447E+0003   2.60016E+0001
   7.0228  2.22751E+0003   3.90981E+0001
   7.0248  2.12056E+0003   3.34306E+0001
   7.0268  2.03039E+0003   9.02542E+0001
   7.0288  1.94040E+0003   8.97736E+0001
   7.0308  1.66428E+0003   8.30593E+0001
   7.0328  1.46908E+0003   1.11197E+0002
   7.0348  1.35895E+0003   1.03417E+0002
   7.0368  1.10303E+0003   1.06245E+0002
   7.0388  9.37131E+0002   9.11886E+0001
   7.0408  7.90000E+0002   8.45369E+0001
   7.0428  6.47856E+0002   8.72165E+0001
   7.0448  5.60413E+0002   6.13837E+0001
   7.0468  4.85444E+0002   4.46076E+0001
   7.0488  4.04231E+0002   2.32379E+0001
   7.0508  3.70794E+0002   8.65325E+0000
   7.0528  3.79644E+0002   1.16829E+0001
   7.0548  4.13663E+0002   3.06727E+0001
   7.0567  4.78825E+0002   4.00849E+0001
   7.0587  5.62425E+0002   6.77767E+0001
   7.0607  6.91563E+0002   8.71660E+0001
   7.0627  8.25906E+0002   8.94831E+0001
   7.0647  9.60050E+0002   1.13728E+0002
   7.0667  1.24233E+0003   1.16823E+0002
   7.0687  1.31858E+0003   1.22420E+0002
   7.0707  1.45413E+0003   1.15427E+0002
   7.0727  1.72788E+0003   1.21536E+0002
   7.0747  1.87586E+0003   1.10619E+0002
   7.0767  1.97513E+0003   1.25794E+0002
   7.0787  2.15720E+0003   7.17240E+0001
   7.0807  2.19455E+0003   3.27126E+0001
   7.0827  2.21874E+0003   5.05274E+0001
   7.0847  2.25035E+0003   3.53500E+0001
   7.0867  2.26879E+0003   6.94636E+0001
   7.0887  2.22205E+0003   3.09896E+0001
   7.0906  2.24018E+0003   2.49089E+0001
   7.0926  2.23049E+0003   3.92958E+0001
   7.0946  2.25185E+0003   3.39810E+0001
   7.0966  2.21626E+0003   3.77217E+0001
   7.0986  2.23927E+0003   2.55912E+0001
   7.1006  2.20959E+0003   6.86558E+0001
   7.1026  2.21369E+0003   5.73010E+0001
   7.1046  2.20378E+0003   6.00737E+0001
   7.1066  2.19296E+0003   3.22477E+0001
   7.1086  2.19492E+0003   6.93004E+0001
   7.1106  2.22025E+0003   4.77917E+0001
   7.1126  2.19979E+0003   5.46860E+0001
   7.1146  2.16877E+0003   7.76397E+0001
   7.1166  2.13136E+0003   8.60824E+0001
   7.1186  2.09066E+0003   7.63634E+0001
   7.1206  2.13268E+0003   5.06001E+0001
   7.1226  2.09764E+0003   6.95321E+0001
   7.1246  2.02415E+0003   3.57520E+0001
   7.1265  1.95319E+0003   3.24619E+0001
   7.1285  1.83375E+0003   3.45197E+0001
   7.1305  1.67576E+0003   6.98241E+0001
   7.1325  1.58013E+0003   6.78034E+0001
   7.1345  1.36265E+0003   8.74903E+0001
   7.1365  1.18021E+0003   1.00066E+0002
   7.1385  1.07328E+0003   1.08007E+0002
   7.1405  8.25494E+0002   7.22165E+0001
   7.1425  6.95250E+0002   8.59278E+0001
   7.1445  5.89319E+0002   7.39881E+0001
   7.1465  4.99581E+0002   4.44584E+0001
   7.1485  3.96794E+0002   3.09063E+0001
   7.1505  3.85163E+0002   2.99528E+0001
   7.1525  3.43019E+0002   1.45959E+0001
   7.1545  3.37256E+0002   1.96975E+0001
   7.1565  3.51513E+0002   2.51187E+0001
   7.1585  3.83656E+0002   4.89428E+0001
   7.1604  4.53781E+0002   7.71407E+0001
   7.1624  4.94538E+0002   9.34909E+0001
   7.1644  6.54213E+0002   1.21919E+0002
   7.1664  6.97713E+0002   1.46445E+0002
   7.1684  7.92494E+0002   1.55341E+0002
   7.1704  9.94263E+0002   1.63801E+0002
   7.1724  1.14725E+0003   1.65454E+0002
   7.1744  1.26957E+0003   1.87718E+0002
   7.1764  1.35933E+0003   1.60734E+0002
   7.1784  1.43304E+0003   1.44738E+0002
   7.1804  1.41551E+0003   1.46190E+0002
   7.1824  1.42116E+0003   7.37341E+0001
   7.1844  1.31239E+0003   7.00957E+0001
   7.1864  1.24949E+0003   5.30080E+0001
   7.1884  1.02343E+0003   2.66182E+0001
   7.1904  8.98994E+0002   3.28006E+0001
   7.1924  7.94513E+0002   4.41994E+0001
   7.1944  6.52906E+0002   3.86523E+0001
   7.1963  6.04600E+0002   1.77532E+0001
   7.1983  6.04269E+0002   1.75980E+0001
   7.2003  5.72825E+0002   2.51292E+0001
   7.2023  5.57644E+0002   2.08330E+0001
   7.2043  5.58369E+0002   1.55672E+0001
   7.2063  5.31806E+0002   2.13450E+0001
   7.2083  5.35119E+0002   2.08725E+0001
   7.2103  5.24175E+0002   1.92341E+0001
   7.2123  5.14825E+0002   1.67778E+0001
   7.2143  4.99594E+0002   2.02431E+0001
   7.2163  5.02206E+0002   1.20304E+0001
   7.2183  4.91575E+0002   9.13411E+0000
   7.2203  4.82013E+0002   9.66785E+0000
   7.2223  4.81813E+0002   1.42960E+0001
   7.2243  4.75025E+0002   1.89138E+0001
   7.2263  4.63831E+0002   1.74340E+0001
   7.2283  4.59288E+0002   1.67299E+0001
   7.2302  4.52506E+0002   1.23503E+0001
   7.2322  4.48556E+0002   2.01453E+0001
   7.2342  4.48738E+0002   1.59679E+0001
   7.2362  4.37806E+0002   1.56985E+0001
   7.2382  4.31825E+0002   1.84449E+0001
   7.2402  4.13825E+0002   2.78537E+0001
   7.2422  3.95050E+0002   1.72526E+0001
   7.2442  3.90994E+0002   1.23887E+0001
   7.2462  3.65544E+0002   1.36434E+0001
   7.2482  3.54394E+0002   7.70040E+0000
   7.2502  3.35388E+0002   1.33962E+0001
   7.2522  3.22275E+0002   8.46681E+0000
   7.2542  3.17594E+0002   9.53408E+0000
   7.2562  3.12638E+0002   1.17118E+0001
   7.2582  3.14069E+0002   5.67067E+0000
   7.2602  3.14700E+0002   7.24345E+0000
   7.2622  3.15131E+0002   1.10530E+0001
   7.2642  3.14513E+0002   6.14592E+0000
   7.2661  3.14788E+0002   4.35917E+0000
   7.2681  3.13631E+0002   9.41622E+0000
   7.2701  3.11044E+0002   1.04041E+0001
   7.2721  3.14806E+0002   3.85859E+0000
   7.2741  3.14744E+0002   4.96821E+0000
   7.2761  3.19600E+0002   9.54306E+0000
   7.2781  3.13769E+0002   7.06897E+0000
   7.2801  3.19081E+0002   9.34236E+0000
   7.2821  3.15975E+0002   3.69654E+0000
   7.2841  3.15225E+0002   9.92418E+0000
   7.2861  3.14363E+0002   9.38475E+0000
   7.2881  3.12125E+0002   4.91166E+0000
   7.2901  3.16769E+0002   5.82776E+0000
   7.2921  3.09719E+0002   7.83436E+0000
   7.2941  3.10175E+0002   7.31074E+0000
   7.2961  3.11363E+0002   1.14060E+0001
   7.3000  3.11381E+0002   3.36688E+0000
