# Supplementary material for: A radial calibration window for analytical ultracentrifugation
Source: PLoS One. 2018 Jul 30;13(7):e0201529. doi: 10.1371/journal.pone.0201529 (PMC6066226; doi:10.1371/journal.pone.0201529)
Supplement: S1 Dataset — (ZIP) [file pone.0201529.s001.zip › FDSscans/A00003.FI2]

7/30/2015 7:34:26 PM:  Voltage: 2150 Gain: 8 Range: 4
F 2 19.8 50000 0001080 8.7019E09 488 165
   5.6029  3.13806E+0002   9.88654E+0000
   5.6049  3.11256E+0002   6.09287E+0000
   5.6069  3.12981E+0002   6.85937E+0000
   5.6089  3.09981E+0002   9.95821E+0000
   5.6109  3.15044E+0002   8.98801E+0000
   5.6129  3.13175E+0002   8.35789E+0000
   5.6149  3.12994E+0002   8.52225E+0000
   5.6169  3.09381E+0002   5.29985E+0000
   5.6189  3.11475E+0002   5.78246E+0000
   5.6209  3.13538E+0002   1.19648E+0001
   5.6228  3.09969E+0002   9.68054E+0000
   5.6248  3.12375E+0002   5.78830E+0000
   5.6268  3.10556E+0002   5.11095E+0000
   5.6288  3.11213E+0002   3.95061E+0000
   5.6308  3.12581E+0002   8.00521E+0000
   5.6328  3.13994E+0002   8.94672E+0000
   5.6348  3.09738E+0002   5.23007E+0000
   5.6368  3.09250E+0002   6.76387E+0000
   5.6388  3.09263E+0002   9.37876E+0000
   5.6408  3.10050E+0002   6.06506E+0000
   5.6428  3.11500E+0002   1.24989E+0001
   5.6448  3.11744E+0002   1.12377E+0001
   5.6468  3.06619E+0002   1.06243E+0001
   5.6488  3.10375E+0002   1.05581E+0001
   5.6508  3.12213E+0002   4.39088E+0000
   5.6528  3.11150E+0002   9.84822E+0000
   5.6548  3.09544E+0002   7.84844E+0000
   5.6567  3.10513E+0002   6.57912E+0000
   5.6587  3.10056E+0002   2.88324E+0000
   5.6607  3.12950E+0002   5.54775E+0000
   5.6627  3.11294E+0002   3.17293E+0000
   5.6647  3.10781E+0002   4.73613E+0000
   5.6667  3.11450E+0002   7.45989E+0000
   5.6687  3.10050E+0002   9.48657E+0000
   5.6707  3.13656E+0002   8.78240E+0000
   5.6727  3.09913E+0002   6.32948E+0000
   5.6747  3.10369E+0002   5.74546E+0000
   5.6767  3.09913E+0002   5.41224E+0000
   5.6787  3.09594E+0002   7.13188E+0000
   5.6807  3.09081E+0002   5.05566E+0000
   5.6827  3.13406E+0002   4.76982E+0000
   5.6847  3.14619E+0002   6.01402E+0000
   5.6867  3.12025E+0002   8.69134E+0000
   5.6887  3.11869E+0002   5.45472E+0000
   5.6907  3.12944E+0002   1.02608E+0001
   5.6926  3.10719E+0002   9.54173E+0000
   5.6946  3.08938E+0002   1.38901E+0001
   5.6966  3.12419E+0002   6.81072E+0000
   5.6986  3.14406E+0002   5.75184E+0000
   5.7006  3.12619E+0002   7.24661E+0000
   5.7026  3.09813E+0002   6.43680E+0000
   5.7046  3.08925E+0002   1.61249E+0001
   5.7066  3.11063E+0002   4.25072E+0000
   5.7086  3.10288E+0002   7.66289E+0000
   5.7106  3.11094E+0002   1.10455E+0001
   5.7126  3.11475E+0002   1.15938E+0001
   5.7146  3.10006E+0002   9.62516E+0000
   5.7166  3.12338E+0002   9.35180E+0000
   5.7186  3.10000E+0002   6.47495E+0000
   5.7206  3.10744E+0002   5.96955E+0000
   5.7226  3.10150E+0002   2.58650E+0000
   5.7246  3.11981E+0002   6.72669E+0000
   5.7265  3.11138E+0002   6.49258E+0000
   5.7285  3.14281E+0002   4.85048E+0000
   5.7305  3.10569E+0002   4.16897E+0000
   5.7325  3.07938E+0002   1.27971E+0001
   5.7345  3.11106E+0002   1.05639E+0001
   5.7365  3.12513E+0002   1.00755E+0001
   5.7385  3.13169E+0002   9.10002E+0000
   5.7405  3.18181E+0002   6.53861E+0000
   5.7425  3.12819E+0002   9.68380E+0000
   5.7445  3.16344E+0002   1.29052E+0001
   5.7465  3.21844E+0002   7.23390E+0000
   5.7485  3.22463E+0002   9.60735E+0000
   5.7505  3.15231E+0002   9.61524E+0000
   5.7525  3.14638E+0002   5.37481E+0000
   5.7545  3.12663E+0002   5.97064E+0000
   5.7565  3.13938E+0002   8.76847E+0000
   5.7585  3.15681E+0002   4.85975E+0000
   5.7605  3.15075E+0002   6.49495E+0000
   5.7624  3.14175E+0002   7.06271E+0000
   5.7644  3.16444E+0002   4.90631E+0000
   5.7664  3.15650E+0002   4.24971E+0000
   5.7684  3.16425E+0002   4.15685E+0000
   5.7704  3.14700E+0002   5.02519E+0000
   5.7724  3.14794E+0002   1.43993E+0001
   5.7744  3.18431E+0002   9.31895E+0000
   5.7764  3.13469E+0002   1.18353E+0001
   5.7784  3.15388E+0002   1.28775E+0001
   5.7804  3.13794E+0002   6.56115E+0000
   5.7824  3.13156E+0002   4.88051E+0000
   5.7844  3.12175E+0002   5.45682E+0000
   5.7864  3.14419E+0002   4.36416E+0000
   5.7884  3.12531E+0002   1.07963E+0001
   5.7904  3.12888E+0002   5.99915E+0000
   5.7924  3.12313E+0002   5.00323E+0000
   5.7944  3.15550E+0002   5.10588E+0000
   5.7963  3.12475E+0002   3.34094E+0000
   5.7983  3.11150E+0002   4.30726E+0000
   5.8003  3.14306E+0002   7.08890E+0000
   5.8023  3.13888E+0002   5.67691E+0000
   5.8043  3.15950E+0002   8.78834E+0000
   5.8063  3.14025E+0002   6.06501E+0000
   5.8083  3.14875E+0002   1.00859E+0001
   5.8103  3.13794E+0002   3.51514E+0000
   5.8123  3.13569E+0002   6.73834E+0000
   5.8143  3.14081E+0002   8.25089E+0000
   5.8163  3.10806E+0002   5.70098E+0000
   5.8183  3.12656E+0002   5.05525E+0000
   5.8203  3.12225E+0002   4.41524E+0000
   5.8223  3.12906E+0002   7.40962E+0000
   5.8243  3.15050E+0002   1.12497E+0001
   5.8263  3.11706E+0002   8.49500E+0000
   5.8283  3.13013E+0002   3.77721E+0000
   5.8303  3.12688E+0002   1.55317E+0001
   5.8322  3.12713E+0002   9.51432E+0000
   5.8342  3.14681E+0002   1.13636E+0001
   5.8362  3.13788E+0002   8.01061E+0000
   5.8382  3.10288E+0002   4.17730E+0000
   5.8402  3.12263E+0002   6.51257E+0000
   5.8422  3.12244E+0002   3.89991E+0000
   5.8442  3.08913E+0002   1.20462E+0001
   5.8462  3.09944E+0002   5.59022E+0000
   5.8482  3.13738E+0002   3.07589E+0000
   5.8502  3.13113E+0002   6.45522E+0000
   5.8522  3.11669E+0002   1.00087E+0001
   5.8542  3.12981E+0002   6.13522E+0000
   5.8562  3.11475E+0002   4.86409E+0000
   5.8582  3.13775E+0002   1.28183E+0001
   5.8602  3.12031E+0002   6.63534E+0000
   5.8622  3.09675E+0002   7.82220E+0000
   5.8642  3.09694E+0002   1.24402E+0001
   5.8662  3.13225E+0002   8.14751E+0000
   5.8681  3.11769E+0002   3.91315E+0000
   5.8701  3.11219E+0002   8.83818E+0000
   5.8721  3.12319E+0002   8.20668E+0000
   5.8741  3.10781E+0002   5.62302E+0000
   5.8761  3.10506E+0002   5.86728E+0000
   5.8781  3.13225E+0002   6.53237E+0000
   5.8801  3.11519E+0002   5.46851E+0000
   5.8821  3.15019E+0002   6.49564E+0000
   5.8841  3.09906E+0002   9.32108E+0000
   5.8861  3.12881E+0002   8.88339E+0000
   5.8881  3.13500E+0002   4.71169E+0000
   5.8901  3.15138E+0002   1.25838E+0001
   5.8921  3.15431E+0002   7.12076E+0000
   5.8941  3.15806E+0002   8.36787E+0000
   5.8961  3.17681E+0002   7.02867E+0000
   5.8981  3.16719E+0002   1.16246E+0001
   5.9001  3.19988E+0002   1.09271E+0001
   5.9020  3.17800E+0002   6.33482E+0000
   5.9040  3.17294E+0002   7.83789E+0000
   5.9060  3.14169E+0002   4.53434E+0000
   5.9080  3.16919E+0002   5.73212E+0000
   5.9100  3.13900E+0002   7.52031E+0000
   5.9120  3.13525E+0002   9.10807E+0000
   5.9140  3.16056E+0002   6.20670E+0000
   5.9160  3.19344E+0002   1.05443E+0001
   5.9180  3.23963E+0002   7.71775E+0000
   5.9200  3.32575E+0002   8.55669E+0000
   5.9220  3.69869E+0002   1.06495E+0001
   5.9240  4.00431E+0002   1.48968E+0001
   5.9260  4.70706E+0002   3.12800E+0001
   5.9280  5.07606E+0002   5.72543E+0001
   5.9300  5.70237E+0002   7.60781E+0001
   5.9320  6.09038E+0002   7.91710E+0001
   5.9340  6.84313E+0002   1.15623E+0002
   5.9360  6.35663E+0002   1.06535E+0002
   5.9379  5.27681E+0002   7.46328E+0001
   5.9399  4.96800E+0002   7.20467E+0001
   5.9419  4.53744E+0002   5.49478E+0001
   5.9439  3.85194E+0002   3.98313E+0001
   5.9459  3.47850E+0002   1.98789E+0001
   5.9479  3.26844E+0002   6.34246E+0000
   5.9499  3.39400E+0002   1.37115E+0001
   5.9519  3.55094E+0002   1.93615E+0001
   5.9539  3.82206E+0002   3.37095E+0001
   5.9559  5.15019E+0002   5.77198E+0001
   5.9579  5.76269E+0002   7.75279E+0001
   5.9599  7.97488E+0002   8.87351E+0001
   5.9619  9.91213E+0002   1.07694E+0002
   5.9639  1.22215E+0003   1.27602E+0002
   5.9659  1.43985E+0003   1.30000E+0002
   5.9679  1.64986E+0003   1.12955E+0002
   5.9699  1.96803E+0003   1.23734E+0002
   5.9718  2.11689E+0003   7.12654E+0001
   5.9738  2.26054E+0003   5.96418E+0001
   5.9758  2.34809E+0003   2.37084E+0001
   5.9778  2.35065E+0003   3.66644E+0001
   5.9798  2.38726E+0003   2.50588E+0001
   5.9818  2.38919E+0003   2.19419E+0001
   5.9838  2.39814E+0003   2.36587E+0001
   5.9858  2.41424E+0003   2.54371E+0001
   5.9878  2.41751E+0003   2.65321E+0001
   5.9898  2.38954E+0003   2.35779E+0001
   5.9918  2.39243E+0003   8.34298E+0000
   5.9938  2.37843E+0003   2.70302E+0001
   5.9958  2.38793E+0003   2.22616E+0001
   5.9978  2.40124E+0003   1.37761E+0001
   5.9998  2.39441E+0003   2.81274E+0001
   6.0018  2.40406E+0003   2.08900E+0001
   6.0038  2.37843E+0003   1.93143E+0001
   6.0058  2.36391E+0003   2.57213E+0001
   6.0077  2.35457E+0003   2.39510E+0001
   6.0097  2.36340E+0003   1.55811E+0001
   6.0117  2.37949E+0003   3.45401E+0001
   6.0137  2.38193E+0003   1.95704E+0001
   6.0157  2.39586E+0003   2.86111E+0001
   6.0177  2.39023E+0003   3.19573E+0001
   6.0197  2.35354E+0003   2.04306E+0001
   6.0217  2.34410E+0003   2.19055E+0001
   6.0237  2.26343E+0003   6.50574E+0001
   6.0257  2.17357E+0003   7.78069E+0001
   6.0277  2.01152E+0003   8.11182E+0001
   6.0297  1.77528E+0003   1.18855E+0002
   6.0317  1.51642E+0003   1.20804E+0002
   6.0337  1.41717E+0003   1.31719E+0002
   6.0357  1.11108E+0003   1.11216E+0002
   6.0377  8.39394E+0002   8.93555E+0001
   6.0397  6.85681E+0002   8.86370E+0001
   6.0416  5.32956E+0002   6.28426E+0001
   6.0436  4.23694E+0002   4.05978E+0001
   6.0456  3.57725E+0002   2.18542E+0001
   6.0476  3.45600E+0002   2.10779E+0001
   6.0496  3.27888E+0002   7.94983E+0000
   6.0516  3.44363E+0002   1.37378E+0001
   6.0536  4.20081E+0002   3.83272E+0001
   6.0556  4.71206E+0002   5.51745E+0001
   6.0576  5.47925E+0002   6.07538E+0001
   6.0596  6.87581E+0002   8.85120E+0001
   6.0616  9.83500E+0002   9.18102E+0001
   6.0636  1.13414E+0003   1.17669E+0002
   6.0656  1.43394E+0003   1.11802E+0002
   6.0676  1.62965E+0003   1.12224E+0002
   6.0696  1.78914E+0003   1.31550E+0002
   6.0716  2.03784E+0003   9.35227E+0001
   6.0736  2.12200E+0003   9.35430E+0001
   6.0756  2.27038E+0003   4.37749E+0001
   6.0775  2.33623E+0003   3.40360E+0001
   6.0795  2.35582E+0003   1.83720E+0001
   6.0815  2.33652E+0003   1.56326E+0001
   6.0835  2.36063E+0003   2.66692E+0001
   6.0855  2.34288E+0003   2.29286E+0001
   6.0875  2.39394E+0003   3.35660E+0001
   6.0895  2.37489E+0003   1.28653E+0001
   6.0915  2.38716E+0003   2.89265E+0001
   6.0935  2.39489E+0003   1.81228E+0001
   6.0955  2.37401E+0003   3.98229E+0001
   6.0975  2.36609E+0003   3.24519E+0001
   6.0995  2.35999E+0003   1.68845E+0001
   6.1015  2.37357E+0003   2.59474E+0001
   6.1035  2.37665E+0003   1.85487E+0001
   6.1055  2.39153E+0003   2.04389E+0001
   6.1075  2.35598E+0003   2.80017E+0001
   6.1095  2.36923E+0003   1.83158E+0001
   6.1114  2.36371E+0003   2.24615E+0001
   6.1134  2.37755E+0003   1.36461E+0001
   6.1154  2.35114E+0003   2.87252E+0001
   6.1174  2.35203E+0003   1.69697E+0001
   6.1194  2.31682E+0003   4.14742E+0001
   6.1214  2.35644E+0003   2.57511E+0001
   6.1234  2.24915E+0003   3.72814E+0001
   6.1254  2.07661E+0003   8.41830E+0001
   6.1274  2.00336E+0003   8.87697E+0001
   6.1294  1.78802E+0003   9.19040E+0001
   6.1314  1.57391E+0003   1.36523E+0002
   6.1334  1.28204E+0003   1.23661E+0002
   6.1354  1.12779E+0003   1.13431E+0002
   6.1374  8.77306E+0002   9.05103E+0001
   6.1394  6.82469E+0002   9.30823E+0001
   6.1414  5.47200E+0002   6.05475E+0001
   6.1434  4.65331E+0002   5.17963E+0001
   6.1454  3.85669E+0002   3.33619E+0001
   6.1473  3.55281E+0002   2.26997E+0001
   6.1493  3.34950E+0002   5.16793E+0000
   6.1513  3.37881E+0002   1.01512E+0001
   6.1533  3.82169E+0002   2.76064E+0001
   6.1553  4.93619E+0002   6.22936E+0001
   6.1573  5.57594E+0002   5.57463E+0001
   6.1593  7.05981E+0002   8.66728E+0001
   6.1613  8.59069E+0002   9.19387E+0001
   6.1633  1.04551E+0003   9.21829E+0001
   6.1653  1.30906E+0003   1.34865E+0002
   6.1673  1.53619E+0003   1.19128E+0002
   6.1693  1.67984E+0003   1.15203E+0002
   6.1713  1.97178E+0003   1.04975E+0002
   6.1733  2.06371E+0003   9.06336E+0001
   6.1753  2.13174E+0003   6.98484E+0001
   6.1773  2.27768E+0003   3.42881E+0001
   6.1793  2.33394E+0003   2.02799E+0001
   6.1812  2.33636E+0003   1.39055E+0001
   6.1832  2.34038E+0003   2.23409E+0001
   6.1852  2.35674E+0003   2.68360E+0001
   6.1872  2.32704E+0003   2.11218E+0001
   6.1892  2.35911E+0003   1.49684E+0001
   6.1912  2.36371E+0003   3.23892E+0001
   6.1932  2.39905E+0003   3.16221E+0001
   6.1952  2.35619E+0003   1.75007E+0001
   6.1972  2.36103E+0003   1.66761E+0001
   6.1992  2.38895E+0003   2.90377E+0001
   6.2012  2.34848E+0003   2.60260E+0001
   6.2032  2.36073E+0003   3.91401E+0001
   6.2052  2.36031E+0003   1.78307E+0001
   6.2072  2.35391E+0003   2.24102E+0001
   6.2092  2.34704E+0003   2.02557E+0001
   6.2112  2.37877E+0003   1.48066E+0001
   6.2132  2.35655E+0003   1.61966E+0001
   6.2152  2.33885E+0003   3.19651E+0001
   6.2171  2.34857E+0003   2.70777E+0001
   6.2191  2.35532E+0003   2.89960E+0001
   6.2211  2.32366E+0003   3.51577E+0001
   6.2231  2.23567E+0003   4.87828E+0001
   6.2251  2.17682E+0003   6.18461E+0001
   6.2271  2.03923E+0003   9.02554E+0001
   6.2291  1.86351E+0003   8.96643E+0001
   6.2311  1.69429E+0003   1.05094E+0002
   6.2331  1.33778E+0003   1.24022E+0002
   6.2351  1.09836E+0003   1.35714E+0002
   6.2371  9.94400E+0002   1.03878E+0002
   6.2391  8.10800E+0002   9.60552E+0001
   6.2411  6.42700E+0002   7.98376E+0001
   6.2431  5.09044E+0002   5.80698E+0001
   6.2451  4.36994E+0002   4.55201E+0001
   6.2471  3.46856E+0002   2.17275E+0001
   6.2491  3.38750E+0002   9.86420E+0000
   6.2510  3.44413E+0002   1.04417E+0001
   6.2530  3.80413E+0002   2.73968E+0001
   6.2550  4.17363E+0002   3.85641E+0001
   6.2570  5.48506E+0002   6.68806E+0001
   6.2590  7.23506E+0002   7.11459E+0001
   6.2610  8.13694E+0002   9.66814E+0001
   6.2630  1.00984E+0003   1.12529E+0002
   6.2650  1.23090E+0003   1.18846E+0002
   6.2670  1.39372E+0003   1.09391E+0002
   6.2690  1.65174E+0003   1.16015E+0002
   6.2710  1.87533E+0003   1.15619E+0002
   6.2730  1.95814E+0003   1.06799E+0002
   6.2750  2.18900E+0003   5.63877E+0001
   6.2770  2.26706E+0003   4.39766E+0001
   6.2790  2.29460E+0003   1.50157E+0001
   6.2810  2.33209E+0003   2.35190E+0001
   6.2830  2.34590E+0003   2.67707E+0001
   6.2850  2.35941E+0003   2.49078E+0001
   6.2869  2.36387E+0003   1.80361E+0001
   6.2889  2.36364E+0003   1.29193E+0001
   6.2909  2.39248E+0003   2.06171E+0001
   6.2929  2.36628E+0003   1.82579E+0001
   6.2949  2.36507E+0003   2.70011E+0001
   6.2969  2.32403E+0003   1.32383E+0001
   6.2989  2.35688E+0003   2.55909E+0001
   6.3009  2.35736E+0003   1.43554E+0001
   6.3029  2.36231E+0003   3.53683E+0001
   6.3049  2.37372E+0003   2.71414E+0001
   6.3069  2.34443E+0003   1.49028E+0001
   6.3089  2.37535E+0003   2.83901E+0001
   6.3109  2.35155E+0003   1.70887E+0001
   6.3129  2.33094E+0003   4.15506E+0001
   6.3149  2.33938E+0003   1.38056E+0001
   6.3169  2.33841E+0003   2.20532E+0001
   6.3189  2.33246E+0003   2.93839E+0001
   6.3208  2.30681E+0003   3.62702E+0001
   6.3228  2.25403E+0003   4.27332E+0001
   6.3248  2.19107E+0003   6.64950E+0001
   6.3268  2.00134E+0003   7.72243E+0001
   6.3288  1.84851E+0003   1.09667E+0002
   6.3308  1.73534E+0003   1.27694E+0002
   6.3328  1.58124E+0003   1.04580E+0002
   6.3348  1.21346E+0003   1.25303E+0002
   6.3368  1.03432E+0003   9.26953E+0001
   6.3388  7.92550E+0002   9.81370E+0001
   6.3408  6.31006E+0002   8.83409E+0001
   6.3428  5.55556E+0002   5.46370E+0001
   6.3448  4.58550E+0002   5.18612E+0001
   6.3468  3.91956E+0002   3.71318E+0001
   6.3488  3.39094E+0002   7.88194E+0000
   6.3508  3.49700E+0002   1.15718E+0001
   6.3528  3.66456E+0002   1.54523E+0001
   6.3548  4.21275E+0002   3.92564E+0001
   6.3567  5.15200E+0002   5.14294E+0001
   6.3587  6.41644E+0002   7.22072E+0001
   6.3607  7.46256E+0002   9.88248E+0001
   6.3627  9.63613E+0002   1.03340E+0002
   6.3647  1.18044E+0003   1.05007E+0002
   6.3667  1.27665E+0003   1.18573E+0002
   6.3687  1.60952E+0003   1.12746E+0002
   6.3707  1.77307E+0003   9.76540E+0001
   6.3727  1.94534E+0003   1.10711E+0002
   6.3747  2.16373E+0003   5.19123E+0001
   6.3767  2.23675E+0003   6.30428E+0001
   6.3787  2.29056E+0003   3.45179E+0001
   6.3807  2.30794E+0003   4.25682E+0001
   6.3827  2.33256E+0003   2.00313E+0001
   6.3847  2.36019E+0003   3.01068E+0001
   6.3867  2.32501E+0003   1.98908E+0001
   6.3887  2.34632E+0003   1.66129E+0001
   6.3907  2.34932E+0003   2.88474E+0001
   6.3926  2.32578E+0003   2.30357E+0001
   6.3946  2.36217E+0003   2.88640E+0001
   6.3966  2.33705E+0003   2.21363E+0001
   6.3986  2.32853E+0003   1.69027E+0001
   6.4006  2.34700E+0003   2.38701E+0001
   6.4026  2.37264E+0003   1.64392E+0001
   6.4046  2.34927E+0003   2.67323E+0001
   6.4066  2.32681E+0003   2.22593E+0001
   6.4086  2.34649E+0003   3.04849E+0001
   6.4106  2.35336E+0003   2.18277E+0001
   6.4126  2.35649E+0003   1.95766E+0001
   6.4146  2.32538E+0003   1.85821E+0001
   6.4166  2.34080E+0003   2.78427E+0001
   6.4186  2.34194E+0003   2.11801E+0001
   6.4206  2.29444E+0003   2.17442E+0001
   6.4226  2.25515E+0003   2.52631E+0001
   6.4246  2.21610E+0003   6.43620E+0001
   6.4265  2.05168E+0003   9.03388E+0001
   6.4285  1.88606E+0003   8.71313E+0001
   6.4305  1.75264E+0003   1.15497E+0002
   6.4325  1.43969E+0003   1.24277E+0002
   6.4345  1.27064E+0003   1.28496E+0002
   6.4365  1.11444E+0003   1.21678E+0002
   6.4385  8.68731E+0002   9.84364E+0001
   6.4405  7.38425E+0002   9.31236E+0001
   6.4425  5.44306E+0002   5.42689E+0001
   6.4445  4.46319E+0002   4.46775E+0001
   6.4465  4.01150E+0002   3.48401E+0001
   6.4485  3.55206E+0002   1.79908E+0001
   6.4505  3.41913E+0002   9.47812E+0000
   6.4525  3.54806E+0002   1.48141E+0001
   6.4545  4.20594E+0002   4.39002E+0001
   6.4565  5.14881E+0002   5.36167E+0001
   6.4585  5.49763E+0002   5.87652E+0001
   6.4605  7.63350E+0002   1.00198E+0002
   6.4624  9.22338E+0002   1.03627E+0002
   6.4644  1.02954E+0003   1.19046E+0002
   6.4664  1.30756E+0003   1.18506E+0002
   6.4684  1.54813E+0003   9.51306E+0001
   6.4704  1.68383E+0003   1.06692E+0002
   6.4724  1.86037E+0003   1.00443E+0002
   6.4744  2.02266E+0003   8.33626E+0001
   6.4764  2.15896E+0003   4.65551E+0001
   6.4784  2.27136E+0003   2.90511E+0001
   6.4804  2.29949E+0003   1.54170E+0001
   6.4824  2.29444E+0003   3.55425E+0001
   6.4844  2.31524E+0003   2.39191E+0001
   6.4864  2.29349E+0003   2.85829E+0001
   6.4884  2.35039E+0003   1.73458E+0001
   6.4904  2.33535E+0003   3.23306E+0001
   6.4924  2.34679E+0003   1.53372E+0001
   6.4944  2.33361E+0003   2.00900E+0001
   6.4963  2.33025E+0003   2.57101E+0001
   6.4983  2.31804E+0003   2.62801E+0001
   6.5003  2.30262E+0003   1.86617E+0001
   6.5023  2.33907E+0003   1.08848E+0001
   6.5043  2.33881E+0003   1.37394E+0001
   6.5063  2.31704E+0003   2.01501E+0001
   6.5083  2.30528E+0003   2.13952E+0001
   6.5103  2.34613E+0003   2.01977E+0001
   6.5123  2.31769E+0003   1.87240E+0001
   6.5143  2.33814E+0003   3.66925E+0001
   6.5163  2.31604E+0003   1.05173E+0001
   6.5183  2.30404E+0003   1.92156E+0001
   6.5203  2.29201E+0003   3.27937E+0001
   6.5223  2.23834E+0003   3.92445E+0001
   6.5243  2.17542E+0003   7.01246E+0001
   6.5263  2.02396E+0003   9.78839E+0001
   6.5283  1.96966E+0003   8.64919E+0001
   6.5303  1.77616E+0003   1.14822E+0002
   6.5322  1.49250E+0003   1.34304E+0002
   6.5342  1.38183E+0003   1.23725E+0002
   6.5362  1.11892E+0003   1.24050E+0002
   6.5382  9.24813E+0002   1.03871E+0002
   6.5402  7.77200E+0002   8.41482E+0001
   6.5422  6.08244E+0002   7.69074E+0001
   6.5442  4.88494E+0002   4.43131E+0001
   6.5462  4.40569E+0002   4.70075E+0001
   6.5482  3.62875E+0002   1.70098E+0001
   6.5502  3.50300E+0002   9.33140E+0000
   6.5522  3.51650E+0002   9.27901E+0000
   6.5542  4.07750E+0002   3.39617E+0001
   6.5562  4.67606E+0002   4.61324E+0001
   6.5582  5.53456E+0002   6.42117E+0001
   6.5602  7.59988E+0002   8.85667E+0001
   6.5622  8.72800E+0002   8.24889E+0001
   6.5642  1.02783E+0003   9.75679E+0001
   6.5661  1.27233E+0003   1.17624E+0002
   6.5681  1.43894E+0003   1.18575E+0002
   6.5701  1.63356E+0003   1.28965E+0002
   6.5721  1.86318E+0003   9.74937E+0001
   6.5741  2.03329E+0003   8.33817E+0001
   6.5761  2.12011E+0003   7.12245E+0001
   6.5781  2.24296E+0003   1.95718E+0001
   6.5801  2.24105E+0003   2.41721E+0001
   6.5821  2.33063E+0003   2.31400E+0001
   6.5841  2.31684E+0003   1.45317E+0001
   6.5861  2.33048E+0003   2.48052E+0001
   6.5881  2.32971E+0003   3.71066E+0001
   6.5901  2.37144E+0003   3.20041E+0001
   6.5921  2.33028E+0003   1.94116E+0001
   6.5941  2.34199E+0003   2.46517E+0001
   6.5961  2.30868E+0003   2.57090E+0001
   6.5981  2.34909E+0003   2.34428E+0001
   6.6001  2.31939E+0003   1.89535E+0001
   6.6020  2.33593E+0003   1.72365E+0001
   6.6040  2.31902E+0003   3.35619E+0001
   6.6060  2.34127E+0003   1.52506E+0001
   6.6080  2.33696E+0003   2.70493E+0001
   6.6100  2.33711E+0003   2.12664E+0001
   6.6120  2.34928E+0003   1.32143E+0001
   6.6140  2.32249E+0003   1.49251E+0001
   6.6160  2.34168E+0003   2.97939E+0001
   6.6180  2.29434E+0003   3.73290E+0001
   6.6200  2.31042E+0003   2.95065E+0001
   6.6220  2.28220E+0003   2.51352E+0001
   6.6240  2.15410E+0003   5.31871E+0001
   6.6260  2.03264E+0003   9.88032E+0001
   6.6280  1.98129E+0003   9.05920E+0001
   6.6300  1.71881E+0003   1.20905E+0002
   6.6320  1.56413E+0003   9.21251E+0001
   6.6340  1.40413E+0003   1.31975E+0002
   6.6359  1.13601E+0003   1.20800E+0002
   6.6379  8.83731E+0002   7.95171E+0001
   6.6399  8.37319E+0002   1.02554E+0002
   6.6419  6.30444E+0002   7.29778E+0001
   6.6439  5.04725E+0002   5.76376E+0001
   6.6459  4.60375E+0002   4.47762E+0001
   6.6479  3.76675E+0002   2.53911E+0001
   6.6499  3.53956E+0002   1.38931E+0001
   6.6519  3.63550E+0002   1.74341E+0001
   6.6539  3.87500E+0002   2.79872E+0001
   6.6559  4.42888E+0002   4.19963E+0001
   6.6579  5.32563E+0002   5.45843E+0001
   6.6599  7.08138E+0002   8.77346E+0001
   6.6619  7.94606E+0002   1.00686E+0002
   6.6639  1.02183E+0003   1.05873E+0002
   6.6659  1.25876E+0003   1.19969E+0002
   6.6679  1.33642E+0003   1.21367E+0002
   6.6699  1.59663E+0003   1.13534E+0002
   6.6718  1.82484E+0003   1.06752E+0002
   6.6738  1.90191E+0003   9.47263E+0001
   6.6758  2.08763E+0003   6.94698E+0001
   6.6778  2.21676E+0003   4.02286E+0001
   6.6798  2.24549E+0003   4.46713E+0001
   6.6818  2.28763E+0003   1.79332E+0001
   6.6838  2.31349E+0003   3.07771E+0001
   6.6858  2.29164E+0003   1.71623E+0001
   6.6878  2.30666E+0003   1.23557E+0001
   6.6898  2.31413E+0003   1.40182E+0001
   6.6918  2.30966E+0003   2.31985E+0001
   6.6938  2.31205E+0003   2.95595E+0001
   6.6958  2.29381E+0003   2.43554E+0001
   6.6978  2.32932E+0003   3.18275E+0001
   6.6998  2.32377E+0003   1.22814E+0001
   6.7018  2.30159E+0003   1.20839E+0001
   6.7038  2.31215E+0003   2.67718E+0001
   6.7057  2.30594E+0003   1.45946E+0001
   6.7077  2.31720E+0003   1.94479E+0001
   6.7097  2.30079E+0003   1.65703E+0001
   6.7117  2.32170E+0003   2.63865E+0001
   6.7137  2.31366E+0003   2.66424E+0001
   6.7157  2.30579E+0003   2.75155E+0001
   6.7177  2.31111E+0003   2.12876E+0001
   6.7197  2.28869E+0003   3.62710E+0001
   6.7217  2.26344E+0003   3.32932E+0001
   6.7237  2.22734E+0003   4.78392E+0001
   6.7257  2.13243E+0003   7.76200E+0001
   6.7277  2.00088E+0003   6.62236E+0001
   6.7297  1.74721E+0003   1.00574E+0002
   6.7317  1.57419E+0003   1.09228E+0002
   6.7337  1.42368E+0003   1.13594E+0002
   6.7357  1.16988E+0003   1.11682E+0002
   6.7377  1.01871E+0003   9.90859E+0001
   6.7397  8.86831E+0002   9.96979E+0001
   6.7416  6.43563E+0002   6.97710E+0001
   6.7436  5.64925E+0002   5.11844E+0001
   6.7456  4.72975E+0002   4.46588E+0001
   6.7476  3.80063E+0002   2.59490E+0001
   6.7496  3.65525E+0002   1.50896E+0001
   6.7516  3.62119E+0002   1.46945E+0001
   6.7536  4.09225E+0002   2.97019E+0001
   6.7556  4.42400E+0002   4.33520E+0001
   6.7576  5.45706E+0002   6.54307E+0001
   6.7596  6.66181E+0002   7.58160E+0001
   6.7616  7.94638E+0002   9.01349E+0001
   6.7636  9.49275E+0002   1.14516E+0002
   6.7656  1.17013E+0003   1.30146E+0002
   6.7676  1.31263E+0003   1.37469E+0002
   6.7696  1.45605E+0003   1.32888E+0002
   6.7716  1.65728E+0003   1.21696E+0002
   6.7736  1.91183E+0003   1.03959E+0002
   6.7755  2.12656E+0003   7.55990E+0001
   6.7775  2.18996E+0003   5.95882E+0001
   6.7795  2.20349E+0003   4.76938E+0001
   6.7815  2.28103E+0003   2.49353E+0001
   6.7835  2.28343E+0003   3.15092E+0001
   6.7855  2.30366E+0003   2.90020E+0001
   6.7875  2.31733E+0003   1.11273E+0001
   6.7895  2.31447E+0003   1.08787E+0001
   6.7915  2.31897E+0003   1.45342E+0001
   6.7935  2.31480E+0003   2.43884E+0001
   6.7955  2.30878E+0003   2.74764E+0001
   6.7975  2.30801E+0003   1.76109E+0001
   6.7995  2.31224E+0003   1.62463E+0001
   6.8015  2.29409E+0003   2.46988E+0001
   6.8035  2.32269E+0003   2.17099E+0001
   6.8055  2.30990E+0003   2.06958E+0001
   6.8075  2.32206E+0003   3.41874E+0001
   6.8095  2.32571E+0003   2.37645E+0001
   6.8114  2.31686E+0003   1.04562E+0001
   6.8134  2.32431E+0003   1.19566E+0001
   6.8154  2.29643E+0003   1.14362E+0001
   6.8174  2.32483E+0003   2.90342E+0001
   6.8194  2.30074E+0003   1.30464E+0001
   6.8214  2.26298E+0003   3.94327E+0001
   6.8234  2.21810E+0003   3.38664E+0001
   6.8254  2.13288E+0003   6.58414E+0001
   6.8274  1.94322E+0003   6.45179E+0001
   6.8294  1.84218E+0003   9.50044E+0001
   6.8314  1.70531E+0003   9.55198E+0001
   6.8334  1.40891E+0003   1.15988E+0002
   6.8354  1.26393E+0003   1.19626E+0002
   6.8374  1.06509E+0003   1.06961E+0002
   6.8394  8.34331E+0002   9.30709E+0001
   6.8414  7.43600E+0002   8.73688E+0001
   6.8434  5.99563E+0002   6.82137E+0001
   6.8453  4.67763E+0002   4.68739E+0001
   6.8473  4.20600E+0002   3.24719E+0001
   6.8493  3.84831E+0002   2.92569E+0001
   6.8513  3.58981E+0002   1.40083E+0001
   6.8533  3.81425E+0002   1.40729E+0001
   6.8553  4.42319E+0002   3.64659E+0001
   6.8573  4.88563E+0002   5.05245E+0001
   6.8593  6.18450E+0002   7.26017E+0001
   6.8613  8.11625E+0002   8.96662E+0001
   6.8633  9.09281E+0002   8.32838E+0001
   6.8653  1.07201E+0003   1.04889E+0002
   6.8673  1.27245E+0003   1.18600E+0002
   6.8693  1.55902E+0003   8.99140E+0001
   6.8713  1.68827E+0003   1.16967E+0002
   6.8733  1.95413E+0003   9.67813E+0001
   6.8753  2.01883E+0003   9.73183E+0001
   6.8773  2.12053E+0003   7.51650E+0001
   6.8793  2.17234E+0003   4.11970E+0001
   6.8812  2.22974E+0003   4.29990E+0001
   6.8832  2.27404E+0003   1.84627E+0001
   6.8852  2.29778E+0003   4.47683E+0001
   6.8872  2.31909E+0003   2.20165E+0001
   6.8892  2.29828E+0003   1.80438E+0001
   6.8912  2.31884E+0003   2.87991E+0001
   6.8932  2.28374E+0003   2.36623E+0001
   6.8952  2.30889E+0003   2.76005E+0001
   6.8972  2.31517E+0003   1.16858E+0001
   6.8992  2.29044E+0003   2.83925E+0001
   6.9012  2.29181E+0003   1.91640E+0001
   6.9032  2.29846E+0003   2.60067E+0001
   6.9052  2.30475E+0003   1.31360E+0001
   6.9072  2.30548E+0003   2.53728E+0001
   6.9092  2.31781E+0003   1.98701E+0001
   6.9112  2.29646E+0003   9.95819E+0000
   6.9132  2.30061E+0003   2.93777E+0001
   6.9152  2.30128E+0003   1.55022E+0001
   6.9171  2.30907E+0003   1.06332E+0001
   6.9191  2.26486E+0003   2.47291E+0001
   6.9211  2.23616E+0003   5.22771E+0001
   6.9231  2.16501E+0003   4.41982E+0001
   6.9251  2.17630E+0003   4.07372E+0001
   6.9271  1.99750E+0003   7.54816E+0001
   6.9291  1.88468E+0003   9.09834E+0001
   6.9311  1.68106E+0003   1.10187E+0002
   6.9331  1.48235E+0003   1.16329E+0002
   6.9351  1.25469E+0003   1.23954E+0002
   6.9371  1.10993E+0003   1.12507E+0002
   6.9391  1.00248E+0003   1.03897E+0002
   6.9411  8.02294E+0002   8.68367E+0001
   6.9431  6.24913E+0002   7.13316E+0001
   6.9451  5.80438E+0002   7.41337E+0001
   6.9471  4.23319E+0002   4.26501E+0001
   6.9491  4.03038E+0002   2.67342E+0001
   6.9510  3.67963E+0002   1.12562E+0001
   6.9530  3.78500E+0002   1.61192E+0001
   6.9550  4.02706E+0002   3.23580E+0001
   6.9570  4.77413E+0002   4.40939E+0001
   6.9590  6.40213E+0002   6.55402E+0001
   6.9610  6.96800E+0002   8.56358E+0001
   6.9630  7.69556E+0002   8.89117E+0001
   6.9650  1.05794E+0003   1.14655E+0002
   6.9670  1.17879E+0003   1.24525E+0002
   6.9690  1.36331E+0003   1.02363E+0002
   6.9710  1.63828E+0003   1.16055E+0002
   6.9730  1.71767E+0003   1.09620E+0002
   6.9750  1.93311E+0003   8.73843E+0001
   6.9770  2.11118E+0003   8.29896E+0001
   6.9790  2.16778E+0003   4.79721E+0001
   6.9810  2.23622E+0003   2.84529E+0001
   6.9830  2.24271E+0003   1.42191E+0001
   6.9850  2.29019E+0003   1.99485E+0001
   6.9869  2.29994E+0003   2.80335E+0001
   6.9889  2.31571E+0003   2.18498E+0001
   6.9909  2.30621E+0003   1.92665E+0001
   6.9929  2.29957E+0003   2.44572E+0001
   6.9949  2.30724E+0003   2.48344E+0001
   6.9969  2.29300E+0003   1.86485E+0001
   6.9989  2.33226E+0003   1.93635E+0001
   7.0009  2.30976E+0003   7.22832E+0000
   7.0029  2.28316E+0003   1.01810E+0001
   7.0049  2.29224E+0003   2.23349E+0001
   7.0069  2.31364E+0003   2.45700E+0001
   7.0089  2.30011E+0003   1.86132E+0001
   7.0109  2.29556E+0003   1.90904E+0001
   7.0129  2.28757E+0003   3.24170E+0001
   7.0149  2.30031E+0003   2.92462E+0001
   7.0169  2.28881E+0003   2.01222E+0001
   7.0189  2.28416E+0003   1.87756E+0001
   7.0208  2.25654E+0003   2.88084E+0001
   7.0228  2.23738E+0003   3.59295E+0001
   7.0248  2.14732E+0003   5.83751E+0001
   7.0268  2.00155E+0003   6.85984E+0001
   7.0288  1.93354E+0003   8.21468E+0001
   7.0308  1.73688E+0003   7.69530E+0001
   7.0328  1.59458E+0003   1.11792E+0002
   7.0348  1.35129E+0003   1.39046E+0002
   7.0368  1.19294E+0003   1.19206E+0002
   7.0388  9.84069E+0002   1.00075E+0002
   7.0408  8.03963E+0002   8.76106E+0001
   7.0428  7.34306E+0002   9.15736E+0001
   7.0448  5.56112E+0002   5.57184E+0001
   7.0468  4.87663E+0002   4.56072E+0001
   7.0488  4.31869E+0002   3.96921E+0001
   7.0508  3.72950E+0002   1.60203E+0001
   7.0528  3.76681E+0002   1.34753E+0001
   7.0548  3.88550E+0002   2.20813E+0001
   7.0567  4.83713E+0002   4.77386E+0001
   7.0587  5.47463E+0002   5.98532E+0001
   7.0607  6.25475E+0002   8.07953E+0001
   7.0627  8.45144E+0002   9.11701E+0001
   7.0647  1.01404E+0003   9.63735E+0001
   7.0667  1.13911E+0003   8.62989E+0001
   7.0687  1.33324E+0003   1.27608E+0002
   7.0707  1.48274E+0003   1.02640E+0002
   7.0727  1.70883E+0003   1.16398E+0002
   7.0747  1.80400E+0003   1.17239E+0002
   7.0767  1.96614E+0003   9.40392E+0001
   7.0787  2.13188E+0003   6.90524E+0001
   7.0807  2.13101E+0003   6.44267E+0001
   7.0827  2.22468E+0003   4.49421E+0001
   7.0847  2.24159E+0003   2.88560E+0001
   7.0867  2.26787E+0003   5.66910E+0001
   7.0887  2.25825E+0003   2.24851E+0001
   7.0906  2.26451E+0003   2.71754E+0001
   7.0926  2.25382E+0003   3.39018E+0001
   7.0946  2.25402E+0003   3.49883E+0001
   7.0966  2.23018E+0003   7.26112E+0001
   7.0986  2.23871E+0003   5.81449E+0001
   7.1006  2.19983E+0003   4.41503E+0001
   7.1026  2.20149E+0003   7.17837E+0001
   7.1046  2.20068E+0003   5.59076E+0001
   7.1066  2.21195E+0003   5.49803E+0001
   7.1086  2.20571E+0003   5.06602E+0001
   7.1106  2.16852E+0003   6.52866E+0001
   7.1126  2.14592E+0003   9.40294E+0001
   7.1146  2.15056E+0003   7.01519E+0001
   7.1166  2.19148E+0003   7.48168E+0001
   7.1186  2.14756E+0003   5.22110E+0001
   7.1206  2.10843E+0003   5.91347E+0001
   7.1226  2.08946E+0003   6.50212E+0001
   7.1246  2.04144E+0003   4.94057E+0001
   7.1265  1.92747E+0003   2.32265E+0001
   7.1285  1.88189E+0003   3.76209E+0001
   7.1305  1.70734E+0003   7.36744E+0001
   7.1325  1.46973E+0003   1.01287E+0002
   7.1345  1.45384E+0003   9.39457E+0001
   7.1365  1.26069E+0003   1.20045E+0002
   7.1385  9.64125E+0002   8.20536E+0001
   7.1405  8.95588E+0002   9.76696E+0001
   7.1425  7.24300E+0002   9.07105E+0001
   7.1445  5.69369E+0002   6.26506E+0001
   7.1465  5.07131E+0002   5.68623E+0001
   7.1485  4.28900E+0002   4.10175E+0001
   7.1505  3.64531E+0002   2.41030E+0001
   7.1525  3.36606E+0002   1.54919E+0001
   7.1545  3.32875E+0002   8.88633E+0000
   7.1565  3.49700E+0002   2.26268E+0001
   7.1585  4.24650E+0002   6.38442E+0001
   7.1604  4.47781E+0002   7.79748E+0001
   7.1624  4.77700E+0002   8.71717E+0001
   7.1644  6.18544E+0002   1.19969E+0002
   7.1664  6.89131E+0002   1.32915E+0002
   7.1684  7.60925E+0002   1.54330E+0002
   7.1704  1.06090E+0003   1.61338E+0002
   7.1724  1.09384E+0003   1.82854E+0002
   7.1744  1.26299E+0003   1.65794E+0002
   7.1764  1.26357E+0003   1.70508E+0002
   7.1784  1.42055E+0003   1.70113E+0002
   7.1804  1.52828E+0003   1.25807E+0002
   7.1824  1.43790E+0003   8.41461E+0001
   7.1844  1.33149E+0003   6.91307E+0001
   7.1864  1.30405E+0003   4.97141E+0001
   7.1884  1.09213E+0003   3.87547E+0001
   7.1904  9.32269E+0002   3.32012E+0001
   7.1924  7.89844E+0002   3.60037E+0001
   7.1944  6.73031E+0002   5.05042E+0001
   7.1963  6.28419E+0002   2.97271E+0001
   7.1983  6.04181E+0002   1.56548E+0001
   7.2003  5.71569E+0002   2.61499E+0001
   7.2023  5.53850E+0002   2.10513E+0001
   7.2043  5.44737E+0002   1.92867E+0001
   7.2063  5.42931E+0002   8.38639E+0000
   7.2083  5.41125E+0002   2.33886E+0001
   7.2103  5.34038E+0002   1.58992E+0001
   7.2123  5.04788E+0002   2.21516E+0001
   7.2143  5.11081E+0002   1.34585E+0001
   7.2163  4.97706E+0002   8.34970E+0000
   7.2183  4.84644E+0002   1.17126E+0001
   7.2203  4.83781E+0002   1.61155E+0001
   7.2223  4.77606E+0002   2.43245E+0001
   7.2243  4.65675E+0002   1.21936E+0001
   7.2263  4.72725E+0002   8.59037E+0000
   7.2283  4.63756E+0002   2.37828E+0001
   7.2302  4.59875E+0002   1.28267E+0001
   7.2322  4.46000E+0002   2.35773E+0001
   7.2342  4.48363E+0002   1.87952E+0001
   7.2362  4.32875E+0002   1.78137E+0001
   7.2382  4.35550E+0002   1.40243E+0001
   7.2402  4.21369E+0002   2.07480E+0001
   7.2422  3.98750E+0002   1.54751E+0001
   7.2442  3.87363E+0002   1.51697E+0001
   7.2462  3.69163E+0002   1.41071E+0001
   7.2482  3.48400E+0002   1.48071E+0001
   7.2502  3.41081E+0002   8.39075E+0000
   7.2522  3.26694E+0002   1.04805E+0001
   7.2542  3.25656E+0002   1.68034E+0001
   7.2562  3.13331E+0002   4.46811E+0000
   7.2582  3.13281E+0002   8.41604E+0000
   7.2602  3.14325E+0002   7.01636E+0000
   7.2622  3.16394E+0002   7.59860E+0000
   7.2642  3.13400E+0002   5.45665E+0000
   7.2661  3.11319E+0002   5.43757E+0000
   7.2681  3.13644E+0002   6.67940E+0000
   7.2701  3.12788E+0002   5.81828E+0000
   7.2721  3.12800E+0002   7.21821E+0000
   7.2741  3.13338E+0002   3.51441E+0000
   7.2761  3.16469E+0002   1.24212E+0001
   7.2781  3.16675E+0002   6.52739E+0000
   7.2801  3.17100E+0002   5.55090E+0000
   7.2821  3.17500E+0002   4.40284E+0000
   7.2841  3.18431E+0002   1.17734E+0001
   7.2861  3.12025E+0002   5.53077E+0000
   7.2881  3.13819E+0002   6.74469E+0000
   7.2901  3.12275E+0002   3.97641E+0000
   7.2921  3.14169E+0002   7.37786E+0000
   7.2941  3.10975E+0002   3.98709E+0000
   7.2961  3.15150E+0002   9.62094E+0000
   7.3000  3.10156E+0002   5.27559E+0000
