# Supplementary material for: A radial calibration window for analytical ultracentrifugation
Source: PLoS One. 2018 Jul 30;13(7):e0201529. doi: 10.1371/journal.pone.0201529 (PMC6066226; doi:10.1371/journal.pone.0201529)
Supplement: S1 Dataset — (ZIP) [file pone.0201529.s001.zip › FDSscans/A00004.FI2]

7/30/2015 7:35:42 PM:  Voltage: 2150 Gain: 8 Range: 4
F 2 19.9 50000 0001157 1.0813E10 488 165
   5.6029  3.11569E+0002   7.69969E+0000
   5.6049  3.09750E+0002   4.66289E+0000
   5.6069  3.10325E+0002   2.97521E+0000
   5.6089  3.10838E+0002   5.22337E+0000
   5.6109  3.11144E+0002   4.88319E+0000
   5.6129  3.09750E+0002   5.33667E+0000
   5.6149  3.10794E+0002   6.33156E+0000
   5.6169  3.13656E+0002   5.29770E+0000
   5.6189  3.12881E+0002   9.00304E+0000
   5.6209  3.10150E+0002   5.12518E+0000
   5.6228  3.12081E+0002   5.06504E+0000
   5.6248  3.10613E+0002   1.03719E+0001
   5.6268  3.14706E+0002   3.13727E+0000
   5.6288  3.10906E+0002   3.03809E+0000
   5.6308  3.10019E+0002   1.01780E+0001
   5.6328  3.09406E+0002   1.62460E+0001
   5.6348  3.10525E+0002   6.48281E+0000
   5.6368  3.10013E+0002   9.39374E+0000
   5.6388  3.12038E+0002   8.54041E+0000
   5.6408  3.12519E+0002   6.05906E+0000
   5.6428  3.12594E+0002   5.70668E+0000
   5.6448  3.12688E+0002   7.59110E+0000
   5.6468  3.09425E+0002   5.88361E+0000
   5.6488  3.11838E+0002   1.00828E+0001
   5.6508  3.14994E+0002   9.21920E+0000
   5.6528  3.11931E+0002   4.88559E+0000
   5.6548  3.10013E+0002   6.17656E+0000
   5.6567  3.11713E+0002   5.92430E+0000
   5.6587  3.11794E+0002   5.59988E+0000
   5.6607  3.12444E+0002   1.02243E+0001
   5.6627  3.09538E+0002   4.69320E+0000
   5.6647  3.07938E+0002   1.07364E+0001
   5.6667  3.10494E+0002   5.89873E+0000
   5.6687  3.12000E+0002   3.30076E+0000
   5.6707  3.11375E+0002   4.83083E+0000
   5.6727  3.11338E+0002   4.14923E+0000
   5.6747  3.09344E+0002   6.39457E+0000
   5.6767  3.11088E+0002   1.02959E+0001
   5.6787  3.11238E+0002   8.93902E+0000
   5.6807  3.09944E+0002   9.03981E+0000
   5.6827  3.13331E+0002   3.42878E+0000
   5.6847  3.12644E+0002   7.84406E+0000
   5.6867  3.11194E+0002   3.20799E+0000
   5.6887  3.10775E+0002   7.23390E+0000
   5.6907  3.10119E+0002   4.28657E+0000
   5.6926  3.09475E+0002   9.84235E+0000
   5.6946  3.11931E+0002   7.65108E+0000
   5.6966  3.12513E+0002   5.40184E+0000
   5.6986  3.12463E+0002   4.64824E+0000
   5.7006  3.08669E+0002   4.84526E+0000
   5.7026  3.11413E+0002   7.44025E+0000
   5.7046  3.15475E+0002   1.39217E+0001
   5.7066  3.08569E+0002   9.65649E+0000
   5.7086  3.10425E+0002   7.29670E+0000
   5.7106  3.11894E+0002   6.44379E+0000
   5.7126  3.11431E+0002   5.52293E+0000
   5.7146  3.10794E+0002   3.98795E+0000
   5.7166  3.13106E+0002   5.50318E+0000
   5.7186  3.13619E+0002   4.04579E+0000
   5.7206  3.11188E+0002   4.80389E+0000
   5.7226  3.10925E+0002   6.50860E+0000
   5.7246  3.12219E+0002   4.46496E+0000
   5.7265  3.12981E+0002   6.52042E+0000
   5.7285  3.11519E+0002   6.18645E+0000
   5.7305  3.13431E+0002   5.20963E+0000
   5.7325  3.10369E+0002   1.07286E+0001
   5.7345  3.13013E+0002   3.71044E+0000
   5.7365  3.10531E+0002   7.86743E+0000
   5.7385  3.12263E+0002   3.80869E+0000
   5.7405  3.15488E+0002   7.57247E+0000
   5.7425  3.17019E+0002   4.88067E+0000
   5.7445  3.16250E+0002   5.19832E+0000
   5.7465  3.21463E+0002   8.29735E+0000
   5.7485  3.18106E+0002   6.19738E+0000
   5.7505  3.21094E+0002   2.95677E+0000
   5.7525  3.12050E+0002   1.12304E+0001
   5.7545  3.13350E+0002   6.47862E+0000
   5.7565  3.11869E+0002   4.21741E+0000
   5.7585  3.12531E+0002   1.12355E+0001
   5.7605  3.12300E+0002   7.28749E+0000
   5.7624  3.13838E+0002   5.98967E+0000
   5.7644  3.15806E+0002   7.28208E+0000
   5.7664  3.15563E+0002   1.09670E+0001
   5.7684  3.15350E+0002   4.62358E+0000
   5.7704  3.17125E+0002   6.89742E+0000
   5.7724  3.17713E+0002   7.84537E+0000
   5.7744  3.15463E+0002   3.10783E+0000
   5.7764  3.17769E+0002   5.10272E+0000
   5.7784  3.14338E+0002   4.73958E+0000
   5.7804  3.13638E+0002   5.98027E+0000
   5.7824  3.13663E+0002   4.67425E+0000
   5.7844  3.15338E+0002   6.30286E+0000
   5.7864  3.14706E+0002   4.61275E+0000
   5.7884  3.11938E+0002   3.77804E+0000
   5.7904  3.16113E+0002   5.36911E+0000
   5.7924  3.11556E+0002   4.17395E+0000
   5.7944  3.09175E+0002   1.31953E+0001
   5.7963  3.13800E+0002   7.88591E+0000
   5.7983  3.17369E+0002   1.34304E+0001
   5.8003  3.15263E+0002   8.52400E+0000
   5.8023  3.12694E+0002   1.01882E+0001
   5.8043  3.12194E+0002   6.03127E+0000
   5.8063  3.14606E+0002   1.17730E+0001
   5.8083  3.12981E+0002   9.85170E+0000
   5.8103  3.13494E+0002   1.00243E+0001
   5.8123  3.15031E+0002   8.04800E+0000
   5.8143  3.16200E+0002   4.37550E+0000
   5.8163  3.15281E+0002   6.47222E+0000
   5.8183  3.12506E+0002   3.81542E+0000
   5.8203  3.14663E+0002   8.51065E+0000
   5.8223  3.14856E+0002   5.46265E+0000
   5.8243  3.12438E+0002   6.82979E+0000
   5.8263  3.11506E+0002   5.17928E+0000
   5.8283  3.10238E+0002   4.81312E+0000
   5.8303  3.14306E+0002   2.82045E+0000
   5.8322  3.11044E+0002   4.94185E+0000
   5.8342  3.09963E+0002   4.95188E+0000
   5.8362  3.13200E+0002   8.77154E+0000
   5.8382  3.10519E+0002   8.57188E+0000
   5.8402  3.14469E+0002   1.22500E+0001
   5.8422  3.15363E+0002   5.73006E+0000
   5.8442  3.10563E+0002   3.79455E+0000
   5.8462  3.11413E+0002   5.78164E+0000
   5.8482  3.13719E+0002   1.03080E+0001
   5.8502  3.11369E+0002   1.43309E+0001
   5.8522  3.13563E+0002   4.76168E+0000
   5.8542  3.10394E+0002   7.38436E+0000
   5.8562  3.08625E+0002   6.52510E+0000
   5.8582  3.08713E+0002   8.06922E+0000
   5.8602  3.12200E+0002   1.28253E+0001
   5.8622  3.13544E+0002   4.04791E+0000
   5.8642  3.15044E+0002   8.71504E+0000
   5.8662  3.12863E+0002   7.01007E+0000
   5.8681  3.12781E+0002   1.39179E+0001
   5.8701  3.13250E+0002   1.00775E+0001
   5.8721  3.12656E+0002   6.59834E+0000
   5.8741  3.12869E+0002   4.52427E+0000
   5.8761  3.10969E+0002   9.06685E+0000
   5.8781  3.11313E+0002   3.52595E+0000
   5.8801  3.13763E+0002   6.63239E+0000
   5.8821  3.12919E+0002   4.26581E+0000
   5.8841  3.14513E+0002   5.89872E+0000
   5.8861  3.14694E+0002   8.78564E+0000
   5.8881  3.16250E+0002   1.05342E+0001
   5.8901  3.16325E+0002   8.17584E+0000
   5.8921  3.15550E+0002   5.79655E+0000
   5.8941  3.19331E+0002   1.26913E+0001
   5.8961  3.16638E+0002   1.10669E+0001
   5.8981  3.16675E+0002   9.19263E+0000
   5.9001  3.17688E+0002   8.67106E+0000
   5.9020  3.18325E+0002   1.10620E+0001
   5.9040  3.13956E+0002   3.46509E+0000
   5.9060  3.15900E+0002   6.67233E+0000
   5.9080  3.16038E+0002   7.57734E+0000
   5.9100  3.13394E+0002   7.95526E+0000
   5.9120  3.14588E+0002   6.04068E+0000
   5.9140  3.13756E+0002   4.76989E+0000
   5.9160  3.15488E+0002   1.05670E+0001
   5.9180  3.17756E+0002   7.33105E+0000
   5.9200  3.32219E+0002   6.04325E+0000
   5.9220  3.64450E+0002   7.94969E+0000
   5.9240  4.12769E+0002   2.31687E+0001
   5.9260  4.48556E+0002   2.24343E+0001
   5.9280  5.14550E+0002   4.61263E+0001
   5.9300  5.90994E+0002   7.21640E+0001
   5.9320  6.69738E+0002   1.01993E+0002
   5.9340  6.51419E+0002   9.42304E+0001
   5.9360  5.98294E+0002   8.80636E+0001
   5.9379  5.83294E+0002   9.81222E+0001
   5.9399  5.22275E+0002   8.00131E+0001
   5.9419  4.57606E+0002   5.78793E+0001
   5.9439  3.91325E+0002   3.25429E+0001
   5.9459  3.51413E+0002   2.81783E+0001
   5.9479  3.29938E+0002   8.95020E+0000
   5.9499  3.26688E+0002   7.67120E+0000
   5.9519  3.48806E+0002   1.36099E+0001
   5.9539  4.14194E+0002   3.66437E+0001
   5.9559  4.87231E+0002   5.06065E+0001
   5.9579  6.76069E+0002   8.47999E+0001
   5.9599  8.00063E+0002   1.02285E+0002
   5.9619  9.27750E+0002   9.21944E+0001
   5.9639  1.17671E+0003   1.38806E+0002
   5.9659  1.52516E+0003   1.06700E+0002
   5.9679  1.64118E+0003   1.19809E+0002
   5.9699  1.87004E+0003   1.10092E+0002
   5.9718  2.07575E+0003   7.73333E+0001
   5.9738  2.14265E+0003   6.99360E+0001
   5.9758  2.29335E+0003   3.26389E+0001
   5.9778  2.36144E+0003   2.00146E+0001
   5.9798  2.38588E+0003   2.55415E+0001
   5.9818  2.37772E+0003   1.66972E+0001
   5.9838  2.35927E+0003   1.36304E+0001
   5.9858  2.36595E+0003   2.43209E+0001
   5.9878  2.38005E+0003   3.44619E+0001
   5.9898  2.37866E+0003   1.43993E+0001
   5.9918  2.40090E+0003   1.73004E+0001
   5.9938  2.37741E+0003   1.79790E+0001
   5.9958  2.36171E+0003   2.21211E+0001
   5.9978  2.36828E+0003   3.36526E+0001
   5.9998  2.39513E+0003   2.46460E+0001
   6.0018  2.36571E+0003   2.27192E+0001
   6.0038  2.38483E+0003   1.94118E+0001
   6.0058  2.38432E+0003   2.20027E+0001
   6.0077  2.37680E+0003   9.14467E+0000
   6.0097  2.37784E+0003   2.49658E+0001
   6.0117  2.38278E+0003   2.24803E+0001
   6.0137  2.39396E+0003   2.21423E+0001
   6.0157  2.37884E+0003   3.10219E+0001
   6.0177  2.37974E+0003   3.10265E+0001
   6.0197  2.37090E+0003   2.66284E+0001
   6.0217  2.31714E+0003   1.89757E+0001
   6.0237  2.20534E+0003   4.78129E+0001
   6.0257  2.16156E+0003   8.26156E+0001
   6.0277  2.06659E+0003   9.56097E+0001
   6.0297  1.76342E+0003   1.26220E+0002
   6.0317  1.57347E+0003   9.60738E+0001
   6.0337  1.35858E+0003   1.18736E+0002
   6.0357  1.12526E+0003   1.37723E+0002
   6.0377  7.90600E+0002   9.15103E+0001
   6.0397  6.35338E+0002   7.86142E+0001
   6.0416  5.75556E+0002   7.26847E+0001
   6.0436  4.86331E+0002   5.31696E+0001
   6.0456  3.73281E+0002   3.06200E+0001
   6.0476  3.30650E+0002   8.64393E+0000
   6.0496  3.32025E+0002   6.94204E+0000
   6.0516  3.43406E+0002   1.19716E+0001
   6.0536  3.89519E+0002   3.71208E+0001
   6.0556  4.25344E+0002   4.26837E+0001
   6.0576  5.79506E+0002   6.66454E+0001
   6.0596  7.38606E+0002   9.64932E+0001
   6.0616  9.01431E+0002   1.00105E+0002
   6.0636  1.07321E+0003   1.26156E+0002
   6.0656  1.32347E+0003   1.38603E+0002
   6.0676  1.58691E+0003   1.18778E+0002
   6.0696  1.75183E+0003   1.42051E+0002
   6.0716  2.06012E+0003   1.06486E+0002
   6.0736  2.15207E+0003   8.37592E+0001
   6.0756  2.24578E+0003   6.69572E+0001
   6.0775  2.24903E+0003   3.81520E+0001
   6.0795  2.33089E+0003   2.26059E+0001
   6.0815  2.37169E+0003   2.68382E+0001
   6.0835  2.33471E+0003   3.18557E+0001
   6.0855  2.36529E+0003   2.26615E+0001
   6.0875  2.37860E+0003   2.64998E+0001
   6.0895  2.36803E+0003   1.98703E+0001
   6.0915  2.38073E+0003   1.29605E+0001
   6.0935  2.36430E+0003   2.25658E+0001
   6.0955  2.33628E+0003   2.07636E+0001
   6.0975  2.39684E+0003   3.22314E+0001
   6.0995  2.36900E+0003   2.43011E+0001
   6.1015  2.35348E+0003   1.85439E+0001
   6.1035  2.37279E+0003   4.00911E+0001
   6.1055  2.37130E+0003   1.94315E+0001
   6.1075  2.38532E+0003   1.50032E+0001
   6.1095  2.37530E+0003   3.84064E+0001
   6.1114  2.38106E+0003   1.83640E+0001
   6.1134  2.40134E+0003   2.48298E+0001
   6.1154  2.37798E+0003   3.01662E+0001
   6.1174  2.37353E+0003   2.14788E+0001
   6.1194  2.32396E+0003   2.71414E+0001
   6.1214  2.32586E+0003   1.14129E+0001
   6.1234  2.31733E+0003   2.91155E+0001
   6.1254  2.19562E+0003   6.18996E+0001
   6.1274  2.00454E+0003   7.32933E+0001
   6.1294  1.81184E+0003   1.00303E+0002
   6.1314  1.60099E+0003   1.03081E+0002
   6.1334  1.42757E+0003   1.10303E+0002
   6.1354  1.17976E+0003   1.36892E+0002
   6.1374  9.58581E+0002   9.73729E+0001
   6.1394  7.39000E+0002   1.04461E+0002
   6.1414  5.61406E+0002   6.97793E+0001
   6.1434  4.98338E+0002   5.99919E+0001
   6.1454  3.93013E+0002   3.82486E+0001
   6.1473  3.58588E+0002   2.28124E+0001
   6.1493  3.34369E+0002   9.90519E+0000
   6.1513  3.46594E+0002   1.88782E+0001
   6.1533  3.68756E+0002   2.84575E+0001
   6.1553  4.60400E+0002   4.46679E+0001
   6.1573  5.73181E+0002   6.17161E+0001
   6.1593  7.37013E+0002   9.10147E+0001
   6.1613  8.34413E+0002   9.57247E+0001
   6.1633  1.11543E+0003   1.13419E+0002
   6.1653  1.35714E+0003   1.30145E+0002
   6.1673  1.51018E+0003   1.21827E+0002
   6.1693  1.71778E+0003   1.14604E+0002
   6.1713  1.92342E+0003   9.19853E+0001
   6.1733  2.09881E+0003   7.20809E+0001
   6.1753  2.23633E+0003   4.67363E+0001
   6.1773  2.27127E+0003   2.26601E+0001
   6.1793  2.32407E+0003   3.17093E+0001
   6.1812  2.33141E+0003   2.90517E+0001
   6.1832  2.34943E+0003   1.98075E+0001
   6.1852  2.36079E+0003   2.13705E+0001
   6.1872  2.40036E+0003   1.44613E+0001
   6.1892  2.33949E+0003   1.77250E+0001
   6.1912  2.37173E+0003   2.87163E+0001
   6.1932  2.40027E+0003   2.26208E+0001
   6.1952  2.34828E+0003   4.04291E+0001
   6.1972  2.37056E+0003   1.58329E+0001
   6.1992  2.35939E+0003   2.67357E+0001
   6.2012  2.38463E+0003   1.88853E+0001
   6.2032  2.35986E+0003   3.31800E+0001
   6.2052  2.35582E+0003   1.99224E+0001
   6.2072  2.32765E+0003   1.85264E+0001
   6.2092  2.37339E+0003   4.12259E+0001
   6.2112  2.36564E+0003   2.16540E+0001
   6.2132  2.37375E+0003   2.11191E+0001
   6.2152  2.35044E+0003   2.33461E+0001
   6.2171  2.35223E+0003   1.67004E+0001
   6.2191  2.32803E+0003   2.74235E+0001
   6.2211  2.31406E+0003   2.43963E+0001
   6.2231  2.22548E+0003   4.59826E+0001
   6.2251  2.17807E+0003   6.94427E+0001
   6.2271  2.03561E+0003   1.07563E+0002
   6.2291  1.83057E+0003   1.04793E+0002
   6.2311  1.63074E+0003   1.14265E+0002
   6.2331  1.30806E+0003   1.17596E+0002
   6.2351  1.16000E+0003   1.16166E+0002
   6.2371  1.01223E+0003   1.10831E+0002
   6.2391  8.10306E+0002   1.09101E+0002
   6.2411  6.43244E+0002   8.78661E+0001
   6.2431  4.92931E+0002   5.61669E+0001
   6.2451  3.96381E+0002   3.50198E+0001
   6.2471  3.66644E+0002   2.92513E+0001
   6.2491  3.37275E+0002   9.36159E+0000
   6.2510  3.38319E+0002   1.56723E+0001
   6.2530  3.76781E+0002   2.96727E+0001
   6.2550  4.38694E+0002   4.10993E+0001
   6.2570  5.78763E+0002   6.91678E+0001
   6.2590  6.29444E+0002   6.82025E+0001
   6.2610  8.09606E+0002   9.05859E+0001
   6.2630  1.07339E+0003   1.00023E+0002
   6.2650  1.20446E+0003   1.21166E+0002
   6.2670  1.38451E+0003   1.11481E+0002
   6.2690  1.63674E+0003   1.16851E+0002
   6.2710  1.88624E+0003   1.35967E+0002
   6.2730  2.02378E+0003   1.05070E+0002
   6.2750  2.17492E+0003   5.46908E+0001
   6.2770  2.24296E+0003   4.39548E+0001
   6.2790  2.32016E+0003   3.91595E+0001
   6.2810  2.34307E+0003   2.50102E+0001
   6.2830  2.34048E+0003   2.26966E+0001
   6.2850  2.35142E+0003   2.32445E+0001
   6.2869  2.37441E+0003   2.25001E+0001
   6.2889  2.33632E+0003   4.37445E+0001
   6.2909  2.34818E+0003   2.11527E+0001
   6.2929  2.34502E+0003   1.21747E+0001
   6.2949  2.35086E+0003   1.81278E+0001
   6.2969  2.36369E+0003   2.88161E+0001
   6.2989  2.33959E+0003   1.39050E+0001
   6.3009  2.34905E+0003   2.60248E+0001
   6.3029  2.36990E+0003   2.50578E+0001
   6.3049  2.38056E+0003   2.61010E+0001
   6.3069  2.36832E+0003   1.82603E+0001
   6.3089  2.36318E+0003   3.62542E+0001
   6.3109  2.35060E+0003   1.88304E+0001
   6.3129  2.36948E+0003   2.31576E+0001
   6.3149  2.34081E+0003   2.49759E+0001
   6.3169  2.33685E+0003   1.56798E+0001
   6.3189  2.34636E+0003   1.36142E+0001
   6.3208  2.30462E+0003   1.25974E+0001
   6.3228  2.25444E+0003   3.07021E+0001
   6.3248  2.17766E+0003   6.36533E+0001
   6.3268  2.02370E+0003   8.22645E+0001
   6.3288  1.93818E+0003   9.45661E+0001
   6.3308  1.68635E+0003   1.19994E+0002
   6.3328  1.46313E+0003   1.20231E+0002
   6.3348  1.26325E+0003   1.23130E+0002
   6.3368  1.04916E+0003   1.17267E+0002
   6.3388  8.01669E+0002   9.90525E+0001
   6.3408  7.04100E+0002   9.25711E+0001
   6.3428  6.07294E+0002   9.52271E+0001
   6.3448  4.35163E+0002   3.76213E+0001
   6.3468  3.76381E+0002   3.10838E+0001
   6.3488  3.45475E+0002   1.87887E+0001
   6.3508  3.47100E+0002   1.49511E+0001
   6.3528  3.69394E+0002   2.76361E+0001
   6.3548  4.07506E+0002   2.81464E+0001
   6.3567  5.04544E+0002   5.05906E+0001
   6.3587  6.07025E+0002   7.02637E+0001
   6.3607  7.66450E+0002   8.97501E+0001
   6.3627  9.63188E+0002   9.17194E+0001
   6.3647  1.09654E+0003   1.08249E+0002
   6.3667  1.34961E+0003   1.17025E+0002
   6.3687  1.60197E+0003   9.64863E+0001
   6.3707  1.80986E+0003   1.30669E+0002
   6.3727  1.98483E+0003   8.47972E+0001
   6.3747  2.14828E+0003   5.63083E+0001
   6.3767  2.19918E+0003   4.55716E+0001
   6.3787  2.27158E+0003   3.87030E+0001
   6.3807  2.28453E+0003   2.07568E+0001
   6.3827  2.34790E+0003   2.21364E+0001
   6.3847  2.36114E+0003   1.46135E+0001
   6.3867  2.38418E+0003   1.99372E+0001
   6.3887  2.34558E+0003   1.58165E+0001
   6.3907  2.32993E+0003   2.50932E+0001
   6.3926  2.35185E+0003   1.66444E+0001
   6.3946  2.37096E+0003   2.80297E+0001
   6.3966  2.33724E+0003   2.12482E+0001
   6.3986  2.36244E+0003   1.37741E+0001
   6.4006  2.36898E+0003   3.18261E+0001
   6.4026  2.32763E+0003   1.04929E+0001
   6.4046  2.38146E+0003   1.93165E+0001
   6.4066  2.35099E+0003   2.08120E+0001
   6.4086  2.34353E+0003   3.02165E+0001
   6.4106  2.35856E+0003   3.13620E+0001
   6.4126  2.33782E+0003   3.69389E+0001
   6.4146  2.32320E+0003   1.72147E+0001
   6.4166  2.31398E+0003   3.53927E+0001
   6.4186  2.33175E+0003   2.48043E+0001
   6.4206  2.32534E+0003   2.32642E+0001
   6.4226  2.27096E+0003   3.47816E+0001
   6.4246  2.19302E+0003   7.90307E+0001
   6.4265  2.01465E+0003   7.22312E+0001
   6.4285  1.89154E+0003   1.12914E+0002
   6.4305  1.68458E+0003   1.22776E+0002
   6.4325  1.52979E+0003   1.15516E+0002
   6.4345  1.36584E+0003   1.16005E+0002
   6.4365  9.96006E+0002   1.00623E+0002
   6.4385  8.42881E+0002   9.07414E+0001
   6.4405  7.42150E+0002   9.29584E+0001
   6.4425  5.50013E+0002   6.33530E+0001
   6.4445  4.60756E+0002   5.35618E+0001
   6.4465  4.18719E+0002   4.53078E+0001
   6.4485  3.54469E+0002   1.83058E+0001
   6.4505  3.45006E+0002   1.30723E+0001
   6.4525  3.55956E+0002   1.78784E+0001
   6.4545  4.16888E+0002   4.14942E+0001
   6.4565  4.41731E+0002   4.76532E+0001
   6.4585  5.57606E+0002   6.46577E+0001
   6.4605  7.66825E+0002   8.29704E+0001
   6.4624  9.00888E+0002   9.13643E+0001
   6.4644  1.12557E+0003   1.05184E+0002
   6.4664  1.31859E+0003   1.21838E+0002
   6.4684  1.50511E+0003   8.61349E+0001
   6.4704  1.66575E+0003   9.63985E+0001
   6.4724  1.94565E+0003   8.87530E+0001
   6.4744  2.07342E+0003   8.51840E+0001
   6.4764  2.16696E+0003   4.06821E+0001
   6.4784  2.26711E+0003   3.88879E+0001
   6.4804  2.28587E+0003   2.17695E+0001
   6.4824  2.28952E+0003   2.12813E+0001
   6.4844  2.31474E+0003   3.13521E+0001
   6.4864  2.32394E+0003   1.99388E+0001
   6.4884  2.32253E+0003   2.04920E+0001
   6.4904  2.33171E+0003   2.23475E+0001
   6.4924  2.33156E+0003   2.08890E+0001
   6.4944  2.32888E+0003   3.49755E+0001
   6.4963  2.32899E+0003   2.34642E+0001
   6.4983  2.32418E+0003   2.87335E+0001
   6.5003  2.34188E+0003   1.48297E+0001
   6.5023  2.33204E+0003   3.48116E+0001
   6.5043  2.34462E+0003   3.36658E+0001
   6.5063  2.33224E+0003   3.63204E+0001
   6.5083  2.33220E+0003   1.45372E+0001
   6.5103  2.34082E+0003   2.55272E+0001
   6.5123  2.32086E+0003   2.40681E+0001
   6.5143  2.35118E+0003   1.86712E+0001
   6.5163  2.30834E+0003   1.60233E+0001
   6.5183  2.29701E+0003   2.43572E+0001
   6.5203  2.29014E+0003   3.51443E+0001
   6.5223  2.28818E+0003   4.43762E+0001
   6.5243  2.16424E+0003   7.25144E+0001
   6.5263  2.04907E+0003   8.46138E+0001
   6.5283  1.96991E+0003   8.88494E+0001
   6.5303  1.73550E+0003   1.05313E+0002
   6.5322  1.46590E+0003   1.30880E+0002
   6.5342  1.38362E+0003   1.08799E+0002
   6.5362  1.13603E+0003   1.12403E+0002
   6.5382  9.22169E+0002   1.10745E+0002
   6.5402  8.01088E+0002   1.08673E+0002
   6.5422  5.93544E+0002   5.38551E+0001
   6.5442  5.05169E+0002   5.71733E+0001
   6.5462  4.41575E+0002   4.41125E+0001
   6.5482  3.61588E+0002   2.03585E+0001
   6.5502  3.52231E+0002   1.15414E+0001
   6.5522  3.55869E+0002   1.96375E+0001
   6.5542  4.06019E+0002   3.71483E+0001
   6.5562  4.56469E+0002   4.26651E+0001
   6.5582  5.61663E+0002   6.91125E+0001
   6.5602  7.11850E+0002   8.34843E+0001
   6.5622  8.10850E+0002   7.87418E+0001
   6.5642  1.03423E+0003   1.05276E+0002
   6.5661  1.27998E+0003   1.18308E+0002
   6.5681  1.45991E+0003   9.22401E+0001
   6.5701  1.59230E+0003   1.00122E+0002
   6.5721  1.84636E+0003   1.09697E+0002
   6.5741  1.94693E+0003   9.97793E+0001
   6.5761  2.14137E+0003   4.64134E+0001
   6.5781  2.23943E+0003   3.76341E+0001
   6.5801  2.27754E+0003   3.01560E+0001
   6.5821  2.31289E+0003   2.17461E+0001
   6.5841  2.30911E+0003   3.31020E+0001
   6.5861  2.31482E+0003   2.68919E+0001
   6.5881  2.34181E+0003   3.31215E+0001
   6.5901  2.35710E+0003   2.25924E+0001
   6.5921  2.35344E+0003   1.79681E+0001
   6.5941  2.32134E+0003   2.47872E+0001
   6.5961  2.31612E+0003   7.42359E+0000
   6.5981  2.28984E+0003   3.12681E+0001
   6.6001  2.35102E+0003   1.70705E+0001
   6.6020  2.32781E+0003   2.03576E+0001
   6.6040  2.36954E+0003   1.09809E+0001
   6.6060  2.33328E+0003   1.96255E+0001
   6.6080  2.33114E+0003   1.84723E+0001
   6.6100  2.31896E+0003   3.12325E+0001
   6.6120  2.33985E+0003   2.95302E+0001
   6.6140  2.34079E+0003   2.57020E+0001
   6.6160  2.33827E+0003   1.42915E+0001
   6.6180  2.32579E+0003   1.74892E+0001
   6.6200  2.30832E+0003   2.65266E+0001
   6.6220  2.28352E+0003   5.03782E+0001
   6.6240  2.16197E+0003   6.07240E+0001
   6.6260  2.08046E+0003   8.29422E+0001
   6.6280  2.00661E+0003   6.24875E+0001
   6.6300  1.78704E+0003   1.22712E+0002
   6.6320  1.59438E+0003   1.14816E+0002
   6.6340  1.34145E+0003   1.15033E+0002
   6.6359  1.10075E+0003   1.24418E+0002
   6.6379  8.82919E+0002   1.08345E+0002
   6.6399  7.64556E+0002   1.02036E+0002
   6.6419  5.91850E+0002   6.43836E+0001
   6.6439  5.48294E+0002   6.00741E+0001
   6.6459  4.42450E+0002   4.15763E+0001
   6.6479  3.64675E+0002   2.13740E+0001
   6.6499  3.56844E+0002   9.52926E+0000
   6.6519  3.61475E+0002   1.65961E+0001
   6.6539  3.87756E+0002   2.52117E+0001
   6.6559  4.60681E+0002   5.10006E+0001
   6.6579  5.55869E+0002   7.62281E+0001
   6.6599  6.72519E+0002   7.73951E+0001
   6.6619  8.08338E+0002   8.83276E+0001
   6.6639  1.11189E+0003   1.10974E+0002
   6.6659  1.15949E+0003   1.14641E+0002
   6.6679  1.33979E+0003   1.16292E+0002
   6.6699  1.65519E+0003   1.09259E+0002
   6.6718  1.77961E+0003   1.02078E+0002
   6.6738  1.95870E+0003   9.37563E+0001
   6.6758  2.13355E+0003   5.37624E+0001
   6.6778  2.18628E+0003   2.42728E+0001
   6.6798  2.24567E+0003   4.41145E+0001
   6.6818  2.30501E+0003   2.15522E+0001
   6.6838  2.29844E+0003   2.80990E+0001
   6.6858  2.30817E+0003   2.93745E+0001
   6.6878  2.34164E+0003   1.49776E+0001
   6.6898  2.32041E+0003   2.30177E+0001
   6.6918  2.32157E+0003   2.43988E+0001
   6.6938  2.32409E+0003   2.24795E+0001
   6.6958  2.34981E+0003   4.88232E+0001
   6.6978  2.33357E+0003   1.32912E+0001
   6.6998  2.28819E+0003   2.56108E+0001
   6.7018  2.31998E+0003   2.03861E+0001
   6.7038  2.32512E+0003   1.90070E+0001
   6.7057  2.30799E+0003   1.17224E+0001
   6.7077  2.33951E+0003   4.50954E+0001
   6.7097  2.28834E+0003   2.26797E+0001
   6.7117  2.30971E+0003   9.32858E+0000
   6.7137  2.30938E+0003   1.99495E+0001
   6.7157  2.33075E+0003   1.86134E+0001
   6.7177  2.31274E+0003   2.82868E+0001
   6.7197  2.28335E+0003   2.91791E+0001
   6.7217  2.26221E+0003   3.73160E+0001
   6.7237  2.17898E+0003   6.39184E+0001
   6.7257  2.14011E+0003   4.53956E+0001
   6.7277  1.94467E+0003   9.15620E+0001
   6.7297  1.81676E+0003   8.25790E+0001
   6.7317  1.62444E+0003   1.11143E+0002
   6.7337  1.41413E+0003   1.17194E+0002
   6.7357  1.25310E+0003   1.29770E+0002
   6.7377  9.89500E+0002   8.78695E+0001
   6.7397  8.26644E+0002   9.85117E+0001
   6.7416  7.44631E+0002   9.09168E+0001
   6.7436  5.69106E+0002   6.14922E+0001
   6.7456  4.21238E+0002   3.24677E+0001
   6.7476  3.93581E+0002   2.67428E+0001
   6.7496  3.64463E+0002   1.82978E+0001
   6.7516  3.62919E+0002   1.80089E+0001
   6.7536  3.88706E+0002   2.92257E+0001
   6.7556  4.31681E+0002   3.77660E+0001
   6.7576  5.47969E+0002   5.89190E+0001
   6.7596  6.17513E+0002   7.80302E+0001
   6.7616  7.55375E+0002   1.00316E+0002
   6.7636  9.20231E+0002   1.02267E+0002
   6.7656  1.13810E+0003   1.18833E+0002
   6.7676  1.35473E+0003   1.24192E+0002
   6.7696  1.54843E+0003   1.26653E+0002
   6.7716  1.65299E+0003   1.05979E+0002
   6.7736  1.89374E+0003   1.05106E+0002
   6.7755  2.12428E+0003   6.06730E+0001
   6.7775  2.14318E+0003   7.58481E+0001
   6.7795  2.21647E+0003   5.96667E+0001
   6.7815  2.27057E+0003   3.44994E+0001
   6.7835  2.26703E+0003   1.71183E+0001
   6.7855  2.29413E+0003   2.45900E+0001
   6.7875  2.31746E+0003   2.70287E+0001
   6.7895  2.31764E+0003   2.56703E+0001
   6.7915  2.31361E+0003   2.21671E+0001
   6.7935  2.31509E+0003   2.02233E+0001
   6.7955  2.32116E+0003   2.88857E+0001
   6.7975  2.33141E+0003   1.24458E+0001
   6.7995  2.30731E+0003   2.07419E+0001
   6.8015  2.31632E+0003   2.52580E+0001
   6.8035  2.32215E+0003   2.61871E+0001
   6.8055  2.29370E+0003   2.61092E+0001
   6.8075  2.33526E+0003   2.33129E+0001
   6.8095  2.29506E+0003   2.23270E+0001
   6.8114  2.30089E+0003   1.05914E+0001
   6.8134  2.31744E+0003   2.39479E+0001
   6.8154  2.29901E+0003   2.30685E+0001
   6.8174  2.33425E+0003   1.86541E+0001
   6.8194  2.32878E+0003   1.75543E+0001
   6.8214  2.27534E+0003   2.56452E+0001
   6.8234  2.20567E+0003   4.90332E+0001
   6.8254  2.13418E+0003   6.97050E+0001
   6.8274  1.99498E+0003   7.69431E+0001
   6.8294  1.87765E+0003   8.69355E+0001
   6.8314  1.65994E+0003   1.07754E+0002
   6.8334  1.44262E+0003   1.14180E+0002
   6.8354  1.25783E+0003   1.05667E+0002
   6.8374  1.07043E+0003   1.05074E+0002
   6.8394  8.77500E+0002   9.42074E+0001
   6.8414  7.45256E+0002   1.02483E+0002
   6.8434  5.78694E+0002   5.20373E+0001
   6.8453  4.83625E+0002   4.84618E+0001
   6.8473  4.32094E+0002   4.62182E+0001
   6.8493  3.76425E+0002   1.91909E+0001
   6.8513  3.65206E+0002   7.77761E+0000
   6.8533  3.70700E+0002   1.80309E+0001
   6.8553  4.78988E+0002   3.77166E+0001
   6.8573  5.21237E+0002   5.20584E+0001
   6.8593  6.38650E+0002   6.97412E+0001
   6.8613  8.10025E+0002   9.68135E+0001
   6.8633  9.26950E+0002   8.83157E+0001
   6.8653  1.04147E+0003   1.12618E+0002
   6.8673  1.34784E+0003   1.04254E+0002
   6.8693  1.47721E+0003   1.20617E+0002
   6.8713  1.67681E+0003   1.05252E+0002
   6.8733  1.83006E+0003   1.38417E+0002
   6.8753  2.00201E+0003   7.33900E+0001
   6.8773  2.10194E+0003   8.97834E+0001
   6.8793  2.23728E+0003   2.20672E+0001
   6.8812  2.22584E+0003   3.67285E+0001
   6.8832  2.26409E+0003   3.37111E+0001
   6.8852  2.30828E+0003   1.59228E+0001
   6.8872  2.33116E+0003   3.05408E+0001
   6.8892  2.30282E+0003   3.51591E+0001
   6.8912  2.33106E+0003   1.65858E+0001
   6.8932  2.31680E+0003   1.15220E+0001
   6.8952  2.28633E+0003   2.18756E+0001
   6.8972  2.30687E+0003   2.34100E+0001
   6.8992  2.31267E+0003   2.51754E+0001
   6.9012  2.33078E+0003   1.77743E+0001
   6.9032  2.33239E+0003   2.43701E+0001
   6.9052  2.31337E+0003   3.92511E+0001
   6.9072  2.31323E+0003   1.36849E+0001
   6.9092  2.30503E+0003   1.32408E+0001
   6.9112  2.30305E+0003   3.08127E+0001
   6.9132  2.29779E+0003   2.38245E+0001
   6.9152  2.30520E+0003   1.37857E+0001
   6.9171  2.33254E+0003   2.92686E+0001
   6.9191  2.29900E+0003   2.81674E+0001
   6.9211  2.26088E+0003   3.77932E+0001
   6.9231  2.19644E+0003   3.99732E+0001
   6.9251  2.10280E+0003   4.61752E+0001
   6.9271  2.04796E+0003   8.31118E+0001
   6.9291  1.85345E+0003   1.03231E+0002
   6.9311  1.60480E+0003   9.44944E+0001
   6.9331  1.48998E+0003   1.18526E+0002
   6.9351  1.29916E+0003   1.17109E+0002
   6.9371  1.08952E+0003   1.01559E+0002
   6.9391  9.66906E+0002   9.66926E+0001
   6.9411  7.64613E+0002   7.97995E+0001
   6.9431  6.16494E+0002   6.99015E+0001
   6.9451  5.71438E+0002   6.90239E+0001
   6.9471  4.50925E+0002   3.74316E+0001
   6.9491  3.75981E+0002   1.76059E+0001
   6.9510  3.76706E+0002   2.01590E+0001
   6.9530  3.73344E+0002   1.44986E+0001
   6.9550  4.49456E+0002   3.96116E+0001
   6.9570  4.90913E+0002   4.77958E+0001
   6.9590  5.81350E+0002   7.29464E+0001
   6.9610  7.75494E+0002   7.32726E+0001
   6.9630  8.24838E+0002   8.44844E+0001
   6.9650  1.01868E+0003   9.27146E+0001
   6.9670  1.22190E+0003   1.14417E+0002
   6.9690  1.36263E+0003   1.30198E+0002
   6.9710  1.51233E+0003   1.05657E+0002
   6.9730  1.75224E+0003   1.23689E+0002
   6.9750  1.86281E+0003   9.98894E+0001
   6.9770  2.06294E+0003   8.97154E+0001
   6.9790  2.18113E+0003   4.96262E+0001
   6.9810  2.22343E+0003   1.71218E+0001
   6.9830  2.25841E+0003   2.95387E+0001
   6.9850  2.29342E+0003   1.66662E+0001
   6.9869  2.29955E+0003   1.84702E+0001
   6.9889  2.30241E+0003   1.69136E+0001
   6.9909  2.30779E+0003   1.45193E+0001
   6.9929  2.29457E+0003   1.48356E+0001
   6.9949  2.31101E+0003   3.77254E+0001
   6.9969  2.29352E+0003   1.75086E+0001
   6.9989  2.31264E+0003   2.43550E+0001
   7.0009  2.30322E+0003   2.26121E+0001
   7.0029  2.29159E+0003   2.02451E+0001
   7.0049  2.30386E+0003   2.93348E+0001
   7.0069  2.33011E+0003   1.75750E+0001
   7.0089  2.31918E+0003   2.29043E+0001
   7.0109  2.31114E+0003   1.82575E+0001
   7.0129  2.31349E+0003   3.11691E+0001
   7.0149  2.28701E+0003   2.76163E+0001
   7.0169  2.32101E+0003   2.84450E+0001
   7.0189  2.29418E+0003   1.96840E+0001
   7.0208  2.28487E+0003   1.60246E+0001
   7.0228  2.25101E+0003   3.14520E+0001
   7.0248  2.08348E+0003   6.08407E+0001
   7.0268  2.05949E+0003   7.18563E+0001
   7.0288  1.89399E+0003   8.97845E+0001
   7.0308  1.68362E+0003   9.36498E+0001
   7.0328  1.54572E+0003   9.60595E+0001
   7.0348  1.30689E+0003   1.20443E+0002
   7.0368  1.13573E+0003   1.06384E+0002
   7.0388  1.02883E+0003   1.15407E+0002
   7.0408  7.79194E+0002   6.88187E+0001
   7.0428  6.22850E+0002   7.85460E+0001
   7.0448  5.94869E+0002   6.48032E+0001
   7.0468  4.98513E+0002   4.92173E+0001
   7.0488  3.93575E+0002   2.35688E+0001
   7.0508  3.79269E+0002   2.64480E+0001
   7.0528  3.72644E+0002   1.54348E+0001
   7.0548  4.22775E+0002   3.50723E+0001
   7.0567  4.49119E+0002   4.77204E+0001
   7.0587  5.97531E+0002   6.77126E+0001
   7.0607  6.83063E+0002   8.10274E+0001
   7.0627  7.27988E+0002   8.41874E+0001
   7.0647  9.82106E+0002   9.63979E+0001
   7.0667  1.10133E+0003   1.18919E+0002
   7.0687  1.33494E+0003   1.00398E+0002
   7.0707  1.51633E+0003   1.10531E+0002
   7.0727  1.68892E+0003   1.21409E+0002
   7.0747  1.80666E+0003   9.84060E+0001
   7.0767  2.03909E+0003   7.39563E+0001
   7.0787  2.10173E+0003   9.78834E+0001
   7.0807  2.13500E+0003   5.41893E+0001
   7.0827  2.20362E+0003   3.38301E+0001
   7.0847  2.26014E+0003   5.73744E+0001
   7.0867  2.27153E+0003   5.71911E+0001
   7.0887  2.25649E+0003   2.58005E+0001
   7.0906  2.24010E+0003   4.97252E+0001
   7.0926  2.23167E+0003   2.51505E+0001
   7.0946  2.23361E+0003   2.52848E+0001
   7.0966  2.24288E+0003   3.39678E+0001
   7.0986  2.23889E+0003   4.32246E+0001
   7.1006  2.23024E+0003   4.94532E+0001
   7.1026  2.22059E+0003   2.06199E+0001
   7.1046  2.22882E+0003   6.99755E+0001
   7.1066  2.18274E+0003   2.78004E+0001
   7.1086  2.19213E+0003   6.51341E+0001
   7.1106  2.15493E+0003   8.26145E+0001
   7.1126  2.15926E+0003   6.19336E+0001
   7.1146  2.16963E+0003   5.80849E+0001
   7.1166  2.14052E+0003   6.66982E+0001
   7.1186  2.12809E+0003   6.79328E+0001
   7.1206  2.12528E+0003   5.68992E+0001
   7.1226  2.07488E+0003   5.78530E+0001
   7.1246  2.05173E+0003   5.59059E+0001
   7.1265  1.98361E+0003   2.45785E+0001
   7.1285  1.81514E+0003   2.78286E+0001
   7.1305  1.69219E+0003   6.68861E+0001
   7.1325  1.61299E+0003   9.09093E+0001
   7.1345  1.37115E+0003   1.09339E+0002
   7.1365  1.15329E+0003   1.17040E+0002
   7.1385  1.06530E+0003   9.26073E+0001
   7.1405  8.87550E+0002   1.08318E+0002
   7.1425  7.19319E+0002   8.70785E+0001
   7.1445  5.92138E+0002   6.84445E+0001
   7.1465  4.58594E+0002   4.65154E+0001
   7.1485  4.22213E+0002   4.23405E+0001
   7.1505  3.68369E+0002   2.13119E+0001
   7.1525  3.33363E+0002   1.08309E+0001
   7.1545  3.28594E+0002   7.50824E+0000
   7.1565  3.40200E+0002   2.45674E+0001
   7.1585  4.15150E+0002   6.08652E+0001
   7.1604  4.33156E+0002   6.39943E+0001
   7.1624  5.24788E+0002   9.64115E+0001
   7.1644  6.11925E+0002   1.29976E+0002
   7.1664  6.94350E+0002   1.47389E+0002
   7.1684  7.62250E+0002   1.38838E+0002
   7.1704  1.00956E+0003   1.65372E+0002
   7.1724  1.21022E+0003   1.39968E+0002
   7.1744  1.27891E+0003   1.73564E+0002
   7.1764  1.39504E+0003   1.73571E+0002
   7.1784  1.46143E+0003   1.66828E+0002
   7.1804  1.50205E+0003   1.31462E+0002
   7.1824  1.45106E+0003   1.03431E+0002
   7.1844  1.38022E+0003   8.12209E+0001
   7.1864  1.21321E+0003   6.24765E+0001
   7.1884  1.07425E+0003   4.56269E+0001
   7.1904  1.01168E+0003   2.05208E+0001
   7.1924  7.22125E+0002   4.33380E+0001
   7.1944  6.50856E+0002   4.32131E+0001
   7.1963  6.28488E+0002   3.38525E+0001
   7.1983  6.02788E+0002   2.58309E+0001
   7.2003  5.71794E+0002   1.67911E+0001
   7.2023  5.65163E+0002   1.74581E+0001
   7.2043  5.52513E+0002   2.06020E+0001
   7.2063  5.46294E+0002   2.11762E+0001
   7.2083  5.39094E+0002   2.18882E+0001
   7.2103  5.19388E+0002   1.55537E+0001
   7.2123  5.19706E+0002   2.25904E+0001
   7.2143  5.22938E+0002   9.32127E+0000
   7.2163  5.00900E+0002   1.79782E+0001
   7.2183  4.89056E+0002   1.11006E+0001
   7.2203  4.84769E+0002   1.50559E+0001
   7.2223  4.81375E+0002   6.31679E+0000
   7.2243  4.78956E+0002   2.57631E+0001
   7.2263  4.63988E+0002   9.91122E+0000
   7.2283  4.68688E+0002   1.46996E+0001
   7.2302  4.56394E+0002   2.23794E+0001
   7.2322  4.51738E+0002   1.90688E+0001
   7.2342  4.43300E+0002   2.02747E+0001
   7.2362  4.33044E+0002   1.24234E+0001
   7.2382  4.35300E+0002   2.01030E+0001
   7.2402  4.13931E+0002   1.47976E+0001
   7.2422  4.05475E+0002   2.02942E+0001
   7.2442  3.85025E+0002   1.52359E+0001
   7.2462  3.68406E+0002   8.35157E+0000
   7.2482  3.51444E+0002   9.62208E+0000
   7.2502  3.32719E+0002   6.16013E+0000
   7.2522  3.22300E+0002   7.68782E+0000
   7.2542  3.16881E+0002   7.12616E+0000
   7.2562  3.15013E+0002   1.04668E+0001
   7.2582  3.15669E+0002   8.42861E+0000
   7.2602  3.13819E+0002   9.00949E+0000
   7.2622  3.12981E+0002   4.93720E+0000
   7.2642  3.16775E+0002   4.14540E+0000
   7.2661  3.13500E+0002   4.04784E+0000
   7.2681  3.14294E+0002   1.04764E+0001
   7.2701  3.12950E+0002   7.74048E+0000
   7.2721  3.12875E+0002   4.99744E+0000
   7.2741  3.11356E+0002   5.23085E+0000
   7.2761  3.16388E+0002   6.38591E+0000
   7.2781  3.15838E+0002   7.37622E+0000
   7.2801  3.16606E+0002   5.83063E+0000
   7.2821  3.13669E+0002   6.63525E+0000
   7.2841  3.17481E+0002   7.77526E+0000
   7.2861  3.13813E+0002   8.97092E+0000
   7.2881  3.15969E+0002   7.73823E+0000
   7.2901  3.12938E+0002   6.80265E+0000
   7.2921  3.13263E+0002   1.11952E+0001
   7.2941  3.11506E+0002   5.62094E+0000
   7.2961  3.14281E+0002   9.50459E+0000
   7.3000  3.12806E+0002   8.54305E+0000
