# Supplementary material for: A radial calibration window for analytical ultracentrifugation
Source: PLoS One. 2018 Jul 30;13(7):e0201529. doi: 10.1371/journal.pone.0201529 (PMC6066226; doi:10.1371/journal.pone.0201529)
Supplement: S1 Dataset — (ZIP) [file pone.0201529.s001.zip › FDSscans/A00005.FI2]

7/30/2015 7:38:14 PM:  Voltage: 2150 Gain: 8 Range: 4
F 2 20.0 50000 0001309 1.4980E10 488 165
   5.6029  3.10850E+0002   5.29386E+0000
   5.6049  3.12563E+0002   7.51606E+0000
   5.6069  3.12081E+0002   5.51631E+0000
   5.6089  3.09100E+0002   4.21545E+0000
   5.6109  3.12794E+0002   5.79752E+0000
   5.6129  3.13381E+0002   5.64897E+0000
   5.6149  3.13713E+0002   5.56371E+0000
   5.6169  3.12394E+0002   4.87173E+0000
   5.6189  3.13506E+0002   1.37545E+0001
   5.6209  3.11625E+0002   7.12439E+0000
   5.6228  3.10663E+0002   7.31308E+0000
   5.6248  3.11825E+0002   2.87000E+0000
   5.6268  3.10088E+0002   3.91214E+0000
   5.6288  3.11106E+0002   4.13098E+0000
   5.6308  3.08931E+0002   5.84521E+0000
   5.6328  3.11269E+0002   3.71470E+0000
   5.6348  3.12238E+0002   6.44640E+0000
   5.6368  3.11563E+0002   2.92636E+0000
   5.6388  3.13694E+0002   1.06820E+0001
   5.6408  3.13713E+0002   1.02058E+0001
   5.6428  3.13538E+0002   8.15911E+0000
   5.6448  3.11356E+0002   8.52668E+0000
   5.6468  3.10606E+0002   6.25230E+0000
   5.6488  3.11963E+0002   5.80009E+0000
   5.6508  3.12988E+0002   6.44902E+0000
   5.6528  3.10463E+0002   6.31950E+0000
   5.6548  3.11231E+0002   5.24884E+0000
   5.6567  3.11969E+0002   6.53091E+0000
   5.6587  3.12819E+0002   7.67518E+0000
   5.6607  3.11150E+0002   1.32883E+0001
   5.6627  3.09994E+0002   1.22109E+0001
   5.6647  3.13944E+0002   6.27619E+0000
   5.6667  3.11600E+0002   3.41101E+0000
   5.6687  3.11381E+0002   9.06813E+0000
   5.6707  3.12613E+0002   2.86528E+0000
   5.6727  3.10613E+0002   3.86100E+0000
   5.6747  3.10575E+0002   4.20052E+0000
   5.6767  3.10919E+0002   5.62336E+0000
   5.6787  3.12356E+0002   8.20941E+0000
   5.6807  3.13056E+0002   4.20899E+0000
   5.6827  3.11206E+0002   7.05682E+0000
   5.6847  3.10206E+0002   9.49743E+0000
   5.6867  3.08150E+0002   1.08410E+0001
   5.6887  3.13306E+0002   4.06294E+0000
   5.6907  3.11281E+0002   4.92033E+0000
   5.6926  3.11756E+0002   6.23072E+0000
   5.6946  3.09238E+0002   4.33112E+0000
   5.6966  3.10750E+0002   3.25538E+0000
   5.6986  3.11350E+0002   4.49861E+0000
   5.7006  3.10356E+0002   6.26313E+0000
   5.7026  3.15200E+0002   1.56510E+0001
   5.7046  3.12919E+0002   9.98372E+0000
   5.7066  3.13231E+0002   3.88333E+0000
   5.7086  3.13181E+0002   7.27742E+0000
   5.7106  3.13350E+0002   1.14283E+0001
   5.7126  3.10106E+0002   9.97371E+0000
   5.7146  3.10863E+0002   1.14934E+0001
   5.7166  3.12463E+0002   5.71039E+0000
   5.7186  3.10756E+0002   6.28565E+0000
   5.7206  3.11656E+0002   1.46884E+0001
   5.7226  3.12644E+0002   5.49767E+0000
   5.7246  3.12644E+0002   1.70098E+0001
   5.7265  3.11463E+0002   4.46050E+0000
   5.7285  3.10306E+0002   4.20119E+0000
   5.7305  3.12306E+0002   4.99549E+0000
   5.7325  3.09725E+0002   7.10787E+0000
   5.7345  3.10025E+0002   4.15955E+0000
   5.7365  3.09806E+0002   6.53921E+0000
   5.7385  3.15019E+0002   3.83254E+0000
   5.7405  3.11125E+0002   5.45796E+0000
   5.7425  3.11488E+0002   8.68518E+0000
   5.7445  3.15775E+0002   7.45449E+0000
   5.7465  3.16031E+0002   8.61454E+0000
   5.7485  3.14681E+0002   6.66481E+0000
   5.7505  3.21438E+0002   1.06911E+0001
   5.7525  3.24769E+0002   9.35001E+0000
   5.7545  3.23606E+0002   8.20053E+0000
   5.7565  3.19556E+0002   6.27430E+0000
   5.7585  3.17425E+0002   1.04640E+0001
   5.7605  3.14000E+0002   6.17556E+0000
   5.7624  3.16325E+0002   9.62935E+0000
   5.7644  3.14400E+0002   6.32080E+0000
   5.7664  3.15206E+0002   4.66114E+0000
   5.7684  3.14775E+0002   1.02433E+0001
   5.7704  3.16606E+0002   6.20957E+0000
   5.7724  3.17538E+0002   5.94631E+0000
   5.7744  3.17563E+0002   7.63879E+0000
   5.7764  3.14375E+0002   8.91933E+0000
   5.7784  3.13306E+0002   5.68660E+0000
   5.7804  3.14919E+0002   5.72426E+0000
   5.7824  3.12906E+0002   9.93164E+0000
   5.7844  3.13313E+0002   2.69070E+0000
   5.7864  3.14013E+0002   4.73892E+0000
   5.7884  3.12200E+0002   1.03695E+0001
   5.7904  3.13075E+0002   4.79394E+0000
   5.7924  3.13419E+0002   5.13599E+0000
   5.7944  3.12694E+0002   6.63023E+0000
   5.7963  3.12925E+0002   6.98046E+0000
   5.7983  3.13644E+0002   5.59369E+0000
   5.8003  3.11875E+0002   6.44588E+0000
   5.8023  3.12813E+0002   6.10183E+0000
   5.8043  3.12550E+0002   4.16233E+0000
   5.8063  3.13088E+0002   5.63204E+0000
   5.8083  3.14306E+0002   1.04825E+0001
   5.8103  3.15969E+0002   1.10617E+0001
   5.8123  3.13688E+0002   5.26401E+0000
   5.8143  3.15138E+0002   6.99704E+0000
   5.8163  3.15156E+0002   5.62311E+0000
   5.8183  3.11606E+0002   9.54889E+0000
   5.8203  3.11544E+0002   3.47859E+0000
   5.8223  3.14025E+0002   1.34842E+0001
   5.8243  3.12969E+0002   1.16996E+0001
   5.8263  3.12675E+0002   4.86846E+0000
   5.8283  3.12350E+0002   3.83080E+0000
   5.8303  3.11600E+0002   8.27949E+0000
   5.8322  3.13625E+0002   4.55432E+0000
   5.8342  3.11588E+0002   3.07121E+0000
   5.8362  3.14031E+0002   5.70200E+0000
   5.8382  3.11000E+0002   5.08232E+0000
   5.8402  3.13350E+0002   6.07186E+0000
   5.8422  3.12600E+0002   5.68990E+0000
   5.8442  3.10044E+0002   5.34667E+0000
   5.8462  3.13331E+0002   2.45439E+0000
   5.8482  3.10188E+0002   5.14075E+0000
   5.8502  3.13100E+0002   6.59280E+0000
   5.8522  3.12850E+0002   4.57083E+0000
   5.8542  3.13356E+0002   4.80670E+0000
   5.8562  3.10794E+0002   6.89882E+0000
   5.8582  3.13725E+0002   4.84916E+0000
   5.8602  3.11719E+0002   4.56286E+0000
   5.8622  3.12838E+0002   6.52197E+0000
   5.8642  3.11638E+0002   5.83812E+0000
   5.8662  3.14469E+0002   6.39817E+0000
   5.8681  3.12556E+0002   3.44156E+0000
   5.8701  3.10044E+0002   7.12386E+0000
   5.8721  3.10094E+0002   3.30983E+0000
   5.8741  3.14363E+0002   1.05307E+0001
   5.8761  3.13875E+0002   5.20378E+0000
   5.8781  3.14138E+0002   5.98695E+0000
   5.8801  3.10375E+0002   1.00896E+0001
   5.8821  3.13725E+0002   2.62809E+0000
   5.8841  3.13038E+0002   4.89041E+0000
   5.8861  3.15706E+0002   9.99049E+0000
   5.8881  3.18244E+0002   5.68875E+0000
   5.8901  3.18875E+0002   1.53386E+0001
   5.8921  3.24600E+0002   1.44553E+0001
   5.8941  3.29206E+0002   2.29762E+0001
   5.8961  3.28638E+0002   1.65230E+0001
   5.8981  3.28713E+0002   1.72169E+0001
   5.9001  3.29731E+0002   1.78788E+0001
   5.9020  3.27588E+0002   1.04927E+0001
   5.9040  3.17381E+0002   9.09868E+0000
   5.9060  3.16525E+0002   1.32205E+0001
   5.9080  3.14681E+0002   9.40410E+0000
   5.9100  3.17181E+0002   9.43390E+0000
   5.9120  3.12225E+0002   3.52908E+0000
   5.9140  3.17306E+0002   8.27330E+0000
   5.9160  3.18288E+0002   5.55111E+0000
   5.9180  3.23388E+0002   7.25120E+0000
   5.9200  3.25106E+0002   6.07371E+0000
   5.9220  3.27981E+0002   1.17614E+0001
   5.9240  3.45150E+0002   8.77881E+0000
   5.9260  4.40175E+0002   1.18889E+0001
   5.9280  5.07638E+0002   2.63611E+0001
   5.9300  7.78238E+0002   5.91394E+0001
   5.9320  9.19031E+0002   1.37723E+0002
   5.9340  1.05969E+0003   1.67891E+0002
   5.9360  9.97531E+0002   2.01120E+0002
   5.9379  6.91431E+0002   1.68377E+0002
   5.9399  4.73956E+0002   9.48079E+0001
   5.9419  3.53494E+0002   2.95224E+0001
   5.9439  3.21025E+0002   1.19766E+0001
   5.9459  3.12556E+0002   5.49289E+0000
   5.9479  3.12006E+0002   4.81001E+0000
   5.9499  3.13419E+0002   3.24513E+0000
   5.9519  3.10994E+0002   2.67978E+0000
   5.9539  3.16531E+0002   5.30863E+0000
   5.9559  3.41706E+0002   2.02380E+0001
   5.9579  4.18013E+0002   6.43684E+0001
   5.9599  5.90313E+0002   1.08561E+0002
   5.9619  7.21175E+0002   1.39045E+0002
   5.9639  1.17616E+0003   2.02851E+0002
   5.9659  1.62516E+0003   1.82562E+0002
   5.9679  1.84079E+0003   1.23170E+0002
   5.9699  2.03212E+0003   6.11898E+0001
   5.9718  2.09328E+0003   4.09771E+0001
   5.9738  2.15388E+0003   3.73214E+0001
   5.9758  2.19651E+0003   2.15138E+0001
   5.9778  2.16801E+0003   1.96784E+0001
   5.9798  2.14818E+0003   3.07765E+0001
   5.9818  2.13378E+0003   2.04927E+0001
   5.9838  2.13657E+0003   1.17379E+0001
   5.9858  2.15461E+0003   1.81432E+0001
   5.9878  2.17871E+0003   1.67245E+0001
   5.9898  2.18439E+0003   2.10908E+0001
   5.9918  2.14219E+0003   1.27052E+0001
   5.9938  2.15442E+0003   2.49312E+0001
   5.9958  2.18893E+0003   2.58615E+0001
   5.9978  2.13038E+0003   2.58387E+0001
   5.9998  2.15113E+0003   1.42060E+0001
   6.0018  2.17230E+0003   1.88302E+0001
   6.0038  2.12642E+0003   1.30883E+0001
   6.0058  2.15600E+0003   2.38337E+0001
   6.0077  2.15588E+0003   2.51435E+0001
   6.0097  2.16486E+0003   2.23079E+0001
   6.0117  2.15964E+0003   3.61199E+0001
   6.0137  2.15657E+0003   1.72371E+0001
   6.0157  2.16557E+0003   3.13498E+0001
   6.0177  2.12954E+0003   2.87955E+0001
   6.0197  2.15326E+0003   3.51570E+0001
   6.0217  2.12256E+0003   2.51488E+0001
   6.0237  2.10838E+0003   3.19310E+0001
   6.0257  2.13819E+0003   2.33884E+0001
   6.0277  2.09176E+0003   5.03063E+0001
   6.0297  1.93224E+0003   8.59737E+0001
   6.0317  1.79147E+0003   1.50682E+0002
   6.0337  1.49836E+0003   1.68205E+0002
   6.0357  1.05991E+0003   1.86531E+0002
   6.0377  7.22300E+0002   1.54941E+0002
   6.0397  5.18669E+0002   1.14589E+0002
   6.0416  3.96000E+0002   6.08687E+0001
   6.0436  3.24031E+0002   1.86400E+0001
   6.0456  3.15250E+0002   6.38063E+0000
   6.0476  3.13319E+0002   7.31827E+0000
   6.0496  3.09963E+0002   4.70038E+0000
   6.0516  3.11788E+0002   3.31698E+0000
   6.0536  3.16169E+0002   5.28254E+0000
   6.0556  3.22969E+0002   1.25155E+0001
   6.0576  4.23619E+0002   5.87713E+0001
   6.0596  5.67069E+0002   1.00136E+0002
   6.0616  7.65313E+0002   1.56314E+0002
   6.0636  1.01262E+0003   1.79395E+0002
   6.0656  1.51848E+0003   1.77312E+0002
   6.0676  1.70871E+0003   1.67879E+0002
   6.0696  1.92711E+0003   7.87102E+0001
   6.0716  2.07757E+0003   5.36034E+0001
   6.0736  2.10615E+0003   2.31238E+0001
   6.0756  2.13516E+0003   2.13474E+0001
   6.0775  2.15731E+0003   4.33009E+0001
   6.0795  2.17728E+0003   1.84844E+0001
   6.0815  2.14678E+0003   2.78102E+0001
   6.0835  2.12358E+0003   2.79113E+0001
   6.0855  2.14373E+0003   1.75873E+0001
   6.0875  2.16051E+0003   1.34749E+0001
   6.0895  2.15873E+0003   1.52044E+0001
   6.0915  2.17253E+0003   1.70121E+0001
   6.0935  2.13391E+0003   2.31396E+0001
   6.0955  2.15419E+0003   3.21461E+0001
   6.0975  2.15612E+0003   1.32409E+0001
   6.0995  2.16503E+0003   2.39564E+0001
   6.1015  2.11062E+0003   2.82847E+0001
   6.1035  2.18161E+0003   3.36248E+0001
   6.1055  2.17773E+0003   4.07675E+0001
   6.1075  2.14515E+0003   1.76575E+0001
   6.1095  2.13571E+0003   1.47240E+0001
   6.1114  2.14624E+0003   2.84629E+0001
   6.1134  2.15807E+0003   1.32637E+0001
   6.1154  2.15914E+0003   2.46682E+0001
   6.1174  2.14098E+0003   1.52114E+0001
   6.1194  2.14248E+0003   2.41456E+0001
   6.1214  2.17711E+0003   2.36024E+0001
   6.1234  2.16163E+0003   5.76406E+0000
   6.1254  2.13215E+0003   2.75737E+0001
   6.1274  2.13891E+0003   3.36627E+0001
   6.1294  2.01571E+0003   6.35024E+0001
   6.1314  1.77067E+0003   1.45667E+0002
   6.1334  1.52551E+0003   1.64637E+0002
   6.1354  1.24204E+0003   1.65908E+0002
   6.1374  8.83006E+0002   1.74448E+0002
   6.1394  5.68588E+0002   1.23227E+0002
   6.1414  3.90388E+0002   5.64311E+0001
   6.1434  3.35263E+0002   2.29398E+0001
   6.1454  3.17638E+0002   7.29254E+0000
   6.1473  3.12000E+0002   1.11714E+0001
   6.1493  3.08925E+0002   1.36807E+0001
   6.1513  3.13056E+0002   7.99394E+0000
   6.1533  3.16050E+0002   3.80395E+0000
   6.1553  3.33431E+0002   2.16765E+0001
   6.1573  3.99869E+0002   4.88754E+0001
   6.1593  4.45625E+0002   7.34939E+0001
   6.1613  6.54694E+0002   1.28993E+0002
   6.1633  1.08120E+0003   1.76601E+0002
   6.1653  1.36969E+0003   1.63844E+0002
   6.1673  1.70004E+0003   1.66628E+0002
   6.1693  1.94244E+0003   8.60170E+0001
   6.1713  2.05926E+0003   3.45745E+0001
   6.1733  2.09413E+0003   2.13387E+0001
   6.1753  2.13371E+0003   4.03796E+0001
   6.1773  2.14579E+0003   2.70832E+0001
   6.1793  2.15668E+0003   2.17471E+0001
   6.1812  2.16302E+0003   2.55787E+0001
   6.1832  2.16372E+0003   1.88732E+0001
   6.1852  2.16681E+0003   3.22750E+0001
   6.1872  2.15239E+0003   1.66183E+0001
   6.1892  2.16096E+0003   2.89383E+0001
   6.1912  2.18004E+0003   1.84131E+0001
   6.1932  2.13037E+0003   1.22197E+0001
   6.1952  2.17201E+0003   1.95485E+0001
   6.1972  2.15919E+0003   1.29212E+0001
   6.1992  2.14050E+0003   1.83765E+0001
   6.2012  2.14862E+0003   9.78153E+0000
   6.2032  2.14323E+0003   1.42671E+0001
   6.2052  2.15051E+0003   1.46468E+0001
   6.2072  2.13094E+0003   2.27169E+0001
   6.2092  2.16018E+0003   1.89778E+0001
   6.2112  2.17145E+0003   2.89419E+0001
   6.2132  2.15214E+0003   1.90315E+0001
   6.2152  2.12657E+0003   2.34590E+0001
   6.2171  2.16326E+0003   9.99190E+0000
   6.2191  2.16861E+0003   1.34375E+0001
   6.2211  2.16596E+0003   3.29549E+0001
   6.2231  2.15657E+0003   1.98876E+0001
   6.2251  2.11704E+0003   2.96575E+0001
   6.2271  2.11231E+0003   4.69988E+0001
   6.2291  2.05595E+0003   6.31995E+0001
   6.2311  1.84608E+0003   1.30995E+0002
   6.2331  1.56114E+0003   1.69501E+0002
   6.2351  1.28609E+0003   1.76368E+0002
   6.2371  9.41825E+0002   1.65575E+0002
   6.2391  6.09806E+0002   1.30446E+0002
   6.2411  4.68856E+0002   9.51583E+0001
   6.2431  3.43038E+0002   2.94374E+0001
   6.2451  3.26931E+0002   1.34377E+0001
   6.2471  3.13944E+0002   7.39734E+0000
   6.2491  3.10775E+0002   7.70694E+0000
   6.2510  3.14713E+0002   6.06835E+0000
   6.2530  3.11231E+0002   6.87061E+0000
   6.2550  3.31675E+0002   1.58313E+0001
   6.2570  3.80488E+0002   4.40436E+0001
   6.2590  4.59888E+0002   7.47703E+0001
   6.2610  7.10650E+0002   1.35366E+0002
   6.2630  9.21450E+0002   1.66591E+0002
   6.2650  1.17521E+0003   1.80447E+0002
   6.2670  1.56078E+0003   1.59452E+0002
   6.2690  1.93723E+0003   1.06486E+0002
   6.2710  1.98532E+0003   8.57830E+0001
   6.2730  2.09258E+0003   4.16209E+0001
   6.2750  2.13319E+0003   3.44916E+0001
   6.2770  2.14109E+0003   2.12549E+0001
   6.2790  2.16834E+0003   1.79163E+0001
   6.2810  2.14655E+0003   1.79134E+0001
   6.2830  2.19010E+0003   3.07948E+0001
   6.2850  2.16873E+0003   1.42451E+0001
   6.2869  2.17526E+0003   2.32194E+0001
   6.2889  2.15000E+0003   2.54122E+0001
   6.2909  2.15469E+0003   2.10283E+0001
   6.2929  2.18026E+0003   2.05905E+0001
   6.2949  2.15747E+0003   2.64094E+0001
   6.2969  2.15479E+0003   1.31457E+0001
   6.2989  2.14381E+0003   1.96782E+0001
   6.3009  2.18060E+0003   2.34705E+0001
   6.3029  2.16903E+0003   1.73299E+0001
   6.3049  2.16273E+0003   2.37014E+0001
   6.3069  2.12944E+0003   2.73892E+0001
   6.3089  2.18103E+0003   1.85374E+0001
   6.3109  2.13850E+0003   3.28532E+0001
   6.3129  2.11933E+0003   2.39925E+0001
   6.3149  2.15981E+0003   2.96365E+0001
   6.3169  2.16303E+0003   2.07994E+0001
   6.3189  2.17488E+0003   1.82726E+0001
   6.3208  2.15976E+0003   1.65924E+0001
   6.3228  2.14824E+0003   2.37273E+0001
   6.3248  2.17051E+0003   2.25591E+0001
   6.3268  2.13535E+0003   3.68178E+0001
   6.3288  2.06015E+0003   5.43914E+0001
   6.3308  1.87677E+0003   1.04917E+0002
   6.3328  1.60064E+0003   1.62236E+0002
   6.3348  1.49977E+0003   1.78175E+0002
   6.3368  1.00921E+0003   1.85224E+0002
   6.3388  7.21131E+0002   1.52830E+0002
   6.3408  5.90419E+0002   1.28319E+0002
   6.3428  3.56169E+0002   3.66480E+0001
   6.3448  3.22475E+0002   1.39893E+0001
   6.3468  3.14106E+0002   4.01341E+0000
   6.3488  3.11344E+0002   6.12745E+0000
   6.3508  3.11369E+0002   2.60246E+0000
   6.3528  3.12719E+0002   4.74549E+0000
   6.3548  3.27231E+0002   1.70207E+0001
   6.3567  3.41563E+0002   2.23282E+0001
   6.3587  4.63281E+0002   7.53567E+0001
   6.3607  5.91025E+0002   1.09872E+0002
   6.3627  8.21325E+0002   1.40899E+0002
   6.3647  1.18678E+0003   1.70514E+0002
   6.3667  1.49682E+0003   1.66200E+0002
   6.3687  1.77802E+0003   1.42446E+0002
   6.3707  1.97858E+0003   7.59618E+0001
   6.3727  2.04514E+0003   4.19587E+0001
   6.3747  2.14132E+0003   3.76577E+0001
   6.3767  2.11711E+0003   1.39135E+0001
   6.3787  2.18197E+0003   3.51622E+0001
   6.3807  2.16318E+0003   2.88943E+0001
   6.3827  2.15851E+0003   2.67028E+0001
   6.3847  2.16068E+0003   1.59100E+0001
   6.3867  2.16239E+0003   1.78224E+0001
   6.3887  2.16609E+0003   3.73055E+0001
   6.3907  2.15486E+0003   2.60942E+0001
   6.3926  2.19438E+0003   1.99354E+0001
   6.3946  2.14185E+0003   1.45353E+0001
   6.3966  2.16263E+0003   1.86144E+0001
   6.3986  2.16162E+0003   3.43070E+0001
   6.4006  2.16928E+0003   1.44140E+0001
   6.4026  2.14804E+0003   2.94724E+0001
   6.4046  2.15430E+0003   1.26627E+0001
   6.4066  2.13191E+0003   2.72467E+0001
   6.4086  2.16562E+0003   2.82941E+0001
   6.4106  2.11314E+0003   1.80486E+0001
   6.4126  2.17504E+0003   2.66903E+0001
   6.4146  2.14925E+0003   2.26387E+0001
   6.4166  2.18293E+0003   1.35882E+0001
   6.4186  2.15798E+0003   3.40507E+0001
   6.4206  2.16188E+0003   3.45344E+0001
   6.4226  2.14340E+0003   1.19118E+0001
   6.4246  2.15779E+0003   2.80591E+0001
   6.4265  2.11953E+0003   3.17014E+0001
   6.4285  2.06650E+0003   4.64877E+0001
   6.4305  1.94665E+0003   1.02490E+0002
   6.4325  1.65707E+0003   1.47071E+0002
   6.4345  1.35005E+0003   1.66593E+0002
   6.4365  1.05863E+0003   1.61085E+0002
   6.4385  8.41194E+0002   1.73892E+0002
   6.4405  4.80725E+0002   7.98372E+0001
   6.4425  3.85794E+0002   5.52841E+0001
   6.4445  3.46356E+0002   3.10230E+0001
   6.4465  3.13775E+0002   7.92618E+0000
   6.4485  3.10375E+0002   7.72233E+0000
   6.4505  3.10906E+0002   5.44678E+0000
   6.4525  3.13425E+0002   7.05297E+0000
   6.4545  3.13875E+0002   1.11548E+0001
   6.4565  3.36719E+0002   1.93022E+0001
   6.4585  4.35144E+0002   6.79139E+0001
   6.4605  6.30938E+0002   1.13080E+0002
   6.4624  7.73006E+0002   1.32178E+0002
   6.4644  1.10584E+0003   1.81303E+0002
   6.4664  1.32555E+0003   1.81106E+0002
   6.4684  1.64024E+0003   1.47514E+0002
   6.4704  1.94998E+0003   7.06337E+0001
   6.4724  2.03463E+0003   3.58837E+0001
   6.4744  2.07069E+0003   2.95930E+0001
   6.4764  2.10028E+0003   3.21528E+0001
   6.4784  2.13026E+0003   2.30110E+0001
   6.4804  2.16518E+0003   2.15183E+0001
   6.4824  2.16076E+0003   2.46805E+0001
   6.4844  2.16365E+0003   2.96225E+0001
   6.4864  2.13909E+0003   2.06841E+0001
   6.4884  2.16161E+0003   3.13839E+0001
   6.4904  2.15738E+0003   2.18055E+0001
   6.4924  2.14316E+0003   2.85599E+0001
   6.4944  2.13561E+0003   2.12072E+0001
   6.4963  2.15269E+0003   1.57800E+0001
   6.4983  2.18858E+0003   2.60092E+0001
   6.5003  2.17549E+0003   1.59198E+0001
   6.5023  2.14832E+0003   2.65176E+0001
   6.5043  2.13918E+0003   3.90387E+0001
   6.5063  2.15169E+0003   6.83355E+0000
   6.5083  2.16774E+0003   2.16706E+0001
   6.5103  2.14469E+0003   1.76997E+0001
   6.5123  2.17441E+0003   3.40335E+0001
   6.5143  2.15403E+0003   3.00897E+0001
   6.5163  2.14210E+0003   2.09528E+0001
   6.5183  2.13742E+0003   1.88039E+0001
   6.5203  2.16996E+0003   1.83803E+0001
   6.5223  2.18103E+0003   2.14913E+0001
   6.5243  2.16194E+0003   2.54928E+0001
   6.5263  2.14194E+0003   2.64918E+0001
   6.5283  2.03134E+0003   5.63150E+0001
   6.5303  1.92064E+0003   8.47915E+0001
   6.5322  1.77934E+0003   1.15307E+0002
   6.5342  1.39249E+0003   1.65479E+0002
   6.5362  1.09461E+0003   1.62619E+0002
   6.5382  9.77313E+0002   1.63064E+0002
   6.5402  5.97275E+0002   1.18334E+0002
   6.5422  4.62406E+0002   8.60798E+0001
   6.5442  3.70656E+0002   4.07196E+0001
   6.5462  3.26538E+0002   1.38694E+0001
   6.5482  3.13219E+0002   7.64695E+0000
   6.5502  3.10819E+0002   2.96958E+0000
   6.5522  3.15006E+0002   5.98132E+0000
   6.5542  3.18969E+0002   8.95183E+0000
   6.5562  3.37819E+0002   1.97886E+0001
   6.5582  4.07494E+0002   5.59717E+0001
   6.5602  5.37106E+0002   8.71854E+0001
   6.5622  8.77081E+0002   1.40631E+0002
   6.5642  1.02457E+0003   1.74688E+0002
   6.5661  1.45194E+0003   1.70665E+0002
   6.5681  1.63346E+0003   1.60245E+0002
   6.5701  1.77891E+0003   1.43456E+0002
   6.5721  2.02548E+0003   5.46510E+0001
   6.5741  2.10350E+0003   2.97854E+0001
   6.5761  2.10244E+0003   3.71059E+0001
   6.5781  2.17343E+0003   2.12807E+0001
   6.5801  2.15104E+0003   1.62918E+0001
   6.5821  2.17523E+0003   1.85204E+0001
   6.5841  2.16499E+0003   2.69851E+0001
   6.5861  2.17694E+0003   2.23879E+0001
   6.5881  2.15931E+0003   2.07225E+0001
   6.5901  2.14512E+0003   1.77807E+0001
   6.5921  2.17311E+0003   1.77791E+0001
   6.5941  2.16227E+0003   2.43305E+0001
   6.5961  2.17479E+0003   2.26750E+0001
   6.5981  2.14436E+0003   3.66762E+0001
   6.6001  2.16066E+0003   2.44435E+0001
   6.6020  2.15837E+0003   3.03464E+0001
   6.6040  2.16308E+0003   1.42402E+0001
   6.6060  2.15668E+0003   2.09893E+0001
   6.6080  2.15961E+0003   1.90676E+0001
   6.6100  2.17787E+0003   1.94787E+0001
   6.6120  2.17940E+0003   3.50454E+0001
   6.6140  2.17119E+0003   2.39344E+0001
   6.6160  2.17166E+0003   3.85957E+0001
   6.6180  2.16236E+0003   1.19029E+0001
   6.6200  2.13398E+0003   2.25203E+0001
   6.6220  2.17398E+0003   1.83170E+0001
   6.6240  2.13857E+0003   2.63667E+0001
   6.6260  2.15539E+0003   3.02233E+0001
   6.6280  2.07168E+0003   3.23799E+0001
   6.6300  1.97722E+0003   8.83765E+0001
   6.6320  1.81898E+0003   1.34525E+0002
   6.6340  1.50628E+0003   1.63776E+0002
   6.6359  1.17667E+0003   1.63234E+0002
   6.6379  1.02236E+0003   1.61303E+0002
   6.6399  6.03081E+0002   1.21854E+0002
   6.6419  4.91763E+0002   8.47911E+0001
   6.6439  3.61150E+0002   4.18854E+0001
   6.6459  3.37456E+0002   2.17165E+0001
   6.6479  3.14550E+0002   1.11479E+0001
   6.6499  3.11806E+0002   4.57397E+0000
   6.6519  3.12194E+0002   5.24583E+0000
   6.6539  3.19031E+0002   7.88846E+0000
   6.6559  3.31331E+0002   1.84705E+0001
   6.6579  3.60763E+0002   3.08650E+0001
   6.6599  6.16144E+0002   1.10074E+0002
   6.6619  6.91094E+0002   1.23392E+0002
   6.6639  7.79294E+0002   1.43867E+0002
   6.6659  1.30079E+0003   1.59886E+0002
   6.6679  1.58354E+0003   1.52565E+0002
   6.6699  1.64603E+0003   1.56142E+0002
   6.6718  1.98783E+0003   6.78281E+0001
   6.6738  2.08173E+0003   3.79992E+0001
   6.6758  2.08865E+0003   3.35392E+0001
   6.6778  2.15073E+0003   3.40672E+0001
   6.6798  2.12977E+0003   2.12681E+0001
   6.6818  2.19180E+0003   1.60512E+0001
   6.6838  2.14379E+0003   2.01934E+0001
   6.6858  2.16360E+0003   3.09135E+0001
   6.6878  2.14031E+0003   1.45590E+0001
   6.6898  2.14132E+0003   2.22396E+0001
   6.6918  2.14959E+0003   2.08667E+0001
   6.6938  2.17941E+0003   1.80612E+0001
   6.6958  2.14451E+0003   2.54053E+0001
   6.6978  2.18283E+0003   1.47647E+0001
   6.6998  2.16984E+0003   1.85720E+0001
   6.7018  2.16014E+0003   3.73645E+0001
   6.7038  2.15243E+0003   1.54971E+0001
   6.7057  2.17756E+0003   2.89719E+0001
   6.7077  2.15128E+0003   3.44575E+0001
   6.7097  2.15425E+0003   1.85747E+0001
   6.7117  2.17456E+0003   3.20930E+0001
   6.7137  2.16463E+0003   2.48663E+0001
   6.7157  2.17032E+0003   1.71699E+0001
   6.7177  2.17106E+0003   2.25471E+0001
   6.7197  2.14057E+0003   2.42322E+0001
   6.7217  2.16341E+0003   1.30422E+0001
   6.7237  2.17004E+0003   2.99077E+0001
   6.7257  2.11973E+0003   1.60915E+0001
   6.7277  2.10521E+0003   4.19716E+0001
   6.7297  2.03178E+0003   8.50248E+0001
   6.7317  1.79304E+0003   1.31612E+0002
   6.7337  1.52378E+0003   1.30212E+0002
   6.7357  1.30300E+0003   1.78937E+0002
   6.7377  9.27969E+0002   1.46913E+0002
   6.7397  7.07875E+0002   1.31795E+0002
   6.7416  5.62675E+0002   1.02764E+0002
   6.7436  3.67988E+0002   4.25527E+0001
   6.7456  3.34444E+0002   1.85402E+0001
   6.7476  3.18531E+0002   9.10667E+0000
   6.7496  3.11738E+0002   4.55890E+0000
   6.7516  3.14331E+0002   4.69457E+0000
   6.7536  3.14000E+0002   9.80051E+0000
   6.7556  3.38006E+0002   1.93633E+0001
   6.7576  3.84188E+0002   4.26755E+0001
   6.7596  4.42413E+0002   6.53756E+0001
   6.7616  7.01000E+0002   1.24546E+0002
   6.7636  8.02063E+0002   1.43310E+0002
   6.7656  1.23271E+0003   1.60510E+0002
   6.7676  1.51774E+0003   1.72215E+0002
   6.7696  1.63435E+0003   1.92808E+0002
   6.7716  1.87841E+0003   1.51770E+0002
   6.7736  2.03118E+0003   1.06963E+0002
   6.7755  2.09306E+0003   2.63124E+0001
   6.7775  2.11526E+0003   4.71913E+0001
   6.7795  2.14771E+0003   2.10982E+0001
   6.7815  2.15384E+0003   3.26318E+0001
   6.7835  2.17358E+0003   2.23693E+0001
   6.7855  2.19866E+0003   1.70475E+0001
   6.7875  2.15996E+0003   3.34328E+0001
   6.7895  2.16876E+0003   1.22762E+0001
   6.7915  2.15451E+0003   1.95133E+0001
   6.7935  2.17040E+0003   1.32408E+0001
   6.7955  2.14398E+0003   1.93644E+0001
   6.7975  2.16233E+0003   3.64533E+0001
   6.7995  2.15828E+0003   3.06582E+0001
   6.8015  2.17143E+0003   2.53636E+0001
   6.8035  2.17076E+0003   1.59721E+0001
   6.8055  2.14980E+0003   2.32398E+0001
   6.8075  2.15666E+0003   1.99337E+0001
   6.8095  2.15646E+0003   7.57586E+0000
   6.8114  2.15175E+0003   1.77108E+0001
   6.8134  2.18684E+0003   1.98556E+0001
   6.8154  2.17176E+0003   1.56292E+0001
   6.8174  2.16631E+0003   1.34017E+0001
   6.8194  2.14004E+0003   3.65319E+0001
   6.8214  2.15198E+0003   1.94884E+0001
   6.8234  2.18072E+0003   1.10342E+0001
   6.8254  2.10719E+0003   2.44627E+0001
   6.8274  2.13960E+0003   3.15228E+0001
   6.8294  2.03698E+0003   8.09201E+0001
   6.8314  1.85556E+0003   1.30873E+0002
   6.8334  1.78974E+0003   1.42696E+0002
   6.8354  1.28840E+0003   1.36483E+0002
   6.8374  1.01832E+0003   1.58037E+0002
   6.8394  8.35163E+0002   1.44728E+0002
   6.8414  5.99194E+0002   1.11723E+0002
   6.8434  4.28969E+0002   6.59760E+0001
   6.8453  3.56706E+0002   3.22060E+0001
   6.8473  3.22338E+0002   1.49837E+0001
   6.8493  3.15375E+0002   5.26207E+0000
   6.8513  3.14306E+0002   7.61856E+0000
   6.8533  3.20275E+0002   9.90540E+0000
   6.8553  3.27750E+0002   1.23121E+0001
   6.8573  3.66825E+0002   3.40727E+0001
   6.8593  5.05731E+0002   7.08729E+0001
   6.8613  5.79313E+0002   9.81575E+0001
   6.8633  7.82550E+0002   1.18562E+0002
   6.8653  1.15464E+0003   1.61272E+0002
   6.8673  1.33907E+0003   1.77503E+0002
   6.8693  1.49454E+0003   1.63376E+0002
   6.8713  1.89356E+0003   8.36219E+0001
   6.8733  2.00639E+0003   7.18854E+0001
   6.8753  2.06473E+0003   4.92467E+0001
   6.8773  2.16407E+0003   1.68543E+0001
   6.8793  2.15989E+0003   3.90986E+0001
   6.8812  2.15854E+0003   1.93712E+0001
   6.8832  2.15563E+0003   2.51701E+0001
   6.8852  2.13493E+0003   2.36866E+0001
   6.8872  2.19789E+0003   1.80562E+0001
   6.8892  2.18861E+0003   1.38043E+0001
   6.8912  2.18196E+0003   1.98316E+0001
   6.8932  2.15059E+0003   1.76428E+0001
   6.8952  2.15503E+0003   1.51076E+0001
   6.8972  2.15461E+0003   1.37865E+0001
   6.8992  2.16994E+0003   1.70632E+0001
   6.9012  2.15730E+0003   2.46277E+0001
   6.9032  2.15924E+0003   2.31078E+0001
   6.9052  2.14916E+0003   2.83292E+0001
   6.9072  2.17277E+0003   1.91128E+0001
   6.9092  2.18824E+0003   2.33082E+0001
   6.9112  2.15067E+0003   1.68552E+0001
   6.9132  2.17811E+0003   2.10272E+0001
   6.9152  2.17346E+0003   2.20283E+0001
   6.9171  2.19301E+0003   1.87156E+0001
   6.9191  2.18958E+0003   2.25996E+0001
   6.9211  2.15338E+0003   1.97774E+0001
   6.9231  2.16528E+0003   1.66911E+0001
   6.9251  2.15535E+0003   3.28982E+0001
   6.9271  2.14563E+0003   3.31443E+0001
   6.9291  2.04122E+0003   6.62403E+0001
   6.9311  1.92051E+0003   9.04612E+0001
   6.9331  1.75135E+0003   1.25751E+0002
   6.9351  1.37996E+0003   1.54831E+0002
   6.9371  1.22106E+0003   1.81126E+0002
   6.9391  9.62925E+0002   1.45207E+0002
   6.9411  6.07038E+0002   1.14350E+0002
   6.9431  4.78863E+0002   8.34252E+0001
   6.9451  4.04500E+0002   5.85239E+0001
   6.9471  3.30113E+0002   1.82791E+0001
   6.9491  3.15231E+0002   6.46454E+0000
   6.9510  3.13888E+0002   7.05956E+0000
   6.9530  3.14813E+0002   3.63797E+0000
   6.9550  3.18431E+0002   8.77484E+0000
   6.9570  3.60494E+0002   3.36827E+0001
   6.9590  4.75638E+0002   6.44449E+0001
   6.9610  5.40862E+0002   8.50388E+0001
   6.9630  6.88900E+0002   1.11245E+0002
   6.9650  1.08786E+0003   1.48167E+0002
   6.9670  1.35196E+0003   1.57839E+0002
   6.9690  1.49234E+0003   1.74479E+0002
   6.9710  1.76373E+0003   1.50509E+0002
   6.9730  1.98347E+0003   9.79097E+0001
   6.9750  2.06325E+0003   3.89985E+0001
   6.9770  2.10414E+0003   4.06056E+0001
   6.9790  2.13145E+0003   3.02111E+0001
   6.9810  2.15350E+0003   3.28756E+0001
   6.9830  2.17071E+0003   2.47235E+0001
   6.9850  2.15174E+0003   1.40670E+0001
   6.9869  2.18031E+0003   3.11589E+0001
   6.9889  2.17084E+0003   1.69549E+0001
   6.9909  2.15920E+0003   2.24268E+0001
   6.9929  2.15144E+0003   2.68660E+0001
   6.9949  2.16007E+0003   2.58131E+0001
   6.9969  2.16537E+0003   2.41893E+0001
   6.9989  2.14519E+0003   3.33459E+0001
   7.0009  2.17371E+0003   3.74293E+0001
   7.0029  2.17881E+0003   2.00890E+0001
   7.0049  2.16348E+0003   1.53997E+0001
   7.0069  2.18737E+0003   2.78745E+0001
   7.0089  2.16558E+0003   1.77082E+0001
   7.0109  2.15056E+0003   3.17554E+0001
   7.0129  2.18014E+0003   1.36892E+0001
   7.0149  2.15566E+0003   1.97017E+0001
   7.0169  2.16590E+0003   1.36152E+0001
   7.0189  2.17458E+0003   4.20014E+0001
   7.0208  2.15156E+0003   1.66767E+0001
   7.0228  2.16862E+0003   1.17520E+0001
   7.0248  2.14996E+0003   1.92520E+0001
   7.0268  2.13879E+0003   2.61577E+0001
   7.0288  2.04483E+0003   9.01053E+0001
   7.0308  1.90451E+0003   8.16917E+0001
   7.0328  1.82349E+0003   1.29211E+0002
   7.0348  1.46023E+0003   1.71752E+0002
   7.0368  1.29530E+0003   1.54981E+0002
   7.0388  1.01739E+0003   1.60068E+0002
   7.0408  7.14169E+0002   1.38844E+0002
   7.0428  6.25519E+0002   1.11961E+0002
   7.0448  4.49125E+0002   7.23678E+0001
   7.0468  3.30281E+0002   1.31534E+0001
   7.0488  3.21456E+0002   1.29617E+0001
   7.0508  3.15181E+0002   7.47786E+0000
   7.0528  3.17319E+0002   7.67249E+0000
   7.0548  3.18725E+0002   8.10521E+0000
   7.0567  3.41200E+0002   2.39066E+0001
   7.0587  3.99838E+0002   4.85119E+0001
   7.0607  4.93850E+0002   8.13766E+0001
   7.0627  7.20206E+0002   1.35087E+0002
   7.0647  9.03488E+0002   1.39203E+0002
   7.0667  1.13850E+0003   1.60458E+0002
   7.0687  1.43863E+0003   1.57868E+0002
   7.0707  1.61864E+0003   1.84130E+0002
   7.0727  1.84424E+0003   1.08115E+0002
   7.0747  2.01099E+0003   6.09069E+0001
   7.0767  2.08050E+0003   7.00695E+0001
   7.0787  2.11002E+0003   1.59649E+0001
   7.0807  2.13371E+0003   2.48954E+0001
   7.0827  2.13373E+0003   3.11059E+0001
   7.0847  2.14310E+0003   1.28826E+0001
   7.0867  2.13994E+0003   3.07787E+0001
   7.0887  2.13986E+0003   2.58382E+0001
   7.0906  2.14151E+0003   3.26340E+0001
   7.0926  2.13293E+0003   1.35095E+0001
   7.0946  2.13400E+0003   8.36331E+0001
   7.0966  2.11626E+0003   2.88673E+0001
   7.0986  2.11528E+0003   1.79905E+0001
   7.1006  2.10407E+0003   2.55170E+0001
   7.1026  2.09866E+0003   6.65929E+0001
   7.1046  2.11018E+0003   6.00680E+0001
   7.1066  2.10261E+0003   3.47372E+0001
   7.1086  2.10323E+0003   4.36750E+0001
   7.1106  2.10594E+0003   5.11058E+0001
   7.1126  2.08832E+0003   4.75545E+0001
   7.1146  2.09039E+0003   6.14991E+0001
   7.1166  2.08131E+0003   6.51322E+0001
   7.1186  2.09690E+0003   6.83163E+0001
   7.1206  2.04749E+0003   8.50039E+0001
   7.1226  1.98691E+0003   6.90623E+0001
   7.1246  2.01791E+0003   5.41947E+0001
   7.1265  2.03032E+0003   3.94691E+0001
   7.1285  1.93589E+0003   4.89659E+0001
   7.1305  1.89957E+0003   2.72763E+0001
   7.1325  1.71168E+0003   5.95752E+0001
   7.1345  1.48034E+0003   1.04047E+0002
   7.1365  1.36993E+0003   1.17795E+0002
   7.1385  9.48256E+0002   1.49044E+0002
   7.1405  8.42156E+0002   1.29689E+0002
   7.1425  6.13025E+0002   1.07337E+0002
   7.1445  3.90300E+0002   5.02890E+0001
   7.1465  3.73094E+0002   4.28161E+0001
   7.1485  3.34525E+0002   2.53995E+0001
   7.1505  3.14406E+0002   7.81241E+0000
   7.1525  3.10819E+0002   6.04945E+0000
   7.1545  3.15113E+0002   1.08120E+0001
   7.1565  3.21806E+0002   1.50558E+0001
   7.1585  3.34175E+0002   2.34052E+0001
   7.1604  3.64731E+0002   4.61304E+0001
   7.1624  4.49400E+0002   9.83122E+0001
   7.1644  6.35675E+0002   1.39772E+0002
   7.1664  7.81856E+0002   1.85754E+0002
   7.1684  9.67725E+0002   2.02163E+0002
   7.1704  1.24013E+0003   2.08704E+0002
   7.1724  1.35799E+0003   1.92234E+0002
   7.1744  1.52117E+0003   1.36115E+0002
   7.1764  1.54111E+0003   1.64932E+0002
   7.1784  1.54519E+0003   1.38207E+0002
   7.1804  1.53456E+0003   1.33185E+0002
   7.1824  1.50261E+0003   1.15528E+0002
   7.1844  1.42301E+0003   8.49286E+0001
   7.1864  1.26961E+0003   8.09633E+0001
   7.1884  1.16273E+0003   6.56739E+0001
   7.1904  8.77225E+0002   5.26991E+0001
   7.1924  8.93138E+0002   4.59679E+0001
   7.1944  8.53906E+0002   6.01138E+0001
   7.1963  8.54913E+0002   4.59947E+0001
   7.1983  8.07413E+0002   4.11517E+0001
   7.2003  8.15131E+0002   5.69370E+0001
   7.2023  7.67163E+0002   5.24644E+0001
   7.2043  7.59963E+0002   3.15348E+0001
   7.2063  7.58694E+0002   3.33888E+0001
   7.2083  7.28763E+0002   3.27181E+0001
   7.2103  7.07088E+0002   3.96649E+0001
   7.2123  6.92069E+0002   2.98330E+0001
   7.2143  6.73856E+0002   3.16468E+0001
   7.2163  6.51113E+0002   1.73426E+0001
   7.2183  6.52181E+0002   2.02608E+0001
   7.2203  6.38206E+0002   2.54905E+0001
   7.2223  6.24106E+0002   3.20082E+0001
   7.2243  6.04906E+0002   2.97072E+0001
   7.2263  5.90931E+0002   2.98078E+0001
   7.2283  5.75081E+0002   2.54065E+0001
   7.2302  5.73375E+0002   3.11005E+0001
   7.2322  5.56744E+0002   2.94998E+0001
   7.2342  5.25913E+0002   3.44285E+0001
   7.2362  5.40388E+0002   3.05083E+0001
   7.2382  5.08469E+0002   2.70112E+0001
   7.2402  4.92363E+0002   3.66290E+0001
   7.2422  4.23388E+0002   1.85788E+0001
   7.2442  3.82900E+0002   1.29911E+0001
   7.2462  3.54813E+0002   1.52443E+0001
   7.2482  3.40550E+0002   8.38764E+0000
   7.2502  3.18438E+0002   9.58937E+0000
   7.2522  3.17331E+0002   1.09035E+0001
   7.2542  3.15331E+0002   4.18677E+0000
   7.2562  3.14525E+0002   4.77618E+0000
   7.2582  3.11619E+0002   1.20456E+0001
   7.2602  3.14519E+0002   5.61980E+0000
   7.2622  3.16719E+0002   7.98747E+0000
   7.2642  3.13275E+0002   5.65746E+0000
   7.2661  3.14613E+0002   8.00483E+0000
   7.2681  3.14956E+0002   4.04374E+0000
   7.2701  3.15406E+0002   1.04492E+0001
   7.2721  3.21244E+0002   2.72109E+0000
   7.2741  3.20225E+0002   1.05084E+0001
   7.2761  3.19188E+0002   6.45193E+0000
   7.2781  3.17200E+0002   5.83095E+0000
   7.2801  3.17406E+0002   8.87038E+0000
   7.2821  3.17144E+0002   6.91560E+0000
   7.2841  3.17506E+0002   7.75532E+0000
   7.2861  3.11681E+0002   7.69234E+0000
   7.2881  3.15663E+0002   5.91807E+0000
   7.2901  3.12331E+0002   1.17159E+0001
   7.2921  3.15138E+0002   4.79907E+0000
   7.2941  3.09688E+0002   6.74591E+0000
   7.2961  3.14656E+0002   6.79508E+0000
   7.3000  3.10169E+0002   5.30474E+0000
