# Supplementary material for: A radial calibration window for analytical ultracentrifugation
Source: PLoS One. 2018 Jul 30;13(7):e0201529. doi: 10.1371/journal.pone.0201529 (PMC6066226; doi:10.1371/journal.pone.0201529)
Supplement: S1 Dataset — (ZIP) [file pone.0201529.s001.zip › FDSscans/A00006.FI2]

7/30/2015 7:39:31 PM:  Voltage: 2150 Gain: 8 Range: 4
F 2 20.1 50000 0001384 1.7036E10 488 165
   5.6029  3.11919E+0002   5.76690E+0000
   5.6049  3.09919E+0002   7.21402E+0000
   5.6069  3.11700E+0002   2.65989E+0000
   5.6089  3.10975E+0002   7.44727E+0000
   5.6109  3.09038E+0002   9.69735E+0000
   5.6129  3.13088E+0002   9.92055E+0000
   5.6149  3.12406E+0002   4.70146E+0000
   5.6169  3.12269E+0002   5.83772E+0000
   5.6189  3.11394E+0002   4.88658E+0000
   5.6209  3.09650E+0002   8.94022E+0000
   5.6228  3.12519E+0002   3.60862E+0000
   5.6248  3.12688E+0002   6.20180E+0000
   5.6268  3.08944E+0002   5.07795E+0000
   5.6288  3.13356E+0002   4.77957E+0000
   5.6308  3.13000E+0002   8.54971E+0000
   5.6328  3.11244E+0002   3.96319E+0000
   5.6348  3.11444E+0002   5.55557E+0000
   5.6368  3.10781E+0002   8.32336E+0000
   5.6388  3.12825E+0002   1.04993E+0001
   5.6408  3.15088E+0002   1.12542E+0001
   5.6428  3.11875E+0002   2.16376E+0000
   5.6448  3.09413E+0002   1.07317E+0001
   5.6468  3.13588E+0002   1.82172E+0001
   5.6488  3.13125E+0002   1.14731E+0001
   5.6508  3.11581E+0002   9.02986E+0000
   5.6528  3.11913E+0002   7.48147E+0000
   5.6548  3.11113E+0002   7.24861E+0000
   5.6567  3.14125E+0002   3.69856E+0000
   5.6587  3.13794E+0002   3.37953E+0000
   5.6607  3.13675E+0002   6.27430E+0000
   5.6627  3.12981E+0002   6.60177E+0000
   5.6647  3.12806E+0002   6.98704E+0000
   5.6667  3.08713E+0002   8.14892E+0000
   5.6687  3.13631E+0002   1.40712E+0001
   5.6707  3.10525E+0002   1.27982E+0001
   5.6727  3.12856E+0002   3.93835E+0000
   5.6747  3.13156E+0002   4.00959E+0000
   5.6767  3.10919E+0002   6.09997E+0000
   5.6787  3.10581E+0002   9.16561E+0000
   5.6807  3.13563E+0002   3.95299E+0000
   5.6827  3.12488E+0002   5.83287E+0000
   5.6847  3.13431E+0002   1.51827E+0001
   5.6867  3.11175E+0002   5.44581E+0000
   5.6887  3.11669E+0002   1.25001E+0001
   5.6907  3.10538E+0002   6.54894E+0000
   5.6926  3.09938E+0002   5.55573E+0000
   5.6946  3.15756E+0002   9.79091E+0000
   5.6966  3.11075E+0002   7.60719E+0000
   5.6986  3.11500E+0002   4.49472E+0000
   5.7006  3.11256E+0002   2.92542E+0000
   5.7026  3.12531E+0002   6.41456E+0000
   5.7046  3.12588E+0002   5.03883E+0000
   5.7066  3.11813E+0002   9.67005E+0000
   5.7086  3.12150E+0002   9.92862E+0000
   5.7106  3.12081E+0002   7.91910E+0000
   5.7126  3.11369E+0002   6.47304E+0000
   5.7146  3.12119E+0002   3.65509E+0000
   5.7166  3.11031E+0002   5.62052E+0000
   5.7186  3.10663E+0002   9.00797E+0000
   5.7206  3.11100E+0002   4.73471E+0000
   5.7226  3.11188E+0002   4.76680E+0000
   5.7246  3.08294E+0002   1.15513E+0001
   5.7265  3.10163E+0002   5.26437E+0000
   5.7285  3.13394E+0002   1.00011E+0001
   5.7305  3.13456E+0002   9.80488E+0000
   5.7325  3.11156E+0002   4.41042E+0000
   5.7345  3.11225E+0002   5.28861E+0000
   5.7365  3.12706E+0002   3.74432E+0000
   5.7385  3.13081E+0002   7.03755E+0000
   5.7405  3.07656E+0002   1.11842E+0001
   5.7425  3.13519E+0002   7.95092E+0000
   5.7445  3.14631E+0002   3.37310E+0000
   5.7465  3.16569E+0002   6.24142E+0000
   5.7485  3.20225E+0002   5.53506E+0000
   5.7505  3.21281E+0002   8.21597E+0000
   5.7525  3.23956E+0002   8.03395E+0000
   5.7545  3.22331E+0002   5.64770E+0000
   5.7565  3.14875E+0002   5.51130E+0000
   5.7585  3.10713E+0002   8.38987E+0000
   5.7605  3.14600E+0002   2.66833E+0000
   5.7624  3.15475E+0002   5.81200E+0000
   5.7644  3.13850E+0002   2.63154E+0000
   5.7664  3.12500E+0002   1.03560E+0001
   5.7684  3.13019E+0002   3.72571E+0000
   5.7704  3.16406E+0002   1.11376E+0001
   5.7724  3.11119E+0002   6.81044E+0000
   5.7744  3.15000E+0002   6.51230E+0000
   5.7764  3.14263E+0002   3.90590E+0000
   5.7784  3.15056E+0002   4.36355E+0000
   5.7804  3.14550E+0002   4.61790E+0000
   5.7824  3.13531E+0002   5.20759E+0000
   5.7844  3.12425E+0002   7.36949E+0000
   5.7864  3.16731E+0002   1.02348E+0001
   5.7884  3.15169E+0002   4.65996E+0000
   5.7904  3.15213E+0002   6.47455E+0000
   5.7924  3.14331E+0002   4.59554E+0000
   5.7944  3.11163E+0002   1.16504E+0001
   5.7963  3.14850E+0002   2.47841E+0000
   5.7983  3.14150E+0002   4.76235E+0000
   5.8003  3.15413E+0002   8.93643E+0000
   5.8023  3.15431E+0002   8.09523E+0000
   5.8043  3.12406E+0002   4.97908E+0000
   5.8063  3.14431E+0002   7.77723E+0000
   5.8083  3.12338E+0002   4.51980E+0000
   5.8103  3.16125E+0002   5.65790E+0000
   5.8123  3.14350E+0002   9.97572E+0000
   5.8143  3.13419E+0002   9.69798E+0000
   5.8163  3.13438E+0002   8.58581E+0000
   5.8183  3.12513E+0002   1.00649E+0001
   5.8203  3.14988E+0002   7.37783E+0000
   5.8223  3.13181E+0002   3.10377E+0000
   5.8243  3.14338E+0002   5.54920E+0000
   5.8263  3.13350E+0002   2.79553E+0000
   5.8283  3.09869E+0002   1.85141E+0001
   5.8303  3.12688E+0002   3.19294E+0000
   5.8322  3.13175E+0002   3.23100E+0000
   5.8342  3.10050E+0002   4.19166E+0000
   5.8362  3.11144E+0002   4.19441E+0000
   5.8382  3.11594E+0002   9.25020E+0000
   5.8402  3.10694E+0002   6.95916E+0000
   5.8422  3.10950E+0002   7.07036E+0000
   5.8442  3.09194E+0002   6.19102E+0000
   5.8462  3.11319E+0002   7.83132E+0000
   5.8482  3.13744E+0002   6.16608E+0000
   5.8502  3.10800E+0002   4.13128E+0000
   5.8522  3.09563E+0002   9.26073E+0000
   5.8542  3.11500E+0002   1.16151E+0001
   5.8562  3.11250E+0002   4.08779E+0000
   5.8582  3.09944E+0002   1.52436E+0001
   5.8602  3.14856E+0002   1.14674E+0001
   5.8622  3.13769E+0002   6.84546E+0000
   5.8642  3.13919E+0002   7.12370E+0000
   5.8662  3.12044E+0002   5.74320E+0000
   5.8681  3.13431E+0002   3.84484E+0000
   5.8701  3.12000E+0002   2.74500E+0000
   5.8721  3.12356E+0002   8.09286E+0000
   5.8741  3.12294E+0002   1.06979E+0001
   5.8761  3.11206E+0002   8.65368E+0000
   5.8781  3.12613E+0002   1.00700E+0001
   5.8801  3.12888E+0002   4.93380E+0000
   5.8821  3.09356E+0002   1.20775E+0001
   5.8841  3.11200E+0002   1.26017E+0001
   5.8861  3.14569E+0002   9.57851E+0000
   5.8881  3.14444E+0002   6.47046E+0000
   5.8901  3.20388E+0002   1.10599E+0001
   5.8921  3.25269E+0002   8.98716E+0000
   5.8941  3.27363E+0002   1.36937E+0001
   5.8961  3.27213E+0002   1.46567E+0001
   5.8981  3.29925E+0002   1.33389E+0001
   5.9001  3.27550E+0002   1.41621E+0001
   5.9020  3.25506E+0002   1.26178E+0001
   5.9040  3.24238E+0002   1.18225E+0001
   5.9060  3.19400E+0002   7.33485E+0000
   5.9080  3.16525E+0002   4.76884E+0000
   5.9100  3.13013E+0002   4.16831E+0000
   5.9120  3.17313E+0002   7.86653E+0000
   5.9140  3.14706E+0002   1.40093E+0001
   5.9160  3.23688E+0002   1.51728E+0001
   5.9180  3.21644E+0002   4.85328E+0000
   5.9200  3.25081E+0002   7.08323E+0000
   5.9220  3.32844E+0002   7.12789E+0000
   5.9240  3.47031E+0002   8.75130E+0000
   5.9260  3.85200E+0002   2.17315E+0001
   5.9280  4.86106E+0002   1.37880E+0001
   5.9300  6.79638E+0002   5.33661E+0001
   5.9320  9.87556E+0002   1.28186E+0002
   5.9340  1.14847E+0003   2.03877E+0002
   5.9360  8.80119E+0002   1.84937E+0002
   5.9379  6.17469E+0002   1.43097E+0002
   5.9399  4.77969E+0002   1.00771E+0002
   5.9419  3.84044E+0002   5.16822E+0001
   5.9439  3.18313E+0002   8.51175E+0000
   5.9459  3.13275E+0002   6.66835E+0000
   5.9479  3.13675E+0002   4.60265E+0000
   5.9499  3.09169E+0002   1.81784E+0001
   5.9519  3.16600E+0002   6.79798E+0000
   5.9539  3.17113E+0002   5.51202E+0000
   5.9559  3.44481E+0002   2.31622E+0001
   5.9579  4.13025E+0002   5.98352E+0001
   5.9599  5.71438E+0002   1.07413E+0002
   5.9619  8.56988E+0002   1.51263E+0002
   5.9639  1.10840E+0003   1.89439E+0002
   5.9659  1.58674E+0003   1.88607E+0002
   5.9679  1.90055E+0003   1.17974E+0002
   5.9699  2.03838E+0003   5.86064E+0001
   5.9718  2.10441E+0003   2.74072E+0001
   5.9738  2.13622E+0003   1.23912E+0001
   5.9758  2.14843E+0003   2.62762E+0001
   5.9778  2.17480E+0003   2.42228E+0001
   5.9798  2.13149E+0003   3.92851E+0001
   5.9818  2.15564E+0003   2.20285E+0001
   5.9838  2.17350E+0003   3.45166E+0001
   5.9858  2.14485E+0003   1.98148E+0001
   5.9878  2.17053E+0003   1.26983E+0001
   5.9898  2.15685E+0003   1.52208E+0001
   5.9918  2.12387E+0003   1.72403E+0001
   5.9938  2.14086E+0003   2.24855E+0001
   5.9958  2.16198E+0003   1.41553E+0001
   5.9978  2.14998E+0003   1.60375E+0001
   5.9998  2.14554E+0003   2.22889E+0001
   6.0018  2.15256E+0003   2.08074E+0001
   6.0038  2.12396E+0003   2.14979E+0001
   6.0058  2.17798E+0003   3.23578E+0001
   6.0077  2.16104E+0003   2.38627E+0001
   6.0097  2.14181E+0003   1.62700E+0001
   6.0117  2.14567E+0003   3.43986E+0001
   6.0137  2.15069E+0003   1.81839E+0001
   6.0157  2.13827E+0003   1.26555E+0001
   6.0177  2.12729E+0003   2.73130E+0001
   6.0197  2.15628E+0003   1.31542E+0001
   6.0217  2.12863E+0003   1.64779E+0001
   6.0237  2.13822E+0003   1.84524E+0001
   6.0257  2.12283E+0003   2.08658E+0001
   6.0277  2.09899E+0003   1.75063E+0001
   6.0297  1.93780E+0003   8.54189E+0001
   6.0317  1.71699E+0003   1.50423E+0002
   6.0337  1.49578E+0003   1.86233E+0002
   6.0357  1.19349E+0003   1.70204E+0002
   6.0377  6.95381E+0002   1.37299E+0002
   6.0397  4.58119E+0002   8.69420E+0001
   6.0416  3.70988E+0002   4.97477E+0001
   6.0436  3.22750E+0002   1.07228E+0001
   6.0456  3.11988E+0002   4.83941E+0000
   6.0476  3.09156E+0002   5.40642E+0000
   6.0496  3.14250E+0002   7.79230E+0000
   6.0516  3.12431E+0002   4.62739E+0000
   6.0536  3.15125E+0002   6.72937E+0000
   6.0556  3.23569E+0002   8.75844E+0000
   6.0576  3.77056E+0002   4.09815E+0001
   6.0596  5.58125E+0002   1.10009E+0002
   6.0616  7.42131E+0002   1.44341E+0002
   6.0636  1.06931E+0003   1.77444E+0002
   6.0656  1.55062E+0003   1.82297E+0002
   6.0676  1.73931E+0003   1.34761E+0002
   6.0696  1.89074E+0003   9.14774E+0001
   6.0716  2.04730E+0003   4.79845E+0001
   6.0736  2.09345E+0003   2.64368E+0001
   6.0756  2.11965E+0003   2.63994E+0001
   6.0775  2.12828E+0003   8.03644E+0000
   6.0795  2.12792E+0003   2.20908E+0001
   6.0815  2.15331E+0003   3.27510E+0001
   6.0835  2.13932E+0003   2.83426E+0001
   6.0855  2.16013E+0003   2.29582E+0001
   6.0875  2.13084E+0003   2.25488E+0001
   6.0895  2.13686E+0003   2.14964E+0001
   6.0915  2.12533E+0003   2.93383E+0001
   6.0935  2.13673E+0003   1.04211E+0001
   6.0955  2.15284E+0003   8.60675E+0000
   6.0975  2.15174E+0003   1.65845E+0001
   6.0995  2.17058E+0003   2.36592E+0001
   6.1015  2.13442E+0003   2.96999E+0001
   6.1035  2.16580E+0003   2.48651E+0001
   6.1055  2.15575E+0003   1.88368E+0001
   6.1075  2.17610E+0003   2.27906E+0001
   6.1095  2.15341E+0003   1.96074E+0001
   6.1114  2.13706E+0003   3.62222E+0001
   6.1134  2.13547E+0003   1.52010E+0001
   6.1154  2.17220E+0003   2.64205E+0001
   6.1174  2.18307E+0003   2.46706E+0001
   6.1194  2.14504E+0003   1.76844E+0001
   6.1214  2.14428E+0003   3.01652E+0001
   6.1234  2.11985E+0003   2.47291E+0001
   6.1254  2.15187E+0003   2.42981E+0001
   6.1274  2.09983E+0003   2.29801E+0001
   6.1294  2.01275E+0003   6.06631E+0001
   6.1314  1.80488E+0003   1.46385E+0002
   6.1334  1.50354E+0003   1.54706E+0002
   6.1354  1.07982E+0003   1.82470E+0002
   6.1374  8.51675E+0002   1.65917E+0002
   6.1394  7.01425E+0002   1.45687E+0002
   6.1414  4.03719E+0002   6.45904E+0001
   6.1434  3.34725E+0002   2.09353E+0001
   6.1454  3.21494E+0002   1.48804E+0001
   6.1473  3.13706E+0002   5.80517E+0000
   6.1493  3.14631E+0002   9.71688E+0000
   6.1513  3.12644E+0002   4.67967E+0000
   6.1533  3.11444E+0002   4.08373E+0000
   6.1553  3.23369E+0002   1.45011E+0001
   6.1573  3.92725E+0002   4.49796E+0001
   6.1593  5.39944E+0002   9.00872E+0001
   6.1613  6.78713E+0002   1.34105E+0002
   6.1633  1.07769E+0003   1.71378E+0002
   6.1653  1.37108E+0003   1.74011E+0002
   6.1673  1.60211E+0003   1.81497E+0002
   6.1693  1.96636E+0003   9.95559E+0001
   6.1713  2.04443E+0003   3.98111E+0001
   6.1733  2.09371E+0003   3.08060E+0001
   6.1753  2.10946E+0003   2.65202E+0001
   6.1773  2.13716E+0003   2.85078E+0001
   6.1793  2.14457E+0003   2.04308E+0001
   6.1812  2.13475E+0003   3.01325E+0001
   6.1832  2.14656E+0003   3.45939E+0001
   6.1852  2.16276E+0003   2.31527E+0001
   6.1872  2.16134E+0003   2.15223E+0001
   6.1892  2.17390E+0003   2.85685E+0001
   6.1912  2.17523E+0003   3.22200E+0001
   6.1932  2.17509E+0003   3.19450E+0001
   6.1952  2.14314E+0003   1.62904E+0001
   6.1972  2.16626E+0003   3.23344E+0001
   6.1992  2.14918E+0003   1.86618E+0001
   6.2012  2.15626E+0003   2.85446E+0001
   6.2032  2.16261E+0003   1.60587E+0001
   6.2052  2.14321E+0003   1.67667E+0001
   6.2072  2.15111E+0003   3.03406E+0001
   6.2092  2.16291E+0003   2.92065E+0001
   6.2112  2.15561E+0003   2.80603E+0001
   6.2132  2.15473E+0003   2.56470E+0001
   6.2152  2.16307E+0003   1.42775E+0001
   6.2171  2.14110E+0003   2.10239E+0001
   6.2191  2.14893E+0003   2.47470E+0001
   6.2211  2.13748E+0003   2.31556E+0001
   6.2231  2.14471E+0003   3.21913E+0001
   6.2251  2.14932E+0003   1.87440E+0001
   6.2271  2.07610E+0003   2.70571E+0001
   6.2291  2.00062E+0003   7.49610E+0001
   6.2311  1.89584E+0003   1.27497E+0002
   6.2331  1.59064E+0003   1.44347E+0002
   6.2351  1.23198E+0003   1.80809E+0002
   6.2371  1.08918E+0003   1.81181E+0002
   6.2391  6.82306E+0002   1.24724E+0002
   6.2411  4.40475E+0002   6.37777E+0001
   6.2431  3.62106E+0002   4.19100E+0001
   6.2451  3.20350E+0002   6.09303E+0000
   6.2471  3.12738E+0002   1.00676E+0001
   6.2491  3.12581E+0002   6.69073E+0000
   6.2510  3.14231E+0002   5.90214E+0000
   6.2530  3.16025E+0002   8.97535E+0000
   6.2550  3.27431E+0002   1.43745E+0001
   6.2570  4.29850E+0002   6.08182E+0001
   6.2590  5.07806E+0002   7.85402E+0001
   6.2610  6.42088E+0002   1.08359E+0002
   6.2630  1.00537E+0003   1.71292E+0002
   6.2650  1.26376E+0003   1.81361E+0002
   6.2670  1.64596E+0003   1.47131E+0002
   6.2690  1.89687E+0003   9.77709E+0001
   6.2710  2.01798E+0003   3.90629E+0001
   6.2730  2.08992E+0003   4.71530E+0001
   6.2750  2.13704E+0003   1.76065E+0001
   6.2770  2.13860E+0003   2.71257E+0001
   6.2790  2.15948E+0003   1.47055E+0001
   6.2810  2.14977E+0003   1.65536E+0001
   6.2830  2.15689E+0003   2.38388E+0001
   6.2850  2.17688E+0003   2.41943E+0001
   6.2869  2.15594E+0003   1.40416E+0001
   6.2889  2.16388E+0003   1.86720E+0001
   6.2909  2.15546E+0003   1.70182E+0001
   6.2929  2.15889E+0003   2.69839E+0001
   6.2949  2.16252E+0003   2.59154E+0001
   6.2969  2.17925E+0003   2.89678E+0001
   6.2989  2.17458E+0003   1.64080E+0001
   6.3009  2.14736E+0003   1.25064E+0001
   6.3029  2.17240E+0003   2.04940E+0001
   6.3049  2.15985E+0003   3.34629E+0001
   6.3069  2.17123E+0003   3.42771E+0001
   6.3089  2.15227E+0003   3.59528E+0001
   6.3109  2.16879E+0003   2.63593E+0001
   6.3129  2.16523E+0003   2.39171E+0001
   6.3149  2.19496E+0003   3.71164E+0001
   6.3169  2.16387E+0003   1.31954E+0001
   6.3189  2.14542E+0003   1.63739E+0001
   6.3208  2.11472E+0003   1.69738E+0001
   6.3228  2.13736E+0003   3.03276E+0001
   6.3248  2.15588E+0003   1.88660E+0001
   6.3268  2.07948E+0003   3.40900E+0001
   6.3288  2.04745E+0003   6.14731E+0001
   6.3308  1.93786E+0003   7.85570E+0001
   6.3328  1.65877E+0003   1.38461E+0002
   6.3348  1.27688E+0003   1.50733E+0002
   6.3368  9.37050E+0002   1.67073E+0002
   6.3388  6.55613E+0002   1.28344E+0002
   6.3408  4.94025E+0002   8.49327E+0001
   6.3428  3.93825E+0002   5.40815E+0001
   6.3448  3.26900E+0002   1.67479E+0001
   6.3468  3.15825E+0002   6.01181E+0000
   6.3488  3.09406E+0002   7.78998E+0000
   6.3508  3.12000E+0002   5.36190E+0000
   6.3528  3.11244E+0002   5.90862E+0000
   6.3548  3.26406E+0002   1.73989E+0001
   6.3567  3.65819E+0002   3.05637E+0001
   6.3587  4.14894E+0002   5.56912E+0001
   6.3607  7.04819E+0002   1.25936E+0002
   6.3627  8.97006E+0002   1.47831E+0002
   6.3647  1.07043E+0003   1.74136E+0002
   6.3667  1.41511E+0003   1.95102E+0002
   6.3687  1.78698E+0003   1.19700E+0002
   6.3707  1.94523E+0003   8.59625E+0001
   6.3727  2.05561E+0003   3.61273E+0001
   6.3747  2.13406E+0003   3.24834E+0001
   6.3767  2.13874E+0003   1.30583E+0001
   6.3787  2.14820E+0003   1.38205E+0001
   6.3807  2.13884E+0003   1.87563E+0001
   6.3827  2.17031E+0003   1.99232E+0001
   6.3847  2.16414E+0003   2.88383E+0001
   6.3867  2.13641E+0003   2.16720E+0001
   6.3887  2.15882E+0003   1.84943E+0001
   6.3907  2.16541E+0003   2.41005E+0001
   6.3926  2.16206E+0003   3.19826E+0001
   6.3946  2.15670E+0003   3.07241E+0001
   6.3966  2.13764E+0003   2.94459E+0001
   6.3986  2.15574E+0003   2.00769E+0001
   6.4006  2.15502E+0003   2.55268E+0001
   6.4026  2.14857E+0003   2.29942E+0001
   6.4046  2.14421E+0003   1.06936E+0001
   6.4066  2.15710E+0003   2.63090E+0001
   6.4086  2.14062E+0003   1.45377E+0001
   6.4106  2.15384E+0003   1.65936E+0001
   6.4126  2.16622E+0003   1.75764E+0001
   6.4146  2.17233E+0003   2.42823E+0001
   6.4166  2.15232E+0003   2.07881E+0001
   6.4186  2.13914E+0003   3.18712E+0001
   6.4206  2.15958E+0003   1.98741E+0001
   6.4226  2.16679E+0003   1.72323E+0001
   6.4246  2.12812E+0003   1.99149E+0001
   6.4265  2.09999E+0003   1.75833E+0001
   6.4285  2.07069E+0003   3.39246E+0001
   6.4305  1.89487E+0003   8.58611E+0001
   6.4325  1.76443E+0003   1.34504E+0002
   6.4345  1.39816E+0003   1.75231E+0002
   6.4365  1.04144E+0003   1.78625E+0002
   6.4385  8.24650E+0002   1.55378E+0002
   6.4405  5.44612E+0002   1.10474E+0002
   6.4425  3.74813E+0002   4.31443E+0001
   6.4445  3.36113E+0002   2.20520E+0001
   6.4465  3.20613E+0002   1.00913E+0001
   6.4485  3.14131E+0002   6.69041E+0000
   6.4505  3.12800E+0002   5.31930E+0000
   6.4525  3.13450E+0002   3.64555E+0000
   6.4545  3.18338E+0002   6.21680E+0000
   6.4565  3.45794E+0002   2.30551E+0001
   6.4585  3.72263E+0002   3.73647E+0001
   6.4605  6.07950E+0002   1.06801E+0002
   6.4624  7.52631E+0002   1.52556E+0002
   6.4644  1.04653E+0003   1.52238E+0002
   6.4664  1.46266E+0003   1.56580E+0002
   6.4684  1.65678E+0003   1.37346E+0002
   6.4704  1.85156E+0003   8.84489E+0001
   6.4724  2.00016E+0003   5.94609E+0001
   6.4744  2.09665E+0003   3.37159E+0001
   6.4764  2.14362E+0003   2.22476E+0001
   6.4784  2.14495E+0003   1.65011E+0001
   6.4804  2.14196E+0003   1.70061E+0001
   6.4824  2.17400E+0003   3.23051E+0001
   6.4844  2.15050E+0003   3.70187E+0001
   6.4864  2.15032E+0003   1.99253E+0001
   6.4884  2.13846E+0003   2.28306E+0001
   6.4904  2.13326E+0003   1.95875E+0001
   6.4924  2.14989E+0003   1.25077E+0001
   6.4944  2.18597E+0003   2.90356E+0001
   6.4963  2.16279E+0003   2.08547E+0001
   6.4983  2.13664E+0003   1.32235E+0001
   6.5003  2.13521E+0003   1.56916E+0001
   6.5023  2.14833E+0003   1.63328E+0001
   6.5043  2.16256E+0003   1.41021E+0001
   6.5063  2.13212E+0003   2.42229E+0001
   6.5083  2.17064E+0003   2.33918E+0001
   6.5103  2.14772E+0003   1.48882E+0001
   6.5123  2.16056E+0003   2.01199E+0001
   6.5143  2.15253E+0003   2.31755E+0001
   6.5163  2.13747E+0003   1.26771E+0001
   6.5183  2.19369E+0003   1.40311E+0001
   6.5203  2.16269E+0003   2.05250E+0001
   6.5223  2.14199E+0003   4.65581E+0001
   6.5243  2.16212E+0003   8.51027E+0000
   6.5263  2.12303E+0003   4.19201E+0001
   6.5283  2.05801E+0003   5.60939E+0001
   6.5303  1.90020E+0003   1.15118E+0002
   6.5322  1.76431E+0003   1.35108E+0002
   6.5342  1.33382E+0003   1.69020E+0002
   6.5362  1.08734E+0003   1.75595E+0002
   6.5382  8.51506E+0002   1.56971E+0002
   6.5402  6.61050E+0002   1.35662E+0002
   6.5422  4.08463E+0002   6.44761E+0001
   6.5442  3.85163E+0002   5.25000E+0001
   6.5462  3.18006E+0002   7.77070E+0000
   6.5482  3.12819E+0002   9.48240E+0000
   6.5502  3.11188E+0002   9.02343E+0000
   6.5522  3.13519E+0002   7.35270E+0000
   6.5542  3.17638E+0002   6.93838E+0000
   6.5562  3.39300E+0002   2.58515E+0001
   6.5582  4.19419E+0002   5.27899E+0001
   6.5602  5.10519E+0002   8.68665E+0001
   6.5622  7.90794E+0002   1.34970E+0002
   6.5642  1.14778E+0003   1.55841E+0002
   6.5661  1.34886E+0003   1.72114E+0002
   6.5681  1.49409E+0003   1.78100E+0002
   6.5701  1.89709E+0003   8.97704E+0001
   6.5721  1.98886E+0003   8.66240E+0001
   6.5741  2.12152E+0003   3.51592E+0001
   6.5761  2.13503E+0003   2.63325E+0001
   6.5781  2.14525E+0003   2.02978E+0001
   6.5801  2.13453E+0003   1.40697E+0001
   6.5821  2.17612E+0003   1.39832E+0001
   6.5841  2.16155E+0003   1.10570E+0001
   6.5861  2.15093E+0003   2.04082E+0001
   6.5881  2.13898E+0003   1.60634E+0001
   6.5901  2.16766E+0003   3.22275E+0001
   6.5921  2.14866E+0003   1.74343E+0001
   6.5941  2.15980E+0003   1.52368E+0001
   6.5961  2.15413E+0003   1.94095E+0001
   6.5981  2.17711E+0003   1.34818E+0001
   6.6001  2.17758E+0003   2.80112E+0001
   6.6020  2.16245E+0003   2.24194E+0001
   6.6040  2.16028E+0003   2.83732E+0001
   6.6060  2.17450E+0003   2.37280E+0001
   6.6080  2.16048E+0003   2.35538E+0001
   6.6100  2.13325E+0003   1.42945E+0001
   6.6120  2.14850E+0003   1.16395E+0001
   6.6140  2.14407E+0003   1.91736E+0001
   6.6160  2.15719E+0003   1.86029E+0001
   6.6180  2.14212E+0003   8.14584E+0000
   6.6200  2.16256E+0003   1.61708E+0001
   6.6220  2.16641E+0003   2.95613E+0001
   6.6240  2.16103E+0003   2.82414E+0001
   6.6260  2.14054E+0003   2.64301E+0001
   6.6280  2.09391E+0003   3.54344E+0001
   6.6300  1.97254E+0003   9.08176E+0001
   6.6320  1.80679E+0003   1.29462E+0002
   6.6340  1.39924E+0003   1.51151E+0002
   6.6359  1.22922E+0003   1.68967E+0002
   6.6379  9.89325E+0002   1.72661E+0002
   6.6399  7.05419E+0002   1.38245E+0002
   6.6419  4.45550E+0002   6.80107E+0001
   6.6439  3.77169E+0002   4.30410E+0001
   6.6459  3.28556E+0002   1.35005E+0001
   6.6479  3.14156E+0002   5.03729E+0000
   6.6499  3.13925E+0002   5.09283E+0000
   6.6519  3.15356E+0002   7.32338E+0000
   6.6539  3.18294E+0002   9.58997E+0000
   6.6559  3.35394E+0002   1.78390E+0001
   6.6579  3.74000E+0002   3.37183E+0001
   6.6599  4.54675E+0002   6.57071E+0001
   6.6619  7.18975E+0002   1.25665E+0002
   6.6639  9.10031E+0002   1.58794E+0002
   6.6659  1.20896E+0003   1.53209E+0002
   6.6679  1.54731E+0003   1.49263E+0002
   6.6699  1.83605E+0003   1.35443E+0002
   6.6718  1.94323E+0003   8.14107E+0001
   6.6738  2.07609E+0003   4.43784E+0001
   6.6758  2.11522E+0003   3.00740E+0001
   6.6778  2.10945E+0003   2.49101E+0001
   6.6798  2.15061E+0003   1.97695E+0001
   6.6818  2.14643E+0003   1.43119E+0001
   6.6838  2.16210E+0003   2.70712E+0001
   6.6858  2.17884E+0003   1.19006E+0001
   6.6878  2.16022E+0003   1.75678E+0001
   6.6898  2.15171E+0003   2.28357E+0001
   6.6918  2.17184E+0003   2.87495E+0001
   6.6938  2.16905E+0003   2.08415E+0001
   6.6958  2.15628E+0003   9.91941E+0000
   6.6978  2.17330E+0003   2.07708E+0001
   6.6998  2.14157E+0003   3.01346E+0001
   6.7018  2.15797E+0003   2.06367E+0001
   6.7038  2.16214E+0003   2.56470E+0001
   6.7057  2.16061E+0003   3.23062E+0001
   6.7077  2.16679E+0003   1.75268E+0001
   6.7097  2.13907E+0003   2.18783E+0001
   6.7117  2.14159E+0003   1.65557E+0001
   6.7137  2.17788E+0003   2.47096E+0001
   6.7157  2.13036E+0003   2.49311E+0001
   6.7177  2.18089E+0003   2.90864E+0001
   6.7197  2.15704E+0003   2.74426E+0001
   6.7217  2.16282E+0003   3.14747E+0001
   6.7237  2.16032E+0003   3.44719E+0001
   6.7257  2.12476E+0003   1.24779E+0001
   6.7277  2.13793E+0003   1.83380E+0001
   6.7297  2.00668E+0003   6.80973E+0001
   6.7317  1.70691E+0003   1.57718E+0002
   6.7337  1.61308E+0003   1.37662E+0002
   6.7357  1.30456E+0003   1.60380E+0002
   6.7377  1.01068E+0003   1.83435E+0002
   6.7397  8.20006E+0002   1.46721E+0002
   6.7416  5.05213E+0002   8.51580E+0001
   6.7436  4.11350E+0002   5.91665E+0001
   6.7456  3.36175E+0002   2.32551E+0001
   6.7476  3.12750E+0002   7.89889E+0000
   6.7496  3.12500E+0002   5.13323E+0000
   6.7516  3.12050E+0002   3.18041E+0000
   6.7536  3.14581E+0002   4.97754E+0000
   6.7556  3.31388E+0002   1.71447E+0001
   6.7576  3.77269E+0002   4.01363E+0001
   6.7596  5.12581E+0002   8.92692E+0001
   6.7616  6.42219E+0002   1.06619E+0002
   6.7636  8.45319E+0002   1.37682E+0002
   6.7656  1.22674E+0003   1.68936E+0002
   6.7676  1.37986E+0003   1.85848E+0002
   6.7696  1.71418E+0003   1.31012E+0002
   6.7716  1.95766E+0003   1.17759E+0002
   6.7736  2.05168E+0003   4.21623E+0001
   6.7755  2.09681E+0003   6.26505E+0001
   6.7775  2.13224E+0003   2.68435E+0001
   6.7795  2.13321E+0003   2.45251E+0001
   6.7815  2.16394E+0003   2.33846E+0001
   6.7835  2.17191E+0003   3.24311E+0001
   6.7855  2.14879E+0003   3.55794E+0001
   6.7875  2.17209E+0003   2.66700E+0001
   6.7895  2.17444E+0003   1.83503E+0001
   6.7915  2.18839E+0003   1.98193E+0001
   6.7935  2.16135E+0003   3.84136E+0001
   6.7955  2.20876E+0003   2.58671E+0001
   6.7975  2.16546E+0003   2.66353E+0001
   6.7995  2.18485E+0003   2.55465E+0001
   6.8015  2.16056E+0003   2.56019E+0001
   6.8035  2.18452E+0003   2.31395E+0001
   6.8055  2.16669E+0003   2.49943E+0001
   6.8075  2.17804E+0003   2.34049E+0001
   6.8095  2.17045E+0003   2.64924E+0001
   6.8114  2.17486E+0003   2.95506E+0001
   6.8134  2.14355E+0003   8.81419E+0000
   6.8154  2.15774E+0003   2.12601E+0001
   6.8174  2.16854E+0003   3.01855E+0001
   6.8194  2.15661E+0003   1.66100E+0001
   6.8214  2.18063E+0003   2.81576E+0001
   6.8234  2.14633E+0003   3.13464E+0001
   6.8254  2.13437E+0003   3.23737E+0001
   6.8274  2.14471E+0003   3.77313E+0001
   6.8294  1.99977E+0003   8.57569E+0001
   6.8314  1.85721E+0003   1.21377E+0002
   6.8334  1.73404E+0003   1.28233E+0002
   6.8354  1.39272E+0003   1.59633E+0002
   6.8374  1.02544E+0003   1.53930E+0002
   6.8394  7.97856E+0002   1.31187E+0002
   6.8414  5.60450E+0002   1.04774E+0002
   6.8434  4.74113E+0002   8.25152E+0001
   6.8453  3.71131E+0002   4.80205E+0001
   6.8473  3.20631E+0002   9.82664E+0000
   6.8493  3.14969E+0002   5.76674E+0000
   6.8513  3.12806E+0002   8.12642E+0000
   6.8533  3.18075E+0002   7.69168E+0000
   6.8553  3.27106E+0002   1.16406E+0001
   6.8573  3.65063E+0002   3.72468E+0001
   6.8593  4.94013E+0002   7.13165E+0001
   6.8613  6.01538E+0002   1.06642E+0002
   6.8633  8.41000E+0002   1.40076E+0002
   6.8653  1.12628E+0003   1.54510E+0002
   6.8673  1.26872E+0003   1.59068E+0002
   6.8693  1.63309E+0003   1.47104E+0002
   6.8713  1.85550E+0003   1.33170E+0002
   6.8733  2.00213E+0003   6.68723E+0001
   6.8753  2.09279E+0003   2.11719E+0001
   6.8773  2.13205E+0003   1.55520E+0001
   6.8793  2.16668E+0003   1.32401E+0001
   6.8812  2.17244E+0003   1.61663E+0001
   6.8832  2.16717E+0003   2.49722E+0001
   6.8852  2.17833E+0003   1.66463E+0001
   6.8872  2.15807E+0003   2.00476E+0001
   6.8892  2.15678E+0003   2.03108E+0001
   6.8912  2.17592E+0003   2.29227E+0001
   6.8932  2.15718E+0003   4.44141E+0001
   6.8952  2.12174E+0003   3.86516E+0001
   6.8972  2.14143E+0003   2.08722E+0001
   6.8992  2.16755E+0003   2.64352E+0001
   6.9012  2.15822E+0003   2.58894E+0001
   6.9032  2.16526E+0003   2.87393E+0001
   6.9052  2.16197E+0003   3.15067E+0001
   6.9072  2.15282E+0003   1.42785E+0001
   6.9092  2.16018E+0003   1.54035E+0001
   6.9112  2.16636E+0003   9.63454E+0000
   6.9132  2.17731E+0003   3.22339E+0001
   6.9152  2.14803E+0003   2.60969E+0001
   6.9171  2.16749E+0003   9.91009E+0000
   6.9191  2.16723E+0003   1.22485E+0001
   6.9211  2.15581E+0003   3.72979E+0001
   6.9231  2.14266E+0003   3.88042E+0001
   6.9251  2.15955E+0003   3.25297E+0001
   6.9271  2.09573E+0003   2.94391E+0001
   6.9291  2.04151E+0003   8.04036E+0001
   6.9311  1.95590E+0003   1.00566E+0002
   6.9331  1.66850E+0003   1.41437E+0002
   6.9351  1.35960E+0003   1.50544E+0002
   6.9371  1.15635E+0003   1.57276E+0002
   6.9391  8.92344E+0002   1.48556E+0002
   6.9411  6.70956E+0002   1.28725E+0002
   6.9431  5.16931E+0002   9.14873E+0001
   6.9451  3.54025E+0002   3.03143E+0001
   6.9471  3.33563E+0002   1.56611E+0001
   6.9491  3.15938E+0002   1.29835E+0001
   6.9510  3.11763E+0002   5.42297E+0000
   6.9530  3.15463E+0002   8.06945E+0000
   6.9550  3.13556E+0002   8.40175E+0000
   6.9570  3.67231E+0002   3.22004E+0001
   6.9590  4.06394E+0002   4.86719E+0001
   6.9610  5.52094E+0002   8.05221E+0001
   6.9630  8.12625E+0002   1.21786E+0002
   6.9650  9.04050E+0002   1.47764E+0002
   6.9670  1.18798E+0003   1.63463E+0002
   6.9690  1.61999E+0003   1.41010E+0002
   6.9710  1.73584E+0003   1.34677E+0002
   6.9730  1.92980E+0003   9.20584E+0001
   6.9750  2.08423E+0003   5.03954E+0001
   6.9770  2.10893E+0003   5.23876E+0001
   6.9790  2.13766E+0003   3.18482E+0001
   6.9810  2.17069E+0003   2.05062E+0001
   6.9830  2.16654E+0003   2.75334E+0001
   6.9850  2.14484E+0003   3.38707E+0001
   6.9869  2.18096E+0003   3.18364E+0001
   6.9889  2.15527E+0003   2.06476E+0001
   6.9909  2.16851E+0003   2.30196E+0001
   6.9929  2.20332E+0003   1.22388E+0001
   6.9949  2.17897E+0003   2.59530E+0001
   6.9969  2.18316E+0003   2.04642E+0001
   6.9989  2.17743E+0003   3.28920E+0001
   7.0009  2.16496E+0003   2.73615E+0001
   7.0029  2.15074E+0003   1.54482E+0001
   7.0049  2.19926E+0003   3.97941E+0001
   7.0069  2.16572E+0003   1.94575E+0001
   7.0089  2.19201E+0003   2.78967E+0001
   7.0109  2.15713E+0003   1.36508E+0001
   7.0129  2.15065E+0003   2.49183E+0001
   7.0149  2.14757E+0003   2.13194E+0001
   7.0169  2.15654E+0003   1.75241E+0001
   7.0189  2.17116E+0003   2.59588E+0001
   7.0208  2.17129E+0003   1.58659E+0001
   7.0228  2.14533E+0003   1.37095E+0001
   7.0248  2.13331E+0003   2.76405E+0001
   7.0268  2.11045E+0003   3.45043E+0001
   7.0288  2.05040E+0003   4.01477E+0001
   7.0308  1.89871E+0003   9.45087E+0001
   7.0328  1.67610E+0003   1.40123E+0002
   7.0348  1.42933E+0003   1.51810E+0002
   7.0368  1.25978E+0003   1.52451E+0002
   7.0388  9.36069E+0002   1.50462E+0002
   7.0408  7.68713E+0002   1.37181E+0002
   7.0428  5.66756E+0002   1.00011E+0002
   7.0448  3.82888E+0002   4.74451E+0001
   7.0468  3.58025E+0002   3.26315E+0001
   7.0488  3.20819E+0002   1.25356E+0001
   7.0508  3.11763E+0002   1.23775E+0001
   7.0528  3.13388E+0002   6.26617E+0000
   7.0548  3.19156E+0002   1.07139E+0001
   7.0567  3.38206E+0002   2.06472E+0001
   7.0587  3.69900E+0002   3.73186E+0001
   7.0607  5.16631E+0002   8.15495E+0001
   7.0627  7.85619E+0002   1.26519E+0002
   7.0647  8.72450E+0002   1.49024E+0002
   7.0667  1.15768E+0003   1.67714E+0002
   7.0687  1.53900E+0003   1.47718E+0002
   7.0707  1.65718E+0003   1.63374E+0002
   7.0727  1.89591E+0003   9.42852E+0001
   7.0747  2.06367E+0003   6.23839E+0001
   7.0767  2.05348E+0003   4.89066E+0001
   7.0787  2.11943E+0003   3.32189E+0001
   7.0807  2.14613E+0003   1.24693E+0001
   7.0827  2.15179E+0003   6.03228E+0001
   7.0847  2.18338E+0003   3.37709E+0001
   7.0867  2.14499E+0003   4.04281E+0001
   7.0887  2.18139E+0003   2.09533E+0001
   7.0906  2.12734E+0003   1.82951E+0001
   7.0926  2.13751E+0003   3.05632E+0001
   7.0946  2.13089E+0003   3.59173E+0001
   7.0966  2.11674E+0003   2.71201E+0001
   7.0986  2.14618E+0003   1.11581E+0001
   7.1006  2.15332E+0003   4.79276E+0001
   7.1026  2.11295E+0003   3.00181E+0001
   7.1046  2.11259E+0003   4.78044E+0001
   7.1066  2.10288E+0003   4.75922E+0001
   7.1086  2.08657E+0003   3.52662E+0001
   7.1106  2.07784E+0003   4.58858E+0001
   7.1126  2.07795E+0003   4.38992E+0001
   7.1146  2.09557E+0003   4.45168E+0001
   7.1166  2.06609E+0003   6.21628E+0001
   7.1186  2.05786E+0003   8.79665E+0001
   7.1206  2.05939E+0003   8.24555E+0001
   7.1226  2.03681E+0003   7.07535E+0001
   7.1246  2.00988E+0003   7.35342E+0001
   7.1265  2.05564E+0003   5.85402E+0001
   7.1285  1.92553E+0003   4.92664E+0001
   7.1305  1.85518E+0003   2.75471E+0001
   7.1325  1.62963E+0003   9.88020E+0001
   7.1345  1.59141E+0003   9.58496E+0001
   7.1365  1.32828E+0003   1.06723E+0002
   7.1385  1.07054E+0003   1.49386E+0002
   7.1405  8.20938E+0002   1.31450E+0002
   7.1425  5.57300E+0002   8.65913E+0001
   7.1445  4.58038E+0002   7.09077E+0001
   7.1465  3.73531E+0002   4.94956E+0001
   7.1485  3.24850E+0002   1.26409E+0001
   7.1505  3.14138E+0002   5.28499E+0000
   7.1525  3.13925E+0002   9.52795E+0000
   7.1545  3.12775E+0002   6.79186E+0000
   7.1565  3.12700E+0002   5.77213E+0000
   7.1585  3.31281E+0002   2.49205E+0001
   7.1604  4.06031E+0002   6.28925E+0001
   7.1624  4.36475E+0002   9.25174E+0001
   7.1644  5.66800E+0002   1.36498E+0002
   7.1664  8.17125E+0002   1.86970E+0002
   7.1684  9.36431E+0002   2.00052E+0002
   7.1704  1.14096E+0003   2.31960E+0002
   7.1724  1.40562E+0003   1.71618E+0002
   7.1744  1.45973E+0003   1.79809E+0002
   7.1764  1.53738E+0003   1.38307E+0002
   7.1784  1.58343E+0003   1.22092E+0002
   7.1804  1.56857E+0003   1.18018E+0002
   7.1824  1.52264E+0003   1.14571E+0002
   7.1844  1.45807E+0003   8.53659E+0001
   7.1864  1.35621E+0003   7.00841E+0001
   7.1884  1.10568E+0003   5.10285E+0001
   7.1904  9.24188E+0002   6.23612E+0001
   7.1924  8.74000E+0002   4.81755E+0001
   7.1944  8.48644E+0002   4.68056E+0001
   7.1963  8.47056E+0002   5.09181E+0001
   7.1983  8.54925E+0002   4.73364E+0001
   7.2003  8.06531E+0002   4.67958E+0001
   7.2023  7.66650E+0002   3.76581E+0001
   7.2043  7.85613E+0002   3.26152E+0001
   7.2063  7.56813E+0002   3.77728E+0001
   7.2083  7.09675E+0002   4.43780E+0001
   7.2103  7.28213E+0002   2.85768E+0001
   7.2123  6.74613E+0002   2.57313E+0001
   7.2143  6.65781E+0002   2.94119E+0001
   7.2163  6.59688E+0002   2.37428E+0001
   7.2183  6.38869E+0002   3.06476E+0001
   7.2203  6.25081E+0002   2.88117E+0001
   7.2223  6.43144E+0002   2.02233E+0001
   7.2243  5.93288E+0002   2.56843E+0001
   7.2263  5.91975E+0002   2.44646E+0001
   7.2283  5.62862E+0002   3.98823E+0001
   7.2302  5.57713E+0002   2.72776E+0001
   7.2322  5.68150E+0002   2.89222E+0001
   7.2342  5.48438E+0002   3.49948E+0001
   7.2362  5.22594E+0002   4.67941E+0001
   7.2382  5.14888E+0002   4.17931E+0001
   7.2402  4.76269E+0002   3.38690E+0001
   7.2422  4.33094E+0002   1.55903E+0001
   7.2442  4.17606E+0002   1.35223E+0001
   7.2462  3.53306E+0002   1.51288E+0001
   7.2482  3.23938E+0002   9.81331E+0000
   7.2502  3.19944E+0002   9.55736E+0000
   7.2522  3.16444E+0002   8.80649E+0000
   7.2542  3.15594E+0002   9.93296E+0000
   7.2562  3.15200E+0002   5.49227E+0000
   7.2582  3.15113E+0002   4.48579E+0000
   7.2602  3.15719E+0002   7.80687E+0000
   7.2622  3.16731E+0002   8.10596E+0000
   7.2642  3.15138E+0002   7.72325E+0000
   7.2661  3.14638E+0002   8.54217E+0000
   7.2681  3.15306E+0002   8.76285E+0000
   7.2701  3.17319E+0002   1.14774E+0001
   7.2721  3.16956E+0002   5.04399E+0000
   7.2741  3.17819E+0002   6.94377E+0000
   7.2761  3.17569E+0002   6.96385E+0000
   7.2781  3.20488E+0002   6.89655E+0000
   7.2801  3.19031E+0002   5.63696E+0000
   7.2821  3.14806E+0002   2.80824E+0000
   7.2841  3.18150E+0002   5.23784E+0000
   7.2861  3.14881E+0002   4.25731E+0000
   7.2881  3.14575E+0002   4.70684E+0000
   7.2901  3.14331E+0002   7.01010E+0000
   7.2921  3.11381E+0002   3.84914E+0000
   7.2941  3.12713E+0002   1.06561E+0001
   7.2961  3.12513E+0002   7.04538E+0000
   7.3000  3.12613E+0002   5.25902E+0000
