# Supplementary material for: A radial calibration window for analytical ultracentrifugation
Source: PLoS One. 2018 Jul 30;13(7):e0201529. doi: 10.1371/journal.pone.0201529 (PMC6066226; doi:10.1371/journal.pone.0201529)
Supplement: S1 Dataset — (ZIP) [file pone.0201529.s001.zip › FDSscans/A00007.FI2]

7/30/2015 7:40:47 PM:  Voltage: 2150 Gain: 8 Range: 4
F 2 20.1 50000 0001461 1.9147E10 488 165
   5.6029  3.10888E+0002   9.44774E+0000
   5.6049  3.12906E+0002   5.43898E+0000
   5.6069  3.12269E+0002   8.12859E+0000
   5.6089  3.09656E+0002   5.39241E+0000
   5.6109  3.10981E+0002   8.87459E+0000
   5.6129  3.12369E+0002   3.22533E+0000
   5.6149  3.11381E+0002   7.54426E+0000
   5.6169  3.10950E+0002   7.24793E+0000
   5.6189  3.11913E+0002   2.87095E+0000
   5.6209  3.11456E+0002   7.78993E+0000
   5.6228  3.10569E+0002   9.61680E+0000
   5.6248  3.11713E+0002   7.23480E+0000
   5.6268  3.10906E+0002   3.71685E+0000
   5.6288  3.12988E+0002   4.23318E+0000
   5.6308  3.12288E+0002   8.66645E+0000
   5.6328  3.12575E+0002   5.84866E+0000
   5.6348  3.13556E+0002   5.44191E+0000
   5.6368  3.11275E+0002   5.40526E+0000
   5.6388  3.12013E+0002   8.34909E+0000
   5.6408  3.11056E+0002   3.60390E+0000
   5.6428  3.11894E+0002   4.34338E+0000
   5.6448  3.10419E+0002   7.04545E+0000
   5.6468  3.10931E+0002   8.55725E+0000
   5.6488  3.12556E+0002   9.76367E+0000
   5.6508  3.10131E+0002   4.75884E+0000
   5.6528  3.11863E+0002   4.15013E+0000
   5.6548  3.11488E+0002   1.46703E+0001
   5.6567  3.12981E+0002   7.37536E+0000
   5.6587  3.13025E+0002   4.78272E+0000
   5.6607  3.13000E+0002   3.88491E+0000
   5.6627  3.12375E+0002   7.07191E+0000
   5.6647  3.11825E+0002   6.19652E+0000
   5.6667  3.10775E+0002   5.49790E+0000
   5.6687  3.10850E+0002   1.26241E+0001
   5.6707  3.12275E+0002   9.19752E+0000
   5.6727  3.13300E+0002   4.86415E+0000
   5.6747  3.11469E+0002   3.85312E+0000
   5.6767  3.12075E+0002   2.77297E+0000
   5.6787  3.10450E+0002   6.77458E+0000
   5.6807  3.10088E+0002   7.43790E+0000
   5.6827  3.10963E+0002   5.51644E+0000
   5.6847  3.09788E+0002   7.46357E+0000
   5.6867  3.11194E+0002   1.03100E+0001
   5.6887  3.13350E+0002   1.39035E+0001
   5.6907  3.12769E+0002   8.50237E+0000
   5.6926  3.10575E+0002   5.72642E+0000
   5.6946  3.13388E+0002   4.57136E+0000
   5.6966  3.13750E+0002   4.31190E+0000
   5.6986  3.11169E+0002   9.87979E+0000
   5.7006  3.09950E+0002   5.80065E+0000
   5.7026  3.11794E+0002   5.33584E+0000
   5.7046  3.10669E+0002   1.37084E+0001
   5.7066  3.11500E+0002   6.17576E+0000
   5.7086  3.11606E+0002   2.81846E+0000
   5.7106  3.10588E+0002   2.05173E+0001
   5.7126  3.14113E+0002   7.57511E+0000
   5.7146  3.12263E+0002   5.04416E+0000
   5.7166  3.12119E+0002   8.47656E+0000
   5.7186  3.11025E+0002   3.76721E+0000
   5.7206  3.09813E+0002   8.02978E+0000
   5.7226  3.14019E+0002   1.09903E+0001
   5.7246  3.12675E+0002   2.84506E+0000
   5.7265  3.12144E+0002   2.91429E+0000
   5.7285  3.13325E+0002   6.38763E+0000
   5.7305  3.12131E+0002   6.04413E+0000
   5.7325  3.09513E+0002   5.15653E+0000
   5.7345  3.11419E+0002   1.39713E+0001
   5.7365  3.10588E+0002   3.83273E+0000
   5.7385  3.11375E+0002   3.24913E+0000
   5.7405  3.09494E+0002   3.08342E+0000
   5.7425  3.09419E+0002   6.47000E+0000
   5.7445  3.09425E+0002   1.06011E+0001
   5.7465  3.16913E+0002   7.16623E+0000
   5.7485  3.16419E+0002   4.12200E+0000
   5.7505  3.14513E+0002   1.35308E+0001
   5.7525  3.24906E+0002   1.36308E+0001
   5.7545  3.27350E+0002   1.39973E+0001
   5.7565  3.17244E+0002   6.51704E+0000
   5.7585  3.16475E+0002   3.71879E+0000
   5.7605  3.12569E+0002   8.22239E+0000
   5.7624  3.17950E+0002   6.81267E+0000
   5.7644  3.15725E+0002   9.71799E+0000
   5.7664  3.15238E+0002   6.98041E+0000
   5.7684  3.15856E+0002   9.03372E+0000
   5.7704  3.14725E+0002   5.33942E+0000
   5.7724  3.16694E+0002   7.27100E+0000
   5.7744  3.15431E+0002   9.35255E+0000
   5.7764  3.16400E+0002   9.11606E+0000
   5.7784  3.14688E+0002   6.16582E+0000
   5.7804  3.15319E+0002   4.02922E+0000
   5.7824  3.13250E+0002   1.21491E+0001
   5.7844  3.13075E+0002   9.29513E+0000
   5.7864  3.11581E+0002   4.35441E+0000
   5.7884  3.12394E+0002   6.44719E+0000
   5.7904  3.13356E+0002   7.87460E+0000
   5.7924  3.12619E+0002   6.11951E+0000
   5.7944  3.14694E+0002   8.66299E+0000
   5.7963  3.15744E+0002   8.31433E+0000
   5.7983  3.12838E+0002   6.10439E+0000
   5.8003  3.15513E+0002   6.12983E+0000
   5.8023  3.12019E+0002   1.29476E+0001
   5.8043  3.13569E+0002   4.17556E+0000
   5.8063  3.12219E+0002   9.68509E+0000
   5.8083  3.14425E+0002   6.79793E+0000
   5.8103  3.11963E+0002   3.52329E+0000
   5.8123  3.14219E+0002   7.97047E+0000
   5.8143  3.13163E+0002   7.67079E+0000
   5.8163  3.14900E+0002   4.00187E+0000
   5.8183  3.13769E+0002   7.71866E+0000
   5.8203  3.16481E+0002   4.99946E+0000
   5.8223  3.13650E+0002   4.74684E+0000
   5.8243  3.10513E+0002   5.60199E+0000
   5.8263  3.13006E+0002   4.86274E+0000
   5.8283  3.12788E+0002   6.38591E+0000
   5.8303  3.15300E+0002   7.72997E+0000
   5.8322  3.11063E+0002   5.34660E+0000
   5.8342  3.12213E+0002   2.49947E+0000
   5.8362  3.14688E+0002   1.16548E+0001
   5.8382  3.11588E+0002   6.08850E+0000
   5.8402  3.12031E+0002   7.54853E+0000
   5.8422  3.12400E+0002   5.97620E+0000
   5.8442  3.13206E+0002   1.06320E+0001
   5.8462  3.12050E+0002   8.93280E+0000
   5.8482  3.11356E+0002   3.26065E+0000
   5.8502  3.10488E+0002   1.32804E+0001
   5.8522  3.11769E+0002   5.13812E+0000
   5.8542  3.12463E+0002   4.35242E+0000
   5.8562  3.12681E+0002   7.06361E+0000
   5.8582  3.11019E+0002   9.32153E+0000
   5.8602  3.09144E+0002   7.77612E+0000
   5.8622  3.10094E+0002   3.26649E+0000
   5.8642  3.12675E+0002   6.12020E+0000
   5.8662  3.11406E+0002   3.89310E+0000
   5.8681  3.12238E+0002   7.22417E+0000
   5.8701  3.11206E+0002   3.73379E+0000
   5.8721  3.12194E+0002   4.19419E+0000
   5.8741  3.11144E+0002   9.93255E+0000
   5.8761  3.13094E+0002   4.21159E+0000
   5.8781  3.11700E+0002   8.67972E+0000
   5.8801  3.09456E+0002   1.00731E+0001
   5.8821  3.14681E+0002   9.01843E+0000
   5.8841  3.12988E+0002   4.63113E+0000
   5.8861  3.16438E+0002   8.61633E+0000
   5.8881  3.15731E+0002   6.06478E+0000
   5.8901  3.21100E+0002   1.26508E+0001
   5.8921  3.21113E+0002   1.49309E+0001
   5.8941  3.24819E+0002   1.20181E+0001
   5.8961  3.30250E+0002   2.12090E+0001
   5.8981  3.26975E+0002   1.50996E+0001
   5.9001  3.25988E+0002   2.08546E+0001
   5.9020  3.26169E+0002   1.71014E+0001
   5.9040  3.21863E+0002   8.68856E+0000
   5.9060  3.19019E+0002   8.88726E+0000
   5.9080  3.17206E+0002   7.13100E+0000
   5.9100  3.11456E+0002   7.38262E+0000
   5.9120  3.15056E+0002   3.74341E+0000
   5.9140  3.18106E+0002   9.56321E+0000
   5.9160  3.18750E+0002   9.65155E+0000
   5.9180  3.22725E+0002   6.32154E+0000
   5.9200  3.24963E+0002   5.60456E+0000
   5.9220  3.28394E+0002   1.36661E+0001
   5.9240  3.40056E+0002   1.22063E+0001
   5.9260  4.03038E+0002   1.03568E+0001
   5.9280  5.64444E+0002   2.23189E+0001
   5.9300  6.98563E+0002   5.28500E+0001
   5.9320  9.31938E+0002   1.27089E+0002
   5.9340  1.10884E+0003   2.06454E+0002
   5.9360  9.54038E+0002   1.88801E+0002
   5.9379  7.03419E+0002   1.71382E+0002
   5.9399  4.85194E+0002   9.77484E+0001
   5.9419  3.38638E+0002   2.76282E+0001
   5.9439  3.17713E+0002   6.80201E+0000
   5.9459  3.14944E+0002   4.62878E+0000
   5.9479  3.11831E+0002   5.63829E+0000
   5.9499  3.12269E+0002   6.55717E+0000
   5.9519  3.13919E+0002   4.80777E+0000
   5.9539  3.20181E+0002   8.24566E+0000
   5.9559  3.45800E+0002   2.28038E+0001
   5.9579  3.73250E+0002   4.13807E+0001
   5.9599  5.66106E+0002   1.15853E+0002
   5.9619  8.08925E+0002   1.61486E+0002
   5.9639  1.28339E+0003   1.78632E+0002
   5.9659  1.61201E+0003   1.86227E+0002
   5.9679  1.88344E+0003   1.29948E+0002
   5.9699  2.04619E+0003   4.78620E+0001
   5.9718  2.10773E+0003   2.63246E+0001
   5.9738  2.11210E+0003   2.08427E+0001
   5.9758  2.14148E+0003   2.25919E+0001
   5.9778  2.17472E+0003   3.29614E+0001
   5.9798  2.16451E+0003   2.84431E+0001
   5.9818  2.15244E+0003   1.38098E+0001
   5.9838  2.17255E+0003   4.22670E+0001
   5.9858  2.14648E+0003   1.88645E+0001
   5.9878  2.13533E+0003   1.58345E+0001
   5.9898  2.16686E+0003   2.19546E+0001
   5.9918  2.16111E+0003   2.65343E+0001
   5.9938  2.16363E+0003   2.34005E+0001
   5.9958  2.14776E+0003   2.61163E+0001
   5.9978  2.15973E+0003   3.80322E+0001
   5.9998  2.16922E+0003   2.38317E+0001
   6.0018  2.14773E+0003   2.98818E+0001
   6.0038  2.14499E+0003   1.96377E+0001
   6.0058  2.16470E+0003   2.70774E+0001
   6.0077  2.14769E+0003   2.09728E+0001
   6.0097  2.14130E+0003   2.52435E+0001
   6.0117  2.12057E+0003   2.38073E+0001
   6.0137  2.15949E+0003   1.76167E+0001
   6.0157  2.11857E+0003   2.36903E+0001
   6.0177  2.15619E+0003   1.52224E+0001
   6.0197  2.15586E+0003   2.79329E+0001
   6.0217  2.12677E+0003   2.62405E+0001
   6.0237  2.11704E+0003   1.50995E+0001
   6.0257  2.14559E+0003   1.11761E+0001
   6.0277  2.09479E+0003   3.42537E+0001
   6.0297  1.95496E+0003   5.87284E+0001
   6.0317  1.81171E+0003   1.17983E+0002
   6.0337  1.44724E+0003   1.60995E+0002
   6.0357  1.05683E+0003   1.83629E+0002
   6.0377  7.39031E+0002   1.56742E+0002
   6.0397  5.38069E+0002   1.13582E+0002
   6.0416  3.94031E+0002   5.97143E+0001
   6.0436  3.22000E+0002   9.22808E+0000
   6.0456  3.13125E+0002   7.31210E+0000
   6.0476  3.14144E+0002   7.52699E+0000
   6.0496  3.12281E+0002   4.58744E+0000
   6.0516  3.11463E+0002   5.21499E+0000
   6.0536  3.17538E+0002   1.43517E+0001
   6.0556  3.37288E+0002   2.17657E+0001
   6.0576  3.67606E+0002   3.98285E+0001
   6.0596  5.07650E+0002   9.41503E+0001
   6.0616  8.36819E+0002   1.71664E+0002
   6.0636  9.64269E+0002   1.76454E+0002
   6.0656  1.37331E+0003   1.72553E+0002
   6.0676  1.82874E+0003   1.21484E+0002
   6.0696  1.94778E+0003   1.13573E+0002
   6.0716  2.03967E+0003   4.58518E+0001
   6.0736  2.11091E+0003   3.26236E+0001
   6.0756  2.12406E+0003   2.07585E+0001
   6.0775  2.14264E+0003   3.39461E+0001
   6.0795  2.13561E+0003   2.32313E+0001
   6.0815  2.12242E+0003   2.97924E+0001
   6.0835  2.14719E+0003   1.53284E+0001
   6.0855  2.17934E+0003   2.19408E+0001
   6.0875  2.14133E+0003   2.66292E+0001
   6.0895  2.13778E+0003   7.56369E+0000
   6.0915  2.16114E+0003   2.85900E+0001
   6.0935  2.14343E+0003   2.52967E+0001
   6.0955  2.15468E+0003   2.71614E+0001
   6.0975  2.12932E+0003   2.31851E+0001
   6.0995  2.14288E+0003   3.75617E+0001
   6.1015  2.15737E+0003   2.63349E+0001
   6.1035  2.16051E+0003   3.07403E+0001
   6.1055  2.13018E+0003   1.20796E+0001
   6.1075  2.15490E+0003   1.50747E+0001
   6.1095  2.12947E+0003   1.45156E+0001
   6.1114  2.13088E+0003   2.93388E+0001
   6.1134  2.16336E+0003   1.55953E+0001
   6.1154  2.12813E+0003   2.31211E+0001
   6.1174  2.16466E+0003   1.48861E+0001
   6.1194  2.14258E+0003   3.00882E+0001
   6.1214  2.13788E+0003   1.68091E+0001
   6.1234  2.14837E+0003   2.00877E+0001
   6.1254  2.13387E+0003   2.14684E+0001
   6.1274  2.11246E+0003   2.30980E+0001
   6.1294  1.93609E+0003   9.27787E+0001
   6.1314  1.75379E+0003   1.49378E+0002
   6.1334  1.56023E+0003   1.75434E+0002
   6.1354  1.17874E+0003   1.89332E+0002
   6.1374  8.96194E+0002   1.61819E+0002
   6.1394  6.67763E+0002   1.42272E+0002
   6.1414  3.77113E+0002   4.97890E+0001
   6.1434  3.26613E+0002   1.89810E+0001
   6.1454  3.16744E+0002   1.10248E+0001
   6.1473  3.14488E+0002   4.89079E+0000
   6.1493  3.12769E+0002   3.91411E+0000
   6.1513  3.14013E+0002   2.77576E+0000
   6.1533  3.13506E+0002   7.52446E+0000
   6.1553  3.24644E+0002   1.55743E+0001
   6.1573  4.21075E+0002   6.17044E+0001
   6.1593  5.42506E+0002   9.26636E+0001
   6.1613  6.70844E+0002   1.34417E+0002
   6.1633  1.08449E+0003   1.74022E+0002
   6.1653  1.53563E+0003   1.55607E+0002
   6.1673  1.71172E+0003   1.60564E+0002
   6.1693  1.90358E+0003   7.90850E+0001
   6.1713  2.04441E+0003   6.65731E+0001
   6.1733  2.09591E+0003   2.89574E+0001
   6.1753  2.13423E+0003   4.00955E+0001
   6.1773  2.14343E+0003   3.62068E+0001
   6.1793  2.14603E+0003   2.21175E+0001
   6.1812  2.15319E+0003   2.46883E+0001
   6.1832  2.15788E+0003   2.52341E+0001
   6.1852  2.13792E+0003   2.16575E+0001
   6.1872  2.14549E+0003   1.98869E+0001
   6.1892  2.16212E+0003   4.33354E+0001
   6.1912  2.15686E+0003   1.37925E+0001
   6.1932  2.12708E+0003   2.05848E+0001
   6.1952  2.14765E+0003   1.01874E+0001
   6.1972  2.16815E+0003   3.08097E+0001
   6.1992  2.15871E+0003   1.49837E+0001
   6.2012  2.16105E+0003   3.04573E+0001
   6.2032  2.18352E+0003   1.79939E+0001
   6.2052  2.16098E+0003   1.37738E+0001
   6.2072  2.19429E+0003   2.19300E+0001
   6.2092  2.14566E+0003   1.23807E+0001
   6.2112  2.16081E+0003   2.22954E+0001
   6.2132  2.15552E+0003   2.27358E+0001
   6.2152  2.14643E+0003   2.00401E+0001
   6.2171  2.16054E+0003   2.47253E+0001
   6.2191  2.15556E+0003   1.84004E+0001
   6.2211  2.14165E+0003   2.77550E+0001
   6.2231  2.12438E+0003   1.45884E+0001
   6.2251  2.10806E+0003   1.76431E+0001
   6.2271  2.07932E+0003   4.01110E+0001
   6.2291  2.00866E+0003   8.20689E+0001
   6.2311  1.92819E+0003   1.03385E+0002
   6.2331  1.60228E+0003   1.58587E+0002
   6.2351  1.26023E+0003   1.81566E+0002
   6.2371  9.19481E+0002   1.51659E+0002
   6.2391  6.65900E+0002   1.34457E+0002
   6.2411  5.13231E+0002   1.01313E+0002
   6.2431  3.56544E+0002   4.19309E+0001
   6.2451  3.16869E+0002   1.31215E+0001
   6.2471  3.12731E+0002   6.60636E+0000
   6.2491  3.12519E+0002   3.88711E+0000
   6.2510  3.12531E+0002   4.58520E+0000
   6.2530  3.14644E+0002   7.35540E+0000
   6.2550  3.17525E+0002   1.85357E+0001
   6.2570  3.71644E+0002   4.41311E+0001
   6.2590  5.30231E+0002   8.49771E+0001
   6.2610  6.51556E+0002   1.13857E+0002
   6.2630  8.86113E+0002   1.52074E+0002
   6.2650  1.20703E+0003   1.84083E+0002
   6.2670  1.61295E+0003   1.66187E+0002
   6.2690  1.87218E+0003   1.19937E+0002
   6.2710  2.02240E+0003   4.59327E+0001
   6.2730  2.08556E+0003   2.74845E+0001
   6.2750  2.10443E+0003   1.22235E+0001
   6.2770  2.14211E+0003   1.52944E+0001
   6.2790  2.19586E+0003   4.28686E+0001
   6.2810  2.14509E+0003   2.15509E+0001
   6.2830  2.15513E+0003   1.55144E+0001
   6.2850  2.14226E+0003   2.23276E+0001
   6.2869  2.14049E+0003   1.75664E+0001
   6.2889  2.16682E+0003   2.82597E+0001
   6.2909  2.15666E+0003   1.70174E+0001
   6.2929  2.16354E+0003   3.78147E+0001
   6.2949  2.15451E+0003   3.54453E+0001
   6.2969  2.16263E+0003   2.11663E+0001
   6.2989  2.17946E+0003   2.60688E+0001
   6.3009  2.14286E+0003   2.71191E+0001
   6.3029  2.14732E+0003   2.08023E+0001
   6.3049  2.15084E+0003   1.58470E+0001
   6.3069  2.17873E+0003   2.20612E+0001
   6.3089  2.16077E+0003   2.08771E+0001
   6.3109  2.13455E+0003   3.38430E+0001
   6.3129  2.15652E+0003   2.09603E+0001
   6.3149  2.15885E+0003   1.80955E+0001
   6.3169  2.15417E+0003   2.57335E+0001
   6.3189  2.14939E+0003   1.97402E+0001
   6.3208  2.14424E+0003   3.13433E+0001
   6.3228  2.14713E+0003   3.00286E+0001
   6.3248  2.16004E+0003   1.41966E+0001
   6.3268  2.10006E+0003   2.28158E+0001
   6.3288  2.05127E+0003   7.06282E+0001
   6.3308  1.89986E+0003   1.04038E+0002
   6.3328  1.61939E+0003   1.47616E+0002
   6.3348  1.21506E+0003   1.81005E+0002
   6.3368  1.10348E+0003   1.79014E+0002
   6.3388  7.17763E+0002   1.43489E+0002
   6.3408  4.95638E+0002   8.81263E+0001
   6.3428  3.99744E+0002   6.25933E+0001
   6.3448  3.21906E+0002   1.39142E+0001
   6.3468  3.18888E+0002   1.31949E+0001
   6.3488  3.09513E+0002   6.43660E+0000
   6.3508  3.11425E+0002   3.78509E+0000
   6.3528  3.12181E+0002   5.78216E+0000
   6.3548  3.27956E+0002   1.24739E+0001
   6.3567  3.64163E+0002   3.48844E+0001
   6.3587  4.08363E+0002   5.14093E+0001
   6.3607  6.35663E+0002   1.08953E+0002
   6.3627  9.75038E+0002   1.57683E+0002
   6.3647  1.17410E+0003   1.76166E+0002
   6.3667  1.46976E+0003   1.89918E+0002
   6.3687  1.84052E+0003   1.13004E+0002
   6.3707  1.91331E+0003   1.02736E+0002
   6.3727  2.07368E+0003   4.04283E+0001
   6.3747  2.11073E+0003   3.78082E+0001
   6.3767  2.13142E+0003   2.34340E+0001
   6.3787  2.12446E+0003   2.73474E+0001
   6.3807  2.14803E+0003   3.39523E+0001
   6.3827  2.13921E+0003   2.04849E+0001
   6.3847  2.14019E+0003   2.17224E+0001
   6.3867  2.15979E+0003   2.84822E+0001
   6.3887  2.13414E+0003   2.11559E+0001
   6.3907  2.17241E+0003   1.69632E+0001
   6.3926  2.13797E+0003   3.30492E+0001
   6.3946  2.12853E+0003   1.06205E+0001
   6.3966  2.15389E+0003   2.22252E+0001
   6.3986  2.16614E+0003   2.62260E+0001
   6.4006  2.13576E+0003   1.81900E+0001
   6.4026  2.12441E+0003   2.38813E+0001
   6.4046  2.14048E+0003   1.62059E+0001
   6.4066  2.18310E+0003   2.66127E+0001
   6.4086  2.18271E+0003   1.13198E+0001
   6.4106  2.13146E+0003   2.33745E+0001
   6.4126  2.15514E+0003   1.17655E+0001
   6.4146  2.15557E+0003   1.61426E+0001
   6.4166  2.15577E+0003   2.15084E+0001
   6.4186  2.15798E+0003   1.44562E+0001
   6.4206  2.15459E+0003   2.78536E+0001
   6.4226  2.17476E+0003   1.43614E+0001
   6.4246  2.14408E+0003   2.77867E+0001
   6.4265  2.09171E+0003   1.66289E+0001
   6.4285  2.06707E+0003   4.92105E+0001
   6.4305  1.92616E+0003   9.08176E+0001
   6.4325  1.58973E+0003   1.62109E+0002
   6.4345  1.40591E+0003   1.65008E+0002
   6.4365  1.15035E+0003   1.86546E+0002
   6.4385  7.45294E+0002   1.57384E+0002
   6.4405  6.00163E+0002   1.14176E+0002
   6.4425  4.16519E+0002   6.27429E+0001
   6.4445  3.35588E+0002   2.22972E+0001
   6.4465  3.16206E+0002   7.63045E+0000
   6.4485  3.12600E+0002   6.78823E+0000
   6.4505  3.11963E+0002   3.70622E+0000
   6.4525  3.11288E+0002   6.12167E+0000
   6.4545  3.13781E+0002   1.85599E+0001
   6.4565  3.44513E+0002   2.48486E+0001
   6.4585  3.84219E+0002   4.69537E+0001
   6.4605  5.42231E+0002   9.14441E+0001
   6.4624  7.96044E+0002   1.32078E+0002
   6.4644  1.08923E+0003   1.67340E+0002
   6.4664  1.36999E+0003   1.57361E+0002
   6.4684  1.74937E+0003   1.29159E+0002
   6.4704  1.88026E+0003   1.08360E+0002
   6.4724  2.05881E+0003   4.78034E+0001
   6.4744  2.09026E+0003   2.14854E+0001
   6.4764  2.13485E+0003   2.58622E+0001
   6.4784  2.13524E+0003   3.27297E+0001
   6.4804  2.15910E+0003   1.86166E+0001
   6.4824  2.15805E+0003   2.42211E+0001
   6.4844  2.17828E+0003   2.75648E+0001
   6.4864  2.13519E+0003   1.78119E+0001
   6.4884  2.18099E+0003   1.87280E+0001
   6.4904  2.17462E+0003   3.53116E+0001
   6.4924  2.16343E+0003   2.10866E+0001
   6.4944  2.16216E+0003   2.35969E+0001
   6.4963  2.15956E+0003   2.16962E+0001
   6.4983  2.14353E+0003   8.15242E+0000
   6.5003  2.13261E+0003   3.65194E+0001
   6.5023  2.10476E+0003   2.08832E+0001
   6.5043  2.16210E+0003   1.53314E+0001
   6.5063  2.15232E+0003   2.97015E+0001
   6.5083  2.16551E+0003   1.20285E+0001
   6.5103  2.16026E+0003   1.70664E+0001
   6.5123  2.12202E+0003   1.76856E+0001
   6.5143  2.16284E+0003   1.99123E+0001
   6.5163  2.12706E+0003   2.21499E+0001
   6.5183  2.14643E+0003   1.81229E+0001
   6.5203  2.15339E+0003   1.09878E+0001
   6.5223  2.14648E+0003   2.89832E+0001
   6.5243  2.14678E+0003   1.36814E+0001
   6.5263  2.09518E+0003   2.56298E+0001
   6.5283  2.07237E+0003   7.81006E+0001
   6.5303  1.88189E+0003   1.06484E+0002
   6.5322  1.71037E+0003   1.39517E+0002
   6.5342  1.45663E+0003   1.56205E+0002
   6.5362  1.06806E+0003   1.62447E+0002
   6.5382  9.13969E+0002   1.51676E+0002
   6.5402  5.97894E+0002   1.21385E+0002
   6.5422  4.46194E+0002   7.78985E+0001
   6.5442  3.50563E+0002   2.96807E+0001
   6.5462  3.21813E+0002   1.26410E+0001
   6.5482  3.12981E+0002   4.28321E+0000
   6.5502  3.13213E+0002   4.13731E+0000
   6.5522  3.12456E+0002   7.77612E+0000
   6.5542  3.20963E+0002   1.08987E+0001
   6.5562  3.37169E+0002   1.55022E+0001
   6.5582  3.98675E+0002   4.97062E+0001
   6.5602  5.54744E+0002   9.76453E+0001
   6.5622  7.84350E+0002   1.22000E+0002
   6.5642  9.85581E+0002   1.83763E+0002
   6.5661  1.38561E+0003   1.95327E+0002
   6.5681  1.52813E+0003   1.61026E+0002
   6.5701  1.77122E+0003   1.28078E+0002
   6.5721  2.00863E+0003   5.44296E+0001
   6.5741  2.05459E+0003   3.11042E+0001
   6.5761  2.13653E+0003   1.44237E+0001
   6.5781  2.13379E+0003   3.05990E+0001
   6.5801  2.16573E+0003   1.49098E+0001
   6.5821  2.13642E+0003   2.95717E+0001
   6.5841  2.16001E+0003   3.20837E+0001
   6.5861  2.14937E+0003   2.32485E+0001
   6.5881  2.14376E+0003   1.51500E+0001
   6.5901  2.14494E+0003   1.34272E+0001
   6.5921  2.15559E+0003   3.00457E+0001
   6.5941  2.19368E+0003   1.14815E+0001
   6.5961  2.14641E+0003   3.05993E+0001
   6.5981  2.14069E+0003   2.46264E+0001
   6.6001  2.14652E+0003   2.88291E+0001
   6.6020  2.19086E+0003   2.62062E+0001
   6.6040  2.15146E+0003   2.99600E+0001
   6.6060  2.18029E+0003   1.75746E+0001
   6.6080  2.17474E+0003   3.84463E+0001
   6.6100  2.15398E+0003   2.28334E+0001
   6.6120  2.17367E+0003   1.18393E+0001
   6.6140  2.12493E+0003   2.52252E+0001
   6.6160  2.15955E+0003   1.55346E+0001
   6.6180  2.15665E+0003   1.30611E+0001
   6.6200  2.13960E+0003   1.50642E+0001
   6.6220  2.12619E+0003   2.83643E+0001
   6.6240  2.16932E+0003   2.09226E+0001
   6.6260  2.14284E+0003   2.60086E+0001
   6.6280  2.08027E+0003   5.47860E+0001
   6.6300  1.95871E+0003   1.14362E+0002
   6.6320  1.84903E+0003   1.22020E+0002
   6.6340  1.45438E+0003   1.42129E+0002
   6.6359  1.01223E+0003   1.47737E+0002
   6.6379  9.51813E+0002   1.48395E+0002
   6.6399  6.47863E+0002   1.15137E+0002
   6.6419  4.69975E+0002   8.06302E+0001
   6.6439  3.78469E+0002   3.82068E+0001
   6.6459  3.25731E+0002   1.33399E+0001
   6.6479  3.15050E+0002   1.61555E+0001
   6.6499  3.12488E+0002   8.48910E+0000
   6.6519  3.12763E+0002   3.60778E+0000
   6.6539  3.18481E+0002   1.06306E+0001
   6.6559  3.30950E+0002   1.99253E+0001
   6.6579  3.80350E+0002   3.72647E+0001
   6.6599  4.84131E+0002   7.72878E+0001
   6.6619  6.71925E+0002   1.14131E+0002
   6.6639  9.65375E+0002   1.59981E+0002
   6.6659  1.13504E+0003   1.76427E+0002
   6.6679  1.36684E+0003   1.77985E+0002
   6.6699  1.82941E+0003   1.09587E+0002
   6.6718  1.92122E+0003   8.01726E+0001
   6.6738  2.06676E+0003   4.03612E+0001
   6.6758  2.10303E+0003   2.65828E+0001
   6.6778  2.12385E+0003   2.39348E+0001
   6.6798  2.17309E+0003   2.02134E+0001
   6.6818  2.17543E+0003   1.81088E+0001
   6.6838  2.14581E+0003   2.70037E+0001
   6.6858  2.18535E+0003   2.41540E+0001
   6.6878  2.14580E+0003   3.13651E+0001
   6.6898  2.15839E+0003   2.78016E+0001
   6.6918  2.14307E+0003   1.67662E+0001
   6.6938  2.16157E+0003   2.49510E+0001
   6.6958  2.19352E+0003   2.88844E+0001
   6.6978  2.17438E+0003   1.92500E+0001
   6.6998  2.14011E+0003   1.43724E+0001
   6.7018  2.15933E+0003   3.03162E+0001
   6.7038  2.15253E+0003   1.57366E+0001
   6.7057  2.17031E+0003   1.84828E+0001
   6.7077  2.18587E+0003   2.70710E+0001
   6.7097  2.16612E+0003   1.92061E+0001
   6.7117  2.15623E+0003   1.54332E+0001
   6.7137  2.18320E+0003   1.57012E+0001
   6.7157  2.16756E+0003   1.86970E+0001
   6.7177  2.16621E+0003   2.05010E+0001
   6.7197  2.20896E+0003   3.28255E+0001
   6.7217  2.19047E+0003   2.76746E+0001
   6.7237  2.13236E+0003   1.49260E+0001
   6.7257  2.14223E+0003   2.35485E+0001
   6.7277  2.12254E+0003   3.60486E+0001
   6.7297  1.94251E+0003   7.79593E+0001
   6.7317  1.81446E+0003   1.08997E+0002
   6.7337  1.55112E+0003   1.52685E+0002
   6.7357  1.35499E+0003   1.76876E+0002
   6.7377  1.11552E+0003   1.54291E+0002
   6.7397  6.64988E+0002   1.27094E+0002
   6.7416  5.71563E+0002   1.14724E+0002
   6.7436  4.03406E+0002   5.90415E+0001
   6.7456  3.29931E+0002   1.66309E+0001
   6.7476  3.13300E+0002   4.05894E+0000
   6.7496  3.14494E+0002   9.29556E+0000
   6.7516  3.09550E+0002   5.31272E+0000
   6.7536  3.16556E+0002   8.29936E+0000
   6.7556  3.26269E+0002   1.36537E+0001
   6.7576  3.93538E+0002   4.69150E+0001
   6.7596  4.36244E+0002   6.57359E+0001
   6.7616  6.22294E+0002   1.00483E+0002
   6.7636  9.54569E+0002   1.53848E+0002
   6.7656  1.04583E+0003   1.97378E+0002
   6.7676  1.39549E+0003   1.90660E+0002
   6.7696  1.78331E+0003   1.56434E+0002
   6.7716  1.83998E+0003   1.37559E+0002
   6.7736  2.05290E+0003   7.54572E+0001
   6.7755  2.11109E+0003   2.88348E+0001
   6.7775  2.16034E+0003   3.50184E+0001
   6.7795  2.14279E+0003   3.68513E+0001
   6.7815  2.13300E+0003   2.37479E+0001
   6.7835  2.12955E+0003   2.55231E+0001
   6.7855  2.16909E+0003   2.06562E+0001
   6.7875  2.15410E+0003   1.99669E+0001
   6.7895  2.18371E+0003   2.98683E+0001
   6.7915  2.18364E+0003   1.77690E+0001
   6.7935  2.19988E+0003   1.76661E+0001
   6.7955  2.21007E+0003   2.03096E+0001
   6.7975  2.14791E+0003   2.60566E+0001
   6.7995  2.17668E+0003   1.89524E+0001
   6.8015  2.16879E+0003   1.97447E+0001
   6.8035  2.16846E+0003   2.05932E+0001
   6.8055  2.18751E+0003   1.60567E+0001
   6.8075  2.16694E+0003   1.40041E+0001
   6.8095  2.16411E+0003   3.38782E+0001
   6.8114  2.15673E+0003   2.04015E+0001
   6.8134  2.15793E+0003   2.00831E+0001
   6.8154  2.16887E+0003   2.06615E+0001
   6.8174  2.14532E+0003   2.57336E+0001
   6.8194  2.18046E+0003   3.68826E+0001
   6.8214  2.16031E+0003   1.94572E+0001
   6.8234  2.17178E+0003   1.14491E+0001
   6.8254  2.11931E+0003   2.44566E+0001
   6.8274  2.12436E+0003   5.49484E+0001
   6.8294  2.05092E+0003   6.32565E+0001
   6.8314  1.81896E+0003   1.32227E+0002
   6.8334  1.58872E+0003   1.46698E+0002
   6.8354  1.43871E+0003   1.53414E+0002
   6.8374  1.01984E+0003   1.69768E+0002
   6.8394  7.87600E+0002   1.41464E+0002
   6.8414  6.70006E+0002   1.22222E+0002
   6.8434  4.25306E+0002   6.25350E+0001
   6.8453  3.54713E+0002   3.26919E+0001
   6.8473  3.34163E+0002   1.87584E+0001
   6.8493  3.12663E+0002   9.61957E+0000
   6.8513  3.13275E+0002   6.19430E+0000
   6.8533  3.16269E+0002   4.68845E+0000
   6.8553  3.30581E+0002   1.85000E+0001
   6.8573  3.59769E+0002   3.87500E+0001
   6.8593  4.03563E+0002   5.80645E+0001
   6.8613  6.17056E+0002   1.08152E+0002
   6.8633  8.27944E+0002   1.49845E+0002
   6.8653  9.99306E+0002   1.50854E+0002
   6.8673  1.39755E+0003   1.51349E+0002
   6.8693  1.64901E+0003   1.58287E+0002
   6.8713  1.89458E+0003   7.94895E+0001
   6.8733  1.99473E+0003   7.07279E+0001
   6.8753  2.08332E+0003   4.68221E+0001
   6.8773  2.11221E+0003   2.54321E+0001
   6.8793  2.15203E+0003   2.81397E+0001
   6.8812  2.16566E+0003   1.57100E+0001
   6.8832  2.17636E+0003   2.74666E+0001
   6.8852  2.18541E+0003   2.49528E+0001
   6.8872  2.14320E+0003   2.79429E+0001
   6.8892  2.15165E+0003   2.08872E+0001
   6.8912  2.13635E+0003   2.16436E+0001
   6.8932  2.16374E+0003   1.12621E+0001
   6.8952  2.17834E+0003   2.53646E+0001
   6.8972  2.15421E+0003   1.93502E+0001
   6.8992  2.15536E+0003   2.13429E+0001
   6.9012  2.14772E+0003   1.34714E+0001
   6.9032  2.18134E+0003   3.05359E+0001
   6.9052  2.16566E+0003   1.79654E+0001
   6.9072  2.17498E+0003   2.10438E+0001
   6.9092  2.18975E+0003   1.64300E+0001
   6.9112  2.16906E+0003   2.69277E+0001
   6.9132  2.17723E+0003   1.68196E+0001
   6.9152  2.15079E+0003   2.32997E+0001
   6.9171  2.17256E+0003   2.63351E+0001
   6.9191  2.14726E+0003   1.29929E+0001
   6.9211  2.16926E+0003   3.02280E+0001
   6.9231  2.17798E+0003   2.00932E+0001
   6.9251  2.13820E+0003   3.34756E+0001
   6.9271  2.14043E+0003   3.58568E+0001
   6.9291  2.04606E+0003   5.60429E+0001
   6.9311  1.90444E+0003   9.80441E+0001
   6.9331  1.64819E+0003   1.44907E+0002
   6.9351  1.53654E+0003   1.48602E+0002
   6.9371  1.21470E+0003   1.61720E+0002
   6.9391  8.71544E+0002   1.42863E+0002
   6.9411  7.32544E+0002   1.35631E+0002
   6.9431  4.35344E+0002   6.86298E+0001
   6.9451  3.81388E+0002   4.77563E+0001
   6.9471  3.48475E+0002   3.27514E+0001
   6.9491  3.17188E+0002   5.31035E+0000
   6.9510  3.12700E+0002   6.83118E+0000
   6.9530  3.12969E+0002   9.43718E+0000
   6.9550  3.23050E+0002   1.13979E+0001
   6.9570  3.41006E+0002   2.83704E+0001
   6.9590  4.13563E+0002   4.65588E+0001
   6.9610  5.68875E+0002   9.54041E+0001
   6.9630  6.78444E+0002   1.16588E+0002
   6.9650  9.72369E+0002   1.63187E+0002
   6.9670  1.30264E+0003   1.79555E+0002
   6.9690  1.52594E+0003   1.52671E+0002
   6.9710  1.79471E+0003   1.32140E+0002
   6.9730  2.01398E+0003   8.06070E+0001
   6.9750  2.03320E+0003   8.34393E+0001
   6.9770  2.11601E+0003   3.90790E+0001
   6.9790  2.11334E+0003   2.55721E+0001
   6.9810  2.15926E+0003   1.15781E+0001
   6.9830  2.15388E+0003   2.53662E+0001
   6.9850  2.21024E+0003   1.36189E+0001
   6.9869  2.17626E+0003   2.66795E+0001
   6.9889  2.15700E+0003   3.03128E+0001
   6.9909  2.15973E+0003   2.82416E+0001
   6.9929  2.17864E+0003   3.41326E+0001
   6.9949  2.16131E+0003   2.22754E+0001
   6.9969  2.17740E+0003   9.70052E+0000
   6.9989  2.13197E+0003   2.93783E+0001
   7.0009  2.16490E+0003   4.17526E+0001
   7.0029  2.19784E+0003   2.04160E+0001
   7.0049  2.17382E+0003   2.52884E+0001
   7.0069  2.14268E+0003   2.25651E+0001
   7.0089  2.18931E+0003   1.66115E+0001
   7.0109  2.15281E+0003   1.71361E+0001
   7.0129  2.17916E+0003   3.45681E+0001
   7.0149  2.19449E+0003   2.22189E+0001
   7.0169  2.18562E+0003   1.72088E+0001
   7.0189  2.17614E+0003   2.60757E+0001
   7.0208  2.17192E+0003   2.20220E+0001
   7.0228  2.20281E+0003   1.44081E+0001
   7.0248  2.14919E+0003   1.32870E+0001
   7.0268  2.12806E+0003   2.29524E+0001
   7.0288  2.07298E+0003   5.30118E+0001
   7.0308  1.87144E+0003   1.19130E+0002
   7.0328  1.75124E+0003   1.34317E+0002
   7.0348  1.51751E+0003   1.43693E+0002
   7.0368  1.14401E+0003   1.61212E+0002
   7.0388  9.83969E+0002   1.46227E+0002
   7.0408  6.55919E+0002   1.08936E+0002
   7.0428  5.23850E+0002   8.22183E+0001
   7.0448  4.28844E+0002   6.25824E+0001
   7.0468  3.32994E+0002   1.57988E+0001
   7.0488  3.14394E+0002   5.90688E+0000
   7.0508  3.13381E+0002   6.64555E+0000
   7.0528  3.16363E+0002   6.81275E+0000
   7.0548  3.21294E+0002   1.58346E+0001
   7.0567  3.36481E+0002   1.58081E+0001
   7.0587  4.30963E+0002   5.91155E+0001
   7.0607  5.18606E+0002   9.18977E+0001
   7.0627  6.08063E+0002   1.09533E+0002
   7.0647  9.47556E+0002   1.54983E+0002
   7.0667  1.15109E+0003   1.79519E+0002
   7.0687  1.40651E+0003   1.63806E+0002
   7.0707  1.75544E+0003   1.42776E+0002
   7.0727  1.92260E+0003   8.48150E+0001
   7.0747  2.00594E+0003   9.21176E+0001
   7.0767  2.11385E+0003   5.51502E+0001
   7.0787  2.15613E+0003   3.54130E+0001
   7.0807  2.14448E+0003   1.75524E+0001
   7.0827  2.14808E+0003   2.42642E+0001
   7.0847  2.15831E+0003   2.19733E+0001
   7.0867  2.15763E+0003   2.91757E+0001
   7.0887  2.13555E+0003   3.55359E+0001
   7.0906  2.15234E+0003   2.98452E+0001
   7.0926  2.13756E+0003   3.77678E+0001
   7.0946  2.11856E+0003   3.25960E+0001
   7.0966  2.13488E+0003   3.03274E+0001
   7.0986  2.16082E+0003   2.10255E+0001
   7.1006  2.12978E+0003   1.62137E+0001
   7.1026  2.11887E+0003   2.05211E+0001
   7.1046  2.11074E+0003   4.93206E+0001
   7.1066  2.09941E+0003   6.43695E+0001
   7.1086  2.10611E+0003   3.80882E+0001
   7.1106  2.10236E+0003   6.68897E+0001
   7.1126  2.06855E+0003   8.94516E+0001
   7.1146  2.10955E+0003   6.36279E+0001
   7.1166  2.05624E+0003   8.16640E+0001
   7.1186  2.06807E+0003   9.01158E+0001
   7.1206  2.04916E+0003   5.93536E+0001
   7.1226  2.04000E+0003   7.25545E+0001
   7.1246  2.05061E+0003   5.83028E+0001
   7.1265  1.97229E+0003   7.06088E+0001
   7.1285  1.91148E+0003   5.44721E+0001
   7.1305  1.86649E+0003   3.74587E+0001
   7.1325  1.77574E+0003   2.81742E+0001
   7.1345  1.43659E+0003   1.27965E+0002
   7.1365  1.26307E+0003   1.26878E+0002
   7.1385  1.12271E+0003   1.58546E+0002
   7.1405  7.03150E+0002   1.24063E+0002
   7.1425  5.87275E+0002   1.05093E+0002
   7.1445  4.45425E+0002   6.46180E+0001
   7.1465  3.54094E+0002   3.25125E+0001
   7.1485  3.42056E+0002   2.44786E+0001
   7.1505  3.17306E+0002   8.02870E+0000
   7.1525  3.12313E+0002   8.17021E+0000
   7.1545  3.12506E+0002   4.28893E+0000
   7.1565  3.13006E+0002   7.50058E+0000
   7.1585  3.30188E+0002   2.08256E+0001
   7.1604  3.63994E+0002   4.74150E+0001
   7.1624  4.46381E+0002   9.41600E+0001
   7.1644  6.45513E+0002   1.57308E+0002
   7.1664  6.69425E+0002   1.66289E+0002
   7.1684  1.00948E+0003   2.28132E+0002
   7.1704  1.18218E+0003   2.40671E+0002
   7.1724  1.30511E+0003   2.16513E+0002
   7.1744  1.47814E+0003   1.56222E+0002
   7.1764  1.54063E+0003   1.51551E+0002
   7.1784  1.58449E+0003   1.29816E+0002
   7.1804  1.54634E+0003   9.71679E+0001
   7.1824  1.51507E+0003   1.06895E+0002
   7.1844  1.46634E+0003   8.63600E+0001
   7.1864  1.31027E+0003   5.86465E+0001
   7.1884  1.15966E+0003   3.75682E+0001
   7.1904  9.84956E+0002   8.27922E+0001
   7.1924  8.73156E+0002   6.29575E+0001
   7.1944  8.64494E+0002   4.34913E+0001
   7.1963  8.57713E+0002   3.84394E+0001
   7.1983  8.19463E+0002   4.69937E+0001
   7.2003  8.19100E+0002   4.92179E+0001
   7.2023  7.92713E+0002   4.82753E+0001
   7.2043  7.52550E+0002   4.18591E+0001
   7.2063  7.28413E+0002   3.30781E+0001
   7.2083  7.37794E+0002   2.81573E+0001
   7.2103  7.18256E+0002   2.26443E+0001
   7.2123  7.12019E+0002   2.67882E+0001
   7.2143  6.87244E+0002   1.94789E+0001
   7.2163  6.52706E+0002   2.20644E+0001
   7.2183  6.64794E+0002   2.53582E+0001
   7.2203  6.37994E+0002   2.95826E+0001
   7.2223  6.24894E+0002   2.83171E+0001
   7.2243  6.08269E+0002   3.60916E+0001
   7.2263  5.93106E+0002   3.97283E+0001
   7.2283  5.80688E+0002   3.78128E+0001
   7.2302  5.54969E+0002   3.36697E+0001
   7.2322  5.37681E+0002   4.90579E+0001
   7.2342  5.46431E+0002   2.94556E+0001
   7.2362  5.16063E+0002   4.91969E+0001
   7.2382  5.07619E+0002   3.78167E+0001
   7.2402  4.71369E+0002   2.73661E+0001
   7.2422  4.60563E+0002   2.18262E+0001
   7.2442  3.79963E+0002   1.97262E+0001
   7.2462  3.48444E+0002   1.08734E+0001
   7.2482  3.36494E+0002   1.14004E+0001
   7.2502  3.17650E+0002   7.25534E+0000
   7.2522  3.13594E+0002   7.39501E+0000
   7.2542  3.14175E+0002   1.12090E+0001
   7.2562  3.16544E+0002   4.53328E+0000
   7.2582  3.12500E+0002   3.33392E+0000
   7.2602  3.17081E+0002   5.85275E+0000
   7.2622  3.13763E+0002   5.38248E+0000
   7.2642  3.13969E+0002   4.90997E+0000
   7.2661  3.14881E+0002   8.23087E+0000
   7.2681  3.17481E+0002   9.78032E+0000
   7.2701  3.16956E+0002   7.79675E+0000
   7.2721  3.18294E+0002   8.44837E+0000
   7.2741  3.15763E+0002   5.33114E+0000
   7.2761  3.19869E+0002   6.05818E+0000
   7.2781  3.19856E+0002   4.50673E+0000
   7.2801  3.16169E+0002   3.93513E+0000
   7.2821  3.14000E+0002   4.58694E+0000
   7.2841  3.13519E+0002   4.85846E+0000
   7.2861  3.16138E+0002   3.30773E+0000
   7.2881  3.14338E+0002   6.76100E+0000
   7.2901  3.13188E+0002   4.17221E+0000
   7.2921  3.12431E+0002   4.92395E+0000
   7.2941  3.11338E+0002   6.89972E+0000
   7.2961  3.10975E+0002   5.97490E+0000
   7.3000  3.10463E+0002   7.89263E+0000
