# Supplementary material for: A radial calibration window for analytical ultracentrifugation
Source: PLoS One. 2018 Jul 30;13(7):e0201529. doi: 10.1371/journal.pone.0201529 (PMC6066226; doi:10.1371/journal.pone.0201529)
Supplement: S1 Dataset — (ZIP) [file pone.0201529.s001.zip › FDSscans/A00008.FI2]

7/30/2015 7:42:38 PM:  Voltage: 2150 Gain: 8 Range: 4
F 2 20.1 50000 0001573 2.2218E10 488 165
   5.6029  3.09725E+0002   3.01900E+0000
   5.6049  3.11331E+0002   2.57420E+0000
   5.6069  3.10688E+0002   9.51918E+0000
   5.6089  3.10563E+0002   4.62424E+0000
   5.6109  3.11794E+0002   4.87660E+0000
   5.6129  3.11863E+0002   7.90513E+0000
   5.6149  3.11575E+0002   3.07845E+0000
   5.6169  3.12056E+0002   6.52806E+0000
   5.6189  3.13556E+0002   8.47256E+0000
   5.6209  3.11281E+0002   6.63398E+0000
   5.6228  3.12675E+0002   4.67727E+0000
   5.6248  3.14838E+0002   1.00441E+0001
   5.6268  3.09281E+0002   5.82620E+0000
   5.6288  3.10800E+0002   3.42345E+0000
   5.6308  3.13263E+0002   6.43495E+0000
   5.6328  3.11206E+0002   1.30963E+0001
   5.6348  3.13075E+0002   7.96347E+0000
   5.6368  3.10375E+0002   4.94640E+0000
   5.6388  3.13275E+0002   4.54553E+0000
   5.6408  3.13119E+0002   9.66163E+0000
   5.6428  3.11425E+0002   5.60686E+0000
   5.6448  3.12000E+0002   4.82390E+0000
   5.6468  3.10200E+0002   6.36259E+0000
   5.6488  3.10994E+0002   1.07452E+0001
   5.6508  3.11863E+0002   1.12173E+0001
   5.6528  3.10588E+0002   5.52063E+0000
   5.6548  3.09313E+0002   6.60396E+0000
   5.6567  3.11875E+0002   3.91400E+0000
   5.6587  3.12675E+0002   4.58442E+0000
   5.6607  3.10363E+0002   7.89690E+0000
   5.6627  3.10650E+0002   5.61761E+0000
   5.6647  3.12744E+0002   7.02090E+0000
   5.6667  3.14188E+0002   6.23377E+0000
   5.6687  3.12325E+0002   2.56698E+0000
   5.6707  3.11419E+0002   7.10517E+0000
   5.6727  3.13338E+0002   9.82477E+0000
   5.6747  3.12013E+0002   4.95352E+0000
   5.6767  3.13475E+0002   4.22870E+0000
   5.6787  3.11781E+0002   6.57502E+0000
   5.6807  3.12725E+0002   7.69509E+0000
   5.6827  3.11131E+0002   3.91044E+0000
   5.6847  3.13331E+0002   8.24630E+0000
   5.6867  3.10750E+0002   3.71046E+0000
   5.6887  3.09281E+0002   4.86103E+0000
   5.6907  3.10800E+0002   2.05487E+0000
   5.6926  3.13531E+0002   9.27114E+0000
   5.6946  3.11019E+0002   4.24834E+0000
   5.6966  3.12156E+0002   5.84503E+0000
   5.6986  3.10281E+0002   3.26146E+0000
   5.7006  3.09988E+0002   3.38191E+0000
   5.7026  3.12869E+0002   5.40870E+0000
   5.7046  3.10594E+0002   3.32020E+0000
   5.7066  3.14194E+0002   3.99859E+0000
   5.7086  3.12938E+0002   8.21195E+0000
   5.7106  3.10538E+0002   8.70796E+0000
   5.7126  3.10119E+0002   7.60409E+0000
   5.7146  3.10819E+0002   5.81256E+0000
   5.7166  3.12350E+0002   8.25969E+0000
   5.7186  3.09875E+0002   5.79283E+0000
   5.7206  3.10331E+0002   4.72853E+0000
   5.7226  3.11275E+0002   5.71965E+0000
   5.7246  3.11625E+0002   9.33311E+0000
   5.7265  3.09719E+0002   4.15538E+0000
   5.7285  3.13563E+0002   2.63934E+0000
   5.7305  3.12763E+0002   1.03276E+0001
   5.7325  3.10913E+0002   2.74815E+0000
   5.7345  3.11300E+0002   4.06233E+0000
   5.7365  3.13919E+0002   6.15099E+0000
   5.7385  3.11356E+0002   5.96715E+0000
   5.7405  3.12856E+0002   4.27178E+0000
   5.7425  3.11631E+0002   5.87965E+0000
   5.7445  3.10438E+0002   1.06003E+0001
   5.7465  3.11581E+0002   6.69503E+0000
   5.7485  3.12000E+0002   9.62795E+0000
   5.7505  3.13463E+0002   5.48371E+0000
   5.7525  3.15394E+0002   2.85810E+0000
   5.7545  3.18394E+0002   7.99132E+0000
   5.7565  3.28175E+0002   5.54792E+0000
   5.7585  3.27838E+0002   9.90561E+0000
   5.7605  3.18181E+0002   5.90812E+0000
   5.7624  3.11944E+0002   5.82242E+0000
   5.7644  3.14569E+0002   5.40951E+0000
   5.7664  3.13006E+0002   3.68527E+0000
   5.7684  3.13188E+0002   6.73144E+0000
   5.7704  3.14213E+0002   4.57491E+0000
   5.7724  3.12431E+0002   3.13333E+0000
   5.7744  3.14600E+0002   5.15631E+0000
   5.7764  3.09650E+0002   1.42685E+0001
   5.7784  3.13238E+0002   2.72830E+0000
   5.7804  3.14731E+0002   3.77346E+0000
   5.7824  3.13656E+0002   4.90134E+0000
   5.7844  3.12138E+0002   5.32058E+0000
   5.7864  3.17344E+0002   1.35476E+0001
   5.7884  3.11681E+0002   7.44628E+0000
   5.7904  3.16106E+0002   4.95353E+0000
   5.7924  3.11819E+0002   7.66132E+0000
   5.7944  3.12050E+0002   1.49847E+0001
   5.7963  3.10744E+0002   8.59407E+0000
   5.7983  3.12763E+0002   4.02257E+0000
   5.8003  3.14306E+0002   9.42377E+0000
   5.8023  3.16463E+0002   8.22260E+0000
   5.8043  3.13281E+0002   5.05590E+0000
   5.8063  3.13119E+0002   4.96257E+0000
   5.8083  3.10856E+0002   8.37440E+0000
   5.8103  3.13269E+0002   3.90852E+0000
   5.8123  3.14163E+0002   4.74274E+0000
   5.8143  3.15638E+0002   1.30723E+0001
   5.8163  3.13081E+0002   3.44197E+0000
   5.8183  3.14881E+0002   1.27060E+0001
   5.8203  3.16325E+0002   1.52202E+0001
   5.8223  3.14694E+0002   7.79856E+0000
   5.8243  3.12406E+0002   1.01754E+0001
   5.8263  3.16244E+0002   8.68630E+0000
   5.8283  3.11881E+0002   7.69169E+0000
   5.8303  3.13269E+0002   2.58051E+0000
   5.8322  3.14325E+0002   5.46277E+0000
   5.8342  3.14106E+0002   6.02702E+0000
   5.8362  3.11900E+0002   4.88134E+0000
   5.8382  3.11338E+0002   5.64368E+0000
   5.8402  3.11031E+0002   7.99032E+0000
   5.8422  3.10681E+0002   6.94386E+0000
   5.8442  3.10331E+0002   8.55959E+0000
   5.8462  3.15813E+0002   9.51367E+0000
   5.8482  3.11600E+0002   6.09344E+0000
   5.8502  3.12313E+0002   3.42379E+0000
   5.8522  3.12681E+0002   3.62659E+0000
   5.8542  3.12331E+0002   3.16489E+0000
   5.8562  3.13531E+0002   1.04400E+0001
   5.8582  3.12500E+0002   9.37937E+0000
   5.8602  3.12150E+0002   3.72794E+0000
   5.8622  3.13469E+0002   5.85269E+0000
   5.8642  3.11825E+0002   9.69894E+0000
   5.8662  3.15031E+0002   5.58818E+0000
   5.8681  3.11919E+0002   5.61846E+0000
   5.8701  3.12781E+0002   3.28152E+0000
   5.8721  3.11156E+0002   4.85431E+0000
   5.8741  3.12338E+0002   1.33218E+0001
   5.8761  3.13969E+0002   8.65233E+0000
   5.8781  3.14781E+0002   6.91093E+0000
   5.8801  3.10681E+0002   5.71289E+0000
   5.8821  3.12950E+0002   5.11346E+0000
   5.8841  3.13838E+0002   5.17939E+0000
   5.8861  3.13300E+0002   5.19736E+0000
   5.8881  3.11994E+0002   2.78993E+0000
   5.8901  3.23331E+0002   1.30795E+0001
   5.8921  4.06338E+0002   8.47814E+0001
   5.8941  3.12144E+0002   8.97263E+0000
   5.8961  3.14319E+0002   6.34958E+0000
   5.8981  4.09331E+0002   1.27920E+0002
   5.9001  3.29169E+0002   1.51997E+0001
   5.9020  3.08463E+0002   8.48564E+0000
   5.9040  3.35181E+0002   2.63240E+0001
   5.9060  3.18063E+0002   7.79590E+0000
   5.9080  3.13263E+0002   7.23523E+0000
   5.9100  3.13869E+0002   4.27598E+0000
   5.9120  3.14013E+0002   5.92156E+0000
   5.9140  3.11569E+0002   5.08702E+0000
   5.9160  3.12100E+0002   5.03438E+0000
   5.9180  3.25475E+0002   7.20013E+0000
   5.9200  3.79294E+0002   3.12437E+0001
   5.9220  3.28144E+0002   1.27495E+0001
   5.9240  3.30550E+0002   1.45447E+0001
   5.9260  3.23075E+0002   8.24799E+0000
   5.9280  3.32788E+0002   1.65403E+0001
   5.9300  6.21344E+0002   8.07375E+0001
   5.9320  1.43817E+0003   6.54704E+0001
   5.9340  1.44568E+0003   8.34181E+0001
   5.9360  8.89081E+0002   4.21140E+0002
   5.9379  4.61719E+0002   1.53739E+0002
   5.9399  3.42531E+0002   5.78539E+0001
   5.9419  3.11025E+0002   4.51795E+0000
   5.9439  3.12725E+0002   9.91713E+0000
   5.9459  3.13288E+0002   5.57784E+0000
   5.9479  3.12394E+0002   7.34685E+0000
   5.9499  3.12325E+0002   7.02171E+0000
   5.9519  3.13781E+0002   1.31252E+0001
   5.9539  3.10444E+0002   1.12400E+0001
   5.9559  3.13856E+0002   2.87630E+0000
   5.9579  3.15038E+0002   8.89444E+0000
   5.9599  3.76888E+0002   1.00465E+0002
   5.9619  5.33881E+0002   2.59598E+0002
   5.9639  1.17022E+0003   1.62353E+0002
   5.9659  1.37938E+0003   9.02685E+0001
   5.9679  1.48401E+0003   6.93263E+0001
   5.9699  1.55733E+0003   1.06550E+0001
   5.9718  1.56707E+0003   1.54355E+0001
   5.9738  1.55468E+0003   1.14067E+0001
   5.9758  1.58567E+0003   1.95560E+0001
   5.9778  1.57948E+0003   2.38340E+0001
   5.9798  1.56849E+0003   2.28637E+0001
   5.9818  1.57138E+0003   1.94981E+0001
   5.9838  1.57396E+0003   1.81257E+0001
   5.9858  1.54722E+0003   1.65605E+0001
   5.9878  1.53832E+0003   2.75520E+0001
   5.9898  1.55789E+0003   1.52587E+0001
   5.9918  1.56964E+0003   3.09356E+0001
   5.9938  1.55728E+0003   2.19609E+0001
   5.9958  1.58299E+0003   1.51754E+0001
   5.9978  1.54987E+0003   1.45695E+0001
   5.9998  1.54850E+0003   2.52103E+0001
   6.0018  1.55319E+0003   1.83554E+0001
   6.0038  1.55531E+0003   1.75305E+0001
   6.0058  1.57002E+0003   2.32454E+0001
   6.0077  1.55739E+0003   1.08333E+0001
   6.0097  1.56739E+0003   1.82631E+0001
   6.0117  1.57085E+0003   1.33272E+0001
   6.0137  1.56587E+0003   1.75465E+0001
   6.0157  1.55561E+0003   1.56812E+0001
   6.0177  1.58469E+0003   1.15776E+0001
   6.0197  1.56436E+0003   2.20780E+0001
   6.0217  1.53441E+0003   1.98027E+0001
   6.0237  1.56163E+0003   2.70549E+0001
   6.0257  1.53217E+0003   1.16776E+0001
   6.0277  1.56103E+0003   2.89378E+0001
   6.0297  1.54823E+0003   2.21792E+0001
   6.0317  1.49963E+0003   3.74571E+0001
   6.0337  1.38494E+0003   7.54830E+0001
   6.0357  8.56938E+0002   3.21194E+0002
   6.0377  4.22506E+0002   1.59180E+0002
   6.0397  3.19519E+0002   1.72307E+0001
   6.0416  3.19500E+0002   1.54857E+0001
   6.0436  3.11631E+0002   3.27113E+0000
   6.0456  3.12994E+0002   8.74264E+0000
   6.0476  3.12900E+0002   5.38331E+0000
   6.0496  3.11381E+0002   7.27519E+0000
   6.0516  3.11556E+0002   6.39448E+0000
   6.0536  3.13294E+0002   1.04002E+0001
   6.0556  3.13094E+0002   2.70462E+0000
   6.0576  3.13588E+0002   6.57817E+0000
   6.0596  3.60694E+0002   7.42243E+0001
   6.0616  8.48881E+0002   2.99224E+0002
   6.0636  1.17859E+0003   1.64761E+0002
   6.0656  1.34046E+0003   7.10322E+0001
   6.0676  1.48739E+0003   4.70720E+0001
   6.0696  1.52599E+0003   4.27908E+0001
   6.0716  1.55096E+0003   2.26753E+0001
   6.0736  1.57218E+0003   1.15753E+0001
   6.0756  1.57199E+0003   1.43111E+0001
   6.0775  1.58874E+0003   1.42393E+0001
   6.0795  1.56773E+0003   1.48942E+0001
   6.0815  1.59941E+0003   1.42569E+0001
   6.0835  1.55618E+0003   3.10419E+0001
   6.0855  1.59894E+0003   2.59555E+0001
   6.0875  1.59495E+0003   2.33014E+0001
   6.0895  1.58019E+0003   2.37396E+0001
   6.0915  1.55210E+0003   1.92260E+0001
   6.0935  1.57858E+0003   1.95943E+0001
   6.0955  1.58093E+0003   1.60457E+0001
   6.0975  1.56563E+0003   1.63546E+0001
   6.0995  1.58186E+0003   1.37433E+0001
   6.1015  1.57464E+0003   9.98283E+0000
   6.1035  1.57748E+0003   6.45053E+0000
   6.1055  1.60622E+0003   1.74112E+0001
   6.1075  1.57349E+0003   2.54180E+0001
   6.1095  1.58059E+0003   1.74539E+0001
   6.1114  1.59951E+0003   1.37758E+0001
   6.1134  1.57893E+0003   1.89724E+0001
   6.1154  1.61206E+0003   3.40371E+0001
   6.1174  1.57111E+0003   2.16136E+0001
   6.1194  1.58863E+0003   2.40956E+0001
   6.1214  1.58025E+0003   7.55033E+0000
   6.1234  1.59526E+0003   2.58358E+0001
   6.1254  1.57080E+0003   1.21113E+0001
   6.1274  1.57014E+0003   1.69612E+0001
   6.1294  1.56773E+0003   1.62543E+0001
   6.1314  1.50520E+0003   3.97706E+0001
   6.1334  1.43637E+0003   6.16372E+0001
   6.1354  1.32376E+0003   1.40443E+0002
   6.1374  8.24875E+0002   3.65016E+0002
   6.1394  3.17063E+0002   9.02780E+0000
   6.1414  3.15550E+0002   1.66257E+0001
   6.1434  3.11475E+0002   7.22301E+0000
   6.1454  3.10219E+0002   4.33023E+0000
   6.1473  3.11813E+0002   5.79718E+0000
   6.1493  3.15250E+0002   3.37231E+0000
   6.1513  3.11781E+0002   6.67146E+0000
   6.1533  3.11219E+0002   3.41481E+0000
   6.1553  3.12438E+0002   1.00329E+0001
   6.1573  3.13619E+0002   4.07963E+0000
   6.1593  3.22188E+0002   1.43503E+0001
   6.1613  5.76850E+0002   2.78918E+0002
   6.1633  1.07747E+0003   2.21618E+0002
   6.1653  1.39124E+0003   5.77836E+0001
   6.1673  1.41892E+0003   6.30261E+0001
   6.1693  1.55554E+0003   2.32713E+0001
   6.1713  1.58558E+0003   1.68599E+0001
   6.1733  1.58176E+0003   1.78483E+0001
   6.1753  1.59483E+0003   1.23589E+0001
   6.1773  1.57096E+0003   2.39370E+0001
   6.1793  1.58774E+0003   1.34767E+0001
   6.1812  1.59239E+0003   2.00511E+0001
   6.1832  1.58388E+0003   2.35744E+0001
   6.1852  1.60029E+0003   2.54033E+0001
   6.1872  1.59663E+0003   1.41366E+0001
   6.1892  1.59670E+0003   8.77852E+0000
   6.1912  1.59163E+0003   1.21855E+0001
   6.1932  1.59408E+0003   2.58932E+0001
   6.1952  1.58972E+0003   2.42681E+0001
   6.1972  1.60275E+0003   6.55515E+0000
   6.1992  1.59391E+0003   2.13430E+0001
   6.2012  1.57256E+0003   2.21430E+0001
   6.2032  1.60119E+0003   1.25014E+0001
   6.2052  1.59471E+0003   1.74485E+0001
   6.2072  1.59902E+0003   2.02606E+0001
   6.2092  1.59923E+0003   1.74225E+0001
   6.2112  1.59585E+0003   2.20324E+0001
   6.2132  1.60523E+0003   1.04298E+0001
   6.2152  1.60982E+0003   1.06338E+0001
   6.2171  1.60118E+0003   1.89638E+0001
   6.2191  1.56643E+0003   1.84444E+0001
   6.2211  1.58743E+0003   1.53200E+0001
   6.2231  1.57541E+0003   9.05642E+0000
   6.2251  1.59395E+0003   1.51109E+0001
   6.2271  1.58334E+0003   1.64474E+0001
   6.2291  1.58908E+0003   1.48079E+0001
   6.2311  1.56868E+0003   1.83630E+0001
   6.2331  1.44206E+0003   5.23571E+0001
   6.2351  1.16226E+0003   2.42109E+0002
   6.2371  7.08800E+0002   3.61999E+0002
   6.2391  3.31819E+0002   3.12045E+0001
   6.2411  3.13500E+0002   9.90051E+0000
   6.2431  3.11344E+0002   6.32974E+0000
   6.2451  3.12794E+0002   8.71586E+0000
   6.2471  3.12575E+0002   4.77958E+0000
   6.2491  3.12775E+0002   5.07660E+0000
   6.2510  3.14625E+0002   1.50228E+0001
   6.2530  3.09906E+0002   7.58485E+0000
   6.2550  3.11663E+0002   4.58106E+0000
   6.2570  3.12644E+0002   5.99932E+0000
   6.2590  3.16369E+0002   5.63185E+0000
   6.2610  4.20063E+0002   1.33206E+0002
   6.2630  9.80119E+0002   3.06064E+0002
   6.2650  1.32508E+0003   1.00740E+0002
   6.2670  1.40686E+0003   6.33025E+0001
   6.2690  1.54007E+0003   3.73813E+0001
   6.2710  1.57476E+0003   2.32332E+0001
   6.2730  1.60107E+0003   1.87467E+0001
   6.2750  1.62384E+0003   1.44476E+0001
   6.2770  1.62874E+0003   2.71520E+0001
   6.2790  1.61089E+0003   3.35788E+0001
   6.2810  1.64109E+0003   2.15472E+0001
   6.2830  1.62158E+0003   1.46444E+0001
   6.2850  1.61774E+0003   2.44727E+0001
   6.2869  1.62943E+0003   1.95797E+0001
   6.2889  1.61844E+0003   1.18807E+0001
   6.2909  1.62924E+0003   1.51573E+0001
   6.2929  1.60978E+0003   1.19814E+0001
   6.2949  1.60760E+0003   2.89689E+0001
   6.2969  1.60257E+0003   2.23085E+0001
   6.2989  1.60389E+0003   1.19196E+0001
   6.3009  1.62603E+0003   2.62331E+0001
   6.3029  1.63178E+0003   1.27919E+0001
   6.3049  1.62116E+0003   2.57152E+0001
   6.3069  1.63185E+0003   2.16476E+0001
   6.3089  1.63415E+0003   1.59196E+0001
   6.3109  1.63049E+0003   1.87892E+0001
   6.3129  1.61844E+0003   1.41693E+0001
   6.3149  1.60517E+0003   2.58219E+0001
   6.3169  1.62080E+0003   1.11066E+0001
   6.3189  1.60431E+0003   2.65580E+0001
   6.3208  1.59513E+0003   1.99883E+0001
   6.3228  1.62866E+0003   2.67615E+0001
   6.3248  1.61598E+0003   2.20906E+0001
   6.3268  1.61473E+0003   1.60496E+0001
   6.3288  1.59273E+0003   1.16495E+0001
   6.3308  1.57361E+0003   2.03736E+0001
   6.3328  1.48985E+0003   7.09383E+0001
   6.3348  1.40330E+0003   1.06638E+0002
   6.3368  7.23969E+0002   3.48698E+0002
   6.3388  4.06344E+0002   1.43839E+0002
   6.3408  3.14544E+0002   5.01454E+0000
   6.3428  3.12456E+0002   3.89847E+0000
   6.3448  3.14150E+0002   6.61608E+0000
   6.3468  3.14113E+0002   8.91823E+0000
   6.3488  3.11413E+0002   3.97585E+0000
   6.3508  3.11225E+0002   8.48333E+0000
   6.3528  3.12144E+0002   5.07081E+0000
   6.3548  3.14400E+0002   4.54258E+0000
   6.3567  3.12219E+0002   4.98432E+0000
   6.3587  3.14338E+0002   3.85793E+0000
   6.3607  3.79588E+0002   8.04640E+0001
   6.3627  9.95713E+0002   2.56534E+0002
   6.3647  1.21111E+0003   1.74248E+0002
   6.3667  1.47651E+0003   6.69206E+0001
   6.3687  1.52821E+0003   3.98978E+0001
   6.3707  1.57015E+0003   1.72056E+0001
   6.3727  1.63635E+0003   2.04116E+0001
   6.3747  1.60663E+0003   2.19174E+0001
   6.3767  1.60615E+0003   2.23994E+0001
   6.3787  1.63234E+0003   1.94417E+0001
   6.3807  1.61663E+0003   2.55255E+0001
   6.3827  1.63143E+0003   1.51742E+0001
   6.3847  1.62253E+0003   1.97237E+0001
   6.3867  1.61965E+0003   2.39818E+0001
   6.3887  1.63253E+0003   2.36492E+0001
   6.3907  1.64667E+0003   1.88795E+0001
   6.3926  1.60967E+0003   1.37946E+0001
   6.3946  1.63192E+0003   1.72208E+0001
   6.3966  1.61390E+0003   1.80445E+0001
   6.3986  1.65564E+0003   1.43474E+0001
   6.4006  1.63251E+0003   1.71307E+0001
   6.4026  1.64375E+0003   1.97573E+0001
   6.4046  1.63848E+0003   2.30755E+0001
   6.4066  1.63003E+0003   2.34385E+0001
   6.4086  1.63879E+0003   1.43423E+0001
   6.4106  1.63463E+0003   1.66586E+0001
   6.4126  1.61853E+0003   2.69740E+0001
   6.4146  1.62818E+0003   1.67204E+0001
   6.4166  1.62329E+0003   9.46096E+0000
   6.4186  1.65098E+0003   2.37113E+0001
   6.4206  1.65189E+0003   2.64683E+0001
   6.4226  1.63351E+0003   2.46645E+0001
   6.4246  1.62995E+0003   2.21790E+0001
   6.4265  1.61219E+0003   1.93190E+0001
   6.4285  1.62251E+0003   1.64020E+0001
   6.4305  1.59848E+0003   1.76872E+0001
   6.4325  1.54781E+0003   5.57924E+0001
   6.4345  1.42956E+0003   8.90356E+0001
   6.4365  8.90544E+0002   3.59539E+0002
   6.4385  3.86988E+0002   1.12996E+0002
   6.4405  3.62400E+0002   8.04548E+0001
   6.4425  3.14219E+0002   8.65554E+0000
   6.4445  3.13263E+0002   1.07473E+0001
   6.4465  3.12294E+0002   3.15990E+0000
   6.4485  3.11613E+0002   3.84120E+0000
   6.4505  3.12900E+0002   4.90230E+0000
   6.4525  3.13350E+0002   7.16711E+0000
   6.4545  3.12400E+0002   5.78338E+0000
   6.4565  3.11556E+0002   7.37356E+0000
   6.4585  3.13019E+0002   7.12747E+0000
   6.4605  3.50456E+0002   4.49189E+0001
   6.4624  7.21963E+0002   3.14275E+0002
   6.4644  1.09329E+0003   2.25414E+0002
   6.4664  1.47328E+0003   5.62052E+0001
   6.4684  1.50429E+0003   5.81635E+0001
   6.4704  1.59179E+0003   2.96171E+0001
   6.4724  1.61186E+0003   1.89988E+0001
   6.4744  1.63367E+0003   1.15774E+0001
   6.4764  1.63293E+0003   1.42848E+0001
   6.4784  1.63414E+0003   1.20492E+0001
   6.4804  1.63815E+0003   1.86408E+0001
   6.4824  1.65818E+0003   1.49256E+0001
   6.4844  1.64857E+0003   2.52497E+0001
   6.4864  1.63223E+0003   1.74140E+0001
   6.4884  1.64909E+0003   2.79562E+0001
   6.4904  1.64081E+0003   2.76918E+0001
   6.4924  1.63506E+0003   1.34517E+0001
   6.4944  1.60984E+0003   1.64354E+0001
   6.4963  1.63698E+0003   1.74165E+0001
   6.4983  1.64159E+0003   2.54480E+0001
   6.5003  1.63924E+0003   2.61844E+0001
   6.5023  1.66847E+0003   1.22846E+0001
   6.5043  1.63608E+0003   1.25510E+0001
   6.5063  1.64887E+0003   1.38584E+0001
   6.5083  1.66854E+0003   1.65359E+0001
   6.5103  1.65455E+0003   2.47328E+0001
   6.5123  1.65998E+0003   1.11576E+0001
   6.5143  1.63542E+0003   1.72198E+0001
   6.5163  1.64504E+0003   9.99422E+0000
   6.5183  1.65803E+0003   1.65293E+0001
   6.5203  1.65491E+0003   1.87844E+0001
   6.5223  1.65181E+0003   1.55757E+0001
   6.5243  1.66353E+0003   1.99763E+0001
   6.5263  1.62320E+0003   1.78720E+0001
   6.5283  1.61648E+0003   1.99206E+0001
   6.5303  1.61581E+0003   4.86381E+0001
   6.5322  1.55175E+0003   4.26027E+0001
   6.5342  1.39431E+0003   1.33523E+0002
   6.5362  1.04746E+0003   2.95706E+0002
   6.5382  6.69844E+0002   3.19857E+0002
   6.5402  3.19600E+0002   1.36593E+0001
   6.5422  3.14244E+0002   4.95498E+0000
   6.5442  3.08781E+0002   8.52692E+0000
   6.5462  3.12556E+0002   8.54718E+0000
   6.5482  3.12256E+0002   3.34710E+0000
   6.5502  3.13213E+0002   7.62937E+0000
   6.5522  3.12550E+0002   8.25788E+0000
   6.5542  3.13738E+0002   1.34733E+0001
   6.5562  3.13313E+0002   1.24864E+0001
   6.5582  3.13025E+0002   1.09105E+0001
   6.5602  3.26325E+0002   2.17485E+0001
   6.5622  6.11781E+0002   2.60612E+0002
   6.5642  1.24997E+0003   1.66844E+0002
   6.5661  1.33883E+0003   1.32697E+0002
   6.5681  1.51616E+0003   7.76202E+0001
   6.5701  1.62183E+0003   1.46099E+0001
   6.5721  1.61953E+0003   2.03762E+0001
   6.5741  1.67605E+0003   7.89208E+0000
   6.5761  1.64374E+0003   1.21874E+0001
   6.5781  1.66246E+0003   2.11315E+0001
   6.5801  1.65722E+0003   1.89493E+0001
   6.5821  1.66523E+0003   2.13259E+0001
   6.5841  1.65468E+0003   2.55312E+0001
   6.5861  1.66351E+0003   2.30048E+0001
   6.5881  1.66496E+0003   1.61744E+0001
   6.5901  1.67565E+0003   2.89894E+0001
   6.5921  1.67272E+0003   2.25387E+0001
   6.5941  1.65561E+0003   1.41100E+0001
   6.5961  1.66286E+0003   1.61223E+0001
   6.5981  1.66211E+0003   1.48426E+0001
   6.6001  1.69683E+0003   6.34234E+0000
   6.6020  1.67853E+0003   3.06576E+0001
   6.6040  1.67869E+0003   1.19215E+0001
   6.6060  1.67357E+0003   1.04794E+0001
   6.6080  1.66052E+0003   2.02856E+0001
   6.6100  1.65884E+0003   1.04666E+0001
   6.6120  1.67416E+0003   2.22379E+0001
   6.6140  1.66924E+0003   1.86723E+0001
   6.6160  1.66002E+0003   1.82790E+0001
   6.6180  1.67435E+0003   1.52208E+0001
   6.6200  1.67701E+0003   1.58492E+0001
   6.6220  1.67230E+0003   1.37026E+0001
   6.6240  1.64928E+0003   2.20271E+0001
   6.6260  1.69289E+0003   1.96597E+0001
   6.6280  1.67297E+0003   2.28638E+0001
   6.6300  1.63314E+0003   1.52152E+0001
   6.6320  1.62123E+0003   5.08705E+0001
   6.6340  1.46316E+0003   1.13596E+0002
   6.6359  1.27724E+0003   2.16502E+0002
   6.6379  6.86363E+0002   3.14616E+0002
   6.6399  4.00350E+0002   1.09689E+0002
   6.6419  3.16994E+0002   1.01625E+0001
   6.6439  3.11350E+0002   8.22375E+0000
   6.6459  3.12431E+0002   3.77528E+0000
   6.6479  3.10094E+0002   1.30517E+0001
   6.6499  3.10031E+0002   6.79689E+0000
   6.6519  3.12500E+0002   5.94685E+0000
   6.6539  3.13831E+0002   6.82424E+0000
   6.6559  3.12219E+0002   9.64473E+0000
   6.6579  3.12575E+0002   1.15517E+0001
   6.6599  3.20594E+0002   1.10767E+0001
   6.6619  5.02069E+0002   1.77430E+0002
   6.6639  9.59363E+0002   3.08567E+0002
   6.6659  1.31205E+0003   1.49417E+0002
   6.6679  1.48036E+0003   6.46483E+0001
   6.6699  1.62182E+0003   5.09033E+0001
   6.6718  1.64869E+0003   2.36799E+0001
   6.6738  1.65666E+0003   1.85033E+0001
   6.6758  1.70326E+0003   1.42947E+0001
   6.6778  1.66585E+0003   1.40904E+0001
   6.6798  1.68010E+0003   1.71186E+0001
   6.6818  1.66643E+0003   1.58446E+0001
   6.6838  1.64916E+0003   2.00265E+0001
   6.6858  1.68258E+0003   1.39090E+0001
   6.6878  1.67668E+0003   1.45048E+0001
   6.6898  1.67171E+0003   2.28690E+0001
   6.6918  1.68562E+0003   1.57781E+0001
   6.6938  1.71008E+0003   1.24868E+0001
   6.6958  1.68761E+0003   2.42572E+0001
   6.6978  1.69564E+0003   1.49685E+0001
   6.6998  1.65546E+0003   1.24579E+0001
   6.7018  1.68061E+0003   1.37000E+0001
   6.7038  1.69229E+0003   2.40237E+0001
   6.7057  1.70658E+0003   2.95697E+0001
   6.7077  1.66711E+0003   9.06159E+0000
   6.7097  1.69091E+0003   1.89160E+0001
   6.7117  1.70124E+0003   3.38204E+0001
   6.7137  1.67749E+0003   2.30737E+0001
   6.7157  1.68672E+0003   2.34451E+0001
   6.7177  1.67960E+0003   2.54371E+0001
   6.7197  1.69035E+0003   4.35725E+0001
   6.7217  1.68548E+0003   1.96343E+0001
   6.7237  1.69336E+0003   3.07213E+0001
   6.7257  1.69978E+0003   2.96497E+0001
   6.7277  1.68246E+0003   2.31860E+0001
   6.7297  1.65556E+0003   2.15661E+0001
   6.7317  1.63256E+0003   2.84360E+0001
   6.7337  1.48879E+0003   9.44805E+0001
   6.7357  1.35327E+0003   1.63205E+0002
   6.7377  8.10581E+0002   3.27583E+0002
   6.7397  3.56481E+0002   6.64728E+0001
   6.7416  3.19125E+0002   1.57199E+0001
   6.7436  3.12388E+0002   5.88641E+0000
   6.7456  3.14450E+0002   1.35202E+0001
   6.7476  3.12056E+0002   2.49862E+0000
   6.7496  3.12694E+0002   1.09436E+0001
   6.7516  3.11200E+0002   8.36361E+0000
   6.7536  3.12138E+0002   9.53276E+0000
   6.7556  3.13681E+0002   6.16418E+0000
   6.7576  3.14400E+0002   6.97101E+0000
   6.7596  3.14100E+0002   8.21340E+0000
   6.7616  5.96450E+0002   2.30218E+0002
   6.7636  8.46963E+0002   3.26644E+0002
   6.7656  1.21883E+0003   2.22956E+0002
   6.7676  1.53241E+0003   1.01067E+0002
   6.7696  1.60599E+0003   5.23989E+0001
   6.7716  1.62226E+0003   6.78556E+0001
   6.7736  1.68456E+0003   1.61977E+0001
   6.7755  1.67629E+0003   2.80949E+0001
   6.7775  1.70999E+0003   1.55746E+0001
   6.7795  1.71017E+0003   2.03474E+0001
   6.7815  1.69321E+0003   1.36858E+0001
   6.7835  1.67379E+0003   2.15361E+0001
   6.7855  1.68108E+0003   3.11296E+0001
   6.7875  1.70784E+0003   2.09425E+0001
   6.7895  1.68841E+0003   1.22027E+0001
   6.7915  1.70480E+0003   2.23667E+0001
   6.7935  1.68397E+0003   1.79577E+0001
   6.7955  1.70157E+0003   1.65989E+0001
   6.7975  1.71233E+0003   2.00732E+0001
   6.7995  1.72048E+0003   1.66520E+0001
   6.8015  1.71861E+0003   2.09338E+0001
   6.8035  1.71142E+0003   8.69258E+0000
   6.8055  1.70604E+0003   2.40755E+0001
   6.8075  1.69189E+0003   1.22520E+0001
   6.8095  1.73343E+0003   3.13549E+0001
   6.8114  1.70872E+0003   1.30112E+0001
   6.8134  1.68661E+0003   1.92935E+0001
   6.8154  1.71736E+0003   2.14222E+0001
   6.8174  1.70676E+0003   2.03319E+0001
   6.8194  1.68103E+0003   2.42940E+0001
   6.8214  1.71659E+0003   1.85448E+0001
   6.8234  1.69874E+0003   1.66835E+0001
   6.8254  1.70404E+0003   2.34665E+0001
   6.8274  1.68800E+0003   2.34072E+0001
   6.8294  1.68740E+0003   2.02079E+0001
   6.8314  1.65103E+0003   3.41639E+0001
   6.8334  1.57564E+0003   5.26923E+0001
   6.8354  1.41322E+0003   1.40255E+0002
   6.8374  9.09425E+0002   3.12040E+0002
   6.8394  5.46400E+0002   2.32554E+0002
   6.8414  3.41431E+0002   4.83247E+0001
   6.8434  3.11569E+0002   5.48523E+0000
   6.8453  3.13038E+0002   7.99976E+0000
   6.8473  3.11994E+0002   5.29941E+0000
   6.8493  3.12525E+0002   8.67349E+0000
   6.8513  3.10781E+0002   5.31116E+0000
   6.8533  3.12538E+0002   5.78391E+0000
   6.8553  3.11525E+0002   6.67116E+0000
   6.8573  3.12744E+0002   9.07927E+0000
   6.8593  3.16569E+0002   5.99460E+0000
   6.8613  4.21275E+0002   1.09839E+0002
   6.8633  7.09794E+0002   2.88616E+0002
   6.8653  1.14278E+0003   2.84410E+0002
   6.8673  1.52596E+0003   8.11342E+0001
   6.8693  1.58228E+0003   4.35142E+0001
   6.8713  1.67479E+0003   2.08890E+0001
   6.8733  1.71216E+0003   1.75458E+0001
   6.8753  1.69983E+0003   1.41015E+0001
   6.8773  1.70978E+0003   2.02587E+0001
   6.8793  1.70784E+0003   2.19158E+0001
   6.8812  1.72249E+0003   1.46536E+0001
   6.8832  1.72192E+0003   1.76876E+0001
   6.8852  1.71501E+0003   1.57121E+0001
   6.8872  1.71218E+0003   2.47419E+0001
   6.8892  1.72118E+0003   2.32743E+0001
   6.8912  1.71868E+0003   2.43323E+0001
   6.8932  1.71798E+0003   1.99967E+0001
   6.8952  1.70768E+0003   1.60327E+0001
   6.8972  1.72558E+0003   2.99594E+0001
   6.8992  1.71932E+0003   3.05934E+0001
   6.9012  1.72479E+0003   3.06305E+0001
   6.9032  1.74184E+0003   1.95397E+0001
   6.9052  1.74656E+0003   1.79451E+0001
   6.9072  1.73089E+0003   1.89585E+0001
   6.9092  1.72287E+0003   2.37231E+0001
   6.9112  1.73646E+0003   8.76405E+0000
   6.9132  1.71546E+0003   2.17411E+0001
   6.9152  1.71951E+0003   3.56920E+0001
   6.9171  1.70969E+0003   1.98067E+0001
   6.9191  1.72448E+0003   3.02700E+0001
   6.9211  1.72843E+0003   1.84684E+0001
   6.9231  1.73662E+0003   1.92756E+0001
   6.9251  1.74030E+0003   3.58778E+0001
   6.9271  1.74069E+0003   3.07795E+0001
   6.9291  1.71301E+0003   1.63282E+0001
   6.9311  1.70120E+0003   1.40420E+0001
   6.9331  1.66219E+0003   4.49512E+0001
   6.9351  1.49808E+0003   9.87761E+0001
   6.9371  9.93406E+0002   3.00101E+0002
   6.9391  7.35431E+0002   2.96865E+0002
   6.9411  3.71244E+0002   8.24807E+0001
   6.9431  3.16131E+0002   9.66238E+0000
   6.9451  3.09000E+0002   8.38675E+0000
   6.9471  3.10713E+0002   6.36022E+0000
   6.9491  3.09850E+0002   7.87242E+0000
   6.9510  3.09900E+0002   3.74132E+0000
   6.9530  3.10838E+0002   6.14989E+0000
   6.9550  3.12806E+0002   9.68678E+0000
   6.9570  3.11713E+0002   3.23146E+0000
   6.9590  3.17088E+0002   6.35274E+0000
   6.9610  3.96563E+0002   7.27720E+0001
   6.9630  4.56806E+0002   1.34696E+0002
   6.9650  1.15156E+0003   2.60160E+0002
   6.9670  1.50149E+0003   9.24093E+0001
   6.9690  1.52479E+0003   8.04948E+0001
   6.9710  1.64565E+0003   2.88219E+0001
   6.9730  1.69577E+0003   2.79382E+0001
   6.9750  1.74403E+0003   2.76093E+0001
   6.9770  1.70282E+0003   1.69250E+0001
   6.9790  1.72383E+0003   2.16462E+0001
   6.9810  1.72886E+0003   2.19418E+0001
   6.9830  1.73874E+0003   1.84719E+0001
   6.9850  1.77113E+0003   1.76850E+0001
   6.9869  1.75178E+0003   1.96965E+0001
   6.9889  1.76134E+0003   2.26890E+0001
   6.9909  1.71545E+0003   2.64105E+0001
   6.9929  1.76177E+0003   2.43282E+0001
   6.9949  1.73916E+0003   1.14579E+0001
   6.9969  1.73811E+0003   3.65412E+0001
   6.9989  1.73677E+0003   2.85208E+0001
   7.0009  1.76126E+0003   3.77811E+0001
   7.0029  1.75964E+0003   9.40143E+0000
   7.0049  1.72442E+0003   1.81040E+0001
   7.0069  1.73404E+0003   1.92419E+0001
   7.0089  1.75001E+0003   1.87949E+0001
   7.0109  1.76955E+0003   3.09140E+0001
   7.0129  1.74568E+0003   2.46922E+0001
   7.0149  1.73986E+0003   1.45024E+0001
   7.0169  1.76521E+0003   2.41099E+0001
   7.0189  1.74745E+0003   2.96086E+0001
   7.0208  1.74715E+0003   2.22750E+0001
   7.0228  1.75674E+0003   2.80813E+0001
   7.0248  1.75307E+0003   9.95133E+0000
   7.0268  1.76131E+0003   2.81750E+0001
   7.0288  1.73341E+0003   1.52977E+0001
   7.0308  1.70193E+0003   2.87587E+0001
   7.0328  1.68399E+0003   2.68786E+0001
   7.0348  1.57069E+0003   1.21072E+0002
   7.0368  1.24802E+0003   2.37939E+0002
   7.0388  7.77006E+0002   2.71616E+0002
   7.0408  3.85356E+0002   9.29308E+0001
   7.0428  3.27969E+0002   2.49817E+0001
   7.0448  3.13144E+0002   4.92500E+0000
   7.0468  3.09338E+0002   3.74347E+0000
   7.0488  3.10169E+0002   6.78898E+0000
   7.0508  3.10725E+0002   8.10706E+0000
   7.0528  3.11950E+0002   1.03570E+0001
   7.0548  3.11950E+0002   4.03144E+0000
   7.0567  3.13956E+0002   7.88031E+0000
   7.0587  3.19575E+0002   1.01302E+0001
   7.0607  3.39175E+0002   3.53570E+0001
   7.0627  4.77263E+0002   1.25310E+0002
   7.0647  1.04931E+0003   3.01813E+0002
   7.0667  1.25362E+0003   2.57856E+0002
   7.0687  1.53177E+0003   1.06464E+0002
   7.0707  1.69503E+0003   2.70837E+0001
   7.0727  1.72538E+0003   2.60626E+0001
   7.0747  1.73933E+0003   1.79526E+0001
   7.0767  1.78025E+0003   2.91358E+0001
   7.0787  1.73763E+0003   2.09779E+0001
   7.0807  1.73939E+0003   1.29247E+0001
   7.0827  1.74514E+0003   2.80289E+0001
   7.0847  1.75629E+0003   3.50068E+0001
   7.0867  1.75238E+0003   1.09097E+0001
   7.0887  1.74184E+0003   7.95258E+0000
   7.0906  1.76888E+0003   2.72352E+0001
   7.0926  1.77145E+0003   9.01665E+0000
   7.0946  1.77620E+0003   2.37582E+0001
   7.0966  1.74679E+0003   2.61004E+0001
   7.0986  1.75272E+0003   2.53062E+0001
   7.1006  1.73388E+0003   2.32359E+0001
   7.1026  1.74854E+0003   2.74528E+0001
   7.1046  1.74353E+0003   2.15184E+0001
   7.1066  1.75388E+0003   2.95083E+0001
   7.1086  1.73307E+0003   4.16533E+0001
   7.1106  1.74381E+0003   3.24234E+0001
   7.1126  1.72164E+0003   5.00093E+0001
   7.1146  1.69406E+0003   5.40801E+0001
   7.1166  1.70954E+0003   5.46661E+0001
   7.1186  1.68909E+0003   5.59408E+0001
   7.1206  1.70383E+0003   2.95704E+0001
   7.1226  1.68706E+0003   5.37520E+0001
   7.1246  1.65758E+0003   6.87967E+0001
   7.1265  1.68132E+0003   5.70356E+0001
   7.1285  1.65088E+0003   6.66913E+0001
   7.1305  1.61493E+0003   7.39183E+0001
   7.1325  1.61384E+0003   2.73550E+0001
   7.1345  1.45525E+0003   6.23702E+0001
   7.1365  1.16238E+0003   1.94893E+0002
   7.1385  9.51856E+0002   2.52560E+0002
   7.1405  4.37019E+0002   1.35453E+0002
   7.1425  3.47569E+0002   5.84183E+0001
   7.1445  3.13838E+0002   4.25601E+0000
   7.1465  3.11450E+0002   1.01621E+0001
   7.1485  3.13431E+0002   1.44978E+0001
   7.1505  3.12800E+0002   8.31535E+0000
   7.1525  3.10369E+0002   7.02818E+0000
   7.1545  3.10838E+0002   6.90406E+0000
   7.1565  3.13763E+0002   4.84547E+0000
   7.1585  3.11850E+0002   4.51359E+0000
   7.1604  3.14631E+0002   6.28492E+0000
   7.1624  4.00013E+0002   9.71195E+0001
   7.1644  7.44731E+0002   2.74712E+0002
   7.1664  9.14569E+0002   2.95807E+0002
   7.1684  1.24703E+0003   1.89556E+0002
   7.1704  1.35148E+0003   1.19297E+0002
   7.1724  1.40112E+0003   1.10050E+0002
   7.1744  1.38489E+0003   9.58216E+0001
   7.1764  1.35506E+0003   1.17380E+0002
   7.1784  1.37999E+0003   7.68712E+0001
   7.1804  1.34749E+0003   8.58558E+0001
   7.1824  1.30447E+0003   9.50929E+0001
   7.1844  1.28337E+0003   8.67245E+0001
   7.1864  1.11696E+0003   7.34477E+0001
   7.1884  1.02831E+0003   6.72433E+0001
   7.1904  1.20264E+0003   1.04552E+0002
   7.1924  1.39729E+0003   1.24289E+0002
   7.1944  1.27773E+0003   1.24176E+0002
   7.1963  1.21245E+0003   8.90656E+0001
   7.1983  1.13853E+0003   1.15415E+0002
   7.2003  1.10203E+0003   9.55367E+0001
   7.2023  1.10624E+0003   8.75881E+0001
   7.2043  1.02673E+0003   6.59467E+0001
   7.2063  1.01925E+0003   7.15108E+0001
   7.2083  1.02947E+0003   6.70409E+0001
   7.2103  9.37319E+0002   5.26991E+0001
   7.2123  9.19069E+0002   5.71754E+0001
   7.2143  9.11788E+0002   5.33327E+0001
   7.2163  8.54175E+0002   6.54652E+0001
   7.2183  8.78981E+0002   5.68300E+0001
   7.2203  8.40638E+0002   3.60147E+0001
   7.2223  7.62406E+0002   6.07772E+0001
   7.2243  7.67269E+0002   6.32606E+0001
   7.2263  7.53431E+0002   5.22317E+0001
   7.2283  6.95456E+0002   6.15009E+0001
   7.2302  7.06931E+0002   3.04000E+0001
   7.2322  6.68794E+0002   6.43087E+0001
   7.2342  6.27463E+0002   7.25757E+0001
   7.2362  6.39413E+0002   5.02257E+0001
   7.2382  5.39031E+0002   3.19843E+0001
   7.2402  4.35194E+0002   4.20585E+0001
   7.2422  3.50819E+0002   2.78658E+0001
   7.2442  3.12300E+0002   4.30494E+0000
   7.2462  3.14288E+0002   5.80559E+0000
   7.2482  3.14250E+0002   6.15447E+0000
   7.2502  3.16150E+0002   4.09145E+0000
   7.2522  3.15969E+0002   6.95110E+0000
   7.2542  3.18169E+0002   8.14526E+0000
   7.2562  3.17413E+0002   9.30604E+0000
   7.2582  3.19313E+0002   4.94544E+0000
   7.2602  3.17644E+0002   8.11337E+0000
   7.2622  3.17038E+0002   6.23046E+0000
   7.2642  3.16650E+0002   6.49423E+0000
   7.2661  3.20638E+0002   8.24825E+0000
   7.2681  3.24419E+0002   6.06019E+0000
   7.2701  3.22363E+0002   6.36778E+0000
   7.2721  3.23831E+0002   1.10172E+0001
   7.2741  3.17563E+0002   8.52385E+0000
   7.2761  3.17350E+0002   4.21960E+0000
   7.2781  3.19325E+0002   5.32559E+0000
   7.2801  3.14013E+0002   6.95448E+0000
   7.2821  3.13256E+0002   5.27523E+0000
   7.2841  3.13181E+0002   3.35647E+0000
   7.2861  3.10769E+0002   1.24058E+0001
   7.2881  3.13063E+0002   6.59402E+0000
   7.2901  3.12031E+0002   5.25812E+0000
   7.2921  3.14031E+0002   3.48859E+0000
   7.2941  3.10981E+0002   4.15041E+0000
   7.2961  3.11344E+0002   8.45063E+0000
   7.3000  3.12225E+0002   5.26658E+0000
