# Supplementary material for: A radial calibration window for analytical ultracentrifugation
Source: PLoS One. 2018 Jul 30;13(7):e0201529. doi: 10.1371/journal.pone.0201529 (PMC6066226; doi:10.1371/journal.pone.0201529)
Supplement: S1 Dataset — (ZIP) [file pone.0201529.s001.zip › FDSscans/A00009.FI2]

7/30/2015 7:43:54 PM:  Voltage: 2150 Gain: 8 Range: 4
F 2 20.1 50000 0001648 2.4274E10 488 165
   5.6029  3.11169E+0002   3.31516E+0000
   5.6049  3.10281E+0002   6.48013E+0000
   5.6069  3.10956E+0002   4.54085E+0000
   5.6089  3.13106E+0002   1.12105E+0001
   5.6109  3.11494E+0002   2.65565E+0000
   5.6129  3.12569E+0002   4.49920E+0000
   5.6149  3.14256E+0002   7.84797E+0000
   5.6169  3.10800E+0002   3.78715E+0000
   5.6189  3.13000E+0002   5.28796E+0000
   5.6209  3.12494E+0002   5.84294E+0000
   5.6228  3.11031E+0002   6.34057E+0000
   5.6248  3.08750E+0002   7.07390E+0000
   5.6268  3.13669E+0002   5.62486E+0000
   5.6288  3.08456E+0002   6.44714E+0000
   5.6308  3.13350E+0002   6.25060E+0000
   5.6328  3.09694E+0002   3.11407E+0000
   5.6348  3.11219E+0002   8.34975E+0000
   5.6368  3.12350E+0002   5.17977E+0000
   5.6388  3.12350E+0002   5.42033E+0000
   5.6408  3.11725E+0002   2.92222E+0000
   5.6428  3.11125E+0002   4.11484E+0000
   5.6448  3.13369E+0002   1.03310E+0001
   5.6468  3.11888E+0002   2.82663E+0000
   5.6488  3.12319E+0002   4.29676E+0000
   5.6508  3.09819E+0002   4.52448E+0000
   5.6528  3.13194E+0002   1.30590E+0001
   5.6548  3.09100E+0002   7.57875E+0000
   5.6567  3.12088E+0002   8.04875E+0000
   5.6587  3.11906E+0002   3.61835E+0000
   5.6607  3.13731E+0002   8.11890E+0000
   5.6627  3.12031E+0002   1.09815E+0001
   5.6647  3.14381E+0002   7.89974E+0000
   5.6667  3.11425E+0002   7.94855E+0000
   5.6687  3.13856E+0002   2.97163E+0000
   5.6707  3.11331E+0002   4.91544E+0000
   5.6727  3.11031E+0002   1.33897E+0001
   5.6747  3.11381E+0002   3.92376E+0000
   5.6767  3.10331E+0002   4.79625E+0000
   5.6787  3.11994E+0002   4.69694E+0000
   5.6807  3.11600E+0002   8.71751E+0000
   5.6827  3.10538E+0002   3.99701E+0000
   5.6847  3.10138E+0002   2.96329E+0000
   5.6867  3.12113E+0002   4.64407E+0000
   5.6887  3.13788E+0002   5.71663E+0000
   5.6907  3.10538E+0002   4.97429E+0000
   5.6926  3.13344E+0002   6.98467E+0000
   5.6946  3.11888E+0002   3.98997E+0000
   5.6966  3.12550E+0002   4.16923E+0000
   5.6986  3.15025E+0002   1.28941E+0001
   5.7006  3.14725E+0002   5.12707E+0000
   5.7026  3.11625E+0002   2.93247E+0000
   5.7046  3.11381E+0002   4.23006E+0000
   5.7066  3.14756E+0002   4.31588E+0000
   5.7086  3.10519E+0002   8.81531E+0000
   5.7106  3.13363E+0002   4.83850E+0000
   5.7126  3.10475E+0002   3.37556E+0000
   5.7146  3.11525E+0002   5.62489E+0000
   5.7166  3.11688E+0002   2.02048E+0000
   5.7186  3.11450E+0002   4.16923E+0000
   5.7206  3.13569E+0002   4.03736E+0000
   5.7226  3.13344E+0002   5.37593E+0000
   5.7246  3.09219E+0002   4.53855E+0000
   5.7265  3.12025E+0002   3.58146E+0000
   5.7285  3.11794E+0002   2.82378E+0000
   5.7305  3.10794E+0002   1.04737E+0001
   5.7325  3.10894E+0002   4.37035E+0000
   5.7345  3.11881E+0002   9.08816E+0000
   5.7365  3.12175E+0002   6.86982E+0000
   5.7385  3.12600E+0002   5.44449E+0000
   5.7405  3.14644E+0002   6.88690E+0000
   5.7425  3.14169E+0002   1.29972E+0001
   5.7445  3.13494E+0002   4.91884E+0000
   5.7465  3.10088E+0002   8.16286E+0000
   5.7485  3.12625E+0002   4.17934E+0000
   5.7505  3.14881E+0002   1.14182E+0001
   5.7525  3.13581E+0002   4.54790E+0000
   5.7545  3.18056E+0002   4.14102E+0000
   5.7565  3.25550E+0002   8.71794E+0000
   5.7585  3.35688E+0002   7.21958E+0000
   5.7605  3.24994E+0002   6.33097E+0000
   5.7624  3.14244E+0002   7.75383E+0000
   5.7644  3.13800E+0002   9.50382E+0000
   5.7664  3.14356E+0002   6.01264E+0000
   5.7684  3.12169E+0002   3.89843E+0000
   5.7704  3.14644E+0002   6.24354E+0000
   5.7724  3.13788E+0002   1.33937E+0001
   5.7744  3.12688E+0002   5.53578E+0000
   5.7764  3.13831E+0002   5.86283E+0000
   5.7784  3.13681E+0002   6.16722E+0000
   5.7804  3.15931E+0002   4.98438E+0000
   5.7824  3.14081E+0002   4.60784E+0000
   5.7844  3.13325E+0002   5.71834E+0000
   5.7864  3.18881E+0002   1.41743E+0001
   5.7884  3.15044E+0002   7.36508E+0000
   5.7904  3.14163E+0002   9.36649E+0000
   5.7924  3.11863E+0002   1.11853E+0001
   5.7944  3.15450E+0002   5.67164E+0000
   5.7963  3.13944E+0002   1.26213E+0001
   5.7983  3.13144E+0002   4.78284E+0000
   5.8003  3.11713E+0002   6.56467E+0000
   5.8023  3.13625E+0002   2.70127E+0000
   5.8043  3.14338E+0002   5.76009E+0000
   5.8063  3.13856E+0002   1.01711E+0001
   5.8083  3.13538E+0002   2.78453E+0000
   5.8103  3.11613E+0002   4.03700E+0000
   5.8123  3.13981E+0002   4.92554E+0000
   5.8143  3.15038E+0002   4.94708E+0000
   5.8163  3.11719E+0002   1.21853E+0001
   5.8183  3.15125E+0002   7.11824E+0000
   5.8203  3.09925E+0002   1.11898E+0001
   5.8223  3.14706E+0002   4.42605E+0000
   5.8243  3.10413E+0002   7.09752E+0000
   5.8263  3.11963E+0002   5.94757E+0000
   5.8283  3.14031E+0002   3.86462E+0000
   5.8303  3.13863E+0002   3.13386E+0000
   5.8322  3.08100E+0002   4.46374E+0000
   5.8342  3.11994E+0002   3.14503E+0000
   5.8362  3.11250E+0002   5.47312E+0000
   5.8382  3.13988E+0002   4.61409E+0000
   5.8402  3.12525E+0002   4.82513E+0000
   5.8422  3.12200E+0002   4.35804E+0000
   5.8442  3.12369E+0002   4.14551E+0000
   5.8462  3.12706E+0002   3.98371E+0000
   5.8482  3.12844E+0002   8.95345E+0000
   5.8502  3.11169E+0002   1.05257E+0001
   5.8522  3.11713E+0002   5.47470E+0000
   5.8542  3.11275E+0002   4.97437E+0000
   5.8562  3.10131E+0002   3.08813E+0000
   5.8582  3.10369E+0002   3.27189E+0000
   5.8602  3.14488E+0002   5.71532E+0000
   5.8622  3.12944E+0002   4.11498E+0000
   5.8642  3.11463E+0002   4.93418E+0000
   5.8662  3.11031E+0002   1.38951E+0001
   5.8681  3.11350E+0002   6.53318E+0000
   5.8701  3.12363E+0002   8.26853E+0000
   5.8721  3.12563E+0002   4.11687E+0000
   5.8741  3.12431E+0002   2.85618E+0000
   5.8761  3.12556E+0002   5.78548E+0000
   5.8781  3.12175E+0002   2.31881E+0000
   5.8801  3.10694E+0002   7.41164E+0000
   5.8821  3.16100E+0002   1.54431E+0001
   5.8841  3.14375E+0002   1.38494E+0001
   5.8861  3.12281E+0002   3.88743E+0000
   5.8881  3.14619E+0002   5.04340E+0000
   5.8901  3.18213E+0002   5.51202E+0000
   5.8921  3.99263E+0002   7.34110E+0001
   5.8941  3.13831E+0002   7.09544E+0000
   5.8961  3.10894E+0002   1.20755E+0001
   5.8981  4.02956E+0002   9.22516E+0001
   5.9001  3.20850E+0002   9.91955E+0000
   5.9020  3.14288E+0002   4.09785E+0000
   5.9040  3.32225E+0002   1.68287E+0001
   5.9060  3.16031E+0002   6.20002E+0000
   5.9080  3.15219E+0002   1.14855E+0001
   5.9100  3.12319E+0002   3.73291E+0000
   5.9120  3.15100E+0002   6.12434E+0000
   5.9140  3.12338E+0002   4.47058E+0000
   5.9160  3.12719E+0002   4.22252E+0000
   5.9180  3.44194E+0002   1.31227E+0001
   5.9200  3.73994E+0002   3.57879E+0001
   5.9220  3.22425E+0002   5.78008E+0000
   5.9240  3.23131E+0002   9.72363E+0000
   5.9260  3.21138E+0002   1.08640E+0001
   5.9280  3.68556E+0002   3.00510E+0001
   5.9300  7.61313E+0002   7.87244E+0001
   5.9320  1.44293E+0003   9.53250E+0001
   5.9340  1.36537E+0003   1.63662E+0002
   5.9360  1.03666E+0003   3.77913E+0002
   5.9379  5.81794E+0002   3.06684E+0002
   5.9399  3.17350E+0002   7.51898E+0000
   5.9419  3.13400E+0002   1.06065E+0001
   5.9439  3.14400E+0002   7.35391E+0000
   5.9459  3.13419E+0002   2.62315E+0000
   5.9479  3.10313E+0002   2.00414E+0001
   5.9499  3.12944E+0002   6.21334E+0000
   5.9519  3.12131E+0002   4.67910E+0000
   5.9539  3.12150E+0002   5.36353E+0000
   5.9559  3.12031E+0002   9.49317E+0000
   5.9579  3.18125E+0002   8.89139E+0000
   5.9599  3.22981E+0002   1.51210E+0001
   5.9619  6.72131E+0002   2.93919E+0002
   5.9639  1.23714E+0003   1.31360E+0002
   5.9659  1.39587E+0003   9.31241E+0001
   5.9679  1.48875E+0003   4.38772E+0001
   5.9699  1.53424E+0003   3.47193E+0001
   5.9718  1.57230E+0003   1.55618E+0001
   5.9738  1.55983E+0003   1.38800E+0001
   5.9758  1.55312E+0003   1.60013E+0001
   5.9778  1.57148E+0003   1.86805E+0001
   5.9798  1.56580E+0003   2.08266E+0001
   5.9818  1.57869E+0003   2.90537E+0001
   5.9838  1.54874E+0003   2.81453E+0001
   5.9858  1.54137E+0003   1.34257E+0001
   5.9878  1.55844E+0003   1.76633E+0001
   5.9898  1.58352E+0003   1.32803E+0001
   5.9918  1.56039E+0003   1.60674E+0001
   5.9938  1.59043E+0003   3.26178E+0001
   5.9958  1.56204E+0003   1.72692E+0001
   5.9978  1.55070E+0003   7.35153E+0000
   5.9998  1.56183E+0003   2.23918E+0001
   6.0018  1.56831E+0003   9.88318E+0000
   6.0038  1.54708E+0003   1.07732E+0001
   6.0058  1.57380E+0003   2.42281E+0001
   6.0077  1.54538E+0003   1.32679E+0001
   6.0097  1.54001E+0003   1.52461E+0001
   6.0117  1.54379E+0003   1.85339E+0001
   6.0137  1.53427E+0003   9.79306E+0000
   6.0157  1.56716E+0003   2.28556E+0001
   6.0177  1.57233E+0003   2.59818E+0001
   6.0197  1.56955E+0003   2.32452E+0001
   6.0217  1.57584E+0003   1.77699E+0001
   6.0237  1.55613E+0003   9.49707E+0000
   6.0257  1.54429E+0003   1.55745E+0001
   6.0277  1.54321E+0003   2.73819E+0001
   6.0297  1.54218E+0003   9.19801E+0000
   6.0317  1.52716E+0003   2.90775E+0001
   6.0337  1.35662E+0003   8.12496E+0001
   6.0357  1.00544E+0003   2.65076E+0002
   6.0377  5.36181E+0002   2.41564E+0002
   6.0397  3.16688E+0002   3.07162E+0000
   6.0416  3.08869E+0002   1.68733E+0001
   6.0436  3.13556E+0002   3.48989E+0000
   6.0456  3.13688E+0002   2.92615E+0000
   6.0476  3.12800E+0002   1.06277E+0001
   6.0496  3.14425E+0002   3.38517E+0000
   6.0516  3.12044E+0002   9.02424E+0000
   6.0536  3.12306E+0002   2.80490E+0000
   6.0556  3.13125E+0002   8.66195E+0000
   6.0576  3.13119E+0002   1.09574E+0001
   6.0596  3.27338E+0002   2.42448E+0001
   6.0616  7.45356E+0002   2.92268E+0002
   6.0636  1.05036E+0003   2.54533E+0002
   6.0656  1.34123E+0003   6.92299E+0001
   6.0676  1.47134E+0003   2.98924E+0001
   6.0696  1.54509E+0003   2.42714E+0001
   6.0716  1.54742E+0003   1.22133E+0001
   6.0736  1.54254E+0003   1.42236E+0001
   6.0756  1.56098E+0003   1.12489E+0001
   6.0775  1.57922E+0003   2.66989E+0001
   6.0795  1.57251E+0003   2.17817E+0001
   6.0815  1.58501E+0003   2.82741E+0001
   6.0835  1.56946E+0003   1.27895E+0001
   6.0855  1.56851E+0003   1.14100E+0001
   6.0875  1.57218E+0003   1.16965E+0001
   6.0895  1.57334E+0003   7.46027E+0000
   6.0915  1.57089E+0003   5.87750E+0000
   6.0935  1.57287E+0003   1.57458E+0001
   6.0955  1.58893E+0003   1.99082E+0001
   6.0975  1.56361E+0003   3.16457E+0001
   6.0995  1.56027E+0003   2.00678E+0001
   6.1015  1.58963E+0003   2.30953E+0001
   6.1035  1.54658E+0003   1.71381E+0001
   6.1055  1.57034E+0003   1.52953E+0001
   6.1075  1.58698E+0003   1.54048E+0001
   6.1095  1.57263E+0003   1.56590E+0001
   6.1114  1.58968E+0003   1.08237E+0001
   6.1134  1.57269E+0003   1.97399E+0001
   6.1154  1.56855E+0003   2.12242E+0001
   6.1174  1.58354E+0003   1.77174E+0001
   6.1194  1.56734E+0003   1.53636E+0001
   6.1214  1.56753E+0003   1.33233E+0001
   6.1234  1.59818E+0003   1.31924E+0001
   6.1254  1.55951E+0003   1.91768E+0001
   6.1274  1.57571E+0003   2.11824E+0001
   6.1294  1.56154E+0003   3.92064E+0001
   6.1314  1.48404E+0003   3.97148E+0001
   6.1334  1.40746E+0003   7.66391E+0001
   6.1354  1.11858E+0003   2.26668E+0002
   6.1374  5.32506E+0002   2.70805E+0002
   6.1394  3.19788E+0002   1.10790E+0001
   6.1414  3.12894E+0002   4.53651E+0000
   6.1434  3.11925E+0002   5.44994E+0000
   6.1454  3.12188E+0002   9.51853E+0000
   6.1473  3.14538E+0002   7.84752E+0000
   6.1493  3.16231E+0002   1.66073E+0001
   6.1513  3.12206E+0002   9.80172E+0000
   6.1533  3.12050E+0002   4.90968E+0000
   6.1553  3.13525E+0002   6.88599E+0000
   6.1573  3.15975E+0002   7.32253E+0000
   6.1593  3.33731E+0002   2.38584E+0001
   6.1613  5.91988E+0002   2.70829E+0002
   6.1633  1.05965E+0003   2.33034E+0002
   6.1653  1.36213E+0003   7.64484E+0001
   6.1673  1.52058E+0003   4.64467E+0001
   6.1693  1.53210E+0003   2.53762E+0001
   6.1713  1.57101E+0003   1.43615E+0001
   6.1733  1.56421E+0003   2.06835E+0001
   6.1753  1.57932E+0003   3.34456E+0001
   6.1773  1.59240E+0003   9.76601E+0000
   6.1793  1.60158E+0003   1.45378E+0001
   6.1812  1.58674E+0003   2.25393E+0001
   6.1832  1.59471E+0003   1.61233E+0001
   6.1852  1.58882E+0003   2.09771E+0001
   6.1872  1.58850E+0003   2.34522E+0001
   6.1892  1.57276E+0003   1.82228E+0001
   6.1912  1.61354E+0003   1.84853E+0001
   6.1932  1.61233E+0003   1.50302E+0001
   6.1952  1.58528E+0003   1.47988E+0001
   6.1972  1.57194E+0003   2.45645E+0001
   6.1992  1.60181E+0003   1.70761E+0001
   6.2012  1.59244E+0003   1.96634E+0001
   6.2032  1.59844E+0003   2.18014E+0001
   6.2052  1.60228E+0003   2.42711E+0001
   6.2072  1.61575E+0003   2.79878E+0001
   6.2092  1.61066E+0003   1.27151E+0001
   6.2112  1.60447E+0003   2.08086E+0001
   6.2132  1.58694E+0003   2.73672E+0001
   6.2152  1.60414E+0003   2.55101E+0001
   6.2171  1.56816E+0003   1.96874E+0001
   6.2191  1.59962E+0003   1.49110E+0001
   6.2211  1.58265E+0003   1.67591E+0001
   6.2231  1.59144E+0003   1.84720E+0001
   6.2251  1.59915E+0003   2.17947E+0001
   6.2271  1.59644E+0003   2.32482E+0001
   6.2291  1.58583E+0003   2.12077E+0001
   6.2311  1.54564E+0003   3.54227E+0001
   6.2331  1.43801E+0003   7.10428E+0001
   6.2351  1.26519E+0003   1.47227E+0002
   6.2371  5.88325E+0002   2.92331E+0002
   6.2391  3.90575E+0002   1.17160E+0002
   6.2411  3.14638E+0002   8.22989E+0000
   6.2431  3.13544E+0002   7.88499E+0000
   6.2451  3.13781E+0002   6.04573E+0000
   6.2471  3.12063E+0002   5.37132E+0000
   6.2491  3.11650E+0002   3.17766E+0000
   6.2510  3.12613E+0002   3.78713E+0000
   6.2530  3.10656E+0002   6.00172E+0000
   6.2550  3.13588E+0002   7.24809E+0000
   6.2570  3.12069E+0002   4.89556E+0000
   6.2590  3.16506E+0002   5.92452E+0000
   6.2610  5.77481E+0002   2.87171E+0002
   6.2630  8.38806E+0002   3.38450E+0002
   6.2650  1.31765E+0003   1.05273E+0002
   6.2670  1.44700E+0003   7.63046E+0001
   6.2690  1.55849E+0003   4.24264E+0001
   6.2710  1.59833E+0003   1.64510E+0001
   6.2730  1.61016E+0003   2.88567E+0001
   6.2750  1.59018E+0003   1.55380E+0001
   6.2770  1.61607E+0003   8.93135E+0000
   6.2790  1.61443E+0003   1.25632E+0001
   6.2810  1.59991E+0003   2.24760E+0001
   6.2830  1.61931E+0003   1.39400E+0001
   6.2850  1.61433E+0003   2.55983E+0001
   6.2869  1.60111E+0003   1.47324E+0001
   6.2889  1.62302E+0003   2.78710E+0001
   6.2909  1.59088E+0003   2.43118E+0001
   6.2929  1.60518E+0003   2.75646E+0001
   6.2949  1.64061E+0003   3.00639E+0001
   6.2969  1.63140E+0003   1.43777E+0001
   6.2989  1.65200E+0003   1.22767E+0001
   6.3009  1.62903E+0003   1.47155E+0001
   6.3029  1.62455E+0003   1.99869E+0001
   6.3049  1.59629E+0003   1.05950E+0001
   6.3069  1.62236E+0003   1.11714E+0001
   6.3089  1.60959E+0003   2.09809E+0001
   6.3109  1.61154E+0003   2.01223E+0001
   6.3129  1.63829E+0003   3.13517E+0001
   6.3149  1.59759E+0003   1.55010E+0001
   6.3169  1.61925E+0003   1.34976E+0001
   6.3189  1.64054E+0003   1.89690E+0001
   6.3208  1.61319E+0003   2.31341E+0001
   6.3228  1.62304E+0003   2.49321E+0001
   6.3248  1.61169E+0003   2.00651E+0001
   6.3268  1.59434E+0003   1.96251E+0001
   6.3288  1.58701E+0003   2.29774E+0001
   6.3308  1.56661E+0003   3.15359E+0001
   6.3328  1.46166E+0003   6.36904E+0001
   6.3348  1.27769E+0003   1.54764E+0002
   6.3368  6.39700E+0002   3.22490E+0002
   6.3388  3.93625E+0002   1.18675E+0002
   6.3408  3.12875E+0002   1.07752E+0001
   6.3428  3.10925E+0002   5.05958E+0000
   6.3448  3.12813E+0002   5.32469E+0000
   6.3468  3.12956E+0002   3.79827E+0000
   6.3488  3.11763E+0002   6.32701E+0000
   6.3508  3.11231E+0002   5.45553E+0000
   6.3528  3.13469E+0002   1.01342E+0001
   6.3548  3.11819E+0002   8.41240E+0000
   6.3567  3.11119E+0002   4.57899E+0000
   6.3587  3.15463E+0002   5.02728E+0000
   6.3607  4.25838E+0002   1.52315E+0002
   6.3627  6.69763E+0002   2.82401E+0002
   6.3647  1.24446E+0003   1.32451E+0002
   6.3667  1.43747E+0003   7.87282E+0001
   6.3687  1.53391E+0003   3.14181E+0001
   6.3707  1.58838E+0003   2.41932E+0001
   6.3727  1.60661E+0003   2.32695E+0001
   6.3747  1.63213E+0003   1.76181E+0001
   6.3767  1.62973E+0003   1.69610E+0001
   6.3787  1.61956E+0003   8.82163E+0000
   6.3807  1.62291E+0003   1.28809E+0001
   6.3827  1.63443E+0003   2.75725E+0001
   6.3847  1.61774E+0003   2.41313E+0001
   6.3867  1.61675E+0003   1.66679E+0001
   6.3887  1.65386E+0003   3.02770E+0001
   6.3907  1.62474E+0003   1.50466E+0001
   6.3926  1.60836E+0003   1.97564E+0001
   6.3946  1.62805E+0003   2.76297E+0001
   6.3966  1.61489E+0003   2.40964E+0001
   6.3986  1.62398E+0003   2.85442E+0001
   6.4006  1.64307E+0003   3.55407E+0001
   6.4026  1.63529E+0003   2.27043E+0001
   6.4046  1.61462E+0003   2.59688E+0001
   6.4066  1.62628E+0003   1.63344E+0001
   6.4086  1.64876E+0003   1.80512E+0001
   6.4106  1.63539E+0003   2.06116E+0001
   6.4126  1.61609E+0003   2.69026E+0001
   6.4146  1.64272E+0003   1.66983E+0001
   6.4166  1.62699E+0003   1.56246E+0001
   6.4186  1.64293E+0003   2.50580E+0001
   6.4206  1.62859E+0003   1.84996E+0001
   6.4226  1.63224E+0003   1.01393E+0001
   6.4246  1.63071E+0003   3.48662E+0001
   6.4265  1.63738E+0003   1.44293E+0001
   6.4285  1.63801E+0003   2.55168E+0001
   6.4305  1.59876E+0003   4.01697E+0001
   6.4325  1.54208E+0003   5.88742E+0001
   6.4345  1.32006E+0003   1.47777E+0002
   6.4365  1.08294E+0003   2.71013E+0002
   6.4385  4.83031E+0002   2.21032E+0002
   6.4405  3.17413E+0002   1.42337E+0001
   6.4425  3.14456E+0002   7.96935E+0000
   6.4445  3.11894E+0002   7.82943E+0000
   6.4465  3.11950E+0002   3.79967E+0000
   6.4485  3.12756E+0002   4.14600E+0000
   6.4505  3.11400E+0002   4.59021E+0000
   6.4525  3.10538E+0002   5.91554E+0000
   6.4545  3.10888E+0002   5.13224E+0000
   6.4565  3.11794E+0002   6.84626E+0000
   6.4585  3.16900E+0002   1.53921E+0001
   6.4605  3.28069E+0002   2.05395E+0001
   6.4624  7.62306E+0002   2.98469E+0002
   6.4644  1.10492E+0003   2.27400E+0002
   6.4664  1.34647E+0003   1.11482E+0002
   6.4684  1.55415E+0003   5.08429E+0001
   6.4704  1.59895E+0003   1.06052E+0001
   6.4724  1.64061E+0003   1.91371E+0001
   6.4744  1.65389E+0003   1.75036E+0001
   6.4764  1.62385E+0003   2.04025E+0001
   6.4784  1.61140E+0003   1.72672E+0001
   6.4804  1.64888E+0003   2.79774E+0001
   6.4824  1.65205E+0003   2.01137E+0001
   6.4844  1.63798E+0003   1.50597E+0001
   6.4864  1.65193E+0003   1.77815E+0001
   6.4884  1.63415E+0003   1.75891E+0001
   6.4904  1.65413E+0003   2.03846E+0001
   6.4924  1.66397E+0003   2.27004E+0001
   6.4944  1.64796E+0003   2.07963E+0001
   6.4963  1.64974E+0003   3.20062E+0001
   6.4983  1.65464E+0003   1.53839E+0001
   6.5003  1.65676E+0003   1.78518E+0001
   6.5023  1.63034E+0003   1.75504E+0001
   6.5043  1.63663E+0003   8.34193E+0000
   6.5063  1.64322E+0003   1.28554E+0001
   6.5083  1.64870E+0003   1.22202E+0001
   6.5103  1.65660E+0003   1.80921E+0001
   6.5123  1.64824E+0003   2.39854E+0001
   6.5143  1.64338E+0003   2.62971E+0001
   6.5163  1.67636E+0003   2.56358E+0001
   6.5183  1.64618E+0003   2.38798E+0001
   6.5203  1.65558E+0003   2.23279E+0001
   6.5223  1.66157E+0003   1.94632E+0001
   6.5243  1.65105E+0003   9.79758E+0000
   6.5263  1.61726E+0003   2.71394E+0001
   6.5283  1.62098E+0003   1.96663E+0001
   6.5303  1.62210E+0003   2.31103E+0001
   6.5322  1.55571E+0003   6.85017E+0001
   6.5342  1.47398E+0003   7.20599E+0001
   6.5362  8.57656E+0002   3.30760E+0002
   6.5382  5.14981E+0002   2.32995E+0002
   6.5402  3.53450E+0002   6.50959E+0001
   6.5422  3.11144E+0002   1.12901E+0001
   6.5442  3.12569E+0002   3.75237E+0000
   6.5462  3.13000E+0002   4.97544E+0000
   6.5482  3.13438E+0002   6.33254E+0000
   6.5502  3.12956E+0002   3.60442E+0000
   6.5522  3.11131E+0002   7.22385E+0000
   6.5542  3.12906E+0002   5.80969E+0000
   6.5562  3.13256E+0002   3.52535E+0000
   6.5582  3.14156E+0002   6.92978E+0000
   6.5602  3.33350E+0002   2.65929E+0001
   6.5622  7.39488E+0002   3.11341E+0002
   6.5642  9.41844E+0002   3.17779E+0002
   6.5661  1.41365E+0003   9.17576E+0001
   6.5681  1.50836E+0003   8.24011E+0001
   6.5701  1.58872E+0003   4.56326E+0001
   6.5721  1.64291E+0003   1.99090E+0001
   6.5741  1.65495E+0003   3.18351E+0001
   6.5761  1.65804E+0003   1.34998E+0001
   6.5781  1.66526E+0003   2.03478E+0001
   6.5801  1.64804E+0003   3.63497E+0001
   6.5821  1.65367E+0003   1.33968E+0001
   6.5841  1.64620E+0003   1.92438E+0001
   6.5861  1.65874E+0003   1.47032E+0001
   6.5881  1.67412E+0003   2.35062E+0001
   6.5901  1.67668E+0003   2.41304E+0001
   6.5921  1.67268E+0003   3.13408E+0001
   6.5941  1.68048E+0003   2.42085E+0001
   6.5961  1.68435E+0003   2.48272E+0001
   6.5981  1.66616E+0003   1.48480E+0001
   6.6001  1.66603E+0003   1.94085E+0001
   6.6020  1.67776E+0003   2.23013E+0001
   6.6040  1.67885E+0003   1.84872E+0001
   6.6060  1.67396E+0003   2.02348E+0001
   6.6080  1.66838E+0003   2.86460E+0001
   6.6100  1.66553E+0003   2.52425E+0001
   6.6120  1.65884E+0003   2.39891E+0001
   6.6140  1.67951E+0003   2.40783E+0001
   6.6160  1.68338E+0003   1.32455E+0001
   6.6180  1.66864E+0003   1.03949E+0001
   6.6200  1.66634E+0003   2.18093E+0001
   6.6220  1.70062E+0003   1.93143E+0001
   6.6240  1.66496E+0003   1.84374E+0001
   6.6260  1.66256E+0003   2.43412E+0001
   6.6280  1.67673E+0003   1.14550E+0001
   6.6300  1.66416E+0003   2.36584E+0001
   6.6320  1.57126E+0003   6.52173E+0001
   6.6340  1.51551E+0003   5.82776E+0001
   6.6359  1.15334E+0003   2.65187E+0002
   6.6379  5.97044E+0002   2.55831E+0002
   6.6399  3.51388E+0002   6.58739E+0001
   6.6419  3.13019E+0002   1.28751E+0001
   6.6439  3.12938E+0002   7.43563E+0000
   6.6459  3.10925E+0002   1.15469E+0001
   6.6479  3.11138E+0002   3.20134E+0000
   6.6499  3.11856E+0002   6.11540E+0000
   6.6519  3.10688E+0002   1.26573E+0001
   6.6539  3.10994E+0002   1.63263E+0001
   6.6559  3.12031E+0002   3.83246E+0000
   6.6579  3.12631E+0002   4.56320E+0000
   6.6599  3.22563E+0002   1.57544E+0001
   6.6619  3.87706E+0002   8.05910E+0001
   6.6639  1.02039E+0003   2.55675E+0002
   6.6659  1.34593E+0003   1.56688E+0002
   6.6679  1.49366E+0003   9.16640E+0001
   6.6699  1.61939E+0003   6.56621E+0001
   6.6718  1.64784E+0003   1.89136E+0001
   6.6738  1.63273E+0003   1.66469E+0001
   6.6758  1.67611E+0003   3.33337E+0001
   6.6778  1.67731E+0003   2.28025E+0001
   6.6798  1.66891E+0003   1.10900E+0001
   6.6818  1.66864E+0003   1.28431E+0001
   6.6838  1.69791E+0003   1.11032E+0001
   6.6858  1.68262E+0003   1.16463E+0001
   6.6878  1.69544E+0003   2.10316E+0001
   6.6898  1.69266E+0003   3.15915E+0001
   6.6918  1.68315E+0003   1.13049E+0001
   6.6938  1.68837E+0003   2.22721E+0001
   6.6958  1.69361E+0003   1.55760E+0001
   6.6978  1.69731E+0003   2.76536E+0001
   6.6998  1.68151E+0003   2.60688E+0001
   6.7018  1.70169E+0003   1.88907E+0001
   6.7038  1.68130E+0003   2.09926E+0001
   6.7057  1.69105E+0003   1.84394E+0001
   6.7077  1.67641E+0003   3.04730E+0001
   6.7097  1.66745E+0003   1.96324E+0001
   6.7117  1.67866E+0003   1.78809E+0001
   6.7137  1.69246E+0003   2.55008E+0001
   6.7157  1.67283E+0003   1.90143E+0001
   6.7177  1.68988E+0003   2.29138E+0001
   6.7197  1.69330E+0003   3.13855E+0001
   6.7217  1.70021E+0003   9.40624E+0000
   6.7237  1.70425E+0003   1.29660E+0001
   6.7257  1.68748E+0003   3.03961E+0001
   6.7277  1.67486E+0003   2.14015E+0001
   6.7297  1.65526E+0003   2.93319E+0001
   6.7317  1.63734E+0003   2.11446E+0001
   6.7337  1.58084E+0003   4.54698E+0001
   6.7357  1.27219E+0003   2.25462E+0002
   6.7377  7.96906E+0002   3.02025E+0002
   6.7397  4.61725E+0002   1.86171E+0002
   6.7416  3.14269E+0002   1.43252E+0001
   6.7436  3.13388E+0002   8.41872E+0000
   6.7456  3.12563E+0002   3.88440E+0000
   6.7476  3.12375E+0002   4.92665E+0000
   6.7496  3.10981E+0002   6.14031E+0000
   6.7516  3.14613E+0002   5.26021E+0000
   6.7536  3.13775E+0002   6.29757E+0000
   6.7556  3.11981E+0002   4.85859E+0000
   6.7576  3.15150E+0002   7.94701E+0000
   6.7596  3.23256E+0002   1.42014E+0001
   6.7616  4.10438E+0002   9.84702E+0001
   6.7636  8.86731E+0002   3.05499E+0002
   6.7656  1.21783E+0003   2.23518E+0002
   6.7676  1.40222E+0003   1.60903E+0002
   6.7696  1.58984E+0003   7.53302E+0001
   6.7716  1.62885E+0003   5.55068E+0001
   6.7736  1.66714E+0003   2.80469E+0001
   6.7755  1.68690E+0003   2.91452E+0001
   6.7775  1.69754E+0003   1.54784E+0001
   6.7795  1.69110E+0003   1.62224E+0001
   6.7815  1.71658E+0003   1.04230E+0001
   6.7835  1.71684E+0003   1.65085E+0001
   6.7855  1.69968E+0003   1.22002E+0001
   6.7875  1.71116E+0003   1.17874E+0001
   6.7895  1.70145E+0003   2.75267E+0001
   6.7915  1.69356E+0003   2.64116E+0001
   6.7935  1.68312E+0003   3.27431E+0001
   6.7955  1.70721E+0003   1.40228E+0001
   6.7975  1.68314E+0003   1.75707E+0001
   6.7995  1.68283E+0003   1.50057E+0001
   6.8015  1.69381E+0003   1.70235E+0001
   6.8035  1.70163E+0003   1.86576E+0001
   6.8055  1.69888E+0003   1.67781E+0001
   6.8075  1.70739E+0003   1.27333E+0001
   6.8095  1.69784E+0003   1.55866E+0001
   6.8114  1.71573E+0003   2.08253E+0001
   6.8134  1.72114E+0003   3.02496E+0001
   6.8154  1.71168E+0003   1.72404E+0001
   6.8174  1.72938E+0003   3.20076E+0001
   6.8194  1.69263E+0003   1.63386E+0001
   6.8214  1.70686E+0003   2.42762E+0001
   6.8234  1.69159E+0003   3.06273E+0001
   6.8254  1.70075E+0003   2.05668E+0001
   6.8274  1.68902E+0003   1.77132E+0001
   6.8294  1.70014E+0003   2.16104E+0001
   6.8314  1.69146E+0003   2.30150E+0001
   6.8334  1.57215E+0003   6.70941E+0001
   6.8354  1.26433E+0003   2.20415E+0002
   6.8374  1.18671E+0003   2.41626E+0002
   6.8394  5.27938E+0002   2.28332E+0002
   6.8414  3.14469E+0002   1.64257E+0001
   6.8434  3.12131E+0002   1.20336E+0001
   6.8453  3.10013E+0002   5.59329E+0000
   6.8473  3.12313E+0002   1.08844E+0001
   6.8493  3.11713E+0002   5.02641E+0000
   6.8513  3.08269E+0002   1.26154E+0001
   6.8533  3.12094E+0002   3.10483E+0000
   6.8553  3.12319E+0002   7.83515E+0000
   6.8573  3.14663E+0002   8.48225E+0000
   6.8593  3.22100E+0002   1.32492E+0001
   6.8613  3.77506E+0002   6.55674E+0001
   6.8633  8.84775E+0002   3.00191E+0002
   6.8653  1.13548E+0003   2.49308E+0002
   6.8673  1.44247E+0003   1.28556E+0002
   6.8693  1.62088E+0003   3.94902E+0001
   6.8713  1.65269E+0003   3.85570E+0001
   6.8733  1.68879E+0003   2.50667E+0001
   6.8753  1.72406E+0003   3.67786E+0001
   6.8773  1.70173E+0003   8.26903E+0000
   6.8793  1.73693E+0003   1.09745E+0001
   6.8812  1.70866E+0003   1.19674E+0001
   6.8832  1.75080E+0003   2.53225E+0001
   6.8852  1.72227E+0003   1.98729E+0001
   6.8872  1.70611E+0003   2.83189E+0001
   6.8892  1.73095E+0003   2.18143E+0001
   6.8912  1.74121E+0003   1.70885E+0001
   6.8932  1.73195E+0003   1.98154E+0001
   6.8952  1.72514E+0003   1.24626E+0001
   6.8972  1.74485E+0003   1.23138E+0001
   6.8992  1.72728E+0003   2.57903E+0001
   6.9012  1.73692E+0003   2.02543E+0001
   6.9032  1.72028E+0003   1.71169E+0001
   6.9052  1.73489E+0003   2.76954E+0001
   6.9072  1.73445E+0003   1.74927E+0001
   6.9092  1.73368E+0003   2.35664E+0001
   6.9112  1.69809E+0003   1.66066E+0001
   6.9132  1.72564E+0003   2.24832E+0001
   6.9152  1.73236E+0003   1.42466E+0001
   6.9171  1.71451E+0003   2.29257E+0001
   6.9191  1.75418E+0003   2.32481E+0001
   6.9211  1.72729E+0003   1.39191E+0001
   6.9231  1.73894E+0003   2.24418E+0001
   6.9251  1.70954E+0003   1.92589E+0001
   6.9271  1.74136E+0003   1.86825E+0001
   6.9291  1.70869E+0003   2.45095E+0001
   6.9311  1.68030E+0003   1.53075E+0001
   6.9331  1.66167E+0003   5.14444E+0001
   6.9351  1.37776E+0003   1.59897E+0002
   6.9371  1.23964E+0003   2.42703E+0002
   6.9391  5.65156E+0002   2.19180E+0002
   6.9411  4.18006E+0002   1.29956E+0002
   6.9431  3.24275E+0002   2.54900E+0001
   6.9451  3.10206E+0002   1.12423E+0001
   6.9471  3.12756E+0002   4.31298E+0000
   6.9491  3.11231E+0002   9.60548E+0000
   6.9510  3.12694E+0002   5.39467E+0000
   6.9530  3.11563E+0002   6.39246E+0000
   6.9550  3.11413E+0002   6.37533E+0000
   6.9570  3.13606E+0002   4.45379E+0000
   6.9590  3.11925E+0002   5.16787E+0000
   6.9610  3.50781E+0002   3.82443E+0001
   6.9630  6.84681E+0002   2.67969E+0002
   6.9650  1.00340E+0003   2.92856E+0002
   6.9670  1.41041E+0003   1.58916E+0002
   6.9690  1.54506E+0003   9.76933E+0001
   6.9710  1.64338E+0003   5.61114E+0001
   6.9730  1.72451E+0003   2.01599E+0001
   6.9750  1.74713E+0003   1.81733E+0001
   6.9770  1.73929E+0003   3.04096E+0001
   6.9790  1.73881E+0003   2.80495E+0001
   6.9810  1.75224E+0003   1.55983E+0001
   6.9830  1.74589E+0003   1.28295E+0001
   6.9850  1.76123E+0003   2.49706E+0001
   6.9869  1.76154E+0003   1.87855E+0001
   6.9889  1.72450E+0003   2.28598E+0001
   6.9909  1.72197E+0003   2.67597E+0001
   6.9929  1.74661E+0003   1.73263E+0001
   6.9949  1.75454E+0003   2.28803E+0001
   6.9969  1.74693E+0003   2.52778E+0001
   6.9989  1.75136E+0003   2.32860E+0001
   7.0009  1.75023E+0003   2.23592E+0001
   7.0029  1.75904E+0003   3.03850E+0001
   7.0049  1.77204E+0003   1.71613E+0001
   7.0069  1.75073E+0003   1.34056E+0001
   7.0089  1.74654E+0003   1.39422E+0001
   7.0109  1.75831E+0003   1.70892E+0001
   7.0129  1.74176E+0003   1.84108E+0001
   7.0149  1.75056E+0003   1.36174E+0001
   7.0169  1.74760E+0003   8.58225E+0000
   7.0189  1.74639E+0003   2.57601E+0001
   7.0208  1.76513E+0003   2.38579E+0001
   7.0228  1.75291E+0003   2.91893E+0001
   7.0248  1.75173E+0003   1.11316E+0001
   7.0268  1.74768E+0003   2.35608E+0001
   7.0288  1.74151E+0003   3.29934E+0001
   7.0308  1.73310E+0003   9.92346E+0000
   7.0328  1.66417E+0003   3.75924E+0001
   7.0348  1.56584E+0003   7.09938E+0001
   7.0368  1.24160E+0003   2.40541E+0002
   7.0388  6.32806E+0002   2.34321E+0002
   7.0408  4.15331E+0002   1.12406E+0002
   7.0428  3.19275E+0002   1.27316E+0001
   7.0448  3.10356E+0002   7.51511E+0000
   7.0468  3.11756E+0002   1.04857E+0001
   7.0488  3.08481E+0002   4.62219E+0000
   7.0508  3.11044E+0002   1.01339E+0001
   7.0528  3.12838E+0002   4.94177E+0000
   7.0548  3.13444E+0002   7.50112E+0000
   7.0567  3.12425E+0002   4.39225E+0000
   7.0587  3.13806E+0002   6.12750E+0000
   7.0607  3.52719E+0002   4.31262E+0001
   7.0627  5.39119E+0002   1.65357E+0002
   7.0647  9.17906E+0002   2.88687E+0002
   7.0667  1.49443E+0003   1.22082E+0002
   7.0687  1.55540E+0003   1.29730E+0002
   7.0707  1.66896E+0003   4.09797E+0001
   7.0727  1.72140E+0003   8.00640E+0000
   7.0747  1.72585E+0003   1.86765E+0001
   7.0767  1.74351E+0003   3.22463E+0001
   7.0787  1.75094E+0003   1.37056E+0001
   7.0807  1.73835E+0003   2.89687E+0001
   7.0827  1.75721E+0003   1.35927E+0001
   7.0847  1.74697E+0003   1.50679E+0001
   7.0867  1.77399E+0003   1.67508E+0001
   7.0887  1.74101E+0003   3.89477E+0001
   7.0906  1.75379E+0003   1.59764E+0001
   7.0926  1.75356E+0003   4.23415E+0001
   7.0946  1.77101E+0003   2.28890E+0001
   7.0966  1.73810E+0003   3.85838E+0001
   7.0986  1.74323E+0003   2.28939E+0001
   7.1006  1.72164E+0003   4.18287E+0001
   7.1026  1.73965E+0003   3.80590E+0001
   7.1046  1.77129E+0003   4.04350E+0001
   7.1066  1.73470E+0003   3.80727E+0001
   7.1086  1.76663E+0003   3.67767E+0001
   7.1106  1.74719E+0003   4.35759E+0001
   7.1126  1.71726E+0003   3.18875E+0001
   7.1146  1.71636E+0003   6.22589E+0001
   7.1166  1.72994E+0003   5.05363E+0001
   7.1186  1.71392E+0003   5.01617E+0001
   7.1206  1.70613E+0003   5.36955E+0001
   7.1226  1.69869E+0003   5.00774E+0001
   7.1246  1.68751E+0003   6.82549E+0001
   7.1265  1.68178E+0003   5.69317E+0001
   7.1285  1.68008E+0003   4.53418E+0001
   7.1305  1.61979E+0003   4.69692E+0001
   7.1325  1.58202E+0003   4.07243E+0001
   7.1345  1.54478E+0003   2.43287E+0001
   7.1365  1.12585E+0003   2.13090E+0002
   7.1385  8.78575E+0002   2.60600E+0002
   7.1405  5.70825E+0002   2.13181E+0002
   7.1425  3.32350E+0002   2.79286E+0001
   7.1445  3.12656E+0002   7.61286E+0000
   7.1465  3.12563E+0002   4.18313E+0000
   7.1485  3.11256E+0002   3.93644E+0000
   7.1505  3.09556E+0002   8.05384E+0000
   7.1525  3.13794E+0002   7.54809E+0000
   7.1545  3.12450E+0002   3.99906E+0000
   7.1565  3.12150E+0002   5.37843E+0000
   7.1585  3.13050E+0002   7.08996E+0000
   7.1604  3.34875E+0002   3.32749E+0001
   7.1624  3.42613E+0002   3.84534E+0001
   7.1644  5.40800E+0002   2.09511E+0002
   7.1664  1.03034E+0003   2.68829E+0002
   7.1684  1.12496E+0003   2.10998E+0002
   7.1704  1.30961E+0003   1.43646E+0002
   7.1724  1.37303E+0003   1.23638E+0002
   7.1744  1.36846E+0003   1.06688E+0002
   7.1764  1.37881E+0003   9.39145E+0001
   7.1784  1.39142E+0003   9.86566E+0001
   7.1804  1.36175E+0003   9.41241E+0001
   7.1824  1.33090E+0003   9.25862E+0001
   7.1844  1.27308E+0003   1.01931E+0002
   7.1864  1.19081E+0003   9.63845E+0001
   7.1884  1.09790E+0003   7.95572E+0001
   7.1904  1.22046E+0003   1.00565E+0002
   7.1924  1.40894E+0003   1.34807E+0002
   7.1944  1.25233E+0003   1.16884E+0002
   7.1963  1.17093E+0003   9.05131E+0001
   7.1983  1.14683E+0003   9.43295E+0001
   7.2003  1.08888E+0003   9.51227E+0001
   7.2023  1.07091E+0003   9.66376E+0001
   7.2043  1.09188E+0003   7.79284E+0001
   7.2063  9.84769E+0002   5.73378E+0001
   7.2083  1.00579E+0003   7.20579E+0001
   7.2103  9.77125E+0002   6.11612E+0001
   7.2123  9.20788E+0002   4.08288E+0001
   7.2143  9.06563E+0002   4.04331E+0001
   7.2163  8.76175E+0002   3.97688E+0001
   7.2183  8.40044E+0002   4.81173E+0001
   7.2203  8.17175E+0002   5.28792E+0001
   7.2223  7.92506E+0002   5.20486E+0001
   7.2243  7.44144E+0002   6.15884E+0001
   7.2263  7.29625E+0002   7.67727E+0001
   7.2283  7.06438E+0002   4.93311E+0001
   7.2302  6.74131E+0002   6.02666E+0001
   7.2322  6.87206E+0002   5.53522E+0001
   7.2342  6.20325E+0002   8.13131E+0001
   7.2362  5.88700E+0002   6.75489E+0001
   7.2382  5.73925E+0002   4.74524E+0001
   7.2402  4.55488E+0002   5.08858E+0001
   7.2422  3.30581E+0002   1.72686E+0001
   7.2442  3.22556E+0002   9.47665E+0000
   7.2462  3.15194E+0002   1.17883E+0001
   7.2482  3.15125E+0002   9.31528E+0000
   7.2502  3.13831E+0002   7.47029E+0000
   7.2522  3.13756E+0002   1.24972E+0001
   7.2542  3.14881E+0002   9.11576E+0000
   7.2562  3.16625E+0002   8.99997E+0000
   7.2582  3.14400E+0002   6.58882E+0000
   7.2602  3.15881E+0002   6.26176E+0000
   7.2622  3.17281E+0002   3.91307E+0000
   7.2642  3.16744E+0002   4.75401E+0000
   7.2661  3.21731E+0002   7.87855E+0000
   7.2681  3.26794E+0002   8.37459E+0000
   7.2701  3.21106E+0002   7.87528E+0000
   7.2721  3.19319E+0002   1.07981E+0001
   7.2741  3.17438E+0002   5.41859E+0000
   7.2761  3.18119E+0002   1.34424E+0001
   7.2781  3.14788E+0002   1.00732E+0001
   7.2801  3.13700E+0002   4.70000E+0000
   7.2821  3.14325E+0002   3.62138E+0000
   7.2841  3.13788E+0002   4.10120E+0000
   7.2861  3.15006E+0002   4.85038E+0000
   7.2881  3.12225E+0002   6.95715E+0000
   7.2901  3.11519E+0002   5.46394E+0000
   7.2921  3.13981E+0002   1.08419E+0001
   7.2941  3.10988E+0002   1.23375E+0001
   7.2961  3.12038E+0002   4.32274E+0000
   7.3000  3.11519E+0002   5.83735E+0000
