# Supplementary material for: A radial calibration window for analytical ultracentrifugation
Source: PLoS One. 2018 Jul 30;13(7):e0201529. doi: 10.1371/journal.pone.0201529 (PMC6066226; doi:10.1371/journal.pone.0201529)
Supplement: S1 Dataset — (ZIP) [file pone.0201529.s001.zip › FDSscans/A00010.FI2]

7/30/2015 7:45:10 PM:  Voltage: 2150 Gain: 8 Range: 4
F 2 20.1 50000 0001726 2.6412E10 488 165
   5.6029  3.11713E+0002   6.79171E+0000
   5.6049  3.10788E+0002   3.53587E+0000
   5.6069  3.10338E+0002   3.12067E+0000
   5.6089  3.09813E+0002   4.47016E+0000
   5.6109  3.10406E+0002   7.69326E+0000
   5.6129  3.12631E+0002   3.46486E+0000
   5.6149  3.09475E+0002   5.53845E+0000
   5.6169  3.12863E+0002   4.14893E+0000
   5.6189  3.07888E+0002   5.85554E+0000
   5.6209  3.12900E+0002   3.22723E+0000
   5.6228  3.10913E+0002   1.11888E+0001
   5.6248  3.10506E+0002   4.46178E+0000
   5.6268  3.10494E+0002   6.50672E+0000
   5.6288  3.08081E+0002   7.47594E+0000
   5.6308  3.12594E+0002   3.70860E+0000
   5.6328  3.05738E+0002   8.22168E+0000
   5.6348  3.12056E+0002   5.89687E+0000
   5.6368  3.10319E+0002   7.51895E+0000
   5.6388  3.09431E+0002   8.18720E+0000
   5.6408  3.14200E+0002   7.55232E+0000
   5.6428  3.12000E+0002   6.76351E+0000
   5.6448  3.09581E+0002   8.71742E+0000
   5.6468  3.09163E+0002   9.99368E+0000
   5.6488  3.11538E+0002   1.54632E+0001
   5.6508  3.11875E+0002   5.78290E+0000
   5.6528  3.11694E+0002   2.50997E+0000
   5.6548  3.12181E+0002   3.74178E+0000
   5.6567  3.14519E+0002   1.19092E+0001
   5.6587  3.11456E+0002   1.45851E+0001
   5.6607  3.12794E+0002   7.14659E+0000
   5.6627  3.09863E+0002   1.56204E+0001
   5.6647  3.16519E+0002   4.40621E+0000
   5.6667  3.13769E+0002   1.31208E+0001
   5.6687  3.12481E+0002   6.11614E+0000
   5.6707  3.12194E+0002   3.68697E+0000
   5.6727  3.12469E+0002   3.56181E+0000
   5.6747  3.12725E+0002   5.32183E+0000
   5.6767  3.12650E+0002   3.83699E+0000
   5.6787  3.13838E+0002   7.95384E+0000
   5.6807  3.12544E+0002   7.97923E+0000
   5.6827  3.13106E+0002   9.50868E+0000
   5.6847  3.10600E+0002   5.23116E+0000
   5.6867  3.11394E+0002   1.01473E+0001
   5.6887  3.12019E+0002   1.28827E+0001
   5.6907  3.10875E+0002   5.38766E+0000
   5.6926  3.12519E+0002   5.23781E+0000
   5.6946  3.12025E+0002   6.00786E+0000
   5.6966  3.13294E+0002   1.21805E+0001
   5.6986  3.10869E+0002   1.36678E+0001
   5.7006  3.13094E+0002   2.59036E+0000
   5.7026  3.07088E+0002   8.56810E+0000
   5.7046  3.13400E+0002   1.41551E+0001
   5.7066  3.11306E+0002   4.08013E+0000
   5.7086  3.09094E+0002   9.04641E+0000
   5.7106  3.11425E+0002   1.02494E+0001
   5.7126  3.13894E+0002   6.28550E+0000
   5.7146  3.14063E+0002   7.73829E+0000
   5.7166  3.10019E+0002   9.95683E+0000
   5.7186  3.14300E+0002   1.18334E+0001
   5.7206  3.10225E+0002   8.17339E+0000
   5.7226  3.12188E+0002   9.48261E+0000
   5.7246  3.13875E+0002   6.49937E+0000
   5.7265  3.11488E+0002   7.02886E+0000
   5.7285  3.13800E+0002   7.19392E+0000
   5.7305  3.11975E+0002   3.65163E+0000
   5.7325  3.11619E+0002   1.23338E+0001
   5.7345  3.12856E+0002   4.52361E+0000
   5.7365  3.14488E+0002   1.26338E+0001
   5.7385  3.12500E+0002   5.12835E+0000
   5.7405  3.12388E+0002   3.10199E+0000
   5.7425  3.10856E+0002   1.38548E+0001
   5.7445  3.11438E+0002   4.56164E+0000
   5.7465  3.12119E+0002   1.13045E+0001
   5.7485  3.11469E+0002   5.49445E+0000
   5.7505  3.15156E+0002   1.08436E+0001
   5.7525  3.19925E+0002   2.01710E+0001
   5.7545  3.14369E+0002   7.25226E+0000
   5.7565  3.26244E+0002   4.46479E+0000
   5.7585  3.25238E+0002   8.85980E+0000
   5.7605  3.24956E+0002   5.05810E+0000
   5.7624  3.15481E+0002   4.33240E+0000
   5.7644  3.11175E+0002   1.08166E+0001
   5.7664  3.11750E+0002   9.74410E+0000
   5.7684  3.14688E+0002   5.91881E+0000
   5.7704  3.15044E+0002   5.46185E+0000
   5.7724  3.10631E+0002   9.06671E+0000
   5.7744  3.15631E+0002   6.45777E+0000
   5.7764  3.17963E+0002   7.66134E+0000
   5.7784  3.14463E+0002   1.07799E+0001
   5.7804  3.14738E+0002   4.16396E+0000
   5.7824  3.11000E+0002   4.58803E+0000
   5.7844  3.13556E+0002   5.26373E+0000
   5.7864  3.12900E+0002   7.96178E+0000
   5.7884  3.15113E+0002   7.74612E+0000
   5.7904  3.11600E+0002   1.36028E+0001
   5.7924  3.15725E+0002   3.63137E+0000
   5.7944  3.13063E+0002   4.33343E+0000
   5.7963  3.12725E+0002   5.47009E+0000
   5.7983  3.13550E+0002   4.72255E+0000
   5.8003  3.16206E+0002   9.81102E+0000
   5.8023  3.17594E+0002   1.19196E+0001
   5.8043  3.11544E+0002   8.26699E+0000
   5.8063  3.10094E+0002   6.98534E+0000
   5.8083  3.12625E+0002   3.82876E+0000
   5.8103  3.13325E+0002   3.92389E+0000
   5.8123  3.12363E+0002   2.64454E+0000
   5.8143  3.12088E+0002   6.05329E+0000
   5.8163  3.13656E+0002   3.99257E+0000
   5.8183  3.12938E+0002   4.51676E+0000
   5.8203  3.14769E+0002   6.87152E+0000
   5.8223  3.08556E+0002   7.92129E+0000
   5.8243  3.12050E+0002   8.92048E+0000
   5.8263  3.15156E+0002   9.08484E+0000
   5.8283  3.11919E+0002   7.12949E+0000
   5.8303  3.15650E+0002   6.62722E+0000
   5.8322  3.11131E+0002   1.07561E+0001
   5.8342  3.15019E+0002   4.16784E+0000
   5.8362  3.12925E+0002   3.67653E+0000
   5.8382  3.12963E+0002   1.99544E+0001
   5.8402  3.12225E+0002   6.05903E+0000
   5.8422  3.08319E+0002   8.55729E+0000
   5.8442  3.14213E+0002   7.55098E+0000
   5.8462  3.12438E+0002   7.38502E+0000
   5.8482  3.12731E+0002   3.56322E+0000
   5.8502  3.10825E+0002   2.49236E+0000
   5.8522  3.12150E+0002   8.17511E+0000
   5.8542  3.15931E+0002   2.00048E+0001
   5.8562  3.12750E+0002   5.82645E+0000
   5.8582  3.12113E+0002   5.52335E+0000
   5.8602  3.12744E+0002   2.90269E+0000
   5.8622  3.10706E+0002   6.41326E+0000
   5.8642  3.13163E+0002   9.73877E+0000
   5.8662  3.12219E+0002   2.54871E+0000
   5.8681  3.12931E+0002   9.08290E+0000
   5.8701  3.13938E+0002   9.15552E+0000
   5.8721  3.09500E+0002   1.20006E+0001
   5.8741  3.13513E+0002   5.62004E+0000
   5.8761  3.11481E+0002   1.47090E+0001
   5.8781  3.12025E+0002   5.76666E+0000
   5.8801  3.11763E+0002   2.54972E+0000
   5.8821  3.12394E+0002   4.68921E+0000
   5.8841  3.09938E+0002   2.07648E+0001
   5.8861  3.14319E+0002   2.51489E+0000
   5.8881  3.16069E+0002   4.47845E+0000
   5.8901  3.11425E+0002   8.62290E+0000
   5.8921  3.61306E+0002   5.76346E+0001
   5.8941  3.14856E+0002   5.89327E+0000
   5.8961  3.15294E+0002   6.85766E+0000
   5.8981  3.93488E+0002   7.89757E+0001
   5.9001  3.52713E+0002   2.71375E+0001
   5.9020  3.13319E+0002   4.28482E+0000
   5.9040  3.37163E+0002   2.54095E+0001
   5.9060  3.15238E+0002   5.37644E+0000
   5.9080  3.13869E+0002   9.40699E+0000
   5.9100  3.13281E+0002   2.65182E+0000
   5.9120  3.12975E+0002   5.38069E+0000
   5.9140  3.13488E+0002   1.28796E+0001
   5.9160  3.14000E+0002   6.41444E+0000
   5.9180  3.30344E+0002   6.42149E+0000
   5.9200  3.76025E+0002   3.39623E+0001
   5.9220  3.27888E+0002   1.04978E+0001
   5.9240  3.19325E+0002   5.70258E+0000
   5.9260  3.20638E+0002   1.01077E+0001
   5.9280  3.82713E+0002   3.97031E+0001
   5.9300  1.16118E+0003   7.08434E+0001
   5.9320  1.41096E+0003   8.63082E+0001
   5.9340  1.41443E+0003   1.05586E+0002
   5.9360  1.09347E+0003   3.67721E+0002
   5.9379  4.03163E+0002   1.56270E+0002
   5.9399  3.14338E+0002   4.86555E+0000
   5.9419  3.11138E+0002   1.88377E+0001
   5.9439  3.14963E+0002   6.37641E+0000
   5.9459  3.12025E+0002   7.22266E+0000
   5.9479  3.10406E+0002   6.65159E+0000
   5.9499  3.11869E+0002   4.89709E+0000
   5.9519  3.14325E+0002   8.57595E+0000
   5.9539  3.11769E+0002   3.53981E+0000
   5.9559  3.12050E+0002   3.21325E+0000
   5.9579  3.12144E+0002   5.27381E+0000
   5.9599  3.24138E+0002   1.70508E+0001
   5.9619  7.31813E+0002   3.07409E+0002
   5.9639  1.26100E+0003   1.20473E+0002
   5.9659  1.44565E+0003   6.82333E+0001
   5.9679  1.51968E+0003   3.45101E+0001
   5.9699  1.55658E+0003   2.17118E+0001
   5.9718  1.56104E+0003   2.16797E+0001
   5.9738  1.56802E+0003   1.07455E+0001
   5.9758  1.56627E+0003   1.51721E+0001
   5.9778  1.58404E+0003   1.49916E+0001
   5.9798  1.57593E+0003   1.63129E+0001
   5.9818  1.55478E+0003   2.25833E+0001
   5.9838  1.57279E+0003   2.54279E+0001
   5.9858  1.56103E+0003   1.70221E+0001
   5.9878  1.56131E+0003   1.37525E+0001
   5.9898  1.56356E+0003   3.23873E+0001
   5.9918  1.57136E+0003   2.45183E+0001
   5.9938  1.54759E+0003   1.25216E+0001
   5.9958  1.55227E+0003   1.33502E+0001
   5.9978  1.54893E+0003   2.29713E+0001
   5.9998  1.56226E+0003   1.75584E+0001
   6.0018  1.56885E+0003   1.68682E+0001
   6.0038  1.53413E+0003   1.99337E+0001
   6.0058  1.57684E+0003   1.23265E+0001
   6.0077  1.55841E+0003   2.03615E+0001
   6.0097  1.55284E+0003   1.17591E+0001
   6.0117  1.56948E+0003   1.38747E+0001
   6.0137  1.54226E+0003   1.50972E+0001
   6.0157  1.55104E+0003   9.20916E+0000
   6.0177  1.54505E+0003   1.27356E+0001
   6.0197  1.56266E+0003   2.38427E+0001
   6.0217  1.56809E+0003   1.42645E+0001
   6.0237  1.54272E+0003   2.16847E+0001
   6.0257  1.52959E+0003   2.65980E+0001
   6.0277  1.55558E+0003   2.84576E+0001
   6.0297  1.54078E+0003   2.34780E+0001
   6.0317  1.45821E+0003   5.03680E+0001
   6.0337  1.30880E+0003   8.60791E+0001
   6.0357  1.21286E+0003   1.73188E+0002
   6.0377  4.25556E+0002   1.73916E+0002
   6.0397  3.16925E+0002   6.98208E+0000
   6.0416  3.12006E+0002   7.53948E+0000
   6.0436  3.13156E+0002   2.89514E+0000
   6.0456  3.13219E+0002   4.47391E+0000
   6.0476  3.11663E+0002   2.86899E+0000
   6.0496  3.11981E+0002   6.03994E+0000
   6.0516  3.13781E+0002   8.41254E+0000
   6.0536  3.13475E+0002   9.13137E+0000
   6.0556  3.12363E+0002   8.82148E+0000
   6.0576  3.20125E+0002   1.51075E+0001
   6.0596  3.21081E+0002   1.40053E+0001
   6.0616  6.88831E+0002   3.19948E+0002
   6.0636  1.05604E+0003   2.38167E+0002
   6.0656  1.34082E+0003   8.16932E+0001
   6.0676  1.47174E+0003   7.52864E+0001
   6.0696  1.54331E+0003   2.69138E+0001
   6.0716  1.55770E+0003   1.82480E+0001
   6.0736  1.55023E+0003   2.66843E+0001
   6.0756  1.58636E+0003   2.45509E+0001
   6.0775  1.56403E+0003   1.35338E+0001
   6.0795  1.58097E+0003   2.44583E+0001
   6.0815  1.56886E+0003   1.22092E+0001
   6.0835  1.59633E+0003   1.20617E+0001
   6.0855  1.57902E+0003   2.05000E+0001
   6.0875  1.57566E+0003   1.75887E+0001
   6.0895  1.56041E+0003   2.05088E+0001
   6.0915  1.55462E+0003   1.43786E+0001
   6.0935  1.57580E+0003   1.86764E+0001
   6.0955  1.57670E+0003   1.26969E+0001
   6.0975  1.57831E+0003   2.32707E+0001
   6.0995  1.58344E+0003   1.61012E+0001
   6.1015  1.57673E+0003   1.93047E+0001
   6.1035  1.60074E+0003   1.06572E+0001
   6.1055  1.57033E+0003   2.00019E+0001
   6.1075  1.56395E+0003   1.95982E+0001
   6.1095  1.59263E+0003   2.05455E+0001
   6.1114  1.57473E+0003   2.19235E+0001
   6.1134  1.58678E+0003   2.46405E+0001
   6.1154  1.56968E+0003   1.78578E+0001
   6.1174  1.58755E+0003   1.63061E+0001
   6.1194  1.60594E+0003   5.73111E+0000
   6.1214  1.55650E+0003   2.51736E+0001
   6.1234  1.55293E+0003   1.87238E+0001
   6.1254  1.57115E+0003   1.30095E+0001
   6.1274  1.55829E+0003   2.48218E+0001
   6.1294  1.53746E+0003   1.93474E+0001
   6.1314  1.45421E+0003   5.46186E+0001
   6.1334  1.41554E+0003   6.60687E+0001
   6.1354  1.20727E+0003   1.84475E+0002
   6.1374  5.33050E+0002   2.64208E+0002
   6.1394  3.44100E+0002   5.64844E+0001
   6.1414  3.15400E+0002   4.84329E+0000
   6.1434  3.12500E+0002   8.31069E+0000
   6.1454  3.12475E+0002   4.21122E+0000
   6.1473  3.15475E+0002   1.24893E+0001
   6.1493  3.11350E+0002   1.70120E+0001
   6.1513  3.12100E+0002   2.89698E+0000
   6.1533  3.12369E+0002   7.82626E+0000
   6.1553  3.14056E+0002   4.47220E+0000
   6.1573  3.14150E+0002   1.04857E+0001
   6.1593  3.25525E+0002   2.15292E+0001
   6.1613  5.84813E+0002   2.75812E+0002
   6.1633  9.93281E+0002   3.00676E+0002
   6.1653  1.37659E+0003   8.40981E+0001
   6.1673  1.52353E+0003   4.20391E+0001
   6.1693  1.57401E+0003   1.54871E+0001
   6.1713  1.58644E+0003   2.73752E+0001
   6.1733  1.56353E+0003   1.29579E+0001
   6.1753  1.57991E+0003   1.25912E+0001
   6.1773  1.58269E+0003   1.82318E+0001
   6.1793  1.59530E+0003   1.77263E+0001
   6.1812  1.58538E+0003   1.59343E+0001
   6.1832  1.58279E+0003   1.16959E+0001
   6.1852  1.58522E+0003   9.73542E+0000
   6.1872  1.59322E+0003   1.05244E+0001
   6.1892  1.59208E+0003   1.51378E+0001
   6.1912  1.60745E+0003   1.58412E+0001
   6.1932  1.57688E+0003   1.18356E+0001
   6.1952  1.59077E+0003   1.55680E+0001
   6.1972  1.57856E+0003   2.71399E+0001
   6.1992  1.57241E+0003   6.34171E+0000
   6.2012  1.59074E+0003   1.22016E+0001
   6.2032  1.60777E+0003   2.41147E+0001
   6.2052  1.60251E+0003   3.34238E+0001
   6.2072  1.60463E+0003   2.58183E+0001
   6.2092  1.59505E+0003   9.01194E+0000
   6.2112  1.61158E+0003   2.82627E+0001
   6.2132  1.59655E+0003   1.36984E+0001
   6.2152  1.59968E+0003   1.54197E+0001
   6.2171  1.59862E+0003   1.91017E+0001
   6.2191  1.58294E+0003   2.47970E+0001
   6.2211  1.58304E+0003   2.47972E+0001
   6.2231  1.59450E+0003   1.46336E+0001
   6.2251  1.60453E+0003   2.25331E+0001
   6.2271  1.59594E+0003   2.59450E+0001
   6.2291  1.59387E+0003   2.64849E+0001
   6.2311  1.53984E+0003   4.77466E+0001
   6.2331  1.47727E+0003   4.68918E+0001
   6.2351  1.16657E+0003   2.43090E+0002
   6.2371  6.04050E+0002   3.09354E+0002
   6.2391  3.62525E+0002   8.21516E+0001
   6.2411  3.15525E+0002   1.44008E+0001
   6.2431  3.12256E+0002   3.52677E+0000
   6.2451  3.30744E+0002   4.41697E+0001
   6.2471  3.12125E+0002   1.27317E+0001
   6.2491  3.12606E+0002   5.00137E+0000
   6.2510  3.13181E+0002   4.97503E+0000
   6.2530  3.09575E+0002   8.28655E+0000
   6.2550  3.11844E+0002   6.65258E+0000
   6.2570  3.13650E+0002   4.59565E+0000
   6.2590  3.18438E+0002   7.38401E+0000
   6.2610  4.29750E+0002   1.61797E+0002
   6.2630  7.10731E+0002   3.20087E+0002
   6.2650  1.29133E+0003   1.25224E+0002
   6.2670  1.45110E+0003   7.78788E+0001
   6.2690  1.50986E+0003   3.17402E+0001
   6.2710  1.57715E+0003   1.72166E+0001
   6.2730  1.61306E+0003   2.39723E+0001
   6.2750  1.60203E+0003   2.24907E+0001
   6.2770  1.59749E+0003   1.70025E+0001
   6.2790  1.62577E+0003   1.68976E+0001
   6.2810  1.61294E+0003   1.41511E+0001
   6.2830  1.60367E+0003   2.07956E+0001
   6.2850  1.63376E+0003   3.41799E+0001
   6.2869  1.62019E+0003   2.17435E+0001
   6.2889  1.62507E+0003   1.31714E+0001
   6.2909  1.59427E+0003   1.73325E+0001
   6.2929  1.61030E+0003   1.83456E+0001
   6.2949  1.61493E+0003   2.23320E+0001
   6.2969  1.62318E+0003   1.13176E+0001
   6.2989  1.59015E+0003   7.21301E+0000
   6.3009  1.60045E+0003   1.66123E+0001
   6.3029  1.60883E+0003   2.27130E+0001
   6.3049  1.59528E+0003   2.81678E+0001
   6.3069  1.60544E+0003   1.62756E+0001
   6.3089  1.61159E+0003   1.24172E+0001
   6.3109  1.62532E+0003   1.99080E+0001
   6.3129  1.61353E+0003   2.42537E+0001
   6.3149  1.60096E+0003   1.21389E+0001
   6.3169  1.61716E+0003   3.13406E+0001
   6.3189  1.60834E+0003   1.89008E+0001
   6.3208  1.62126E+0003   1.39624E+0001
   6.3228  1.60761E+0003   9.97215E+0000
   6.3248  1.61996E+0003   2.27740E+0001
   6.3268  1.60891E+0003   1.66052E+0001
   6.3288  1.60078E+0003   1.67337E+0001
   6.3308  1.58798E+0003   5.96827E+0001
   6.3328  1.48245E+0003   5.79430E+0001
   6.3348  1.09322E+0003   2.69751E+0002
   6.3368  6.89238E+0002   2.97857E+0002
   6.3388  4.44575E+0002   1.80579E+0002
   6.3408  3.15275E+0002   9.10120E+0000
   6.3428  3.12719E+0002   7.31623E+0000
   6.3448  3.11394E+0002   3.82377E+0000
   6.3468  3.13175E+0002   3.00239E+0000
   6.3488  3.12481E+0002   3.54889E+0000
   6.3508  3.13019E+0002   3.93489E+0000
   6.3528  3.13194E+0002   8.76862E+0000
   6.3548  3.09931E+0002   5.81154E+0000
   6.3567  3.13606E+0002   4.49597E+0000
   6.3587  3.13269E+0002   1.28828E+0001
   6.3607  3.82713E+0002   9.94225E+0001
   6.3627  6.89238E+0002   2.83214E+0002
   6.3647  1.23841E+0003   1.76686E+0002
   6.3667  1.42733E+0003   6.04352E+0001
   6.3687  1.59267E+0003   2.18632E+0001
   6.3707  1.60318E+0003   2.42668E+0001
   6.3727  1.59985E+0003   2.47318E+0001
   6.3747  1.62399E+0003   2.45005E+0001
   6.3767  1.64059E+0003   2.60212E+0001
   6.3787  1.60036E+0003   1.12132E+0001
   6.3807  1.62438E+0003   2.92224E+0001
   6.3827  1.62114E+0003   1.50035E+0001
   6.3847  1.64227E+0003   1.82652E+0001
   6.3867  1.61670E+0003   2.48339E+0001
   6.3887  1.62078E+0003   1.81568E+0001
   6.3907  1.62131E+0003   2.48681E+0001
   6.3926  1.62399E+0003   1.92577E+0001
   6.3946  1.63877E+0003   3.48402E+0001
   6.3966  1.61649E+0003   1.90410E+0001
   6.3986  1.61193E+0003   1.42888E+0001
   6.4006  1.63926E+0003   2.26501E+0001
   6.4026  1.61687E+0003   1.39656E+0001
   6.4046  1.62318E+0003   3.32227E+0001
   6.4066  1.63763E+0003   1.31031E+0001
   6.4086  1.63143E+0003   2.37710E+0001
   6.4106  1.62811E+0003   1.61515E+0001
   6.4126  1.64638E+0003   2.71369E+0001
   6.4146  1.64247E+0003   1.87436E+0001
   6.4166  1.63303E+0003   2.26495E+0001
   6.4186  1.61694E+0003   3.02761E+0001
   6.4206  1.62113E+0003   1.90676E+0001
   6.4226  1.63848E+0003   2.60833E+0001
   6.4246  1.64278E+0003   1.73438E+0001
   6.4265  1.62616E+0003   2.55664E+0001
   6.4285  1.63186E+0003   1.55251E+0001
   6.4305  1.61668E+0003   1.66032E+0001
   6.4325  1.53338E+0003   4.52480E+0001
   6.4345  1.20645E+0003   2.12835E+0002
   6.4365  9.22094E+0002   3.27078E+0002
   6.4385  4.94331E+0002   2.16226E+0002
   6.4405  3.18188E+0002   1.27460E+0001
   6.4425  3.11556E+0002   4.16435E+0000
   6.4445  3.16631E+0002   7.74308E+0000
   6.4465  3.11750E+0002   9.76691E+0000
   6.4485  3.11131E+0002   4.89275E+0000
   6.4505  3.15775E+0002   4.09321E+0000
   6.4525  3.11713E+0002   7.77479E+0000
   6.4545  3.12725E+0002   4.84039E+0000
   6.4565  3.14181E+0002   7.08720E+0000
   6.4585  3.14794E+0002   5.90413E+0000
   6.4605  3.22231E+0002   1.80163E+0001
   6.4624  9.11194E+0002   3.26999E+0002
   6.4644  1.21976E+0003   2.06331E+0002
   6.4664  1.37270E+0003   9.87207E+0001
   6.4684  1.52221E+0003   5.00007E+0001
   6.4704  1.58885E+0003   2.23252E+0001
   6.4724  1.62693E+0003   2.59373E+0001
   6.4744  1.62140E+0003   1.62759E+0001
   6.4764  1.63833E+0003   1.30105E+0001
   6.4784  1.60704E+0003   1.64209E+0001
   6.4804  1.64376E+0003   2.12386E+0001
   6.4824  1.66584E+0003   2.87713E+0001
   6.4844  1.64656E+0003   1.12466E+0001
   6.4864  1.63833E+0003   2.73420E+0001
   6.4884  1.63968E+0003   1.57742E+0001
   6.4904  1.65451E+0003   2.45282E+0001
   6.4924  1.66037E+0003   1.23021E+0001
   6.4944  1.65938E+0003   2.32367E+0001
   6.4963  1.66238E+0003   1.93760E+0001
   6.4983  1.65198E+0003   1.17739E+0001
   6.5003  1.61832E+0003   1.08503E+0001
   6.5023  1.64454E+0003   2.04140E+0001
   6.5043  1.65286E+0003   1.42917E+0001
   6.5063  1.63722E+0003   1.44521E+0001
   6.5083  1.65023E+0003   1.64865E+0001
   6.5103  1.68399E+0003   1.25529E+0001
   6.5123  1.64964E+0003   1.37810E+0001
   6.5143  1.67832E+0003   2.37930E+0001
   6.5163  1.63028E+0003   2.01452E+0001
   6.5183  1.64636E+0003   1.25856E+0001
   6.5203  1.65357E+0003   1.68487E+0001
   6.5223  1.63550E+0003   8.56475E+0000
   6.5243  1.64440E+0003   2.64655E+0001
   6.5263  1.65740E+0003   2.56469E+0001
   6.5283  1.64121E+0003   2.88335E+0001
   6.5303  1.62545E+0003   1.87388E+0001
   6.5322  1.58486E+0003   6.53704E+0001
   6.5342  1.40296E+0003   1.40660E+0002
   6.5362  1.05800E+0003   2.88830E+0002
   6.5382  6.56831E+0002   3.03114E+0002
   6.5402  3.27550E+0002   2.90268E+0001
   6.5422  3.14569E+0002   4.96415E+0000
   6.5442  3.10350E+0002   7.39206E+0000
   6.5462  3.14900E+0002   9.99625E+0000
   6.5482  3.13925E+0002   8.02539E+0000
   6.5502  3.11806E+0002   1.50179E+0001
   6.5522  3.08956E+0002   7.13175E+0000
   6.5542  3.13675E+0002   6.60506E+0000
   6.5562  3.12956E+0002   9.79461E+0000
   6.5582  3.12506E+0002   6.39511E+0000
   6.5602  3.30581E+0002   2.57615E+0001
   6.5622  7.73263E+0002   3.08590E+0002
   6.5642  1.07978E+0003   2.69917E+0002
   6.5661  1.31241E+0003   1.73830E+0002
   6.5681  1.52732E+0003   6.59202E+0001
   6.5701  1.60340E+0003   2.29205E+0001
   6.5721  1.64498E+0003   2.45998E+0001
   6.5741  1.67221E+0003   2.35451E+0001
   6.5761  1.65101E+0003   2.43038E+0001
   6.5781  1.64673E+0003   2.22013E+0001
   6.5801  1.65820E+0003   2.76245E+0001
   6.5821  1.66159E+0003   2.56464E+0001
   6.5841  1.67462E+0003   1.32765E+0001
   6.5861  1.65915E+0003   2.21315E+0001
   6.5881  1.66056E+0003   2.07181E+0001
   6.5901  1.65177E+0003   3.18526E+0001
   6.5921  1.66779E+0003   1.92104E+0001
   6.5941  1.64894E+0003   1.57047E+0001
   6.5961  1.67322E+0003   4.22529E+0001
   6.5981  1.67141E+0003   2.71970E+0001
   6.6001  1.66513E+0003   1.33927E+0001
   6.6020  1.68322E+0003   1.27245E+0001
   6.6040  1.68293E+0003   2.04646E+0001
   6.6060  1.66849E+0003   1.92479E+0001
   6.6080  1.67191E+0003   1.54211E+0001
   6.6100  1.66396E+0003   2.35197E+0001
   6.6120  1.70566E+0003   1.74461E+0001
   6.6140  1.66936E+0003   2.26513E+0001
   6.6160  1.66089E+0003   2.01086E+0001
   6.6180  1.67399E+0003   1.25317E+0001
   6.6200  1.65083E+0003   1.37055E+0001
   6.6220  1.67710E+0003   1.71250E+0001
   6.6240  1.67889E+0003   1.39840E+0001
   6.6260  1.66478E+0003   1.69888E+0001
   6.6280  1.65050E+0003   2.10428E+0001
   6.6300  1.66474E+0003   1.95347E+0001
   6.6320  1.58176E+0003   4.51179E+0001
   6.6340  1.45416E+0003   1.01224E+0002
   6.6359  1.18772E+0003   2.30873E+0002
   6.6379  6.27613E+0002   2.84249E+0002
   6.6399  3.39081E+0002   4.28601E+0001
   6.6419  3.15588E+0002   1.29874E+0001
   6.6439  3.16931E+0002   8.57082E+0000
   6.6459  3.12706E+0002   3.46626E+0000
   6.6479  3.12756E+0002   2.21683E+0000
   6.6499  3.12713E+0002   7.96444E+0000
   6.6519  3.12194E+0002   2.32620E+0000
   6.6539  3.12875E+0002   5.26444E+0000
   6.6559  3.12150E+0002   4.74868E+0000
   6.6579  3.15044E+0002   6.08209E+0000
   6.6599  3.18588E+0002   7.79935E+0000
   6.6619  5.58819E+0002   2.16798E+0002
   6.6639  1.14915E+0003   2.29968E+0002
   6.6659  1.21401E+0003   2.25799E+0002
   6.6679  1.53228E+0003   6.39624E+0001
   6.6699  1.58242E+0003   4.85470E+0001
   6.6718  1.65791E+0003   2.66966E+0001
   6.6738  1.67659E+0003   1.41054E+0001
   6.6758  1.64585E+0003   3.13597E+0001
   6.6778  1.67255E+0003   2.05512E+0001
   6.6798  1.67778E+0003   1.35855E+0001
   6.6818  1.67355E+0003   1.73214E+0001
   6.6838  1.69119E+0003   2.23674E+0001
   6.6858  1.67146E+0003   2.53319E+0001
   6.6878  1.67513E+0003   1.01141E+0001
   6.6898  1.68280E+0003   9.55236E+0000
   6.6918  1.67461E+0003   1.79548E+0001
   6.6938  1.70707E+0003   1.92934E+0001
   6.6958  1.68617E+0003   1.02403E+0001
   6.6978  1.69521E+0003   2.37301E+0001
   6.6998  1.69445E+0003   2.21692E+0001
   6.7018  1.66813E+0003   2.43693E+0001
   6.7038  1.67030E+0003   1.47275E+0001
   6.7057  1.67978E+0003   1.99660E+0001
   6.7077  1.67300E+0003   2.24016E+0001
   6.7097  1.68991E+0003   1.62850E+0001
   6.7117  1.68119E+0003   1.40801E+0001
   6.7137  1.69889E+0003   2.55484E+0001
   6.7157  1.69821E+0003   1.38069E+0001
   6.7177  1.70354E+0003   2.37189E+0001
   6.7197  1.67193E+0003   2.44418E+0001
   6.7217  1.69006E+0003   2.21824E+0001
   6.7237  1.68303E+0003   1.79296E+0001
   6.7257  1.68903E+0003   1.31477E+0001
   6.7277  1.67031E+0003   1.60813E+0001
   6.7297  1.68178E+0003   2.50163E+0001
   6.7317  1.64115E+0003   2.75978E+0001
   6.7337  1.55894E+0003   7.86871E+0001
   6.7357  1.33507E+0003   2.03632E+0002
   6.7377  8.26988E+0002   3.12916E+0002
   6.7397  5.51769E+0002   2.43963E+0002
   6.7416  3.26738E+0002   2.36957E+0001
   6.7436  3.12844E+0002   3.43829E+0000
   6.7456  3.09913E+0002   4.45504E+0000
   6.7476  3.13688E+0002   4.99898E+0000
   6.7496  3.11300E+0002   4.69681E+0000
   6.7516  3.09913E+0002   7.37308E+0000
   6.7536  3.11975E+0002   8.68760E+0000
   6.7556  3.11088E+0002   1.05317E+0001
   6.7576  3.12569E+0002   6.74298E+0000
   6.7596  3.27250E+0002   1.75585E+0001
   6.7616  4.59725E+0002   1.34869E+0002
   6.7636  7.52106E+0002   2.77810E+0002
   6.7656  1.25119E+0003   2.30184E+0002
   6.7676  1.48443E+0003   1.06337E+0002
   6.7696  1.57414E+0003   6.80765E+0001
   6.7716  1.65916E+0003   6.14983E+0001
   6.7736  1.65773E+0003   3.25759E+0001
   6.7755  1.67918E+0003   1.25037E+0001
   6.7775  1.70906E+0003   2.38236E+0001
   6.7795  1.71079E+0003   2.19007E+0001
   6.7815  1.69478E+0003   2.04878E+0001
   6.7835  1.71439E+0003   2.30080E+0001
   6.7855  1.69414E+0003   2.17612E+0001
   6.7875  1.69692E+0003   1.10259E+0001
   6.7895  1.70580E+0003   1.12609E+0001
   6.7915  1.69396E+0003   1.14068E+0001
   6.7935  1.70547E+0003   1.98879E+0001
   6.7955  1.69912E+0003   2.22846E+0001
   6.7975  1.69304E+0003   1.69410E+0001
   6.7995  1.71136E+0003   1.87155E+0001
   6.8015  1.72731E+0003   1.12768E+0001
   6.8035  1.69892E+0003   2.03499E+0001
   6.8055  1.70183E+0003   1.52577E+0001
   6.8075  1.69729E+0003   2.94583E+0001
   6.8095  1.69638E+0003   9.13350E+0000
   6.8114  1.69569E+0003   2.05667E+0001
   6.8134  1.71727E+0003   2.63119E+0001
   6.8154  1.71082E+0003   2.13492E+0001
   6.8174  1.70354E+0003   1.58070E+0001
   6.8194  1.70098E+0003   2.34011E+0001
   6.8214  1.72367E+0003   1.50373E+0001
   6.8234  1.70652E+0003   1.83177E+0001
   6.8254  1.70696E+0003   1.66193E+0001
   6.8274  1.65797E+0003   3.36405E+0001
   6.8294  1.68596E+0003   1.13604E+0001
   6.8314  1.66381E+0003   4.34639E+0001
   6.8334  1.64197E+0003   5.60053E+0001
   6.8354  1.34694E+0003   1.96982E+0002
   6.8374  8.59475E+0002   2.72172E+0002
   6.8394  5.81713E+0002   2.52606E+0002
   6.8414  3.22981E+0002   1.98993E+0001
   6.8434  3.12019E+0002   6.90821E+0000
   6.8453  3.12669E+0002   4.11783E+0000
   6.8473  3.10844E+0002   4.29731E+0000
   6.8493  3.12963E+0002   1.22141E+0001
   6.8513  3.12456E+0002   8.24352E+0000
   6.8533  3.10694E+0002   3.07164E+0000
   6.8553  3.10288E+0002   3.52347E+0000
   6.8573  3.11281E+0002   5.74170E+0000
   6.8593  3.30656E+0002   2.01516E+0001
   6.8613  3.73050E+0002   6.51838E+0001
   6.8633  8.22281E+0002   3.08097E+0002
   6.8653  1.27647E+0003   1.79763E+0002
   6.8673  1.45413E+0003   1.04118E+0002
   6.8693  1.58763E+0003   4.44795E+0001
   6.8713  1.69149E+0003   3.96044E+0001
   6.8733  1.67428E+0003   1.84821E+0001
   6.8753  1.72527E+0003   1.48669E+0001
   6.8773  1.75318E+0003   5.79542E+0000
   6.8793  1.73486E+0003   2.19508E+0001
   6.8812  1.72241E+0003   1.66222E+0001
   6.8832  1.71380E+0003   2.66607E+0001
   6.8852  1.72424E+0003   1.09235E+0001
   6.8872  1.71436E+0003   6.82582E+0000
   6.8892  1.73608E+0003   1.96942E+0001
   6.8912  1.72252E+0003   1.91454E+0001
   6.8932  1.71171E+0003   1.80772E+0001
   6.8952  1.72841E+0003   2.14344E+0001
   6.8972  1.74729E+0003   1.98286E+0001
   6.8992  1.73271E+0003   1.03107E+0001
   6.9012  1.75506E+0003   1.85409E+0001
   6.9032  1.72234E+0003   1.82262E+0001
   6.9052  1.71941E+0003   1.75059E+0001
   6.9072  1.72765E+0003   1.76765E+0001
   6.9092  1.71934E+0003   2.47542E+0001
   6.9112  1.73136E+0003   1.54597E+0001
   6.9132  1.72881E+0003   2.63242E+0001
   6.9152  1.72409E+0003   1.51679E+0001
   6.9171  1.71393E+0003   2.12156E+0001
   6.9191  1.73181E+0003   1.82084E+0001
   6.9211  1.72592E+0003   1.33571E+0001
   6.9231  1.72534E+0003   2.04646E+0001
   6.9251  1.73913E+0003   2.00733E+0001
   6.9271  1.70967E+0003   1.27696E+0001
   6.9291  1.72361E+0003   1.68647E+0001
   6.9311  1.67443E+0003   1.94322E+0001
   6.9331  1.64519E+0003   2.23298E+0001
   6.9351  1.54036E+0003   1.14383E+0002
   6.9371  1.16886E+0003   2.56821E+0002
   6.9391  7.67013E+0002   3.11119E+0002
   6.9411  3.51844E+0002   6.20788E+0001
   6.9431  3.18925E+0002   1.47474E+0001
   6.9451  3.11975E+0002   4.57240E+0000
   6.9471  3.11819E+0002   9.65794E+0000
   6.9491  3.14169E+0002   8.50002E+0000
   6.9510  3.10975E+0002   3.20926E+0000
   6.9530  3.12606E+0002   7.84530E+0000
   6.9550  3.11950E+0002   1.13890E+0001
   6.9570  3.12694E+0002   9.30752E+0000
   6.9590  3.10100E+0002   1.24056E+0001
   6.9610  3.34850E+0002   2.79324E+0001
   6.9630  5.42781E+0002   1.77757E+0002
   6.9650  9.19000E+0002   3.26633E+0002
   6.9670  1.30213E+0003   1.95120E+0002
   6.9690  1.53116E+0003   8.87975E+0001
   6.9710  1.66926E+0003   2.87122E+0001
   6.9730  1.71036E+0003   1.94474E+0001
   6.9750  1.73419E+0003   1.60278E+0001
   6.9770  1.74231E+0003   1.93269E+0001
   6.9790  1.74420E+0003   2.10569E+0001
   6.9810  1.72574E+0003   1.23294E+0001
   6.9830  1.73836E+0003   2.37309E+0001
   6.9850  1.72905E+0003   1.87159E+0001
   6.9869  1.74378E+0003   1.20578E+0001
   6.9889  1.75748E+0003   1.80164E+0001
   6.9909  1.73461E+0003   1.59692E+0001
   6.9929  1.74992E+0003   1.81302E+0001
   6.9949  1.74560E+0003   9.68452E+0000
   6.9969  1.73408E+0003   2.11551E+0001
   6.9989  1.75385E+0003   2.67680E+0001
   7.0009  1.73926E+0003   2.65889E+0001
   7.0029  1.75223E+0003   1.62182E+0001
   7.0049  1.76693E+0003   1.71662E+0001
   7.0069  1.76296E+0003   2.23579E+0001
   7.0089  1.77963E+0003   2.04173E+0001
   7.0109  1.75698E+0003   2.02319E+0001
   7.0129  1.73693E+0003   2.48924E+0001
   7.0149  1.74396E+0003   1.65135E+0001
   7.0169  1.76499E+0003   2.07123E+0001
   7.0189  1.76826E+0003   2.30247E+0001
   7.0208  1.76901E+0003   1.47771E+0001
   7.0228  1.74365E+0003   1.73421E+0001
   7.0248  1.77599E+0003   1.47666E+0001
   7.0268  1.75458E+0003   8.32778E+0000
   7.0288  1.75271E+0003   1.92889E+0001
   7.0308  1.74060E+0003   2.34665E+0001
   7.0328  1.66008E+0003   3.85854E+0001
   7.0348  1.47539E+0003   1.46089E+0002
   7.0368  1.19189E+0003   2.37943E+0002
   7.0388  7.00850E+0002   2.66037E+0002
   7.0408  4.32550E+0002   1.41436E+0002
   7.0428  3.20850E+0002   1.43758E+0001
   7.0448  3.13163E+0002   3.21692E+0000
   7.0468  3.12500E+0002   2.78613E+0000
   7.0488  3.15813E+0002   4.78094E+0000
   7.0508  3.09919E+0002   5.24759E+0000
   7.0528  3.11931E+0002   6.47835E+0000
   7.0548  3.10569E+0002   4.91506E+0000
   7.0567  3.11419E+0002   4.04239E+0000
   7.0587  3.16738E+0002   5.14889E+0000
   7.0607  3.16813E+0002   5.47036E+0000
   7.0627  6.18425E+0002   2.22470E+0002
   7.0647  1.04657E+0003   2.90171E+0002
   7.0667  1.22618E+0003   2.47305E+0002
   7.0687  1.56143E+0003   9.14204E+0001
   7.0707  1.70823E+0003   4.49724E+0001
   7.0727  1.73510E+0003   3.13139E+0001
   7.0747  1.73321E+0003   3.21810E+0001
   7.0767  1.76778E+0003   2.13100E+0001
   7.0787  1.76098E+0003   2.83511E+0001
   7.0807  1.75281E+0003   2.18767E+0001
   7.0827  1.77103E+0003   1.72640E+0001
   7.0847  1.75868E+0003   2.25062E+0001
   7.0867  1.75145E+0003   1.82191E+0001
   7.0887  1.77949E+0003   2.92017E+0001
   7.0906  1.78665E+0003   2.26379E+0001
   7.0926  1.75956E+0003   1.16858E+0001
   7.0946  1.75709E+0003   2.98950E+0001
   7.0966  1.75185E+0003   3.03561E+0001
   7.0986  1.75744E+0003   2.39465E+0001
   7.1006  1.76539E+0003   3.02668E+0001
   7.1026  1.77458E+0003   2.17022E+0001
   7.1046  1.76841E+0003   1.83872E+0001
   7.1066  1.73393E+0003   2.78625E+0001
   7.1086  1.73978E+0003   4.39332E+0001
   7.1106  1.76383E+0003   3.60778E+0001
   7.1126  1.73693E+0003   5.61400E+0001
   7.1146  1.72174E+0003   4.86226E+0001
   7.1166  1.70683E+0003   6.40410E+0001
   7.1186  1.71839E+0003   4.28242E+0001
   7.1206  1.72466E+0003   6.31544E+0001
   7.1226  1.69599E+0003   7.40446E+0001
   7.1246  1.68071E+0003   7.34417E+0001
   7.1265  1.69418E+0003   5.09570E+0001
   7.1285  1.67093E+0003   3.54388E+0001
   7.1305  1.65314E+0003   7.06138E+0001
   7.1325  1.58709E+0003   3.96018E+0001
   7.1345  1.46986E+0003   7.89609E+0001
   7.1365  1.29835E+0003   1.64570E+0002
   7.1385  7.54475E+0002   2.40754E+0002
   7.1405  4.50413E+0002   1.49541E+0002
   7.1425  3.42575E+0002   4.51765E+0001
   7.1445  3.11800E+0002   5.96049E+0000
   7.1465  3.10319E+0002   9.41712E+0000
   7.1485  3.11694E+0002   4.28514E+0000
   7.1505  3.11006E+0002   6.29057E+0000
   7.1525  3.12500E+0002   5.16140E+0000
   7.1545  3.11581E+0002   4.36187E+0000
   7.1565  3.13513E+0002   7.77768E+0000
   7.1585  3.13513E+0002   3.41062E+0000
   7.1604  3.14875E+0002   5.03457E+0000
   7.1624  4.24569E+0002   1.17589E+0002
   7.1644  7.29256E+0002   2.82836E+0002
   7.1664  8.69831E+0002   3.17182E+0002
   7.1684  1.26190E+0003   1.57681E+0002
   7.1704  1.37794E+0003   1.12021E+0002
   7.1724  1.36157E+0003   1.15139E+0002
   7.1744  1.42500E+0003   9.71416E+0001
   7.1764  1.41884E+0003   8.89902E+0001
   7.1784  1.36423E+0003   1.06458E+0002
   7.1804  1.32787E+0003   1.05904E+0002
   7.1824  1.34769E+0003   7.50018E+0001
   7.1844  1.32103E+0003   1.04104E+0002
   7.1864  1.15053E+0003   8.69510E+0001
   7.1884  1.06868E+0003   7.68570E+0001
   7.1904  1.36371E+0003   9.98166E+0001
   7.1924  1.30279E+0003   1.18130E+0002
   7.1944  1.31496E+0003   1.13105E+0002
   7.1963  1.21267E+0003   9.59627E+0001
   7.1983  1.12846E+0003   1.07434E+0002
   7.2003  1.15647E+0003   8.33187E+0001
   7.2023  1.09026E+0003   7.82384E+0001
   7.2043  1.03249E+0003   8.29113E+0001
   7.2063  1.07597E+0003   8.41301E+0001
   7.2083  9.87706E+0002   6.96753E+0001
   7.2103  9.82081E+0002   3.86752E+0001
   7.2123  9.37188E+0002   4.57574E+0001
   7.2143  8.79894E+0002   3.83709E+0001
   7.2163  8.92856E+0002   3.12937E+0001
   7.2183  8.77131E+0002   3.91705E+0001
   7.2203  8.18913E+0002   4.99116E+0001
   7.2223  8.09569E+0002   6.05713E+0001
   7.2243  7.79931E+0002   6.00304E+0001
   7.2263  7.61025E+0002   5.37606E+0001
   7.2283  7.09906E+0002   4.58710E+0001
   7.2302  6.80406E+0002   6.94756E+0001
   7.2322  6.50044E+0002   7.61973E+0001
   7.2342  6.54344E+0002   4.64079E+0001
   7.2362  6.23288E+0002   6.99760E+0001
   7.2382  5.18256E+0002   5.35689E+0001
   7.2402  4.25413E+0002   5.37269E+0001
   7.2422  3.77906E+0002   2.73474E+0001
   7.2442  3.18344E+0002   8.43108E+0000
   7.2462  3.18894E+0002   8.27209E+0000
   7.2482  3.14944E+0002   6.05707E+0000
   7.2502  3.13500E+0002   4.82157E+0000
   7.2522  3.13413E+0002   3.87425E+0000
   7.2542  3.13288E+0002   8.62264E+0000
   7.2562  3.15406E+0002   7.80841E+0000
   7.2582  3.17194E+0002   4.57096E+0000
   7.2602  3.12519E+0002   7.92699E+0000
   7.2622  3.15513E+0002   4.75866E+0000
   7.2642  3.14781E+0002   6.65946E+0000
   7.2661  3.23450E+0002   8.03819E+0000
   7.2681  3.28144E+0002   8.10652E+0000
   7.2701  3.20763E+0002   6.87103E+0000
   7.2721  3.18431E+0002   4.43765E+0000
   7.2741  3.16150E+0002   1.03273E+0001
   7.2761  3.17856E+0002   7.11077E+0000
   7.2781  3.12513E+0002   2.94785E+0000
   7.2801  3.14769E+0002   7.84062E+0000
   7.2821  3.14338E+0002   4.62586E+0000
   7.2841  3.13263E+0002   1.09496E+0001
   7.2861  3.13225E+0002   5.46735E+0000
   7.2881  3.13244E+0002   6.97276E+0000
   7.2901  3.14138E+0002   6.24649E+0000
   7.2921  3.12194E+0002   7.75185E+0000
   7.2941  3.12375E+0002   6.29380E+0000
   7.2961  3.11519E+0002   5.24997E+0000
   7.3000  3.12513E+0002   3.51317E+0000
