# Supplementary material for: A radial calibration window for analytical ultracentrifugation
Source: PLoS One. 2018 Jul 30;13(7):e0201529. doi: 10.1371/journal.pone.0201529 (PMC6066226; doi:10.1371/journal.pone.0201529)
Supplement: S1 Dataset — (ZIP) [file pone.0201529.s001.zip › FDSscans/A00011.FI2]

7/30/2015 7:46:26 PM:  Voltage: 2150 Gain: 8 Range: 4
F 2 20.1 50000 0001801 2.8468E10 488 165
   5.6029  3.12263E+0002   5.31753E+0000
   5.6049  3.03181E+0002   5.82824E+0000
   5.6069  3.10206E+0002   5.83534E+0000
   5.6089  3.10894E+0002   3.48209E+0000
   5.6109  3.13619E+0002   1.92737E+0001
   5.6129  3.13394E+0002   8.00086E+0000
   5.6149  3.12063E+0002   7.86248E+0000
   5.6169  3.08306E+0002   1.53109E+0001
   5.6189  3.12994E+0002   8.55738E+0000
   5.6209  3.11869E+0002   6.99743E+0000
   5.6228  3.11988E+0002   1.03411E+0001
   5.6248  3.12538E+0002   2.64170E+0000
   5.6268  3.12206E+0002   8.37712E+0000
   5.6288  3.11700E+0002   5.18604E+0000
   5.6308  3.11488E+0002   3.16897E+0000
   5.6328  3.13281E+0002   8.44347E+0000
   5.6348  3.12863E+0002   8.41003E+0000
   5.6368  3.11631E+0002   4.63495E+0000
   5.6388  3.21113E+0002   1.47717E+0001
   5.6408  3.10450E+0002   1.55977E+0001
   5.6428  3.13069E+0002   1.05607E+0001
   5.6448  3.09738E+0002   8.57051E+0000
   5.6468  3.16231E+0002   1.45431E+0001
   5.6488  3.12044E+0002   8.62898E+0000
   5.6508  3.13200E+0002   6.13311E+0000
   5.6528  3.10563E+0002   1.39833E+0001
   5.6548  3.11644E+0002   3.62861E+0000
   5.6567  3.05706E+0002   1.20648E+0001
   5.6587  3.11863E+0002   4.03312E+0000
   5.6607  3.11325E+0002   5.95793E+0000
   5.6627  3.11369E+0002   1.59944E+0001
   5.6647  3.10525E+0002   6.13469E+0000
   5.6667  3.10706E+0002   4.68721E+0000
   5.6687  3.12331E+0002   3.95557E+0000
   5.6707  3.10981E+0002   7.60811E+0000
   5.6727  3.11381E+0002   5.70381E+0000
   5.6747  3.12838E+0002   1.53657E+0001
   5.6767  3.07700E+0002   1.41405E+0001
   5.6787  3.03888E+0002   6.36631E+0000
   5.6807  3.11325E+0002   5.56906E+0000
   5.6827  3.12544E+0002   4.87551E+0000
   5.6847  3.11606E+0002   5.67857E+0000
   5.6867  3.10544E+0002   4.46493E+0000
   5.6887  3.11800E+0002   6.83539E+0000
   5.6907  3.10181E+0002   4.15071E+0000
   5.6926  3.08619E+0002   5.34284E+0000
   5.6946  3.11800E+0002   4.07155E+0000
   5.6966  3.13181E+0002   6.36344E+0000
   5.6986  3.17844E+0002   1.28638E+0001
   5.7006  3.10425E+0002   1.05340E+0001
   5.7026  3.10844E+0002   3.17952E+0000
   5.7046  3.15613E+0002   9.98248E+0000
   5.7066  3.10881E+0002   1.23144E+0001
   5.7086  3.09444E+0002   7.89046E+0000
   5.7106  3.11475E+0002   4.80566E+0000
   5.7126  3.10650E+0002   6.79025E+0000
   5.7146  3.13675E+0002   8.42300E+0000
   5.7166  3.08275E+0002   9.08457E+0000
   5.7186  3.12269E+0002   3.24330E+0000
   5.7206  3.13144E+0002   2.71580E+0000
   5.7226  3.14825E+0002   6.92473E+0000
   5.7246  3.10188E+0002   6.58197E+0000
   5.7265  3.11463E+0002   4.47198E+0000
   5.7285  3.13256E+0002   8.55749E+0000
   5.7305  3.11931E+0002   4.20435E+0000
   5.7325  3.12275E+0002   4.29906E+0000
   5.7345  3.22050E+0002   1.26272E+0001
   5.7365  3.12263E+0002   5.77114E+0000
   5.7385  3.11975E+0002   4.61783E+0000
   5.7405  3.14519E+0002   1.57509E+0001
   5.7425  3.12450E+0002   7.67984E+0000
   5.7445  3.11000E+0002   1.04043E+0001
   5.7465  3.12731E+0002   1.63816E+0001
   5.7485  3.10956E+0002   7.48127E+0000
   5.7505  3.15819E+0002   1.37140E+0001
   5.7525  3.17750E+0002   4.63195E+0000
   5.7545  3.20250E+0002   6.85802E+0000
   5.7565  3.22356E+0002   5.74255E+0000
   5.7585  3.26200E+0002   8.40104E+0000
   5.7605  3.25281E+0002   8.13493E+0000
   5.7624  3.16475E+0002   5.70016E+0000
   5.7644  3.12650E+0002   4.51525E+0000
   5.7664  3.16256E+0002   5.56490E+0000
   5.7684  3.14094E+0002   8.22891E+0000
   5.7704  3.15575E+0002   4.20825E+0000
   5.7724  3.15900E+0002   6.39101E+0000
   5.7744  3.12156E+0002   8.35998E+0000
   5.7764  3.14694E+0002   1.54578E+0001
   5.7784  3.11156E+0002   1.30227E+0001
   5.7804  3.14425E+0002   3.65197E+0000
   5.7824  3.13181E+0002   2.94634E+0000
   5.7844  3.12094E+0002   1.22954E+0001
   5.7864  3.12475E+0002   4.46927E+0000
   5.7884  3.11919E+0002   7.53589E+0000
   5.7904  3.09175E+0002   7.36134E+0000
   5.7924  3.13756E+0002   9.51561E+0000
   5.7944  3.13913E+0002   1.77548E+0000
   5.7963  3.14544E+0002   6.15188E+0000
   5.7983  3.10269E+0002   6.40188E+0000
   5.8003  3.13325E+0002   4.18890E+0000
   5.8023  3.16731E+0002   1.76352E+0001
   5.8043  3.09713E+0002   6.35943E+0000
   5.8063  3.13506E+0002   9.36296E+0000
   5.8083  3.16181E+0002   8.77459E+0000
   5.8103  3.14838E+0002   1.29449E+0001
   5.8123  3.12250E+0002   5.07247E+0000
   5.8143  3.12600E+0002   7.06435E+0000
   5.8163  3.07869E+0002   4.19869E+0000
   5.8183  3.12675E+0002   6.10937E+0000
   5.8203  3.14181E+0002   3.38503E+0000
   5.8223  3.13725E+0002   5.26373E+0000
   5.8243  3.10425E+0002   3.48667E+0000
   5.8263  3.14169E+0002   1.11959E+0001
   5.8283  3.15956E+0002   6.48647E+0000
   5.8303  3.07750E+0002   1.06401E+0001
   5.8322  3.11813E+0002   3.19685E+0000
   5.8342  3.11894E+0002   3.43256E+0000
   5.8362  3.14869E+0002   1.17417E+0001
   5.8382  3.12156E+0002   3.98489E+0000
   5.8402  3.10794E+0002   7.17800E+0000
   5.8422  3.12725E+0002   1.17983E+0001
   5.8442  3.11763E+0002   9.65459E+0000
   5.8462  3.10000E+0002   3.91567E+0000
   5.8482  3.12069E+0002   1.20960E+0001
   5.8502  3.11294E+0002   1.11374E+0001
   5.8522  3.10231E+0002   1.00366E+0001
   5.8542  3.14138E+0002   1.83114E+0001
   5.8562  3.12475E+0002   1.32222E+0001
   5.8582  3.11463E+0002   2.25191E+0000
   5.8602  3.12863E+0002   9.82032E+0000
   5.8622  3.10538E+0002   8.68986E+0000
   5.8642  3.12175E+0002   3.55730E+0000
   5.8662  3.12056E+0002   7.33029E+0000
   5.8681  3.10263E+0002   3.02053E+0000
   5.8701  3.13588E+0002   8.94790E+0000
   5.8721  3.15525E+0002   8.36985E+0000
   5.8741  3.14944E+0002   4.12196E+0000
   5.8761  3.14200E+0002   3.25038E+0000
   5.8781  3.13325E+0002   5.88319E+0000
   5.8801  3.11969E+0002   3.67257E+0000
   5.8821  3.15019E+0002   2.82372E+0000
   5.8841  3.11119E+0002   1.12616E+0001
   5.8861  3.13325E+0002   5.16037E+0000
   5.8881  3.22213E+0002   1.09968E+0001
   5.8901  3.16956E+0002   6.04167E+0000
   5.8921  3.92156E+0002   7.68845E+0001
   5.8941  3.16306E+0002   8.87975E+0000
   5.8961  3.13119E+0002   5.02640E+0000
   5.8981  4.24063E+0002   1.34229E+0002
   5.9001  3.51188E+0002   5.29761E+0001
   5.9020  3.15875E+0002   8.82167E+0000
   5.9040  3.40881E+0002   2.37579E+0001
   5.9060  3.14663E+0002   1.07150E+0001
   5.9080  3.14206E+0002   1.02386E+0001
   5.9100  3.15744E+0002   1.05214E+0001
   5.9120  3.12763E+0002   5.41259E+0000
   5.9140  3.13763E+0002   8.05038E+0000
   5.9160  3.14900E+0002   7.52047E+0000
   5.9180  3.18525E+0002   9.23536E+0000
   5.9200  3.64831E+0002   3.59723E+0001
   5.9220  3.31800E+0002   1.17152E+0001
   5.9240  3.19575E+0002   1.05330E+0001
   5.9260  3.25706E+0002   1.87800E+0001
   5.9280  3.45425E+0002   1.69951E+0001
   5.9300  6.72525E+0002   7.73442E+0001
   5.9320  1.44814E+0003   7.40647E+0001
   5.9340  1.41033E+0003   1.45516E+0002
   5.9360  1.13166E+0003   3.64843E+0002
   5.9379  3.77094E+0002   1.05743E+0002
   5.9399  3.15944E+0002   9.06990E+0000
   5.9419  3.13419E+0002   4.98030E+0000
   5.9439  3.13125E+0002   3.94073E+0000
   5.9459  3.08719E+0002   4.59180E+0000
   5.9479  3.13081E+0002   4.19191E+0000
   5.9499  3.13413E+0002   1.29524E+0001
   5.9519  3.06975E+0002   3.02066E+0000
   5.9539  3.12569E+0002   6.44731E+0000
   5.9559  3.15550E+0002   4.32637E+0000
   5.9579  3.14188E+0002   5.31553E+0000
   5.9599  4.22338E+0002   1.49273E+0002
   5.9619  7.05025E+0002   3.09609E+0002
   5.9639  1.08473E+0003   2.43433E+0002
   5.9659  1.38158E+0003   8.89559E+0001
   5.9679  1.49494E+0003   2.26276E+0001
   5.9699  1.55980E+0003   3.25141E+0001
   5.9718  1.57093E+0003   2.50421E+0001
   5.9738  1.57386E+0003   2.00080E+0001
   5.9758  1.54979E+0003   1.90439E+0001
   5.9778  1.53513E+0003   2.28453E+0001
   5.9798  1.55788E+0003   1.11836E+0001
   5.9818  1.58136E+0003   2.20577E+0001
   5.9838  1.57836E+0003   1.94920E+0001
   5.9858  1.56038E+0003   1.93009E+0001
   5.9878  1.56301E+0003   2.21049E+0001
   5.9898  1.53852E+0003   2.02957E+0001
   5.9918  1.56192E+0003   2.68016E+0001
   5.9938  1.55567E+0003   1.74361E+0001
   5.9958  1.55423E+0003   1.17587E+0001
   5.9978  1.54869E+0003   1.98657E+0001
   5.9998  1.55905E+0003   1.91316E+0001
   6.0018  1.55546E+0003   2.95507E+0001
   6.0038  1.56458E+0003   2.13758E+0001
   6.0058  1.56576E+0003   1.78657E+0001
   6.0077  1.56488E+0003   3.71821E+0001
   6.0097  1.56111E+0003   9.49130E+0000
   6.0117  1.57139E+0003   2.26641E+0001
   6.0137  1.56465E+0003   1.12365E+0001
   6.0157  1.55936E+0003   3.03212E+0001
   6.0177  1.53416E+0003   9.79636E+0000
   6.0197  1.54389E+0003   1.60547E+0001
   6.0217  1.55218E+0003   2.84722E+0001
   6.0237  1.54085E+0003   1.74735E+0001
   6.0257  1.52908E+0003   2.09975E+0001
   6.0277  1.55111E+0003   2.46828E+0001
   6.0297  1.55309E+0003   1.88987E+0001
   6.0317  1.48619E+0003   4.98616E+0001
   6.0337  1.36654E+0003   6.17932E+0001
   6.0357  9.25381E+0002   3.23776E+0002
   6.0377  4.10244E+0002   1.50178E+0002
   6.0397  3.15650E+0002   1.81767E+0001
   6.0416  3.15881E+0002   7.83707E+0000
   6.0436  3.12894E+0002   4.98146E+0000
   6.0456  3.10163E+0002   3.65938E+0000
   6.0476  3.12863E+0002   2.52856E+0000
   6.0496  3.11694E+0002   4.17103E+0000
   6.0516  3.15850E+0002   1.96823E+0001
   6.0536  3.13488E+0002   3.90574E+0000
   6.0556  3.08063E+0002   5.83319E+0000
   6.0576  3.12750E+0002   6.13433E+0000
   6.0596  3.19188E+0002   1.40132E+0001
   6.0616  6.67194E+0002   2.78417E+0002
   6.0636  1.04255E+0003   2.44438E+0002
   6.0656  1.30044E+0003   9.86476E+0001
   6.0676  1.47579E+0003   6.17957E+0001
   6.0696  1.50317E+0003   2.70472E+0001
   6.0716  1.54151E+0003   2.21358E+0001
   6.0736  1.55258E+0003   1.80417E+0001
   6.0756  1.58036E+0003   9.13342E+0000
   6.0775  1.55433E+0003   1.37177E+0001
   6.0795  1.56647E+0003   2.55104E+0001
   6.0815  1.56473E+0003   1.48947E+0001
   6.0835  1.55851E+0003   1.50375E+0001
   6.0855  1.57511E+0003   2.36798E+0001
   6.0875  1.56689E+0003   1.46737E+0001
   6.0895  1.54416E+0003   7.29391E+0000
   6.0915  1.57097E+0003   2.06963E+0001
   6.0935  1.58756E+0003   2.11912E+0001
   6.0955  1.56450E+0003   9.08378E+0000
   6.0975  1.56229E+0003   1.50710E+0001
   6.0995  1.58774E+0003   1.62523E+0001
   6.1015  1.56634E+0003   1.50010E+0001
   6.1035  1.57359E+0003   1.96410E+0001
   6.1055  1.57127E+0003   1.13603E+0001
   6.1075  1.57178E+0003   1.94596E+0001
   6.1095  1.57122E+0003   2.56079E+0001
   6.1114  1.56385E+0003   1.09243E+0001
   6.1134  1.56941E+0003   1.80826E+0001
   6.1154  1.58638E+0003   1.60865E+0001
   6.1174  1.58342E+0003   1.15575E+0001
   6.1194  1.55752E+0003   9.43462E+0000
   6.1214  1.59005E+0003   2.49171E+0001
   6.1234  1.55157E+0003   1.27825E+0001
   6.1254  1.57218E+0003   3.03220E+0001
   6.1274  1.56129E+0003   2.52762E+0001
   6.1294  1.54925E+0003   1.28834E+0001
   6.1314  1.51684E+0003   4.63596E+0001
   6.1334  1.47011E+0003   3.53158E+0001
   6.1354  1.03918E+0003   2.89700E+0002
   6.1374  5.34094E+0002   2.55064E+0002
   6.1394  3.66556E+0002   8.94575E+0001
   6.1414  3.16731E+0002   1.07201E+0001
   6.1434  3.13750E+0002   5.96678E+0000
   6.1454  3.12075E+0002   4.93350E+0000
   6.1473  3.12738E+0002   2.90450E+0000
   6.1493  3.13263E+0002   7.31547E+0000
   6.1513  3.09706E+0002   8.42422E+0000
   6.1533  3.13025E+0002   1.08552E+0001
   6.1553  3.12419E+0002   3.37726E+0000
   6.1573  3.14894E+0002   1.67100E+0001
   6.1593  3.35600E+0002   3.20087E+0001
   6.1613  5.14788E+0002   2.24514E+0002
   6.1633  1.03686E+0003   2.72865E+0002
   6.1653  1.37928E+0003   8.59988E+0001
   6.1673  1.46205E+0003   4.78197E+0001
   6.1693  1.51970E+0003   2.65468E+0001
   6.1713  1.58411E+0003   1.84949E+0001
   6.1733  1.59357E+0003   2.34707E+0001
   6.1753  1.61787E+0003   1.12171E+0001
   6.1773  1.58110E+0003   1.43221E+0001
   6.1793  1.55883E+0003   2.26176E+0001
   6.1812  1.58825E+0003   1.02661E+0001
   6.1832  1.57561E+0003   3.27886E+0001
   6.1852  1.57445E+0003   2.42075E+0001
   6.1872  1.59881E+0003   2.98627E+0001
   6.1892  1.60821E+0003   1.57978E+0001
   6.1912  1.56914E+0003   1.70295E+0001
   6.1932  1.61133E+0003   1.24220E+0001
   6.1952  1.57631E+0003   1.89650E+0001
   6.1972  1.59166E+0003   1.29124E+0001
   6.1992  1.59818E+0003   1.70257E+0001
   6.2012  1.58658E+0003   1.84969E+0001
   6.2032  1.60229E+0003   1.85991E+0001
   6.2052  1.59591E+0003   2.48571E+0001
   6.2072  1.59798E+0003   4.19947E+0001
   6.2092  1.59654E+0003   3.15127E+0001
   6.2112  1.59155E+0003   1.32689E+0001
   6.2132  1.60319E+0003   4.89469E+0001
   6.2152  1.59018E+0003   3.20027E+0001
   6.2171  1.59659E+0003   2.01688E+0001
   6.2191  1.58068E+0003   1.31770E+0001
   6.2211  1.58888E+0003   3.08771E+0001
   6.2231  1.58825E+0003   1.46669E+0001
   6.2251  1.58537E+0003   2.39028E+0001
   6.2271  1.57780E+0003   2.53942E+0001
   6.2291  1.58281E+0003   3.16403E+0001
   6.2311  1.50049E+0003   5.07370E+0001
   6.2331  1.47196E+0003   4.35246E+0001
   6.2351  1.17152E+0003   2.22886E+0002
   6.2371  8.03125E+0002   3.57647E+0002
   6.2391  3.29413E+0002   2.92752E+0001
   6.2411  3.07975E+0002   1.53019E+0001
   6.2431  3.12944E+0002   6.66000E+0000
   6.2451  3.15700E+0002   1.71447E+0001
   6.2471  3.08944E+0002   1.17992E+0001
   6.2491  3.13613E+0002   3.62799E+0000
   6.2510  3.14069E+0002   5.36111E+0000
   6.2530  3.09819E+0002   2.76286E+0000
   6.2550  3.11206E+0002   3.76214E+0000
   6.2570  3.09919E+0002   1.36481E+0001
   6.2590  3.13663E+0002   8.82219E+0000
   6.2610  4.07794E+0002   1.24923E+0002
   6.2630  1.03674E+0003   2.68499E+0002
   6.2650  1.36916E+0003   8.09436E+0001
   6.2670  1.42563E+0003   5.72910E+0001
   6.2690  1.52078E+0003   4.22365E+0001
   6.2710  1.59420E+0003   2.61927E+0001
   6.2730  1.57951E+0003   3.29637E+0001
   6.2750  1.59906E+0003   1.36431E+0001
   6.2770  1.61122E+0003   1.08035E+0001
   6.2790  1.59881E+0003   1.77187E+0001
   6.2810  1.59702E+0003   1.78376E+0001
   6.2830  1.60603E+0003   1.20289E+0001
   6.2850  1.62561E+0003   1.58993E+0001
   6.2869  1.59489E+0003   1.29452E+0001
   6.2889  1.60724E+0003   3.21472E+0001
   6.2909  1.62696E+0003   2.63023E+0001
   6.2929  1.60824E+0003   1.86546E+0001
   6.2949  1.60786E+0003   2.48151E+0001
   6.2969  1.60651E+0003   1.53713E+0001
   6.2989  1.63246E+0003   1.12457E+0001
   6.3009  1.63603E+0003   1.76505E+0001
   6.3029  1.61436E+0003   1.44019E+0001
   6.3049  1.59529E+0003   1.67267E+0001
   6.3069  1.63624E+0003   1.48278E+0001
   6.3089  1.60461E+0003   1.50612E+0001
   6.3109  1.62228E+0003   1.25559E+0001
   6.3129  1.60681E+0003   1.57931E+0001
   6.3149  1.60219E+0003   1.20659E+0001
   6.3169  1.61406E+0003   1.39916E+0001
   6.3189  1.63809E+0003   3.21669E+0001
   6.3208  1.61971E+0003   1.85738E+0001
   6.3228  1.61512E+0003   1.31049E+0001
   6.3248  1.61206E+0003   1.66165E+0001
   6.3268  1.60761E+0003   1.90249E+0001
   6.3288  1.61321E+0003   1.86329E+0001
   6.3308  1.59159E+0003   2.49577E+0001
   6.3328  1.52073E+0003   4.15478E+0001
   6.3348  1.36150E+0003   1.17390E+0002
   6.3368  8.26544E+0002   3.52739E+0002
   6.3388  3.45100E+0002   5.21132E+0001
   6.3408  3.22063E+0002   7.69764E+0000
   6.3428  3.14256E+0002   5.79013E+0000
   6.3448  3.12275E+0002   1.16391E+0001
   6.3468  3.11825E+0002   4.33986E+0000
   6.3488  3.13581E+0002   4.68358E+0000
   6.3508  3.14975E+0002   1.34656E+0001
   6.3528  3.10375E+0002   4.13937E+0000
   6.3548  3.15200E+0002   1.25645E+0001
   6.3567  3.13331E+0002   3.43570E+0000
   6.3587  3.14750E+0002   7.05797E+0000
   6.3607  4.09944E+0002   1.21559E+0002
   6.3627  8.80888E+0002   3.06418E+0002
   6.3647  1.12974E+0003   2.27505E+0002
   6.3667  1.38033E+0003   8.45987E+0001
   6.3687  1.55984E+0003   5.08185E+0001
   6.3707  1.57583E+0003   3.60535E+0001
   6.3727  1.60479E+0003   1.19798E+0001
   6.3747  1.63360E+0003   1.26399E+0001
   6.3767  1.64066E+0003   2.68985E+0001
   6.3787  1.60765E+0003   2.30883E+0001
   6.3807  1.64686E+0003   1.92909E+0001
   6.3827  1.62034E+0003   2.48469E+0001
   6.3847  1.59913E+0003   3.17738E+0001
   6.3867  1.61651E+0003   7.31659E+0000
   6.3887  1.63307E+0003   2.46919E+0001
   6.3907  1.60203E+0003   2.94934E+0001
   6.3926  1.63965E+0003   3.07424E+0001
   6.3946  1.62366E+0003   1.47871E+0001
   6.3966  1.63388E+0003   2.88806E+0001
   6.3986  1.62556E+0003   2.67217E+0001
   6.4006  1.64313E+0003   1.68443E+0001
   6.4026  1.62739E+0003   2.45871E+0001
   6.4046  1.64305E+0003   2.29589E+0001
   6.4066  1.61549E+0003   1.86952E+0001
   6.4086  1.63991E+0003   2.46862E+0001
   6.4106  1.62869E+0003   1.47647E+0001
   6.4126  1.65344E+0003   2.25717E+0001
   6.4146  1.62571E+0003   1.64619E+0001
   6.4166  1.64083E+0003   2.17077E+0001
   6.4186  1.64066E+0003   1.09553E+0001
   6.4206  1.59807E+0003   2.44710E+0001
   6.4226  1.63218E+0003   1.15680E+0001
   6.4246  1.63468E+0003   6.68239E+0000
   6.4265  1.61037E+0003   1.78509E+0001
   6.4285  1.64152E+0003   3.41072E+0001
   6.4305  1.62389E+0003   2.35762E+0001
   6.4325  1.49468E+0003   7.46229E+0001
   6.4345  1.31030E+0003   1.64775E+0002
   6.4365  9.98950E+0002   3.29472E+0002
   6.4385  3.77169E+0002   9.84838E+0001
   6.4405  3.36113E+0002   4.90233E+0001
   6.4425  3.12513E+0002   5.14173E+0000
   6.4445  3.12088E+0002   5.12322E+0000
   6.4465  3.10650E+0002   1.32473E+0001
   6.4485  3.11775E+0002   4.72328E+0000
   6.4505  3.13256E+0002   1.61314E+0001
   6.4525  3.10050E+0002   1.54601E+0001
   6.4545  3.13244E+0002   6.02489E+0000
   6.4565  3.12525E+0002   5.22608E+0000
   6.4585  3.12981E+0002   9.21390E+0000
   6.4605  3.41700E+0002   3.78053E+0001
   6.4624  5.52725E+0002   2.51929E+0002
   6.4644  1.22157E+0003   1.66141E+0002
   6.4664  1.41539E+0003   7.99380E+0001
   6.4684  1.55082E+0003   4.92078E+0001
   6.4704  1.58018E+0003   2.11220E+0001
   6.4724  1.62748E+0003   1.06614E+0001
   6.4744  1.63438E+0003   1.87784E+0001
   6.4764  1.64081E+0003   1.73361E+0001
   6.4784  1.63141E+0003   2.84160E+0001
   6.4804  1.64243E+0003   1.44220E+0001
   6.4824  1.65544E+0003   1.56553E+0001
   6.4844  1.64783E+0003   1.29865E+0001
   6.4864  1.62903E+0003   1.36190E+0001
   6.4884  1.63784E+0003   1.37958E+0001
   6.4904  1.65823E+0003   1.66924E+0001
   6.4924  1.66986E+0003   1.45493E+0001
   6.4944  1.64582E+0003   1.96279E+0001
   6.4963  1.65093E+0003   2.61207E+0001
   6.4983  1.64926E+0003   1.49936E+0001
   6.5003  1.61659E+0003   1.95991E+0001
   6.5023  1.63757E+0003   1.58270E+0001
   6.5043  1.66961E+0003   2.02274E+0001
   6.5063  1.63509E+0003   2.08193E+0001
   6.5083  1.63776E+0003   2.53730E+0001
   6.5103  1.64912E+0003   2.64474E+0001
   6.5123  1.64764E+0003   1.90232E+0001
   6.5143  1.64047E+0003   1.78313E+0001
   6.5163  1.62589E+0003   2.99797E+0001
   6.5183  1.64203E+0003   2.06969E+0001
   6.5203  1.62998E+0003   2.05391E+0001
   6.5223  1.65389E+0003   1.43116E+0001
   6.5243  1.65645E+0003   1.22056E+0001
   6.5263  1.64130E+0003   2.40288E+0001
   6.5283  1.62518E+0003   2.25323E+0001
   6.5303  1.61106E+0003   1.70703E+0001
   6.5322  1.55166E+0003   6.93074E+0001
   6.5342  1.47288E+0003   9.08255E+0001
   6.5362  1.13153E+0003   2.61619E+0002
   6.5382  6.71581E+0002   2.73266E+0002
   6.5402  3.74375E+0002   1.00615E+0002
   6.5422  3.17206E+0002   9.51137E+0000
   6.5442  3.14219E+0002   6.84970E+0000
   6.5462  3.11219E+0002   1.20941E+0001
   6.5482  3.12913E+0002   9.31624E+0000
   6.5502  3.12213E+0002   3.27259E+0000
   6.5522  3.12413E+0002   4.22461E+0000
   6.5542  3.15900E+0002   8.73999E+0000
   6.5562  3.12025E+0002   4.98190E+0000
   6.5582  3.12369E+0002   1.01292E+0001
   6.5602  3.34750E+0002   2.62570E+0001
   6.5622  5.03731E+0002   2.06561E+0002
   6.5642  1.05850E+0003   2.65829E+0002
   6.5661  1.41378E+0003   9.63497E+0001
   6.5681  1.48733E+0003   6.98832E+0001
   6.5701  1.61456E+0003   2.52890E+0001
   6.5721  1.64449E+0003   1.61000E+0001
   6.5741  1.65625E+0003   1.37143E+0001
   6.5761  1.65002E+0003   2.34526E+0001
   6.5781  1.64403E+0003   3.54280E+0001
   6.5801  1.66020E+0003   1.92265E+0001
   6.5821  1.65852E+0003   1.23692E+0001
   6.5841  1.66838E+0003   2.15261E+0001
   6.5861  1.67671E+0003   2.22308E+0001
   6.5881  1.65018E+0003   1.42263E+0001
   6.5901  1.67513E+0003   1.30084E+0001
   6.5921  1.66498E+0003   2.59795E+0001
   6.5941  1.64452E+0003   2.94629E+0001
   6.5961  1.67536E+0003   1.94317E+0001
   6.5981  1.66953E+0003   3.00302E+0001
   6.6001  1.67738E+0003   2.28397E+0001
   6.6020  1.69022E+0003   3.18328E+0001
   6.6040  1.66219E+0003   1.59221E+0001
   6.6060  1.67026E+0003   3.33325E+0001
   6.6080  1.68396E+0003   1.82258E+0001
   6.6100  1.69072E+0003   1.96171E+0001
   6.6120  1.67438E+0003   1.33501E+0001
   6.6140  1.67413E+0003   2.39091E+0001
   6.6160  1.66296E+0003   2.34794E+0001
   6.6180  1.65698E+0003   2.35474E+0001
   6.6200  1.66751E+0003   1.56558E+0001
   6.6220  1.67228E+0003   2.40110E+0001
   6.6240  1.64330E+0003   2.44505E+0001
   6.6260  1.67277E+0003   1.78065E+0001
   6.6280  1.66043E+0003   1.66460E+0001
   6.6300  1.63378E+0003   2.66657E+0001
   6.6320  1.56031E+0003   5.03590E+0001
   6.6340  1.50414E+0003   1.01791E+0002
   6.6359  1.19049E+0003   2.52293E+0002
   6.6379  6.55675E+0002   3.00243E+0002
   6.6399  3.80913E+0002   9.18315E+0001
   6.6419  3.12394E+0002   6.33965E+0000
   6.6439  3.14356E+0002   8.71762E+0000
   6.6459  3.10163E+0002   1.52920E+0001
   6.6479  3.11988E+0002   4.56151E+0000
   6.6499  3.12188E+0002   2.91373E+0000
   6.6519  3.08869E+0002   4.59745E+0000
   6.6539  3.11144E+0002   6.15695E+0000
   6.6559  3.13794E+0002   5.99385E+0000
   6.6579  3.10263E+0002   1.08458E+0001
   6.6599  3.22706E+0002   1.53060E+0001
   6.6619  4.46656E+0002   1.24766E+0002
   6.6639  8.80813E+0002   3.32018E+0002
   6.6659  1.36156E+0003   1.44122E+0002
   6.6679  1.48914E+0003   8.45528E+0001
   6.6699  1.58864E+0003   3.60522E+0001
   6.6718  1.66209E+0003   3.42533E+0001
   6.6738  1.68209E+0003   2.04825E+0001
   6.6758  1.65980E+0003   2.00713E+0001
   6.6778  1.66164E+0003   1.43395E+0001
   6.6798  1.70748E+0003   2.96803E+0001
   6.6818  1.69717E+0003   8.15845E+0000
   6.6838  1.69751E+0003   2.00616E+0001
   6.6858  1.66474E+0003   1.98293E+0001
   6.6878  1.67089E+0003   3.61001E+0001
   6.6898  1.67088E+0003   2.28487E+0001
   6.6918  1.67451E+0003   1.78813E+0001
   6.6938  1.65199E+0003   3.24688E+0001
   6.6958  1.69038E+0003   1.10922E+0001
   6.6978  1.69923E+0003   2.36093E+0001
   6.6998  1.67100E+0003   1.36570E+0001
   6.7018  1.65999E+0003   1.22581E+0001
   6.7038  1.69548E+0003   2.93793E+0001
   6.7057  1.70201E+0003   2.40178E+0001
   6.7077  1.70426E+0003   2.23777E+0001
   6.7097  1.68995E+0003   2.30414E+0001
   6.7117  1.69248E+0003   1.91510E+0001
   6.7137  1.68883E+0003   2.34965E+0001
   6.7157  1.67768E+0003   2.46647E+0001
   6.7177  1.70106E+0003   2.44994E+0001
   6.7197  1.69168E+0003   1.55148E+0001
   6.7217  1.70273E+0003   1.71600E+0001
   6.7237  1.68263E+0003   2.07572E+0001
   6.7257  1.69262E+0003   1.37581E+0001
   6.7277  1.69536E+0003   3.42344E+0001
   6.7297  1.65743E+0003   3.25905E+0001
   6.7317  1.63413E+0003   4.86730E+0001
   6.7337  1.57403E+0003   4.08833E+0001
   6.7357  1.35719E+0003   1.93128E+0002
   6.7377  8.23306E+0002   2.94284E+0002
   6.7397  3.97800E+0002   1.05886E+0002
   6.7416  3.20819E+0002   1.75407E+0001
   6.7436  3.13569E+0002   5.07940E+0000
   6.7456  3.15919E+0002   1.88510E+0001
   6.7476  3.11556E+0002   3.44192E+0000
   6.7496  3.11438E+0002   3.83974E+0000
   6.7516  3.06600E+0002   4.56289E+0000
   6.7536  3.11900E+0002   9.65492E+0000
   6.7556  3.11788E+0002   4.37748E+0000
   6.7576  3.12469E+0002   8.11181E+0000
   6.7596  3.19550E+0002   1.01855E+0001
   6.7616  3.64431E+0002   6.22600E+0001
   6.7636  9.77069E+0002   2.83448E+0002
   6.7656  1.26909E+0003   1.98637E+0002
   6.7676  1.44263E+0003   1.16215E+0002
   6.7696  1.59250E+0003   7.22880E+0001
   6.7716  1.62669E+0003   5.73440E+0001
   6.7736  1.65350E+0003   3.95848E+0001
   6.7755  1.69132E+0003   3.42830E+0001
   6.7775  1.70256E+0003   2.62740E+0001
   6.7795  1.68080E+0003   1.43455E+0001
   6.7815  1.69633E+0003   1.38327E+0001
   6.7835  1.70279E+0003   3.03382E+0001
   6.7855  1.70338E+0003   1.68039E+0001
   6.7875  1.70041E+0003   1.87341E+0001
   6.7895  1.69564E+0003   2.03621E+0001
   6.7915  1.70550E+0003   2.06634E+0001
   6.7935  1.70659E+0003   1.77072E+0001
   6.7955  1.68629E+0003   2.38465E+0001
   6.7975  1.71168E+0003   2.58494E+0001
   6.7995  1.70548E+0003   2.77908E+0001
   6.8015  1.71291E+0003   2.28666E+0001
   6.8035  1.71874E+0003   1.29477E+0001
   6.8055  1.70056E+0003   1.71680E+0001
   6.8075  1.71432E+0003   1.86809E+0001
   6.8095  1.71427E+0003   2.25933E+0001
   6.8114  1.70859E+0003   2.09143E+0001
   6.8134  1.69084E+0003   2.29403E+0001
   6.8154  1.71117E+0003   2.13175E+0001
   6.8174  1.73218E+0003   1.91449E+0001
   6.8194  1.70064E+0003   1.59720E+0001
   6.8214  1.71664E+0003   2.20581E+0001
   6.8234  1.72717E+0003   2.14169E+0001
   6.8254  1.68899E+0003   2.54056E+0001
   6.8274  1.72019E+0003   1.85097E+0001
   6.8294  1.71181E+0003   3.66723E+0001
   6.8314  1.64928E+0003   3.50552E+0001
   6.8334  1.56019E+0003   4.32694E+0001
   6.8354  1.39934E+0003   1.51110E+0002
   6.8374  1.00568E+0003   2.83529E+0002
   6.8394  5.07700E+0002   1.84424E+0002
   6.8414  3.39038E+0002   4.13761E+0001
   6.8434  3.16438E+0002   5.75944E+0000
   6.8453  3.17300E+0002   5.47083E+0000
   6.8473  3.12731E+0002   4.85067E+0000
   6.8493  3.07556E+0002   1.12305E+0001
   6.8513  3.10031E+0002   8.13190E+0000
   6.8533  3.10069E+0002   8.80491E+0000
   6.8553  3.18000E+0002   2.05188E+0001
   6.8573  3.15269E+0002   8.41986E+0000
   6.8593  3.23400E+0002   1.58917E+0001
   6.8613  3.80269E+0002   6.72931E+0001
   6.8633  6.39506E+0002   2.39156E+0002
   6.8653  1.15846E+0003   2.62911E+0002
   6.8673  1.42454E+0003   1.25270E+0002
   6.8693  1.60418E+0003   5.11614E+0001
   6.8713  1.65664E+0003   5.32112E+0001
   6.8733  1.70993E+0003   2.83296E+0001
   6.8753  1.74397E+0003   1.96943E+0001
   6.8773  1.71091E+0003   1.48915E+0001
   6.8793  1.70406E+0003   1.84638E+0001
   6.8812  1.74414E+0003   2.31732E+0001
   6.8832  1.72146E+0003   3.68775E+0001
   6.8852  1.75239E+0003   3.82886E+0001
   6.8872  1.72984E+0003   1.48983E+0001
   6.8892  1.71586E+0003   1.22919E+0001
   6.8912  1.72777E+0003   2.58753E+0001
   6.8932  1.71313E+0003   2.30593E+0001
   6.8952  1.72371E+0003   1.38686E+0001
   6.8972  1.72204E+0003   1.95638E+0001
   6.8992  1.72019E+0003   3.35083E+0001
   6.9012  1.72033E+0003   1.90047E+0001
   6.9032  1.73255E+0003   1.80610E+0001
   6.9052  1.74043E+0003   1.93023E+0001
   6.9072  1.72853E+0003   3.46332E+0001
   6.9092  1.71918E+0003   2.57013E+0001
   6.9112  1.71112E+0003   2.12556E+0001
   6.9132  1.73454E+0003   1.87449E+0001
   6.9152  1.74016E+0003   2.13962E+0001
   6.9171  1.74368E+0003   1.42387E+0001
   6.9191  1.72571E+0003   1.63250E+0001
   6.9211  1.72021E+0003   2.11081E+0001
   6.9231  1.73023E+0003   2.54673E+0001
   6.9251  1.73999E+0003   2.15439E+0001
   6.9271  1.73374E+0003   3.63394E+0001
   6.9291  1.71951E+0003   4.66833E+0001
   6.9311  1.70632E+0003   2.39005E+0001
   6.9331  1.61725E+0003   7.21958E+0001
   6.9351  1.43496E+0003   1.54799E+0002
   6.9371  1.18937E+0003   2.53263E+0002
   6.9391  5.14600E+0002   1.92765E+0002
   6.9411  3.85738E+0002   9.62720E+0001
   6.9431  3.17013E+0002   6.33639E+0000
   6.9451  3.12825E+0002   2.11661E+0001
   6.9471  3.12106E+0002   3.16504E+0000
   6.9491  3.12163E+0002   4.85707E+0000
   6.9510  3.10925E+0002   1.38735E+0001
   6.9530  3.12444E+0002   3.92484E+0000
   6.9550  3.16475E+0002   8.52654E+0000
   6.9570  3.13250E+0002   4.20565E+0000
   6.9590  3.12931E+0002   9.27060E+0000
   6.9610  3.51500E+0002   4.09912E+0001
   6.9630  7.50106E+0002   2.63654E+0002
   6.9650  9.62200E+0002   2.96414E+0002
   6.9670  1.43486E+0003   1.46097E+0002
   6.9690  1.61263E+0003   5.36154E+0001
   6.9710  1.63331E+0003   4.67932E+0001
   6.9730  1.72036E+0003   2.78868E+0001
   6.9750  1.72229E+0003   1.36758E+0001
   6.9770  1.74109E+0003   1.82906E+0001
   6.9790  1.75753E+0003   1.29750E+0001
   6.9810  1.76513E+0003   2.47667E+0001
   6.9830  1.74181E+0003   9.73254E+0000
   6.9850  1.74003E+0003   3.35422E+0001
   6.9869  1.74594E+0003   1.88367E+0001
   6.9889  1.74460E+0003   2.13569E+0001
   6.9909  1.75493E+0003   2.36545E+0001
   6.9929  1.75448E+0003   2.92206E+0001
   6.9949  1.71215E+0003   2.11491E+0001
   6.9969  1.75188E+0003   1.65179E+0001
   6.9989  1.74892E+0003   1.66948E+0001
   7.0009  1.73857E+0003   7.16992E+0000
   7.0029  1.75183E+0003   2.30763E+0001
   7.0049  1.74594E+0003   1.49847E+0001
   7.0069  1.75746E+0003   1.62402E+0001
   7.0089  1.76711E+0003   1.31626E+0001
   7.0109  1.72792E+0003   2.07848E+0001
   7.0129  1.73314E+0003   2.24345E+0001
   7.0149  1.78057E+0003   2.95895E+0001
   7.0169  1.75971E+0003   2.05051E+0001
   7.0189  1.74921E+0003   1.93136E+0001
   7.0208  1.78023E+0003   1.51087E+0001
   7.0228  1.73774E+0003   2.60241E+0001
   7.0248  1.72286E+0003   1.76203E+0001
   7.0268  1.72864E+0003   2.64099E+0001
   7.0288  1.75634E+0003   2.00124E+0001
   7.0308  1.72139E+0003   2.14504E+0001
   7.0328  1.68214E+0003   4.98297E+0001
   7.0348  1.60610E+0003   7.82207E+0001
   7.0368  1.29355E+0003   2.21474E+0002
   7.0388  7.17181E+0002   2.76383E+0002
   7.0408  5.52706E+0002   2.18608E+0002
   7.0428  3.14306E+0002   1.23107E+0001
   7.0448  3.13400E+0002   7.19618E+0000
   7.0468  3.10325E+0002   8.09780E+0000
   7.0488  3.12488E+0002   4.55355E+0000
   7.0508  3.12400E+0002   9.03922E+0000
   7.0528  3.13631E+0002   5.83033E+0000
   7.0548  3.12550E+0002   1.08990E+0001
   7.0567  3.11144E+0002   5.52228E+0000
   7.0587  3.13988E+0002   8.76270E+0000
   7.0607  3.58206E+0002   4.63619E+0001
   7.0627  4.98831E+0002   1.52134E+0002
   7.0647  6.32750E+0002   2.36339E+0002
   7.0667  1.26684E+0003   2.40752E+0002
   7.0687  1.57693E+0003   6.91408E+0001
   7.0707  1.65167E+0003   5.03403E+0001
   7.0727  1.72601E+0003   2.51172E+0001
   7.0747  1.73200E+0003   2.10804E+0001
   7.0767  1.75843E+0003   2.49594E+0001
   7.0787  1.77140E+0003   3.59211E+0001
   7.0807  1.77714E+0003   2.75572E+0001
   7.0827  1.75952E+0003   2.24897E+0001
   7.0847  1.78000E+0003   2.63995E+0001
   7.0867  1.76541E+0003   2.25658E+0001
   7.0887  1.75178E+0003   2.58520E+0001
   7.0906  1.77378E+0003   1.10394E+0001
   7.0926  1.75805E+0003   3.16207E+0001
   7.0946  1.78146E+0003   4.55385E+0001
   7.0966  1.77881E+0003   2.50501E+0001
   7.0986  1.76519E+0003   1.75243E+0001
   7.1006  1.76531E+0003   4.98217E+0001
   7.1026  1.76338E+0003   4.10983E+0001
   7.1046  1.71788E+0003   3.91004E+0001
   7.1066  1.75778E+0003   4.18484E+0001
   7.1086  1.73830E+0003   3.36771E+0001
   7.1106  1.73597E+0003   6.53693E+0001
   7.1126  1.72564E+0003   3.91339E+0001
   7.1146  1.73209E+0003   3.22092E+0001
   7.1166  1.75094E+0003   4.34162E+0001
   7.1186  1.75140E+0003   4.41946E+0001
   7.1206  1.74084E+0003   4.80263E+0001
   7.1226  1.71724E+0003   5.94154E+0001
   7.1246  1.73804E+0003   5.92427E+0001
   7.1265  1.72996E+0003   7.43002E+0001
   7.1285  1.67813E+0003   5.10262E+0001
   7.1305  1.66833E+0003   4.96418E+0001
   7.1325  1.61073E+0003   3.94675E+0001
   7.1345  1.55202E+0003   2.42664E+0001
   7.1365  1.19689E+0003   1.76729E+0002
   7.1385  7.71206E+0002   2.56107E+0002
   7.1405  5.42419E+0002   1.93967E+0002
   7.1425  3.15844E+0002   7.94225E+0000
   7.1445  3.13094E+0002   3.96326E+0000
   7.1465  3.17050E+0002   1.31075E+0001
   7.1485  3.13606E+0002   9.15334E+0000
   7.1505  3.05750E+0002   1.48355E+0001
   7.1525  3.10675E+0002   7.46555E+0000
   7.1545  3.06838E+0002   8.39724E+0000
   7.1565  3.16506E+0002   4.98873E+0000
   7.1585  3.09500E+0002   8.54474E+0000
   7.1604  3.26019E+0002   2.27934E+0001
   7.1624  3.59481E+0002   5.59470E+0001
   7.1644  6.00844E+0002   2.41479E+0002
   7.1664  1.10400E+0003   2.55383E+0002
   7.1684  1.21271E+0003   2.22553E+0002
   7.1704  1.37978E+0003   1.26462E+0002
   7.1724  1.41584E+0003   1.14932E+0002
   7.1744  1.40954E+0003   1.02530E+0002
   7.1764  1.38526E+0003   1.00128E+0002
   7.1784  1.38989E+0003   1.01826E+0002
   7.1804  1.38158E+0003   9.69483E+0001
   7.1824  1.37744E+0003   7.23975E+0001
   7.1844  1.24103E+0003   7.18289E+0001
   7.1864  1.25268E+0003   8.50470E+0001
   7.1884  1.09286E+0003   6.38045E+0001
   7.1904  1.35324E+0003   1.29947E+0002
   7.1924  1.44606E+0003   1.22032E+0002
   7.1944  1.29324E+0003   9.66585E+0001
   7.1963  1.17352E+0003   1.10121E+0002
   7.1983  1.21267E+0003   8.23778E+0001
   7.2003  1.13579E+0003   8.48505E+0001
   7.2023  1.09155E+0003   8.30759E+0001
   7.2043  1.08247E+0003   9.06670E+0001
   7.2063  1.02689E+0003   7.35221E+0001
   7.2083  1.02932E+0003   5.85472E+0001
   7.2103  9.70219E+0002   3.42410E+0001
   7.2123  9.10556E+0002   5.83718E+0001
   7.2143  8.74863E+0002   7.01929E+0001
   7.2163  8.98025E+0002   4.31376E+0001
   7.2183  8.81088E+0002   3.83336E+0001
   7.2203  8.22419E+0002   5.35579E+0001
   7.2223  8.26588E+0002   3.84027E+0001
   7.2243  7.40925E+0002   6.27791E+0001
   7.2263  7.43713E+0002   6.57862E+0001
   7.2283  6.91481E+0002   5.43488E+0001
   7.2302  6.72681E+0002   6.97082E+0001
   7.2322  6.75363E+0002   6.21022E+0001
   7.2342  6.45725E+0002   4.62194E+0001
   7.2362  5.96300E+0002   6.17224E+0001
   7.2382  5.74750E+0002   6.79027E+0001
   7.2402  4.22169E+0002   5.90765E+0001
   7.2422  3.28100E+0002   1.36193E+0001
   7.2442  3.25300E+0002   1.02338E+0001
   7.2462  3.17775E+0002   7.65731E+0000
   7.2482  3.16406E+0002   5.13042E+0000
   7.2502  3.15594E+0002   4.92937E+0000
   7.2522  3.14563E+0002   1.04577E+0001
   7.2542  3.15800E+0002   7.10405E+0000
   7.2562  3.17719E+0002   9.43211E+0000
   7.2582  3.12875E+0002   8.46445E+0000
   7.2602  3.15044E+0002   9.10147E+0000
   7.2622  3.17450E+0002   8.31445E+0000
   7.2642  3.18225E+0002   3.80682E+0000
   7.2661  3.21044E+0002   5.69402E+0000
   7.2681  3.23719E+0002   6.01287E+0000
   7.2701  3.20881E+0002   1.35905E+0001
   7.2721  3.22719E+0002   9.18039E+0000
   7.2741  3.19744E+0002   4.23445E+0000
   7.2761  3.16331E+0002   3.92862E+0000
   7.2781  3.13631E+0002   6.53321E+0000
   7.2801  3.10150E+0002   6.48672E+0000
   7.2821  3.11006E+0002   9.85717E+0000
   7.2841  3.13250E+0002   4.91274E+0000
   7.2861  3.13588E+0002   6.77439E+0000
   7.2881  3.13888E+0002   6.99963E+0000
   7.2901  3.13106E+0002   4.28369E+0000
   7.2921  3.11769E+0002   4.29858E+0000
   7.2941  3.12494E+0002   6.63230E+0000
   7.2961  3.10581E+0002   7.18755E+0000
   7.3000  3.12175E+0002   4.04467E+0000
