# Supplementary material for: A radial calibration window for analytical ultracentrifugation
Source: PLoS One. 2018 Jul 30;13(7):e0201529. doi: 10.1371/journal.pone.0201529 (PMC6066226; doi:10.1371/journal.pone.0201529)
Supplement: S1 Dataset — (ZIP) [file pone.0201529.s001.zip › FDSscans/A00012.FI2]

7/30/2015 7:48:26 PM:  Voltage: 2150 Gain: 8 Range: 4
F 2 20.2 50000 0001920 3.1731E10 488 165
   5.6029  3.11631E+0002   9.32444E+0000
   5.6049  3.09975E+0002   7.55095E+0000
   5.6069  3.12513E+0002   1.06237E+0001
   5.6089  3.02650E+0002   5.00450E+0000
   5.6109  3.10544E+0002   6.68977E+0000
   5.6129  3.13106E+0002   5.17614E+0000
   5.6149  3.12688E+0002   4.65777E+0000
   5.6169  3.07488E+0002   1.24601E+0001
   5.6189  3.14069E+0002   1.09508E+0001
   5.6209  3.14081E+0002   1.32808E+0001
   5.6228  3.12363E+0002   3.20680E+0000
   5.6248  3.11744E+0002   1.07651E+0001
   5.6268  3.12338E+0002   3.79356E+0000
   5.6288  3.10819E+0002   9.69205E+0000
   5.6308  3.11219E+0002   9.04273E+0000
   5.6328  3.12194E+0002   1.59598E+0001
   5.6348  3.12050E+0002   2.38537E+0000
   5.6368  3.11975E+0002   1.39079E+0001
   5.6388  3.14906E+0002   9.30309E+0000
   5.6408  3.06631E+0002   1.01908E+0001
   5.6428  3.10606E+0002   5.68803E+0000
   5.6448  3.09894E+0002   4.76314E+0000
   5.6468  3.12869E+0002   4.23987E+0000
   5.6488  3.12794E+0002   8.37668E+0000
   5.6508  3.12288E+0002   3.35072E+0000
   5.6528  3.11900E+0002   1.91638E+0000
   5.6548  3.11956E+0002   5.04002E+0000
   5.6567  3.04225E+0002   6.97455E+0000
   5.6587  3.09713E+0002   7.66713E+0000
   5.6607  3.12200E+0002   5.31907E+0000
   5.6627  3.13169E+0002   4.98450E+0000
   5.6647  3.14138E+0002   7.29305E+0000
   5.6667  3.12775E+0002   7.42205E+0000
   5.6687  3.13725E+0002   1.14190E+0001
   5.6707  3.12263E+0002   3.70656E+0000
   5.6727  3.07681E+0002   3.57871E+0000
   5.6747  3.10988E+0002   7.60919E+0000
   5.6767  3.10825E+0002   4.27368E+0000
   5.6787  3.11463E+0002   2.71313E+0000
   5.6807  3.12106E+0002   2.86050E+0000
   5.6827  3.12544E+0002   3.28947E+0000
   5.6847  3.09563E+0002   1.04363E+0001
   5.6867  3.06456E+0002   7.44517E+0000
   5.6887  3.11881E+0002   4.55682E+0000
   5.6907  3.12706E+0002   1.73779E+0001
   5.6926  3.11581E+0002   6.07317E+0000
   5.6946  3.12650E+0002   6.95018E+0000
   5.6966  3.13294E+0002   9.01152E+0000
   5.6986  3.12125E+0002   4.71215E+0000
   5.7006  3.05938E+0002   5.24725E+0000
   5.7026  3.12931E+0002   4.23604E+0000
   5.7046  3.11925E+0002   3.50562E+0000
   5.7066  3.11681E+0002   4.10757E+0000
   5.7086  3.12900E+0002   8.12481E+0000
   5.7106  3.10400E+0002   7.46358E+0000
   5.7126  3.13150E+0002   1.01999E+0001
   5.7146  3.10044E+0002   1.35035E+0001
   5.7166  3.11569E+0002   9.29100E+0000
   5.7186  3.14469E+0002   1.55575E+0001
   5.7206  3.09488E+0002   5.89002E+0000
   5.7226  3.12013E+0002   5.66744E+0000
   5.7246  3.11563E+0002   6.43825E+0000
   5.7265  3.12056E+0002   3.14930E+0000
   5.7285  3.09925E+0002   4.28624E+0000
   5.7305  3.12050E+0002   5.61338E+0000
   5.7325  3.11956E+0002   4.53066E+0000
   5.7345  3.11325E+0002   3.23757E+0000
   5.7365  3.08769E+0002   1.08472E+0001
   5.7385  3.11550E+0002   4.70027E+0000
   5.7405  3.06638E+0002   9.14104E+0000
   5.7425  3.11950E+0002   7.36206E+0000
   5.7445  3.13231E+0002   1.30679E+0001
   5.7465  3.14169E+0002   8.58008E+0000
   5.7485  3.10944E+0002   8.04087E+0000
   5.7505  3.10544E+0002   1.43958E+0001
   5.7525  3.12019E+0002   4.57803E+0000
   5.7545  3.12125E+0002   2.45548E+0000
   5.7565  3.08288E+0002   4.12157E+0000
   5.7585  3.15050E+0002   7.40456E+0000
   5.7605  3.24919E+0002   7.46355E+0000
   5.7624  3.26325E+0002   8.29198E+0000
   5.7644  3.29738E+0002   8.62561E+0000
   5.7664  3.15919E+0002   5.70479E+0000
   5.7684  3.12900E+0002   1.54546E+0001
   5.7704  3.15481E+0002   9.53230E+0000
   5.7724  3.12006E+0002   6.79089E+0000
   5.7744  3.13481E+0002   5.46348E+0000
   5.7764  3.15950E+0002   6.77606E+0000
   5.7784  3.13819E+0002   4.58376E+0000
   5.7804  3.12994E+0002   4.75434E+0000
   5.7824  3.12425E+0002   1.00615E+0001
   5.7844  3.04469E+0002   1.44863E+0001
   5.7864  3.12588E+0002   3.60796E+0000
   5.7884  3.15731E+0002   7.23975E+0000
   5.7904  3.14613E+0002   7.74934E+0000
   5.7924  3.16069E+0002   1.41321E+0001
   5.7944  3.13488E+0002   6.15710E+0000
   5.7963  3.14006E+0002   7.76893E+0000
   5.7983  3.13800E+0002   3.40588E+0000
   5.8003  3.15650E+0002   4.99224E+0000
   5.8023  3.13588E+0002   2.46472E+0000
   5.8043  3.12944E+0002   5.80371E+0000
   5.8063  3.12019E+0002   9.33828E+0000
   5.8083  3.16713E+0002   1.47171E+0001
   5.8103  3.14500E+0002   5.12104E+0000
   5.8123  3.13931E+0002   7.16146E+0000
   5.8143  3.11938E+0002   8.99589E+0000
   5.8163  3.14813E+0002   9.65012E+0000
   5.8183  3.21731E+0002   8.68887E+0000
   5.8203  3.14919E+0002   5.71770E+0000
   5.8223  3.13825E+0002   5.44742E+0000
   5.8243  3.09431E+0002   1.72353E+0001
   5.8263  3.15875E+0002   7.31826E+0000
   5.8283  3.09513E+0002   6.03136E+0000
   5.8303  3.12275E+0002   4.72275E+0000
   5.8322  3.09744E+0002   8.19683E+0000
   5.8342  3.10844E+0002   4.44683E+0000
   5.8362  3.09556E+0002   1.56776E+0001
   5.8382  3.07238E+0002   3.60951E+0000
   5.8402  3.13244E+0002   1.31034E+0001
   5.8422  3.11106E+0002   8.43089E+0000
   5.8442  3.12650E+0002   4.05617E+0000
   5.8462  3.10756E+0002   8.35475E+0000
   5.8482  3.11306E+0002   9.23769E+0000
   5.8502  3.11906E+0002   3.47383E+0000
   5.8522  3.12925E+0002   4.73570E+0000
   5.8542  3.11100E+0002   3.60278E+0000
   5.8562  3.11994E+0002   5.10134E+0000
   5.8582  3.11544E+0002   3.82140E+0000
   5.8602  3.11938E+0002   7.02788E+0000
   5.8622  3.11919E+0002   6.90287E+0000
   5.8642  3.13544E+0002   3.59765E+0000
   5.8662  3.13944E+0002   7.51818E+0000
   5.8681  3.13625E+0002   4.33467E+0000
   5.8701  3.12775E+0002   4.68662E+0000
   5.8721  3.12100E+0002   5.48065E+0000
   5.8741  3.13075E+0002   5.34480E+0000
   5.8761  3.12850E+0002   8.80511E+0000
   5.8781  3.13875E+0002   3.89575E+0000
   5.8801  3.14763E+0002   1.00506E+0001
   5.8821  3.13725E+0002   9.15051E+0000
   5.8841  3.13131E+0002   7.17872E+0000
   5.8861  3.14838E+0002   5.53860E+0000
   5.8881  3.26388E+0002   1.43783E+0001
   5.8901  3.26181E+0002   9.31348E+0000
   5.8921  3.28325E+0002   1.31654E+0001
   5.8941  3.32688E+0002   1.93303E+0001
   5.8961  3.38069E+0002   2.82551E+0001
   5.8981  3.36094E+0002   1.81148E+0001
   5.9001  3.42300E+0002   3.49222E+0001
   5.9020  3.41275E+0002   3.52220E+0001
   5.9040  3.29850E+0002   6.73814E+0000
   5.9060  3.20150E+0002   7.92417E+0000
   5.9080  3.22244E+0002   1.37823E+0001
   5.9100  3.15813E+0002   1.41753E+0001
   5.9120  3.15119E+0002   8.00763E+0000
   5.9140  3.17806E+0002   3.60086E+0000
   5.9160  3.22119E+0002   2.20219E+0000
   5.9180  3.26319E+0002   5.35814E+0000
   5.9200  3.33275E+0002   8.15701E+0000
   5.9220  3.36819E+0002   7.96153E+0000
   5.9240  3.31731E+0002   1.43337E+0001
   5.9260  3.59156E+0002   1.36099E+0001
   5.9280  4.37244E+0002   1.22023E+0001
   5.9300  5.44044E+0002   2.45301E+0001
   5.9320  7.96169E+0002   5.40755E+0001
   5.9340  9.71306E+0002   1.10490E+0002
   5.9360  8.50906E+0002   1.25805E+0002
   5.9379  6.70175E+0002   1.26288E+0002
   5.9399  4.99481E+0002   1.16264E+0002
   5.9419  3.27588E+0002   2.21731E+0001
   5.9439  3.13188E+0002   2.25838E+0001
   5.9459  3.13006E+0002   4.12083E+0000
   5.9479  3.11294E+0002   5.69341E+0000
   5.9499  3.13781E+0002   8.77487E+0000
   5.9519  3.12356E+0002   3.61619E+0000
   5.9539  3.10550E+0002   1.32713E+0001
   5.9559  3.15913E+0002   1.71536E+0001
   5.9579  3.53081E+0002   3.39436E+0001
   5.9599  4.52588E+0002   4.58495E+0001
   5.9619  5.59181E+0002   8.50674E+0001
   5.9639  7.41869E+0002   9.64311E+0001
   5.9659  9.22969E+0002   8.11539E+0001
   5.9679  1.03269E+0003   4.35905E+0001
   5.9699  1.07704E+0003   2.37313E+0001
   5.9718  1.09367E+0003   1.79153E+0001
   5.9738  1.09122E+0003   1.57077E+0001
   5.9758  1.08302E+0003   1.17038E+0001
   5.9778  1.09219E+0003   7.38088E+0000
   5.9798  1.10126E+0003   1.03312E+0001
   5.9818  1.09219E+0003   2.49404E+0001
   5.9838  1.08845E+0003   2.36216E+0001
   5.9858  1.08794E+0003   7.79667E+0000
   5.9878  1.08644E+0003   7.73349E+0000
   5.9898  1.09786E+0003   1.26771E+0001
   5.9918  1.07734E+0003   2.45977E+0001
   5.9938  1.07406E+0003   2.39195E+0001
   5.9958  1.06123E+0003   1.47795E+0001
   5.9978  1.10023E+0003   2.30319E+0001
   5.9998  1.08379E+0003   1.75653E+0001
   6.0018  1.09609E+0003   1.92408E+0001
   6.0038  1.08959E+0003   1.01321E+0001
   6.0058  1.09797E+0003   2.07353E+0001
   6.0077  1.06638E+0003   1.07716E+0001
   6.0097  1.07109E+0003   1.39335E+0001
   6.0117  1.07732E+0003   2.21299E+0001
   6.0137  1.09113E+0003   9.09926E+0000
   6.0157  1.08083E+0003   5.38162E+0000
   6.0177  1.07537E+0003   1.54667E+0001
   6.0197  1.09971E+0003   8.93532E+0000
   6.0217  1.08122E+0003   1.18592E+0001
   6.0237  1.07775E+0003   2.16480E+0001
   6.0257  1.07635E+0003   9.60911E+0000
   6.0277  1.06341E+0003   1.25280E+0001
   6.0297  1.05158E+0003   1.11476E+0001
   6.0317  1.04440E+0003   1.72546E+0001
   6.0337  9.44494E+0002   4.01520E+0001
   6.0357  8.12494E+0002   7.56499E+0001
   6.0377  6.98531E+0002   1.01017E+0002
   6.0397  4.47038E+0002   9.18535E+0001
   6.0416  3.48281E+0002   4.13217E+0001
   6.0436  3.19506E+0002   9.46335E+0000
   6.0456  3.13019E+0002   8.36994E+0000
   6.0476  3.12225E+0002   5.39415E+0000
   6.0496  3.10175E+0002   8.42641E+0000
   6.0516  3.12269E+0002   4.26896E+0000
   6.0536  3.11594E+0002   7.71840E+0000
   6.0556  3.07556E+0002   9.26954E+0000
   6.0576  3.29438E+0002   2.19101E+0001
   6.0596  3.89869E+0002   4.44210E+0001
   6.0616  4.87988E+0002   7.16157E+0001
   6.0636  6.82656E+0002   8.47183E+0001
   6.0656  8.82250E+0002   8.19340E+0001
   6.0676  9.63825E+0002   5.32964E+0001
   6.0696  1.03899E+0003   2.71576E+0001
   6.0716  1.09161E+0003   1.71698E+0001
   6.0736  1.09359E+0003   1.45898E+0001
   6.0756  1.08291E+0003   1.38039E+0001
   6.0775  1.07558E+0003   1.65125E+0001
   6.0795  1.09659E+0003   2.30970E+0001
   6.0815  1.08326E+0003   2.34601E+0001
   6.0835  1.09892E+0003   9.80470E+0000
   6.0855  1.09391E+0003   1.55868E+0001
   6.0875  1.08061E+0003   1.09566E+0001
   6.0895  1.09554E+0003   1.58517E+0001
   6.0915  1.09813E+0003   1.01940E+0001
   6.0935  1.09946E+0003   2.03797E+0001
   6.0955  1.11004E+0003   1.39327E+0001
   6.0975  1.10604E+0003   1.43371E+0001
   6.0995  1.09966E+0003   2.40071E+0001
   6.1015  1.10338E+0003   1.51213E+0001
   6.1035  1.08580E+0003   1.11306E+0001
   6.1055  1.11107E+0003   1.13990E+0001
   6.1075  1.08934E+0003   1.04284E+0001
   6.1095  1.10620E+0003   1.74256E+0001
   6.1114  1.11649E+0003   9.36949E+0000
   6.1134  1.09489E+0003   2.24713E+0001
   6.1154  1.11311E+0003   2.33256E+0001
   6.1174  1.09669E+0003   1.91503E+0001
   6.1194  1.09747E+0003   7.81773E+0000
   6.1214  1.10171E+0003   1.31774E+0001
   6.1234  1.09745E+0003   1.24377E+0001
   6.1254  1.10751E+0003   1.25203E+0001
   6.1274  1.09063E+0003   1.06473E+0001
   6.1294  1.08575E+0003   1.32789E+0001
   6.1314  1.07482E+0003   3.71738E+0001
   6.1334  9.74525E+0002   5.61123E+0001
   6.1354  8.30725E+0002   8.82720E+0001
   6.1374  6.41163E+0002   1.11269E+0002
   6.1394  4.47063E+0002   9.27457E+0001
   6.1414  3.44081E+0002   3.85324E+0001
   6.1434  3.29156E+0002   1.88381E+0001
   6.1454  3.16213E+0002   7.21629E+0000
   6.1473  3.11081E+0002   7.59734E+0000
   6.1493  3.12056E+0002   1.40715E+0001
   6.1513  3.10606E+0002   8.06822E+0000
   6.1533  3.18263E+0002   1.49092E+0001
   6.1553  3.11269E+0002   1.58565E+0001
   6.1573  3.21763E+0002   1.34490E+0001
   6.1593  3.68981E+0002   4.51346E+0001
   6.1613  5.27856E+0002   7.22468E+0001
   6.1633  7.42750E+0002   1.02859E+0002
   6.1653  8.52475E+0002   9.52334E+0001
   6.1673  1.02191E+0003   5.40705E+0001
   6.1693  1.11121E+0003   4.01618E+0001
   6.1713  1.08944E+0003   6.87649E+0000
   6.1733  1.11293E+0003   1.56846E+0001
   6.1753  1.11688E+0003   9.32253E+0000
   6.1773  1.12361E+0003   2.01253E+0001
   6.1793  1.11746E+0003   8.80444E+0000
   6.1812  1.11838E+0003   1.66181E+0001
   6.1832  1.11745E+0003   6.65038E+0000
   6.1852  1.10406E+0003   2.26562E+0001
   6.1872  1.09848E+0003   1.11225E+0001
   6.1892  1.11164E+0003   1.50456E+0001
   6.1912  1.12059E+0003   2.26846E+0001
   6.1932  1.11138E+0003   2.19000E+0001
   6.1952  1.12222E+0003   2.38648E+0001
   6.1972  1.11161E+0003   2.18526E+0001
   6.1992  1.10085E+0003   8.88088E+0000
   6.2012  1.12013E+0003   1.61792E+0001
   6.2032  1.12494E+0003   1.20882E+0001
   6.2052  1.11632E+0003   1.27871E+0001
   6.2072  1.10244E+0003   2.32115E+0001
   6.2092  1.12248E+0003   2.02952E+0001
   6.2112  1.12924E+0003   9.42361E+0000
   6.2132  1.12008E+0003   1.34304E+0001
   6.2152  1.12397E+0003   3.02809E+0001
   6.2171  1.12324E+0003   1.60271E+0001
   6.2191  1.13744E+0003   1.60640E+0001
   6.2211  1.10708E+0003   1.19525E+0001
   6.2231  1.12296E+0003   1.68472E+0001
   6.2251  1.11858E+0003   1.81668E+0001
   6.2271  1.11080E+0003   1.59426E+0001
   6.2291  1.10951E+0003   1.71964E+0001
   6.2311  1.10179E+0003   3.26283E+0001
   6.2331  1.00591E+0003   5.98435E+0001
   6.2351  8.98719E+0002   6.81562E+0001
   6.2371  7.41131E+0002   1.01153E+0002
   6.2391  5.07288E+0002   1.11388E+0002
   6.2411  3.91056E+0002   6.99755E+0001
   6.2431  3.18056E+0002   1.16699E+0001
   6.2451  3.09188E+0002   1.11416E+0001
   6.2471  3.06331E+0002   4.78190E+0000
   6.2491  3.09706E+0002   3.45832E+0000
   6.2510  3.10263E+0002   4.70384E+0000
   6.2530  3.10875E+0002   1.04686E+0001
   6.2550  3.12388E+0002   3.37711E+0000
   6.2570  3.16788E+0002   1.35067E+0001
   6.2590  3.32988E+0002   2.20093E+0001
   6.2610  4.52144E+0002   7.70255E+0001
   6.2630  6.50494E+0002   1.05627E+0002
   6.2650  7.50813E+0002   1.05114E+0002
   6.2670  1.00196E+0003   6.51746E+0001
   6.2690  1.07369E+0003   4.57478E+0001
   6.2710  1.11254E+0003   1.74947E+0001
   6.2730  1.11952E+0003   8.10584E+0000
   6.2750  1.12668E+0003   1.41038E+0001
   6.2770  1.12949E+0003   1.53124E+0001
   6.2790  1.13379E+0003   2.69745E+0001
   6.2810  1.14001E+0003   1.59274E+0001
   6.2830  1.12528E+0003   8.09643E+0000
   6.2850  1.14433E+0003   6.77728E+0000
   6.2869  1.15427E+0003   1.51429E+0001
   6.2889  1.13221E+0003   8.68144E+0000
   6.2909  1.12856E+0003   8.08354E+0000
   6.2929  1.13386E+0003   1.38068E+0001
   6.2949  1.14452E+0003   1.83018E+0001
   6.2969  1.12553E+0003   1.84472E+0001
   6.2989  1.13858E+0003   1.52655E+0001
   6.3009  1.16871E+0003   1.14597E+0001
   6.3029  1.14957E+0003   2.03998E+0001
   6.3049  1.13908E+0003   1.65445E+0001
   6.3069  1.15672E+0003   1.38513E+0001
   6.3089  1.14415E+0003   1.64587E+0001
   6.3109  1.12906E+0003   9.58074E+0000
   6.3129  1.15212E+0003   1.69484E+0001
   6.3149  1.13531E+0003   1.90172E+0001
   6.3169  1.15103E+0003   1.68073E+0001
   6.3189  1.14253E+0003   1.04059E+0001
   6.3208  1.13578E+0003   1.88113E+0001
   6.3228  1.13143E+0003   2.31595E+0001
   6.3248  1.13320E+0003   1.18392E+0001
   6.3268  1.15067E+0003   1.46413E+0001
   6.3288  1.11406E+0003   8.13822E+0000
   6.3308  1.13001E+0003   2.26418E+0001
   6.3328  1.08404E+0003   3.87961E+0001
   6.3348  9.68206E+0002   6.99440E+0001
   6.3368  7.75438E+0002   1.03332E+0002
   6.3388  5.44069E+0002   1.20902E+0002
   6.3408  3.89769E+0002   7.94451E+0001
   6.3428  3.20969E+0002   1.91253E+0001
   6.3448  3.12481E+0002   4.23375E+0000
   6.3468  3.12875E+0002   2.94608E+0000
   6.3488  3.14675E+0002   9.21178E+0000
   6.3508  3.12281E+0002   4.69464E+0000
   6.3528  3.14588E+0002   1.74860E+0001
   6.3548  3.10469E+0002   3.56181E+0000
   6.3567  3.14313E+0002   9.93239E+0000
   6.3587  3.22381E+0002   1.67438E+0001
   6.3607  4.40850E+0002   6.41949E+0001
   6.3627  6.13806E+0002   1.14266E+0002
   6.3647  8.17631E+0002   1.10193E+0002
   6.3667  1.02216E+0003   5.88166E+0001
   6.3687  1.08726E+0003   2.90150E+0001
   6.3707  1.12269E+0003   2.15926E+0001
   6.3727  1.15012E+0003   1.53491E+0001
   6.3747  1.15841E+0003   1.35939E+0001
   6.3767  1.14136E+0003   1.78419E+0001
   6.3787  1.14518E+0003   2.64296E+0001
   6.3807  1.17008E+0003   1.95479E+0001
   6.3827  1.12950E+0003   7.41030E+0000
   6.3847  1.13517E+0003   1.99120E+0001
   6.3867  1.15611E+0003   2.15786E+0001
   6.3887  1.15115E+0003   8.82992E+0000
   6.3907  1.12385E+0003   1.39839E+0001
   6.3926  1.14544E+0003   1.77556E+0001
   6.3946  1.16717E+0003   3.59328E+0001
   6.3966  1.14513E+0003   8.57039E+0000
   6.3986  1.15737E+0003   1.04476E+0001
   6.4006  1.15190E+0003   1.95729E+0001
   6.4026  1.16931E+0003   1.12076E+0001
   6.4046  1.18513E+0003   2.11863E+0001
   6.4066  1.16578E+0003   1.61829E+0001
   6.4086  1.18911E+0003   1.90887E+0001
   6.4106  1.14763E+0003   1.25461E+0001
   6.4126  1.16078E+0003   1.47638E+0001
   6.4146  1.18060E+0003   1.96939E+0001
   6.4166  1.15472E+0003   1.09687E+0001
   6.4186  1.16185E+0003   9.68736E+0000
   6.4206  1.17112E+0003   1.48766E+0001
   6.4226  1.16832E+0003   1.18119E+0001
   6.4246  1.14072E+0003   9.32776E+0000
   6.4265  1.17203E+0003   2.27653E+0001
   6.4285  1.16118E+0003   1.39866E+0001
   6.4305  1.14788E+0003   1.24427E+0001
   6.4325  1.12738E+0003   5.05058E+0001
   6.4345  9.92525E+0002   8.09790E+0001
   6.4365  8.11206E+0002   1.17718E+0002
   6.4385  6.13206E+0002   1.33965E+0002
   6.4405  3.93225E+0002   8.63728E+0001
   6.4425  3.22188E+0002   1.36557E+0001
   6.4445  3.18113E+0002   9.57731E+0000
   6.4465  3.12469E+0002   4.41775E+0000
   6.4485  3.07025E+0002   9.97030E+0000
   6.4505  3.10094E+0002   4.25617E+0000
   6.4525  3.12625E+0002   2.96005E+0000
   6.4545  3.10744E+0002   1.43670E+0001
   6.4565  3.14944E+0002   1.42541E+0001
   6.4585  3.18631E+0002   8.37692E+0000
   6.4605  3.77994E+0002   5.73841E+0001
   6.4624  4.68925E+0002   8.76288E+0001
   6.4644  7.52875E+0002   1.25966E+0002
   6.4664  9.54413E+0002   9.86269E+0001
   6.4684  1.05247E+0003   6.04806E+0001
   6.4704  1.13643E+0003   3.07961E+0001
   6.4724  1.14672E+0003   2.54680E+0001
   6.4744  1.17999E+0003   1.24786E+0001
   6.4764  1.17496E+0003   1.44548E+0001
   6.4784  1.17368E+0003   1.06308E+0001
   6.4804  1.18463E+0003   8.09400E+0000
   6.4824  1.17554E+0003   2.25592E+0001
   6.4844  1.17189E+0003   1.67975E+0001
   6.4864  1.18573E+0003   1.13540E+0001
   6.4884  1.17539E+0003   8.46249E+0000
   6.4904  1.17243E+0003   1.19873E+0001
   6.4924  1.17012E+0003   1.08308E+0001
   6.4944  1.18723E+0003   1.40107E+0001
   6.4963  1.17969E+0003   1.65198E+0001
   6.4983  1.17548E+0003   8.56444E+0000
   6.5003  1.18441E+0003   1.16140E+0001
   6.5023  1.16349E+0003   1.15910E+0001
   6.5043  1.17455E+0003   8.38391E+0000
   6.5063  1.16885E+0003   2.00521E+0001
   6.5083  1.17061E+0003   1.31510E+0001
   6.5103  1.18209E+0003   1.60944E+0001
   6.5123  1.18461E+0003   1.66817E+0001
   6.5143  1.18792E+0003   1.79358E+0001
   6.5163  1.17347E+0003   2.81547E+0001
   6.5183  1.17915E+0003   1.77689E+0001
   6.5203  1.19236E+0003   2.23089E+0001
   6.5223  1.18121E+0003   2.40092E+0001
   6.5243  1.19418E+0003   1.55028E+0001
   6.5263  1.16049E+0003   1.44244E+0001
   6.5283  1.18134E+0003   1.33339E+0001
   6.5303  1.18185E+0003   2.15023E+0001
   6.5322  1.14551E+0003   2.83220E+0001
   6.5342  1.05713E+0003   7.90444E+0001
   6.5362  8.99131E+0002   1.14342E+0002
   6.5382  7.73313E+0002   1.36994E+0002
   6.5402  4.02750E+0002   8.03556E+0001
   6.5422  3.52644E+0002   4.09831E+0001
   6.5442  3.14794E+0002   5.01485E+0000
   6.5462  3.12388E+0002   2.79550E+0000
   6.5482  3.11663E+0002   8.39322E+0000
   6.5502  3.18963E+0002   7.68740E+0000
   6.5522  3.04731E+0002   4.94738E+0000
   6.5542  3.11844E+0002   5.35554E+0000
   6.5562  3.10013E+0002   4.97768E+0000
   6.5582  3.18831E+0002   1.20255E+0001
   6.5602  3.53888E+0002   4.25965E+0001
   6.5622  4.85025E+0002   9.25912E+0001
   6.5642  7.31175E+0002   1.47684E+0002
   6.5661  9.27600E+0002   1.21960E+0002
   6.5681  1.04994E+0003   7.24342E+0001
   6.5701  1.14430E+0003   3.96753E+0001
   6.5721  1.18769E+0003   1.45044E+0001
   6.5741  1.18310E+0003   9.34719E+0000
   6.5761  1.17487E+0003   1.27373E+0001
   6.5781  1.18414E+0003   2.03369E+0001
   6.5801  1.18201E+0003   1.47245E+0001
   6.5821  1.18885E+0003   2.07399E+0001
   6.5841  1.20998E+0003   1.38471E+0001
   6.5861  1.20694E+0003   1.33184E+0001
   6.5881  1.20288E+0003   1.70725E+0001
   6.5901  1.19734E+0003   2.37893E+0001
   6.5921  1.22207E+0003   1.21053E+0001
   6.5941  1.20183E+0003   7.29368E+0000
   6.5961  1.19429E+0003   1.92700E+0001
   6.5981  1.22089E+0003   1.59643E+0001
   6.6001  1.19354E+0003   1.52352E+0001
   6.6020  1.21088E+0003   1.20445E+0001
   6.6040  1.20973E+0003   1.67963E+0001
   6.6060  1.20895E+0003   1.47041E+0001
   6.6080  1.20641E+0003   9.58586E+0000
   6.6100  1.20554E+0003   1.45322E+0001
   6.6120  1.19201E+0003   1.50691E+0001
   6.6140  1.20959E+0003   1.51453E+0001
   6.6160  1.19780E+0003   2.07215E+0001
   6.6180  1.19126E+0003   2.39690E+0001
   6.6200  1.21253E+0003   1.30925E+0001
   6.6220  1.21581E+0003   1.51358E+0001
   6.6240  1.20062E+0003   1.05911E+0001
   6.6260  1.19154E+0003   1.48296E+0001
   6.6280  1.20124E+0003   3.35746E+0001
   6.6300  1.19550E+0003   2.18870E+0001
   6.6320  1.18175E+0003   1.99613E+0001
   6.6340  1.11995E+0003   4.75080E+0001
   6.6359  9.58913E+0002   1.05414E+0002
   6.6379  7.77588E+0002   1.47113E+0002
   6.6399  4.42781E+0002   1.16791E+0002
   6.6419  3.51500E+0002   5.12432E+0001
   6.6439  3.14181E+0002   9.31335E+0000
   6.6459  3.12450E+0002   4.52410E+0000
   6.6479  3.13350E+0002   2.53969E+0000
   6.6499  3.12244E+0002   4.72672E+0000
   6.6519  3.10294E+0002   1.38039E+0001
   6.6539  3.13038E+0002   1.30328E+0001
   6.6559  3.12206E+0002   6.67767E+0000
   6.6579  3.13094E+0002   5.52630E+0000
   6.6599  3.41875E+0002   3.56235E+0001
   6.6619  4.24675E+0002   7.91297E+0001
   6.6639  7.62619E+0002   1.47790E+0002
   6.6659  8.38138E+0002   1.41203E+0002
   6.6679  1.09246E+0003   5.70026E+0001
   6.6699  1.20173E+0003   2.46519E+0001
   6.6718  1.19628E+0003   2.95428E+0001
   6.6738  1.21793E+0003   1.22384E+0001
   6.6758  1.21199E+0003   2.67334E+0001
   6.6778  1.22481E+0003   1.61265E+0001
   6.6798  1.22607E+0003   1.86292E+0001
   6.6818  1.22746E+0003   1.30071E+0001
   6.6838  1.21567E+0003   2.00558E+0001
   6.6858  1.23442E+0003   1.04312E+0001
   6.6878  1.21596E+0003   1.62746E+0001
   6.6898  1.21134E+0003   1.03979E+0001
   6.6918  1.21904E+0003   1.56186E+0001
   6.6938  1.22354E+0003   1.22501E+0001
   6.6958  1.22437E+0003   1.19717E+0001
   6.6978  1.21661E+0003   1.17446E+0001
   6.6998  1.21290E+0003   1.29381E+0001
   6.7018  1.22614E+0003   6.49758E+0000
   6.7038  1.21698E+0003   2.45645E+0001
   6.7057  1.21643E+0003   1.14489E+0001
   6.7077  1.23002E+0003   2.03030E+0001
   6.7097  1.22666E+0003   2.28120E+0001
   6.7117  1.24099E+0003   1.35070E+0001
   6.7137  1.22961E+0003   1.31186E+0001
   6.7157  1.22976E+0003   1.38689E+0001
   6.7177  1.24403E+0003   2.16491E+0001
   6.7197  1.23198E+0003   3.03647E+0001
   6.7217  1.22327E+0003   2.43766E+0001
   6.7237  1.22345E+0003   1.66052E+0001
   6.7257  1.23167E+0003   1.48781E+0001
   6.7277  1.23889E+0003   2.01372E+0001
   6.7297  1.23017E+0003   2.40791E+0001
   6.7317  1.20904E+0003   1.99244E+0001
   6.7337  1.16389E+0003   5.23808E+0001
   6.7357  1.07451E+0003   7.54169E+0001
   6.7377  7.84356E+0002   1.52750E+0002
   6.7397  4.92031E+0002   1.58021E+0002
   6.7416  3.92013E+0002   9.95791E+0001
   6.7436  3.18063E+0002   1.06286E+0001
   6.7456  3.11881E+0002   3.96638E+0000
   6.7476  3.11813E+0002   2.80131E+0000
   6.7496  3.13088E+0002   3.09473E+0000
   6.7516  3.12256E+0002   5.26503E+0000
   6.7536  3.11000E+0002   4.56481E+0000
   6.7556  3.13369E+0002   3.47675E+0000
   6.7576  3.12294E+0002   4.35889E+0000
   6.7596  3.17569E+0002   1.61234E+0001
   6.7616  4.23881E+0002   9.33594E+0001
   6.7636  5.45994E+0002   1.41275E+0002
   6.7656  8.49906E+0002   1.39154E+0002
   6.7676  1.11099E+0003   8.01760E+0001
   6.7696  1.17386E+0003   4.52993E+0001
   6.7716  1.18909E+0003   4.99733E+0001
   6.7736  1.22565E+0003   1.04026E+0001
   6.7755  1.23410E+0003   1.24703E+0001
   6.7775  1.23802E+0003   1.27359E+0001
   6.7795  1.24654E+0003   1.07850E+0001
   6.7815  1.23327E+0003   2.20776E+0001
   6.7835  1.24134E+0003   1.70926E+0001
   6.7855  1.24322E+0003   1.39949E+0001
   6.7875  1.24818E+0003   1.94109E+0001
   6.7895  1.27128E+0003   1.88446E+0001
   6.7915  1.23849E+0003   2.10714E+0001
   6.7935  1.23818E+0003   2.42975E+0001
   6.7955  1.24105E+0003   1.74444E+0001
   6.7975  1.23009E+0003   1.17538E+0001
   6.7995  1.24244E+0003   1.35825E+0001
   6.8015  1.25746E+0003   1.57295E+0001
   6.8035  1.24821E+0003   2.52628E+0001
   6.8055  1.26861E+0003   3.05525E+0001
   6.8075  1.23918E+0003   2.67392E+0001
   6.8095  1.24371E+0003   1.78702E+0001
   6.8114  1.24703E+0003   1.78540E+0001
   6.8134  1.25481E+0003   2.33475E+0001
   6.8154  1.24878E+0003   1.25340E+0001
   6.8174  1.25746E+0003   2.31719E+0001
   6.8194  1.26133E+0003   1.18278E+0001
   6.8214  1.25771E+0003   2.40882E+0001
   6.8234  1.25629E+0003   1.50817E+0001
   6.8254  1.26421E+0003   1.50622E+0001
   6.8274  1.24576E+0003   1.90271E+0001
   6.8294  1.23671E+0003   8.98846E+0000
   6.8314  1.23383E+0003   2.65062E+0001
   6.8334  1.20815E+0003   2.51622E+0001
   6.8354  1.13976E+0003   6.75463E+0001
   6.8374  8.51631E+0002   1.58058E+0002
   6.8394  7.28238E+0002   1.96660E+0002
   6.8414  3.59438E+0002   6.76835E+0001
   6.8434  3.12238E+0002   5.12553E+0000
   6.8453  3.12631E+0002   5.75459E+0000
   6.8473  3.12981E+0002   4.07074E+0000
   6.8493  3.10500E+0002   6.55095E+0000
   6.8513  3.15119E+0002   1.81559E+0001
   6.8533  3.10238E+0002   7.98631E+0000
   6.8553  3.06631E+0002   1.51311E+0001
   6.8573  3.14338E+0002   4.81857E+0000
   6.8593  3.12538E+0002   8.41657E+0000
   6.8613  4.31225E+0002   9.26416E+0001
   6.8633  5.26063E+0002   1.38593E+0002
   6.8653  8.45219E+0002   1.51951E+0002
   6.8673  1.08608E+0003   9.05766E+0001
   6.8693  1.16322E+0003   5.46313E+0001
   6.8713  1.22609E+0003   2.85763E+0001
   6.8733  1.25624E+0003   2.57799E+0001
   6.8753  1.25076E+0003   8.85462E+0000
   6.8773  1.27147E+0003   1.51541E+0001
   6.8793  1.26494E+0003   1.52771E+0001
   6.8812  1.24974E+0003   1.57628E+0001
   6.8832  1.26353E+0003   1.23183E+0001
   6.8852  1.28172E+0003   1.99410E+0001
   6.8872  1.27210E+0003   1.35236E+0001
   6.8892  1.27588E+0003   1.63080E+0001
   6.8912  1.25204E+0003   1.84980E+0001
   6.8932  1.26804E+0003   1.71787E+0001
   6.8952  1.28158E+0003   1.59369E+0001
   6.8972  1.27176E+0003   1.50326E+0001
   6.8992  1.26144E+0003   1.68366E+0001
   6.9012  1.26183E+0003   1.54041E+0001
   6.9032  1.27233E+0003   9.59487E+0000
   6.9052  1.27504E+0003   1.17982E+0001
   6.9072  1.25889E+0003   1.97905E+0001
   6.9092  1.27044E+0003   2.58960E+0001
   6.9112  1.26701E+0003   1.93559E+0001
   6.9132  1.30494E+0003   1.96307E+0001
   6.9152  1.29077E+0003   1.84007E+0001
   6.9171  1.28093E+0003   1.50576E+0001
   6.9191  1.27482E+0003   1.33191E+0001
   6.9211  1.25523E+0003   1.64134E+0001
   6.9231  1.28606E+0003   1.43969E+0001
   6.9251  1.29739E+0003   1.75342E+0001
   6.9271  1.27531E+0003   2.27145E+0001
   6.9291  1.27330E+0003   2.79101E+0001
   6.9311  1.26309E+0003   9.74358E+0000
   6.9331  1.25449E+0003   3.07191E+0001
   6.9351  1.17319E+0003   6.56718E+0001
   6.9371  9.68013E+0002   1.39481E+0002
   6.9391  7.63525E+0002   1.91901E+0002
   6.9411  5.37119E+0002   1.80907E+0002
   6.9431  3.21694E+0002   2.19897E+0001
   6.9451  3.05606E+0002   5.80657E+0000
   6.9471  3.12775E+0002   6.62340E+0000
   6.9491  3.11419E+0002   8.59162E+0000
   6.9510  3.11119E+0002   1.69622E+0000
   6.9530  3.12250E+0002   6.73461E+0000
   6.9550  3.18031E+0002   1.39162E+0001
   6.9570  3.12375E+0002   7.28676E+0000
   6.9590  3.12181E+0002   9.83684E+0000
   6.9610  3.51225E+0002   4.87031E+0001
   6.9630  4.72231E+0002   1.12522E+0002
   6.9650  7.35388E+0002   2.12208E+0002
   6.9670  9.39688E+0002   1.54543E+0002
   6.9690  1.11256E+0003   8.40601E+0001
   6.9710  1.25265E+0003   2.10002E+0001
   6.9730  1.28088E+0003   1.50719E+0001
   6.9750  1.28687E+0003   1.42892E+0001
   6.9770  1.30027E+0003   3.23684E+0001
   6.9790  1.29949E+0003   2.31196E+0001
   6.9810  1.28811E+0003   2.00411E+0001
   6.9830  1.29860E+0003   1.51146E+0001
   6.9850  1.29418E+0003   1.25565E+0001
   6.9869  1.31676E+0003   1.55699E+0001
   6.9889  1.30571E+0003   1.30840E+0001
   6.9909  1.29148E+0003   1.00040E+0001
   6.9929  1.29445E+0003   1.24333E+0001
   6.9949  1.30356E+0003   1.00030E+0001
   6.9969  1.31838E+0003   1.17111E+0001
   6.9989  1.32059E+0003   1.11535E+0001
   7.0009  1.30513E+0003   1.62672E+0001
   7.0029  1.30728E+0003   2.05432E+0001
   7.0049  1.30184E+0003   1.53728E+0001
   7.0069  1.28879E+0003   2.36556E+0001
   7.0089  1.29318E+0003   7.67274E+0000
   7.0109  1.30538E+0003   8.53738E+0000
   7.0129  1.29986E+0003   1.68029E+0001
   7.0149  1.28072E+0003   1.35924E+0001
   7.0169  1.31495E+0003   1.99987E+0001
   7.0189  1.30640E+0003   1.68613E+0001
   7.0208  1.28560E+0003   2.32307E+0001
   7.0228  1.31243E+0003   1.41076E+0001
   7.0248  1.32708E+0003   1.14143E+0001
   7.0268  1.32709E+0003   2.46449E+0001
   7.0288  1.30988E+0003   1.39152E+0001
   7.0308  1.31285E+0003   1.55377E+0001
   7.0328  1.29420E+0003   1.77911E+0001
   7.0348  1.23633E+0003   5.12927E+0001
   7.0368  1.09189E+0003   9.51164E+0001
   7.0388  8.78513E+0002   1.71106E+0002
   7.0408  4.30300E+0002   1.41887E+0002
   7.0428  3.35925E+0002   4.13539E+0001
   7.0448  3.11181E+0002   1.49663E+0001
   7.0468  3.11219E+0002   1.68533E+0001
   7.0488  3.05344E+0002   1.00326E+0001
   7.0508  3.14994E+0002   1.43096E+0001
   7.0528  3.13544E+0002   5.16073E+0000
   7.0548  3.12881E+0002   6.00247E+0000
   7.0567  3.11988E+0002   5.09533E+0000
   7.0587  3.10925E+0002   5.23492E+0000
   7.0607  3.09800E+0002   6.02930E+0000
   7.0627  4.18156E+0002   1.08083E+0002
   7.0647  8.13156E+0002   1.87511E+0002
   7.0667  9.46869E+0002   1.58136E+0002
   7.0687  1.21247E+0003   9.52548E+0001
   7.0707  1.27613E+0003   5.32122E+0001
   7.0727  1.30813E+0003   2.68112E+0001
   7.0747  1.31581E+0003   1.13481E+0001
   7.0767  1.34308E+0003   2.12236E+0001
   7.0787  1.35464E+0003   2.35506E+0001
   7.0807  1.32653E+0003   2.47118E+0001
   7.0827  1.32492E+0003   1.76356E+0001
   7.0847  1.33402E+0003   3.81599E+0001
   7.0867  1.32143E+0003   2.47551E+0001
   7.0887  1.33159E+0003   1.71668E+0001
   7.0906  1.32947E+0003   2.31331E+0001
   7.0926  1.34350E+0003   1.49651E+0001
   7.0946  1.34569E+0003   2.35953E+0001
   7.0966  1.34151E+0003   1.82865E+0001
   7.0986  1.32848E+0003   1.92710E+0001
   7.1006  1.34156E+0003   2.58557E+0001
   7.1026  1.32684E+0003   1.80467E+0001
   7.1046  1.33327E+0003   1.66509E+0001
   7.1066  1.34282E+0003   3.49713E+0001
   7.1086  1.31400E+0003   2.36590E+0001
   7.1106  1.33289E+0003   4.15244E+0001
   7.1126  1.34161E+0003   2.64720E+0001
   7.1146  1.33435E+0003   1.47032E+0001
   7.1166  1.34503E+0003   2.28922E+0001
   7.1186  1.33936E+0003   2.68987E+0001
   7.1206  1.31184E+0003   3.24164E+0001
   7.1226  1.31388E+0003   4.15922E+0001
   7.1246  1.30456E+0003   4.63359E+0001
   7.1265  1.32021E+0003   2.94065E+0001
   7.1285  1.30843E+0003   2.90770E+0001
   7.1305  1.30311E+0003   5.35528E+0001
   7.1325  1.24749E+0003   3.17393E+0001
   7.1345  1.21447E+0003   2.42968E+0001
   7.1365  1.14449E+0003   4.43312E+0001
   7.1385  7.98794E+0002   1.74116E+0002
   7.1405  4.03838E+0002   1.08705E+0002
   7.1425  3.47338E+0002   5.37853E+0001
   7.1445  3.05631E+0002   8.30769E+0000
   7.1465  3.12050E+0002   2.86400E+0000
   7.1485  3.12525E+0002   2.58590E+0000
   7.1505  3.11425E+0002   2.96680E+0000
   7.1525  3.15375E+0002   6.96720E+0000
   7.1545  3.13119E+0002   9.42999E+0000
   7.1565  3.04506E+0002   7.84299E+0000
   7.1585  3.11844E+0002   2.55966E+0000
   7.1604  3.17681E+0002   7.61230E+0000
   7.1624  3.78919E+0002   7.68613E+0001
   7.1644  5.69544E+0002   1.73016E+0002
   7.1664  7.99800E+0002   1.94654E+0002
   7.1684  1.02897E+0003   1.09318E+0002
   7.1704  1.06628E+0003   8.99086E+0001
   7.1724  1.15378E+0003   7.19341E+0001
   7.1744  1.13945E+0003   4.89498E+0001
   7.1764  1.13039E+0003   4.02383E+0001
   7.1784  1.13204E+0003   6.95222E+0001
   7.1804  1.09196E+0003   6.65048E+0001
   7.1824  1.08571E+0003   5.58387E+0001
   7.1844  1.03234E+0003   6.43959E+0001
   7.1864  1.00835E+0003   5.98447E+0001
   7.1884  1.08234E+0003   7.16643E+0001
   7.1904  1.40099E+0003   1.49269E+0002
   7.1924  1.33688E+0003   1.52859E+0002
   7.1944  1.28184E+0003   1.55888E+0002
   7.1963  1.22487E+0003   1.12582E+0002
   7.1983  1.12551E+0003   1.06405E+0002
   7.2003  1.17130E+0003   1.06871E+0002
   7.2023  1.09372E+0003   9.19442E+0001
   7.2043  1.07341E+0003   7.41080E+0001
   7.2063  1.04883E+0003   8.73000E+0001
   7.2083  1.01224E+0003   7.73718E+0001
   7.2103  9.77119E+0002   7.26669E+0001
   7.2123  9.40544E+0002   7.34925E+0001
   7.2143  8.98131E+0002   6.38898E+0001
   7.2163  9.02875E+0002   4.36883E+0001
   7.2183  8.64438E+0002   7.12386E+0001
   7.2203  8.50644E+0002   5.70438E+0001
   7.2223  8.16225E+0002   8.02670E+0001
   7.2243  7.99700E+0002   4.14964E+0001
   7.2263  7.52213E+0002   6.71712E+0001
   7.2283  7.08688E+0002   6.30584E+0001
   7.2302  7.04838E+0002   5.29370E+0001
   7.2322  6.47613E+0002   7.32476E+0001
   7.2342  6.50525E+0002   7.56625E+0001
   7.2362  5.84475E+0002   6.45185E+0001
   7.2382  4.06881E+0002   5.48490E+0001
   7.2402  3.71369E+0002   3.51168E+0001
   7.2422  3.21006E+0002   5.35058E+0000
   7.2442  3.11938E+0002   7.03641E+0000
   7.2462  3.16075E+0002   1.00582E+0001
   7.2482  3.18163E+0002   9.69335E+0000
   7.2502  3.14969E+0002   5.38240E+0000
   7.2522  3.17375E+0002   1.10043E+0001
   7.2542  3.12819E+0002   4.43039E+0000
   7.2562  3.16281E+0002   9.17154E+0000
   7.2582  3.17256E+0002   8.05966E+0000
   7.2602  3.18875E+0002   1.08203E+0001
   7.2622  3.24838E+0002   1.40261E+0001
   7.2642  3.30275E+0002   9.12192E+0000
   7.2661  3.26581E+0002   9.67773E+0000
   7.2681  3.21125E+0002   6.65841E+0000
   7.2701  3.20663E+0002   3.78927E+0000
   7.2721  3.24244E+0002   1.10901E+0001
   7.2741  3.13806E+0002   4.02880E+0000
   7.2761  3.14138E+0002   8.11872E+0000
   7.2781  3.08475E+0002   7.63475E+0000
   7.2801  3.13119E+0002   4.13215E+0000
   7.2821  3.11606E+0002   7.69878E+0000
   7.2841  3.12156E+0002   6.14547E+0000
   7.2861  3.13481E+0002   8.68128E+0000
   7.2881  3.16850E+0002   1.55220E+0001
   7.2901  3.12694E+0002   3.00291E+0000
   7.2921  3.12094E+0002   1.24612E+0001
   7.2941  3.13550E+0002   1.06127E+0001
   7.2961  3.12800E+0002   5.17566E+0000
   7.3000  3.14519E+0002   4.79944E+0000
