# Supplementary material for: A radial calibration window for analytical ultracentrifugation
Source: PLoS One. 2018 Jul 30;13(7):e0201529. doi: 10.1371/journal.pone.0201529 (PMC6066226; doi:10.1371/journal.pone.0201529)
Supplement: S1 Dataset — (ZIP) [file pone.0201529.s001.zip › FDSscans/B00001.FI2]

7/30/2015 7:31:53 PM:  Voltage: 2150 Gain: 8 Range: 4
F 2 19.8 50000 0000927 4.5073E09 488 165
   5.6029  3.12431E+0002   3.68412E+0000
   5.6049  3.09319E+0002   1.33394E+0001
   5.6069  3.12031E+0002   2.93560E+0000
   5.6089  3.12038E+0002   6.48468E+0000
   5.6109  3.09669E+0002   9.73442E+0000
   5.6129  3.09669E+0002   8.20375E+0000
   5.6149  3.13588E+0002   8.77282E+0000
   5.6169  3.10194E+0002   7.06160E+0000
   5.6189  3.11313E+0002   5.19445E+0000
   5.6209  3.09081E+0002   1.28784E+0001
   5.6228  3.11544E+0002   8.20735E+0000
   5.6248  3.12731E+0002   6.26810E+0000
   5.6268  3.11156E+0002   6.83570E+0000
   5.6288  3.11469E+0002   9.49297E+0000
   5.6308  3.12375E+0002   5.08693E+0000
   5.6328  3.08225E+0002   9.12575E+0000
   5.6348  3.10275E+0002   4.99619E+0000
   5.6368  3.10875E+0002   8.39639E+0000
   5.6388  3.10481E+0002   6.76200E+0000
   5.6408  3.12556E+0002   1.13652E+0001
   5.6428  3.12275E+0002   9.79946E+0000
   5.6448  3.08813E+0002   1.07086E+0001
   5.6468  3.10319E+0002   8.78149E+0000
   5.6488  3.12731E+0002   3.89121E+0000
   5.6508  3.10006E+0002   9.21324E+0000
   5.6528  3.13144E+0002   1.15236E+0001
   5.6548  3.09544E+0002   6.92572E+0000
   5.6567  3.09344E+0002   1.46372E+0001
   5.6587  3.08963E+0002   9.55686E+0000
   5.6607  3.10956E+0002   6.11856E+0000
   5.6627  3.10913E+0002   6.70241E+0000
   5.6647  3.08713E+0002   5.07542E+0000
   5.6667  3.12319E+0002   1.07434E+0001
   5.6687  3.09900E+0002   4.47828E+0000
   5.6707  3.09319E+0002   3.38706E+0000
   5.6727  3.10794E+0002   5.31848E+0000
   5.6747  3.09550E+0002   8.51117E+0000
   5.6767  3.07319E+0002   1.44706E+0001
   5.6787  3.10631E+0002   7.04842E+0000
   5.6807  3.09788E+0002   5.48519E+0000
   5.6827  3.13969E+0002   3.84614E+0000
   5.6847  3.13119E+0002   6.43853E+0000
   5.6867  3.11175E+0002   5.40364E+0000
   5.6887  3.09763E+0002   5.58825E+0000
   5.6907  3.12150E+0002   4.69707E+0000
   5.6926  3.08881E+0002   5.98662E+0000
   5.6946  3.13294E+0002   8.38003E+0000
   5.6966  3.13025E+0002   1.02730E+0001
   5.6986  3.09706E+0002   5.21224E+0000
   5.7006  3.10450E+0002   9.73858E+0000
   5.7026  3.09919E+0002   1.00797E+0001
   5.7046  3.12113E+0002   5.93716E+0000
   5.7066  3.08613E+0002   9.00221E+0000
   5.7086  3.10606E+0002   5.79083E+0000
   5.7106  3.09456E+0002   5.22595E+0000
   5.7126  3.11481E+0002   4.73573E+0000
   5.7146  3.09450E+0002   1.07721E+0001
   5.7166  3.11431E+0002   1.43413E+0001
   5.7186  3.12131E+0002   7.05330E+0000
   5.7206  3.11056E+0002   1.12690E+0001
   5.7226  3.12388E+0002   6.64021E+0000
   5.7246  3.12294E+0002   6.91158E+0000
   5.7265  3.11350E+0002   8.92931E+0000
   5.7285  3.14356E+0002   9.42055E+0000
   5.7305  3.08969E+0002   1.02910E+0001
   5.7325  3.11681E+0002   9.67456E+0000
   5.7345  3.11063E+0002   6.09681E+0000
   5.7365  3.12700E+0002   4.65806E+0000
   5.7385  3.11925E+0002   8.57842E+0000
   5.7405  3.13850E+0002   6.60322E+0000
   5.7425  3.13619E+0002   9.45203E+0000
   5.7445  3.16169E+0002   5.81208E+0000
   5.7465  3.14031E+0002   4.11464E+0000
   5.7485  3.11256E+0002   3.42207E+0000
   5.7505  3.12588E+0002   5.44264E+0000
   5.7525  3.12681E+0002   9.63572E+0000
   5.7545  3.12919E+0002   8.33694E+0000
   5.7565  3.13994E+0002   4.64610E+0000
   5.7585  3.11388E+0002   7.93031E+0000
   5.7605  3.15588E+0002   8.44629E+0000
   5.7624  3.17113E+0002   7.54254E+0000
   5.7644  3.15969E+0002   8.00127E+0000
   5.7664  3.14125E+0002   5.08226E+0000
   5.7684  3.13656E+0002   6.77795E+0000
   5.7704  3.15194E+0002   8.88221E+0000
   5.7724  3.12294E+0002   3.87201E+0000
   5.7744  3.12025E+0002   1.02143E+0001
   5.7764  3.14769E+0002   8.35032E+0000
   5.7784  3.15913E+0002   1.23938E+0001
   5.7804  3.15138E+0002   5.92609E+0000
   5.7824  3.15419E+0002   8.13378E+0000
   5.7844  3.16000E+0002   5.92727E+0000
   5.7864  3.14219E+0002   6.08715E+0000
   5.7884  3.13631E+0002   3.91220E+0000
   5.7904  3.13856E+0002   1.08438E+0001
   5.7924  3.15525E+0002   3.63206E+0000
   5.7944  3.13806E+0002   7.02148E+0000
   5.7963  3.14038E+0002   5.86333E+0000
   5.7983  3.12019E+0002   1.11835E+0001
   5.8003  3.14969E+0002   1.05289E+0001
   5.8023  3.15763E+0002   7.39805E+0000
   5.8043  3.14275E+0002   7.08462E+0000
   5.8063  3.17794E+0002   6.77965E+0000
   5.8083  3.14194E+0002   4.90573E+0000
   5.8103  3.12525E+0002   4.89738E+0000
   5.8123  3.15663E+0002   9.13187E+0000
   5.8143  3.12019E+0002   7.88866E+0000
   5.8163  3.13944E+0002   8.05687E+0000
   5.8183  3.15063E+0002   9.21743E+0000
   5.8203  3.14875E+0002   6.40581E+0000
   5.8223  3.11781E+0002   9.30583E+0000
   5.8243  3.13794E+0002   9.05780E+0000
   5.8263  3.12869E+0002   9.08290E+0000
   5.8283  3.13500E+0002   4.83193E+0000
   5.8303  3.12994E+0002   5.73247E+0000
   5.8322  3.11763E+0002   1.23678E+0001
   5.8342  3.13350E+0002   1.09606E+0001
   5.8362  3.12169E+0002   8.61381E+0000
   5.8382  3.13706E+0002   5.75413E+0000
   5.8402  3.12294E+0002   1.04025E+0001
   5.8422  3.12563E+0002   5.73311E+0000
   5.8442  3.12744E+0002   5.81791E+0000
   5.8462  3.11256E+0002   6.46766E+0000
   5.8482  3.10113E+0002   1.22789E+0001
   5.8502  3.11344E+0002   9.58752E+0000
   5.8522  3.15619E+0002   9.14718E+0000
   5.8542  3.13625E+0002   8.28851E+0000
   5.8562  3.13056E+0002   9.11362E+0000
   5.8582  3.12519E+0002   1.12075E+0001
   5.8602  3.09956E+0002   5.36953E+0000
   5.8622  3.13431E+0002   6.32398E+0000
   5.8642  3.12250E+0002   2.54853E+0000
   5.8662  3.09500E+0002   8.77482E+0000
   5.8681  3.14313E+0002   1.11700E+0001
   5.8701  3.11906E+0002   1.09372E+0001
   5.8721  3.10838E+0002   7.97017E+0000
   5.8741  3.11275E+0002   1.02224E+0001
   5.8761  3.08544E+0002   1.02123E+0001
   5.8781  3.08644E+0002   1.07557E+0001
   5.8801  3.11644E+0002   7.63589E+0000
   5.8821  3.14525E+0002   8.54236E+0000
   5.8841  3.14506E+0002   1.08351E+0001
   5.8861  3.10488E+0002   5.87344E+0000
   5.8881  3.09713E+0002   5.31717E+0000
   5.8901  3.13200E+0002   1.23296E+0001
   5.8921  3.10619E+0002   8.14883E+0000
   5.8941  3.13288E+0002   9.49236E+0000
   5.8961  3.10806E+0002   4.39730E+0000
   5.8981  3.14963E+0002   7.55206E+0000
   5.9001  3.15263E+0002   4.80532E+0000
   5.9020  3.18044E+0002   1.03052E+0001
   5.9040  3.20344E+0002   9.98089E+0000
   5.9060  3.20931E+0002   8.11551E+0000
   5.9080  3.20450E+0002   1.82480E+0001
   5.9100  3.21388E+0002   1.34905E+0001
   5.9120  3.23275E+0002   1.21866E+0001
   5.9140  3.24756E+0002   1.01835E+0001
   5.9160  3.22688E+0002   1.05240E+0001
   5.9180  3.23206E+0002   8.33839E+0000
   5.9200  3.18513E+0002   1.01682E+0001
   5.9220  3.14300E+0002   7.09824E+0000
   5.9240  3.14325E+0002   4.09748E+0000
   5.9260  3.12969E+0002   6.20929E+0000
   5.9280  3.15363E+0002   7.17556E+0000
   5.9300  3.10919E+0002   2.86176E+0000
   5.9320  3.14688E+0002   3.64758E+0000
   5.9340  3.15213E+0002   5.38190E+0000
   5.9360  3.18388E+0002   1.24153E+0001
   5.9379  3.18681E+0002   7.31981E+0000
   5.9399  3.16113E+0002   9.97183E+0000
   5.9419  3.17900E+0002   6.07845E+0000
   5.9439  3.20794E+0002   1.10886E+0001
   5.9459  3.22200E+0002   6.29464E+0000
   5.9479  3.16794E+0002   5.65342E+0000
   5.9499  3.30763E+0002   4.76666E+0000
   5.9519  3.34925E+0002   5.40318E+0000
   5.9539  3.54206E+0002   7.64272E+0000
   5.9559  3.86694E+0002   1.93520E+0001
   5.9579  4.29738E+0002   3.29054E+0001
   5.9599  4.32775E+0002   3.95441E+0001
   5.9619  4.66050E+0002   4.85076E+0001
   5.9639  5.00238E+0002   6.29114E+0001
   5.9659  5.27456E+0002   8.40088E+0001
   5.9679  4.69513E+0002   6.08701E+0001
   5.9699  4.41169E+0002   5.40360E+0001
   5.9718  4.18556E+0002   4.79120E+0001
   5.9738  3.83256E+0002   3.01803E+0001
   5.9758  3.51275E+0002   2.27991E+0001
   5.9778  3.60300E+0002   5.89131E+0001
   5.9798  3.27200E+0002   5.54121E+0000
   5.9818  3.48519E+0002   1.98420E+0001
   5.9838  3.86081E+0002   2.74108E+0001
   5.9858  4.33381E+0002   3.53040E+0001
   5.9878  5.47781E+0002   6.12217E+0001
   5.9898  6.78713E+0002   8.90416E+0001
   5.9918  8.72581E+0002   8.14974E+0001
   5.9938  1.04801E+0003   9.88713E+0001
   5.9958  1.19741E+0003   1.13456E+0002
   5.9978  1.45610E+0003   9.73683E+0001
   5.9998  1.65866E+0003   1.02014E+0002
   6.0018  1.80629E+0003   8.93394E+0001
   6.0038  1.99032E+0003   3.84625E+0001
   6.0058  2.06892E+0003   2.31737E+0001
   6.0077  2.10729E+0003   2.12680E+0001
   6.0097  2.15828E+0003   3.32881E+0001
   6.0117  2.14355E+0003   1.52428E+0001
   6.0137  2.15656E+0003   2.11833E+0001
   6.0157  2.13626E+0003   1.16598E+0001
   6.0177  2.13432E+0003   1.30012E+0001
   6.0197  2.13103E+0003   3.06588E+0001
   6.0217  2.16826E+0003   3.55798E+0001
   6.0237  2.14139E+0003   7.98663E+0000
   6.0257  2.14402E+0003   2.69292E+0001
   6.0277  2.11438E+0003   1.20093E+0001
   6.0297  2.11149E+0003   1.95196E+0001
   6.0317  2.13103E+0003   3.04284E+0001
   6.0337  2.11656E+0003   2.59240E+0001
   6.0357  2.15389E+0003   4.42295E+0001
   6.0377  2.11404E+0003   3.10948E+0001
   6.0397  2.09651E+0003   1.95894E+0001
   6.0416  2.11801E+0003   1.67774E+0001
   6.0436  2.12289E+0003   1.89036E+0001
   6.0456  2.11193E+0003   2.44982E+0001
   6.0476  2.12856E+0003   1.60970E+0001
   6.0496  2.10941E+0003   1.91747E+0001
   6.0516  2.07773E+0003   2.45889E+0001
   6.0536  2.06339E+0003   2.89501E+0001
   6.0556  1.94889E+0003   6.24561E+0001
   6.0576  1.75858E+0003   8.52635E+0001
   6.0596  1.62206E+0003   1.01635E+0002
   6.0616  1.46756E+0003   9.04689E+0001
   6.0636  1.23976E+0003   9.21133E+0001
   6.0656  1.00089E+0003   8.08188E+0001
   6.0676  8.43594E+0002   8.88797E+0001
   6.0696  7.09994E+0002   8.44388E+0001
   6.0716  5.49294E+0002   5.60151E+0001
   6.0736  4.27050E+0002   3.99983E+0001
   6.0756  3.80500E+0002   2.67786E+0001
   6.0775  3.49881E+0002   1.96159E+0001
   6.0795  3.27006E+0002   4.62804E+0000
   6.0815  3.42431E+0002   1.13383E+0001
   6.0835  3.75000E+0002   2.95504E+0001
   6.0855  4.49556E+0002   3.41594E+0001
   6.0875  4.97419E+0002   4.93867E+0001
   6.0895  6.28781E+0002   5.82302E+0001
   6.0915  7.96488E+0002   8.14451E+0001
   6.0935  9.85350E+0002   9.31666E+0001
   6.0955  1.28472E+0003   9.61869E+0001
   6.0975  1.32429E+0003   1.01941E+0002
   6.0995  1.57109E+0003   8.98238E+0001
   6.1015  1.76396E+0003   8.24745E+0001
   6.1035  1.92925E+0003   5.45939E+0001
   6.1055  2.01423E+0003   2.87718E+0001
   6.1075  2.08503E+0003   3.71482E+0001
   6.1095  2.08983E+0003   3.25081E+0001
   6.1114  2.11058E+0003   1.91310E+0001
   6.1134  2.10264E+0003   2.64447E+0001
   6.1154  2.09599E+0003   2.86578E+0001
   6.1174  2.14907E+0003   3.36043E+0001
   6.1194  2.15018E+0003   2.73647E+0001
   6.1214  2.15067E+0003   1.05360E+0001
   6.1234  2.13634E+0003   1.92433E+0001
   6.1254  2.09441E+0003   2.65162E+0001
   6.1274  2.13223E+0003   1.54820E+0001
   6.1294  2.11679E+0003   2.18936E+0001
   6.1314  2.11069E+0003   1.85620E+0001
   6.1334  2.11902E+0003   2.23881E+0001
   6.1354  2.12857E+0003   2.75927E+0001
   6.1374  2.12947E+0003   1.61197E+0001
   6.1394  2.14623E+0003   3.07428E+0001
   6.1414  2.10853E+0003   3.71208E+0001
   6.1434  2.12969E+0003   3.28292E+0001
   6.1454  2.12748E+0003   1.79975E+0001
   6.1473  2.11750E+0003   2.76024E+0001
   6.1493  2.10758E+0003   1.84148E+0001
   6.1513  2.08514E+0003   1.41169E+0001
   6.1533  2.05631E+0003   5.79692E+0001
   6.1553  1.99117E+0003   3.90395E+0001
   6.1573  1.86021E+0003   7.16169E+0001
   6.1593  1.72488E+0003   7.88540E+0001
   6.1613  1.51551E+0003   1.06004E+0002
   6.1633  1.31155E+0003   8.19447E+0001
   6.1653  1.01090E+0003   9.13618E+0001
   6.1673  8.53600E+0002   6.30239E+0001
   6.1693  7.52881E+0002   8.00810E+0001
   6.1713  5.94025E+0002   6.15048E+0001
   6.1733  4.37506E+0002   3.95109E+0001
   6.1753  3.90113E+0002   2.88352E+0001
   6.1773  3.54706E+0002   1.95345E+0001
   6.1793  3.28875E+0002   1.07672E+0001
   6.1812  3.39100E+0002   1.00076E+0001
   6.1832  3.61494E+0002   1.77790E+0001
   6.1852  4.15550E+0002   4.04189E+0001
   6.1872  4.98925E+0002   4.31461E+0001
   6.1892  6.17563E+0002   7.03271E+0001
   6.1912  7.44831E+0002   8.46390E+0001
   6.1932  9.14138E+0002   8.73259E+0001
   6.1952  1.13638E+0003   1.00417E+0002
   6.1972  1.38713E+0003   9.88554E+0001
   6.1992  1.49934E+0003   1.16203E+0002
   6.2012  1.71090E+0003   8.23647E+0001
   6.2032  1.85076E+0003   6.95149E+0001
   6.2052  1.94572E+0003   5.27040E+0001
   6.2072  2.02861E+0003   4.13964E+0001
   6.2092  2.07529E+0003   2.36620E+0001
   6.2112  2.08625E+0003   2.26764E+0001
   6.2132  2.10204E+0003   2.25777E+0001
   6.2152  2.07277E+0003   2.52631E+0001
   6.2171  2.10218E+0003   2.05468E+0001
   6.2191  2.11107E+0003   9.15024E+0000
   6.2211  2.09413E+0003   3.83652E+0001
   6.2231  2.12491E+0003   1.62992E+0001
   6.2251  2.12448E+0003   4.23378E+0001
   6.2271  2.09100E+0003   1.27813E+0001
   6.2291  2.08939E+0003   1.86416E+0001
   6.2311  2.08762E+0003   1.70997E+0001
   6.2331  2.10484E+0003   2.34174E+0001
   6.2351  2.12026E+0003   2.59509E+0001
   6.2371  2.09541E+0003   1.73755E+0001
   6.2391  2.11406E+0003   1.45123E+0001
   6.2411  2.10769E+0003   2.17056E+0001
   6.2431  2.09001E+0003   3.17301E+0001
   6.2451  2.09807E+0003   1.62069E+0001
   6.2471  2.10136E+0003   2.59207E+0001
   6.2491  2.10835E+0003   2.00295E+0001
   6.2510  2.09059E+0003   3.63196E+0001
   6.2530  2.03623E+0003   5.63790E+0001
   6.2550  1.95446E+0003   7.93079E+0001
   6.2570  1.86597E+0003   7.01289E+0001
   6.2590  1.74017E+0003   9.30834E+0001
   6.2610  1.52385E+0003   1.16429E+0002
   6.2630  1.38988E+0003   1.06003E+0002
   6.2650  1.08693E+0003   9.05019E+0001
   6.2670  8.79488E+0002   9.42322E+0001
   6.2690  7.94356E+0002   7.82755E+0001
   6.2710  5.82525E+0002   5.73936E+0001
   6.2730  5.05969E+0002   5.16950E+0001
   6.2750  4.14631E+0002   3.17938E+0001
   6.2770  3.53206E+0002   2.24733E+0001
   6.2790  3.38431E+0002   7.45974E+0000
   6.2810  3.35381E+0002   1.27284E+0001
   6.2830  3.64819E+0002   1.96409E+0001
   6.2850  4.47594E+0002   3.68618E+0001
   6.2869  5.08913E+0002   4.92835E+0001
   6.2889  6.53500E+0002   6.43186E+0001
   6.2909  7.66288E+0002   7.91467E+0001
   6.2929  8.95519E+0002   7.43170E+0001
   6.2949  1.03784E+0003   1.13538E+0002
   6.2969  1.22597E+0003   9.28119E+0001
   6.2989  1.50713E+0003   9.29868E+0001
   6.3009  1.67556E+0003   8.62442E+0001
   6.3029  1.84200E+0003   6.50319E+0001
   6.3049  1.88376E+0003   4.65911E+0001
   6.3069  2.01620E+0003   5.30552E+0001
   6.3089  2.06170E+0003   3.50700E+0001
   6.3109  2.08489E+0003   3.00349E+0001
   6.3129  2.06803E+0003   2.57945E+0001
   6.3149  2.09971E+0003   2.31459E+0001
   6.3169  2.11164E+0003   2.61969E+0001
   6.3189  2.11481E+0003   1.36343E+0001
   6.3208  2.09271E+0003   1.62920E+0001
   6.3228  2.14146E+0003   3.89598E+0001
   6.3248  2.12907E+0003   1.99715E+0001
   6.3268  2.08992E+0003   7.96270E+0000
   6.3288  2.10574E+0003   2.82050E+0001
   6.3308  2.12609E+0003   2.77106E+0001
   6.3328  2.07348E+0003   3.65032E+0001
   6.3348  2.11813E+0003   1.70024E+0001
   6.3368  2.09593E+0003   2.73445E+0001
   6.3388  2.10857E+0003   3.10042E+0001
   6.3408  2.09676E+0003   2.04049E+0001
   6.3428  2.10424E+0003   3.64575E+0001
   6.3448  2.10585E+0003   1.71438E+0001
   6.3468  2.08750E+0003   2.94348E+0001
   6.3488  2.10064E+0003   2.94440E+0001
   6.3508  2.11760E+0003   2.61354E+0001
   6.3528  2.05784E+0003   2.91996E+0001
   6.3548  1.97456E+0003   5.91927E+0001
   6.3567  1.85960E+0003   9.19392E+0001
   6.3587  1.74568E+0003   8.35965E+0001
   6.3607  1.55344E+0003   8.85725E+0001
   6.3627  1.43472E+0003   1.01013E+0002
   6.3647  1.13534E+0003   9.95483E+0001
   6.3667  9.96638E+0002   7.80463E+0001
   6.3687  7.82481E+0002   7.27476E+0001
   6.3707  7.10925E+0002   7.49516E+0001
   6.3727  5.54356E+0002   6.89127E+0001
   6.3747  4.75869E+0002   4.36725E+0001
   6.3767  3.72225E+0002   2.06660E+0001
   6.3787  3.41619E+0002   1.24490E+0001
   6.3807  3.39994E+0002   8.36981E+0000
   6.3827  3.57263E+0002   2.06471E+0001
   6.3847  3.79875E+0002   2.44291E+0001
   6.3867  4.69313E+0002   3.81376E+0001
   6.3887  5.50100E+0002   5.85178E+0001
   6.3907  6.95063E+0002   7.18190E+0001
   6.3926  8.72656E+0002   7.58524E+0001
   6.3946  9.57675E+0002   9.37947E+0001
   6.3966  1.16475E+0003   1.07612E+0002
   6.3986  1.41726E+0003   7.32884E+0001
   6.4006  1.57371E+0003   8.25940E+0001
   6.4026  1.69904E+0003   5.67645E+0001
   6.4046  1.86879E+0003   5.95585E+0001
   6.4066  1.92982E+0003   5.14635E+0001
   6.4086  1.98913E+0003   2.53788E+0001
   6.4106  2.01742E+0003   3.11405E+0001
   6.4126  2.06589E+0003   2.41719E+0001
   6.4146  2.08003E+0003   2.42286E+0001
   6.4166  2.07104E+0003   3.99630E+0001
   6.4186  2.04859E+0003   3.09094E+0001
   6.4206  2.06297E+0003   4.07504E+0001
   6.4226  2.08304E+0003   2.43628E+0001
   6.4246  2.06320E+0003   3.66509E+0001
   6.4265  2.08570E+0003   3.89326E+0001
   6.4285  2.08821E+0003   1.62086E+0001
   6.4305  2.09133E+0003   2.44402E+0001
   6.4325  2.11116E+0003   1.76924E+0001
   6.4345  2.10711E+0003   1.49854E+0001
   6.4365  2.09218E+0003   1.23549E+0001
   6.4385  2.07731E+0003   1.70308E+0001
   6.4405  2.10819E+0003   1.44665E+0001
   6.4425  2.08600E+0003   4.44348E+0001
   6.4445  2.09964E+0003   1.09496E+0001
   6.4465  2.10664E+0003   1.88830E+0001
   6.4485  2.09349E+0003   2.00490E+0001
   6.4505  2.06331E+0003   2.24490E+0001
   6.4525  2.08652E+0003   1.59363E+0001
   6.4545  2.08109E+0003   1.55862E+0001
   6.4565  2.09482E+0003   2.70197E+0001
   6.4585  2.10135E+0003   3.16265E+0001
   6.4605  2.06553E+0003   7.73791E+0001
   6.4624  2.11188E+0003   2.97577E+0001
   6.4644  2.09603E+0003   1.37953E+0001
   6.4664  2.08704E+0003   3.29651E+0001
   6.4684  2.08932E+0003   1.77763E+0001
   6.4704  2.10111E+0003   1.42440E+0001
   6.4724  2.05914E+0003   4.26527E+0001
   6.4744  2.07961E+0003   1.55313E+0001
   6.4764  2.09844E+0003   1.71945E+0001
   6.4784  2.09214E+0003   3.93913E+0001
   6.4804  2.13116E+0003   1.75169E+0001
   6.4824  2.08341E+0003   1.63708E+0001
   6.4844  2.08048E+0003   1.11002E+0001
   6.4864  2.09048E+0003   1.93121E+0001
   6.4884  2.09522E+0003   2.44094E+0001
   6.4904  2.08215E+0003   3.71098E+0001
   6.4924  2.08394E+0003   1.34060E+0001
   6.4944  2.09974E+0003   1.56398E+0001
   6.4963  2.09244E+0003   2.01078E+0001
   6.4983  2.10113E+0003   4.16181E+0001
   6.5003  2.08833E+0003   1.60816E+0001
   6.5023  2.08771E+0003   2.69461E+0001
   6.5043  2.08829E+0003   2.16581E+0001
   6.5063  2.09038E+0003   1.65989E+0001
   6.5083  2.09938E+0003   2.09634E+0001
   6.5103  2.08322E+0003   1.18842E+0001
   6.5123  2.10843E+0003   3.22001E+0001
   6.5143  2.09790E+0003   2.32625E+0001
   6.5163  2.10126E+0003   1.96051E+0001
   6.5183  2.09478E+0003   2.05924E+0001
   6.5203  2.11402E+0003   2.20906E+0001
   6.5223  2.09295E+0003   3.04013E+0001
   6.5243  2.09481E+0003   2.73243E+0001
   6.5263  2.08731E+0003   2.49449E+0001
   6.5283  2.09320E+0003   1.53209E+0001
   6.5303  2.10544E+0003   2.50242E+0001
   6.5322  2.09499E+0003   3.28556E+0001
   6.5342  2.08723E+0003   1.60088E+0001
   6.5362  2.08319E+0003   3.98522E+0001
   6.5382  2.09251E+0003   1.82457E+0001
   6.5402  2.10639E+0003   4.77462E+0001
   6.5422  2.12582E+0003   2.24573E+0001
   6.5442  2.06828E+0003   2.85364E+0001
   6.5462  2.09557E+0003   3.15357E+0001
   6.5482  2.07846E+0003   2.22363E+0001
   6.5502  2.07297E+0003   6.19369E+0001
   6.5522  2.06692E+0003   1.95266E+0001
   6.5542  2.08382E+0003   2.67339E+0001
   6.5562  2.07648E+0003   2.01961E+0001
   6.5582  2.08868E+0003   2.78501E+0001
   6.5602  2.08861E+0003   2.00556E+0001
   6.5622  2.06461E+0003   2.01025E+0001
   6.5642  2.08149E+0003   1.89835E+0001
   6.5661  2.05986E+0003   2.80006E+0001
   6.5681  2.08514E+0003   3.63766E+0001
   6.5701  2.08339E+0003   1.55896E+0001
   6.5721  2.08019E+0003   4.32961E+0001
   6.5741  2.07402E+0003   1.67275E+0001
   6.5761  2.08573E+0003   1.61071E+0001
   6.5781  2.06886E+0003   1.93533E+0001
   6.5801  2.07214E+0003   2.34193E+0001
   6.5821  2.09706E+0003   2.03310E+0001
   6.5841  2.07323E+0003   1.50606E+0001
   6.5861  2.08603E+0003   2.10215E+0001
   6.5881  2.06838E+0003   2.62082E+0001
   6.5901  2.09148E+0003   1.66810E+0001
   6.5921  2.10791E+0003   1.40106E+0001
   6.5941  2.09191E+0003   2.32417E+0001
   6.5961  2.11513E+0003   1.66594E+0001
   6.5981  2.07623E+0003   2.06323E+0001
   6.6001  2.08946E+0003   2.98938E+0001
   6.6020  2.10253E+0003   3.28922E+0001
   6.6040  2.07131E+0003   2.26214E+0001
   6.6060  2.08756E+0003   1.94556E+0001
   6.6080  2.06967E+0003   2.67059E+0001
   6.6100  2.08915E+0003   1.95013E+0001
   6.6120  2.10369E+0003   2.79180E+0001
   6.6140  2.08102E+0003   2.17350E+0001
   6.6160  2.09161E+0003   2.73355E+0001
   6.6180  2.08524E+0003   2.85087E+0001
   6.6200  2.08843E+0003   1.67416E+0001
   6.6220  2.07880E+0003   8.76869E+0000
   6.6240  2.07337E+0003   1.20615E+0001
   6.6260  2.09252E+0003   2.23996E+0001
   6.6280  2.07981E+0003   3.01380E+0001
   6.6300  2.07488E+0003   2.24892E+0001
   6.6320  2.08189E+0003   2.82823E+0001
   6.6340  2.07432E+0003   1.22528E+0001
   6.6359  2.07352E+0003   1.01591E+0001
   6.6379  2.07850E+0003   2.43818E+0001
   6.6399  2.07953E+0003   1.97860E+0001
   6.6419  2.09270E+0003   2.41247E+0001
   6.6439  2.07515E+0003   1.86224E+0001
   6.6459  2.11063E+0003   1.48965E+0001
   6.6479  2.09817E+0003   1.79552E+0001
   6.6499  2.07153E+0003   1.80256E+0001
   6.6519  2.02091E+0003   1.10388E+0001
   6.6539  1.99149E+0003   2.28083E+0001
   6.6559  1.87604E+0003   5.88021E+0001
   6.6579  1.75909E+0003   6.49658E+0001
   6.6599  1.63354E+0003   8.06720E+0001
   6.6619  1.39576E+0003   8.44313E+0001
   6.6639  1.29991E+0003   1.10024E+0002
   6.6659  1.20007E+0003   9.43152E+0001
   6.6679  9.35775E+0002   8.34650E+0001
   6.6699  7.70431E+0002   6.46706E+0001
   6.6718  6.81188E+0002   6.70986E+0001
   6.6738  4.98506E+0002   5.36624E+0001
   6.6758  4.40269E+0002   3.88639E+0001
   6.6778  3.80806E+0002   2.01047E+0001
   6.6798  3.50844E+0002   1.51747E+0001
   6.6818  3.48050E+0002   7.59984E+0000
   6.6838  3.70063E+0002   1.65477E+0001
   6.6858  4.46063E+0002   3.62135E+0001
   6.6878  4.84419E+0002   4.95680E+0001
   6.6898  6.01194E+0002   5.47388E+0001
   6.6918  7.30550E+0002   7.55464E+0001
   6.6938  8.45769E+0002   7.52710E+0001
   6.6958  1.05764E+0003   1.06400E+0002
   6.6978  1.28829E+0003   7.60899E+0001
   6.6998  1.35051E+0003   9.75627E+0001
   6.7018  1.55676E+0003   9.56012E+0001
   6.7038  1.72723E+0003   6.13577E+0001
   6.7057  1.77454E+0003   7.72969E+0001
   6.7077  1.94788E+0003   2.41307E+0001
   6.7097  2.00504E+0003   1.57842E+0001
   6.7117  2.04768E+0003   2.77863E+0001
   6.7137  2.04551E+0003   1.52787E+0001
   6.7157  2.06275E+0003   2.22561E+0001
   6.7177  2.06287E+0003   4.22752E+0001
   6.7197  2.07907E+0003   1.77524E+0001
   6.7217  2.07141E+0003   2.38365E+0001
   6.7237  2.06544E+0003   1.29767E+0001
   6.7257  2.07976E+0003   1.90371E+0001
   6.7277  2.07309E+0003   1.95734E+0001
   6.7297  2.03715E+0003   1.67655E+0001
   6.7317  1.99523E+0003   9.50433E+0001
   6.7337  2.08648E+0003   1.94709E+0001
   6.7357  2.06642E+0003   2.93383E+0001
   6.7377  2.05884E+0003   3.58056E+0001
   6.7397  2.07107E+0003   3.08899E+0001
   6.7416  2.09889E+0003   2.51180E+0001
   6.7436  2.05970E+0003   1.74276E+0001
   6.7456  2.07329E+0003   1.50629E+0001
   6.7476  2.06395E+0003   2.69732E+0001
   6.7496  2.05084E+0003   3.85098E+0001
   6.7516  2.01957E+0003   1.90053E+0001
   6.7536  1.96886E+0003   3.41082E+0001
   6.7556  1.86637E+0003   4.20045E+0001
   6.7576  1.77871E+0003   7.96741E+0001
   6.7596  1.64557E+0003   8.59422E+0001
   6.7616  1.46863E+0003   8.28400E+0001
   6.7636  1.28475E+0003   8.59638E+0001
   6.7656  1.08418E+0003   9.09212E+0001
   6.7676  9.09919E+0002   8.36413E+0001
   6.7696  8.07475E+0002   7.34331E+0001
   6.7716  6.77144E+0002   7.99185E+0001
   6.7736  5.49519E+0002   5.89131E+0001
   6.7755  4.49306E+0002   3.78442E+0001
   6.7775  3.93625E+0002   2.17788E+0001
   6.7795  3.60500E+0002   1.52388E+0001
   6.7815  3.56006E+0002   1.05690E+0001
   6.7835  3.76031E+0002   2.38496E+0001
   6.7855  4.31131E+0002   3.34835E+0001
   6.7875  4.69950E+0002   4.10717E+0001
   6.7895  5.94538E+0002   5.28548E+0001
   6.7915  7.10656E+0002   6.66647E+0001
   6.7935  8.23556E+0002   7.21690E+0001
   6.7955  1.02645E+0003   7.53341E+0001
   6.7975  1.19399E+0003   1.04094E+0002
   6.7995  1.34384E+0003   8.55166E+0001
   6.8015  1.43731E+0003   9.51882E+0001
   6.8035  1.67216E+0003   8.52326E+0001
   6.8055  1.76696E+0003   9.54041E+0001
   6.8075  1.87574E+0003   6.93572E+0001
   6.8095  2.00589E+0003   4.41560E+0001
   6.8114  2.00778E+0003   2.58029E+0001
   6.8134  2.03753E+0003   2.82176E+0001
   6.8154  2.05711E+0003   2.72218E+0001
   6.8174  2.07851E+0003   2.07119E+0001
   6.8194  2.06344E+0003   1.61626E+0001
   6.8214  2.07857E+0003   8.98389E+0000
   6.8234  2.06363E+0003   2.07791E+0001
   6.8254  2.08296E+0003   1.90154E+0001
   6.8274  2.08838E+0003   3.27653E+0001
   6.8294  2.03986E+0003   3.99547E+0001
   6.8314  2.08168E+0003   2.61934E+0001
   6.8334  2.08943E+0003   1.71827E+0001
   6.8354  2.05618E+0003   1.48937E+0001
   6.8374  2.05481E+0003   2.03401E+0001
   6.8394  2.04509E+0003   2.07533E+0001
   6.8414  2.08070E+0003   2.97080E+0001
   6.8434  2.07212E+0003   3.11345E+0001
   6.8453  2.06623E+0003   1.32400E+0001
   6.8473  2.06768E+0003   2.76997E+0001
   6.8493  2.08666E+0003   2.22915E+0001
   6.8513  2.11157E+0003   2.25570E+0001
   6.8533  2.08573E+0003   1.56831E+0001
   6.8553  2.08113E+0003   1.83896E+0001
   6.8573  2.06232E+0003   1.95235E+0001
   6.8593  2.08195E+0003   1.77112E+0001
   6.8613  2.05878E+0003   2.90074E+0001
   6.8633  2.06175E+0003   1.96244E+0001
   6.8653  2.05590E+0003   1.32735E+0001
   6.8673  2.07214E+0003   3.69163E+0001
   6.8693  2.06220E+0003   1.95469E+0001
   6.8713  2.06118E+0003   1.15799E+0001
   6.8733  2.07831E+0003   1.88479E+0001
   6.8753  2.08750E+0003   3.14038E+0001
   6.8773  2.07672E+0003   2.53798E+0001
   6.8793  2.07629E+0003   1.45520E+0001
   6.8812  2.07942E+0003   1.40643E+0001
   6.8832  2.08307E+0003   1.46387E+0001
   6.8852  2.06864E+0003   2.76755E+0001
   6.8872  2.06981E+0003   2.76995E+0001
   6.8892  2.10101E+0003   1.55600E+0001
   6.8912  2.06464E+0003   1.49219E+0001
   6.8932  2.07974E+0003   2.30193E+0001
   6.8952  2.09273E+0003   1.92938E+0001
   6.8972  2.06132E+0003   2.10735E+0001
   6.8992  2.08718E+0003   1.98982E+0001
   6.9012  2.08519E+0003   1.75577E+0001
   6.9032  2.06166E+0003   1.68927E+0001
   6.9052  2.06279E+0003   2.29153E+0001
   6.9072  2.07689E+0003   1.69216E+0001
   6.9092  2.05117E+0003   1.70100E+0001
   6.9112  2.07452E+0003   1.16646E+0001
   6.9132  2.06484E+0003   2.68631E+0001
   6.9152  2.07019E+0003   2.45266E+0001
   6.9171  2.07069E+0003   2.62979E+0001
   6.9191  2.05043E+0003   1.74391E+0001
   6.9211  2.05876E+0003   3.15078E+0001
   6.9231  2.09226E+0003   2.28472E+0001
   6.9251  2.08022E+0003   1.34422E+0001
   6.9271  2.07757E+0003   2.41390E+0001
   6.9291  2.07788E+0003   1.00633E+0001
   6.9311  2.06155E+0003   2.06955E+0001
   6.9331  2.08897E+0003   2.33241E+0001
   6.9351  2.05994E+0003   3.33639E+0001
   6.9371  2.08012E+0003   2.71442E+0001
   6.9391  2.05714E+0003   2.89633E+0001
   6.9411  2.06143E+0003   1.16702E+0001
   6.9431  2.05628E+0003   2.72300E+0001
   6.9451  2.06955E+0003   4.39822E+0001
   6.9471  2.08787E+0003   1.74069E+0001
   6.9491  2.06418E+0003   2.53406E+0001
   6.9510  2.04086E+0003   2.34253E+0001
   6.9530  2.00872E+0003   2.60282E+0001
   6.9550  1.92471E+0003   3.35864E+0001
   6.9570  1.84804E+0003   5.35518E+0001
   6.9590  1.66916E+0003   8.60162E+0001
   6.9610  1.54714E+0003   7.77279E+0001
   6.9630  1.41747E+0003   7.69123E+0001
   6.9650  1.25447E+0003   9.80240E+0001
   6.9670  1.06371E+0003   8.68328E+0001
   6.9690  9.18269E+0002   9.49749E+0001
   6.9710  7.44750E+0002   8.05572E+0001
   6.9730  6.39100E+0002   6.32661E+0001
   6.9750  5.36950E+0002   3.87501E+0001
   6.9770  4.41788E+0002   3.37796E+0001
   6.9790  3.97556E+0002   2.50418E+0001
   6.9810  3.68581E+0002   1.68972E+0001
   6.9830  3.71731E+0002   1.31260E+0001
   6.9850  3.88706E+0002   2.20756E+0001
   6.9869  4.49494E+0002   2.74954E+0001
   6.9889  5.73350E+0002   4.42914E+0001
   6.9909  6.26569E+0002   6.59502E+0001
   6.9929  7.96363E+0002   6.97962E+0001
   6.9949  9.15794E+0002   6.08998E+0001
   6.9969  1.02500E+0003   9.78058E+0001
   6.9989  1.22326E+0003   8.85329E+0001
   7.0009  1.44458E+0003   6.60050E+0001
   7.0029  1.61412E+0003   6.37829E+0001
   7.0049  1.68489E+0003   7.75148E+0001
   7.0069  1.81738E+0003   5.08350E+0001
   7.0089  1.89564E+0003   4.62274E+0001
   7.0109  1.99834E+0003   3.03573E+0001
   7.0129  2.00241E+0003   1.63234E+0001
   7.0149  2.01468E+0003   9.92481E+0000
   7.0169  2.04510E+0003   2.31987E+0001
   7.0189  2.03119E+0003   1.86795E+0001
   7.0208  2.06156E+0003   2.11892E+0001
   7.0228  2.04932E+0003   3.72000E+0001
   7.0248  2.04642E+0003   2.08907E+0001
   7.0268  2.04343E+0003   1.10159E+0001
   7.0288  2.04166E+0003   1.44518E+0001
   7.0308  2.03566E+0003   2.45751E+0001
   7.0328  2.05206E+0003   2.60102E+0001
   7.0348  2.03379E+0003   3.74561E+0001
   7.0368  2.05063E+0003   2.01776E+0001
   7.0388  2.04142E+0003   2.87539E+0001
   7.0408  2.02396E+0003   1.65737E+0001
   7.0428  2.05323E+0003   4.75159E+0001
   7.0448  2.01438E+0003   2.09077E+0001
   7.0468  1.99312E+0003   5.26074E+0001
   7.0488  2.02059E+0003   4.53620E+0001
   7.0508  1.97628E+0003   4.86919E+0001
   7.0528  1.97393E+0003   4.70062E+0001
   7.0548  1.92111E+0003   6.58003E+0001
   7.0567  1.83418E+0003   6.28874E+0001
   7.0587  1.66374E+0003   7.57688E+0001
   7.0607  1.56605E+0003   7.35038E+0001
   7.0627  1.35028E+0003   8.27537E+0001
   7.0647  1.20094E+0003   7.90582E+0001
   7.0667  1.09886E+0003   8.71943E+0001
   7.0687  9.11431E+0002   8.00304E+0001
   7.0707  7.67119E+0002   7.03833E+0001
   7.0727  6.18919E+0002   6.22630E+0001
   7.0747  5.42575E+0002   4.81679E+0001
   7.0767  4.64494E+0002   3.85885E+0001
   7.0787  4.18350E+0002   3.71999E+0001
   7.0807  3.55919E+0002   1.59388E+0001
   7.0827  3.46225E+0002   1.42814E+0001
   7.0847  3.50438E+0002   9.53984E+0000
   7.0867  3.85113E+0002   1.09101E+0001
   7.0887  4.38331E+0002   1.46416E+0001
   7.0906  4.81544E+0002   8.39006E+0000
   7.0926  6.04694E+0002   1.81681E+0001
   7.0946  7.47356E+0002   2.65307E+0001
   7.0966  7.98975E+0002   1.41406E+0001
   7.0986  9.37275E+0002   3.71880E+0001
   7.1006  1.12242E+0003   2.30483E+0001
   7.1026  1.20722E+0003   4.80558E+0001
   7.1046  1.39247E+0003   3.18249E+0001
   7.1066  1.51395E+0003   6.17899E+0001
   7.1086  1.59448E+0003   5.44024E+0001
   7.1106  1.62727E+0003   1.11528E+0002
   7.1126  1.62528E+0003   1.05422E+0002
   7.1146  1.69160E+0003   1.15825E+0002
   7.1166  1.61975E+0003   1.16786E+0002
   7.1186  1.65840E+0003   1.07409E+0002
   7.1206  1.64670E+0003   1.35466E+0002
   7.1226  1.60853E+0003   1.22775E+0002
   7.1246  1.62519E+0003   1.35289E+0002
   7.1265  1.59472E+0003   1.31873E+0002
   7.1285  1.57551E+0003   1.23308E+0002
   7.1305  1.53966E+0003   1.33635E+0002
   7.1325  1.51348E+0003   1.66544E+0002
   7.1345  1.52339E+0003   1.33980E+0002
   7.1365  1.53319E+0003   1.29998E+0002
   7.1385  1.46867E+0003   1.52794E+0002
   7.1405  1.46227E+0003   1.32540E+0002
   7.1425  1.46495E+0003   1.37449E+0002
   7.1445  1.42605E+0003   1.46917E+0002
   7.1465  1.44712E+0003   1.36927E+0002
   7.1485  1.36928E+0003   1.38668E+0002
   7.1505  1.36882E+0003   1.32021E+0002
   7.1525  1.32615E+0003   1.47925E+0002
   7.1545  1.32941E+0003   1.14585E+0002
   7.1565  1.31294E+0003   1.25946E+0002
   7.1585  1.30171E+0003   1.21507E+0002
   7.1604  1.26504E+0003   1.04653E+0002
   7.1624  1.21396E+0003   1.19820E+0002
   7.1644  1.09114E+0003   1.00209E+0002
   7.1664  1.06947E+0003   1.03235E+0002
   7.1684  9.82469E+0002   8.37003E+0001
   7.1704  7.59088E+0002   6.99040E+0001
   7.1724  6.99369E+0002   5.93369E+0001
   7.1744  5.85288E+0002   3.95067E+0001
   7.1764  4.84381E+0002   3.77347E+0001
   7.1784  4.28494E+0002   2.72174E+0001
   7.1804  3.56275E+0002   1.84618E+0001
   7.1824  3.35025E+0002   1.23811E+0001
   7.1844  3.19394E+0002   7.46785E+0000
   7.1864  3.12713E+0002   8.24620E+0000
   7.1884  3.11831E+0002   3.80562E+0000
   7.1904  3.12475E+0002   6.94060E+0000
   7.1924  3.16556E+0002   5.94490E+0000
   7.1944  3.19400E+0002   8.81391E+0000
   7.1963  3.26988E+0002   5.15653E+0000
   7.1983  3.39094E+0002   1.33806E+0001
   7.2003  3.57344E+0002   1.66565E+0001
   7.2023  3.85538E+0002   1.55140E+0001
   7.2043  4.03919E+0002   2.18506E+0001
   7.2063  4.01119E+0002   1.55591E+0001
   7.2083  4.22650E+0002   2.40190E+0001
   7.2103  4.26906E+0002   3.66513E+0001
   7.2123  4.21256E+0002   3.18767E+0001
   7.2143  4.43825E+0002   3.24726E+0001
   7.2163  4.05763E+0002   3.95033E+0001
   7.2183  4.12031E+0002   4.44349E+0001
   7.2203  4.17900E+0002   3.96693E+0001
   7.2223  4.01119E+0002   4.18776E+0001
   7.2243  3.94731E+0002   3.22428E+0001
   7.2263  3.80575E+0002   3.47339E+0001
   7.2283  3.98894E+0002   3.76582E+0001
   7.2302  3.97625E+0002   4.22695E+0001
   7.2322  3.84681E+0002   3.10852E+0001
   7.2342  3.82656E+0002   3.60977E+0001
   7.2362  3.67869E+0002   3.62600E+0001
   7.2382  3.79194E+0002   3.73689E+0001
   7.2402  3.53663E+0002   2.53606E+0001
   7.2422  3.51738E+0002   3.29315E+0001
   7.2442  3.45900E+0002   2.49388E+0001
   7.2462  3.52775E+0002   3.01199E+0001
   7.2482  3.54431E+0002   2.94599E+0001
   7.2502  3.38419E+0002   1.80136E+0001
   7.2522  3.38119E+0002   1.95968E+0001
   7.2542  3.32031E+0002   1.58312E+0001
   7.2562  3.28338E+0002   1.66503E+0001
   7.2582  3.29463E+0002   1.67403E+0001
   7.2602  3.27125E+0002   1.25123E+0001
   7.2622  3.24119E+0002   1.22416E+0001
   7.2642  3.18969E+0002   8.07018E+0000
   7.2661  3.26444E+0002   1.29228E+0001
   7.2681  3.21788E+0002   9.78122E+0000
   7.2701  3.16888E+0002   6.71322E+0000
   7.2721  3.19063E+0002   1.07674E+0001
   7.2741  3.17325E+0002   1.17870E+0001
   7.2761  3.17706E+0002   9.87851E+0000
   7.2781  3.13769E+0002   7.47079E+0000
   7.2801  3.13400E+0002   8.64292E+0000
   7.2821  3.15219E+0002   8.68438E+0000
   7.2841  3.12263E+0002   5.31988E+0000
   7.2861  3.11031E+0002   5.07447E+0000
   7.2881  3.11525E+0002   7.62721E+0000
   7.2901  3.14106E+0002   9.29220E+0000
   7.2921  3.11494E+0002   5.66701E+0000
   7.2941  3.13688E+0002   8.43830E+0000
   7.2961  3.10319E+0002   7.14840E+0000
   7.3000  3.12625E+0002   6.51551E+0000
