# Supplementary material for: A radial calibration window for analytical ultracentrifugation
Source: PLoS One. 2018 Jul 30;13(7):e0201529. doi: 10.1371/journal.pone.0201529 (PMC6066226; doi:10.1371/journal.pone.0201529)
Supplement: S1 Dataset — (ZIP) [file pone.0201529.s001.zip › FDSscans/B00002.FI2]

7/30/2015 7:33:09 PM:  Voltage: 2150 Gain: 8 Range: 4
F 2 19.7 50000 0001002 6.5634E09 488 165
   5.6029  3.14656E+0002   8.52793E+0000
   5.6049  3.13438E+0002   8.31857E+0000
   5.6069  3.11106E+0002   5.28654E+0000
   5.6089  3.12219E+0002   8.30111E+0000
   5.6109  3.10856E+0002   4.64226E+0000
   5.6129  3.10988E+0002   6.87331E+0000
   5.6149  3.14700E+0002   4.56481E+0000
   5.6169  3.12244E+0002   9.39145E+0000
   5.6189  3.13175E+0002   6.98905E+0000
   5.6209  3.11231E+0002   5.58371E+0000
   5.6228  3.11619E+0002   6.67109E+0000
   5.6248  3.08688E+0002   6.69682E+0000
   5.6268  3.10069E+0002   4.21029E+0000
   5.6288  3.09988E+0002   1.04288E+0001
   5.6308  3.10588E+0002   3.87070E+0000
   5.6328  3.08425E+0002   9.96767E+0000
   5.6348  3.12081E+0002   1.11800E+0001
   5.6368  3.08694E+0002   7.41957E+0000
   5.6388  3.12594E+0002   7.50641E+0000
   5.6408  3.11244E+0002   4.46115E+0000
   5.6428  3.09331E+0002   8.27279E+0000
   5.6448  3.15113E+0002   1.20049E+0001
   5.6468  3.11694E+0002   4.30755E+0000
   5.6488  3.13844E+0002   8.81742E+0000
   5.6508  3.09831E+0002   9.14154E+0000
   5.6528  3.11394E+0002   6.74379E+0000
   5.6548  3.08200E+0002   9.09217E+0000
   5.6567  3.10881E+0002   6.94026E+0000
   5.6587  3.10669E+0002   5.84799E+0000
   5.6607  3.13031E+0002   6.94138E+0000
   5.6627  3.08575E+0002   1.01357E+0001
   5.6647  3.12419E+0002   5.12600E+0000
   5.6667  3.12569E+0002   6.48057E+0000
   5.6687  3.11219E+0002   6.22201E+0000
   5.6707  3.09481E+0002   6.67717E+0000
   5.6727  3.14488E+0002   1.00005E+0001
   5.6747  3.12606E+0002   4.79830E+0000
   5.6767  3.10819E+0002   7.08208E+0000
   5.6787  3.11469E+0002   7.55986E+0000
   5.6807  3.10175E+0002   5.92869E+0000
   5.6827  3.11038E+0002   6.37013E+0000
   5.6847  3.14038E+0002   1.16182E+0001
   5.6867  3.10669E+0002   1.13526E+0001
   5.6887  3.11331E+0002   4.94257E+0000
   5.6907  3.11913E+0002   1.16863E+0001
   5.6926  3.09531E+0002   8.19201E+0000
   5.6946  3.10375E+0002   6.56692E+0000
   5.6966  3.09331E+0002   6.59822E+0000
   5.6986  3.10588E+0002   1.07625E+0001
   5.7006  3.10356E+0002   6.75402E+0000
   5.7026  3.11444E+0002   1.07041E+0001
   5.7046  3.13019E+0002   9.92703E+0000
   5.7066  3.11575E+0002   6.95445E+0000
   5.7086  3.10581E+0002   8.17349E+0000
   5.7106  3.10338E+0002   6.47175E+0000
   5.7126  3.10731E+0002   9.14612E+0000
   5.7146  3.10938E+0002   5.50328E+0000
   5.7166  3.10156E+0002   5.35111E+0000
   5.7186  3.11681E+0002   1.38247E+0001
   5.7206  3.11319E+0002   5.84484E+0000
   5.7226  3.12419E+0002   7.15356E+0000
   5.7246  3.13081E+0002   6.97188E+0000
   5.7265  3.12144E+0002   1.27903E+0001
   5.7285  3.14913E+0002   8.15949E+0000
   5.7305  3.09569E+0002   7.93475E+0000
   5.7325  3.10388E+0002   4.74235E+0000
   5.7345  3.15444E+0002   9.14190E+0000
   5.7365  3.11213E+0002   3.66604E+0000
   5.7385  3.14031E+0002   5.76782E+0000
   5.7405  3.16913E+0002   5.39512E+0000
   5.7425  3.14206E+0002   5.70120E+0000
   5.7445  3.13606E+0002   7.68318E+0000
   5.7465  3.18094E+0002   6.15934E+0000
   5.7485  3.14681E+0002   5.89064E+0000
   5.7505  3.09650E+0002   8.04907E+0000
   5.7525  3.15819E+0002   4.54680E+0000
   5.7545  3.12631E+0002   8.10418E+0000
   5.7565  3.09681E+0002   1.27010E+0001
   5.7585  3.12763E+0002   1.02925E+0001
   5.7605  3.14088E+0002   4.65670E+0000
   5.7624  3.13131E+0002   9.10558E+0000
   5.7644  3.15706E+0002   3.93414E+0000
   5.7664  3.17075E+0002   6.47336E+0000
   5.7684  3.15375E+0002   6.82106E+0000
   5.7704  3.13006E+0002   9.18429E+0000
   5.7724  3.13150E+0002   1.33963E+0001
   5.7744  3.13563E+0002   3.89405E+0000
   5.7764  3.14594E+0002   8.11072E+0000
   5.7784  3.13888E+0002   9.09243E+0000
   5.7804  3.14581E+0002   1.04669E+0001
   5.7824  3.13244E+0002   5.12341E+0000
   5.7844  3.15225E+0002   6.35133E+0000
   5.7864  3.18100E+0002   9.72394E+0000
   5.7884  3.14531E+0002   6.78705E+0000
   5.7904  3.15163E+0002   8.78883E+0000
   5.7924  3.13775E+0002   8.37552E+0000
   5.7944  3.18125E+0002   1.02030E+0001
   5.7963  3.14431E+0002   9.85509E+0000
   5.7983  3.11538E+0002   6.80339E+0000
   5.8003  3.10838E+0002   1.25668E+0001
   5.8023  3.14944E+0002   5.77197E+0000
   5.8043  3.14488E+0002   1.07349E+0001
   5.8063  3.13525E+0002   4.72566E+0000
   5.8083  3.16544E+0002   6.29767E+0000
   5.8103  3.16275E+0002   4.87923E+0000
   5.8123  3.14425E+0002   5.73427E+0000
   5.8143  3.16569E+0002   7.32344E+0000
   5.8163  3.14525E+0002   8.64331E+0000
   5.8183  3.14781E+0002   4.53662E+0000
   5.8203  3.13444E+0002   5.93543E+0000
   5.8223  3.12075E+0002   3.76456E+0000
   5.8243  3.14406E+0002   7.80472E+0000
   5.8263  3.13644E+0002   6.86253E+0000
   5.8283  3.12406E+0002   4.65577E+0000
   5.8303  3.12800E+0002   8.70000E+0000
   5.8322  3.14356E+0002   1.01721E+0001
   5.8342  3.10744E+0002   5.49642E+0000
   5.8362  3.10606E+0002   7.50041E+0000
   5.8382  3.13288E+0002   8.76270E+0000
   5.8402  3.09969E+0002   8.07002E+0000
   5.8422  3.12244E+0002   1.29024E+0001
   5.8442  3.10663E+0002   8.08153E+0000
   5.8462  3.13706E+0002   9.26418E+0000
   5.8482  3.11819E+0002   6.94593E+0000
   5.8502  3.11631E+0002   8.40180E+0000
   5.8522  3.11681E+0002   4.66419E+0000
   5.8542  3.12331E+0002   6.93931E+0000
   5.8562  3.14794E+0002   7.44891E+0000
   5.8582  3.12869E+0002   6.81535E+0000
   5.8602  3.13369E+0002   7.82977E+0000
   5.8622  3.14306E+0002   9.45886E+0000
   5.8642  3.12356E+0002   5.29781E+0000
   5.8662  3.13413E+0002   8.67582E+0000
   5.8681  3.15019E+0002   7.11730E+0000
   5.8701  3.12631E+0002   7.96007E+0000
   5.8721  3.13325E+0002   1.26012E+0001
   5.8741  3.12219E+0002   5.25960E+0000
   5.8761  3.13275E+0002   6.58421E+0000
   5.8781  3.10988E+0002   6.42436E+0000
   5.8801  3.14606E+0002   1.28689E+0001
   5.8821  3.10738E+0002   5.17891E+0000
   5.8841  3.13950E+0002   3.15238E+0000
   5.8861  3.11175E+0002   1.08964E+0001
   5.8881  3.11788E+0002   9.75589E+0000
   5.8901  3.14056E+0002   7.57153E+0000
   5.8921  3.09794E+0002   6.09969E+0000
   5.8941  3.11119E+0002   4.91296E+0000
   5.8961  3.11338E+0002   8.27971E+0000
   5.8981  3.15156E+0002   4.65288E+0000
   5.9001  3.11744E+0002   7.69468E+0000
   5.9020  3.19894E+0002   1.15315E+0001
   5.9040  3.18825E+0002   1.08480E+0001
   5.9060  3.22138E+0002   9.95596E+0000
   5.9080  3.23400E+0002   1.95883E+0001
   5.9100  3.24900E+0002   1.09092E+0001
   5.9120  3.24131E+0002   1.29237E+0001
   5.9140  3.21213E+0002   2.11176E+0001
   5.9160  3.17875E+0002   9.84146E+0000
   5.9180  3.21463E+0002   1.11718E+0001
   5.9200  3.20394E+0002   6.01446E+0000
   5.9220  3.19863E+0002   1.06395E+0001
   5.9240  3.12313E+0002   9.80191E+0000
   5.9260  3.10456E+0002   8.97193E+0000
   5.9280  3.14313E+0002   6.43233E+0000
   5.9300  3.15106E+0002   4.40028E+0000
   5.9320  3.15525E+0002   8.82847E+0000
   5.9340  3.12125E+0002   3.61620E+0000
   5.9360  3.14850E+0002   3.78913E+0000
   5.9379  3.14231E+0002   9.27067E+0000
   5.9399  3.14569E+0002   6.38751E+0000
   5.9419  3.18450E+0002   6.67027E+0000
   5.9439  3.18869E+0002   8.42001E+0000
   5.9459  3.20619E+0002   9.40829E+0000
   5.9479  3.19175E+0002   5.65127E+0000
   5.9499  3.27363E+0002   5.20395E+0000
   5.9519  3.32600E+0002   6.75241E+0000
   5.9539  3.43213E+0002   7.05991E+0000
   5.9559  3.80331E+0002   2.01626E+0001
   5.9579  4.08725E+0002   2.67507E+0001
   5.9599  4.38013E+0002   5.05748E+0001
   5.9619  4.65163E+0002   5.57794E+0001
   5.9639  4.85438E+0002   6.80239E+0001
   5.9659  4.97838E+0002   7.21044E+0001
   5.9679  4.77081E+0002   6.71339E+0001
   5.9699  4.20631E+0002   5.00157E+0001
   5.9718  4.29169E+0002   5.34962E+0001
   5.9738  3.81781E+0002   3.27768E+0001
   5.9758  3.57531E+0002   2.47832E+0001
   5.9778  3.31856E+0002   1.19245E+0001
   5.9798  3.26344E+0002   8.01721E+0000
   5.9818  3.46644E+0002   1.81179E+0001
   5.9838  3.98263E+0002   3.46049E+0001
   5.9858  4.70119E+0002   4.50971E+0001
   5.9878  5.79425E+0002   7.12173E+0001
   5.9898  7.24369E+0002   7.33803E+0001
   5.9918  8.81650E+0002   7.61811E+0001
   5.9938  1.09861E+0003   1.05832E+0002
   5.9958  1.28660E+0003   1.03168E+0002
   5.9978  1.48131E+0003   1.09259E+0002
   5.9998  1.62752E+0003   8.30768E+0001
   6.0018  1.84153E+0003   5.79735E+0001
   6.0038  1.99229E+0003   4.42978E+0001
   6.0058  2.10245E+0003   4.59359E+0001
   6.0077  2.08924E+0003   4.28946E+0001
   6.0097  2.10581E+0003   1.86912E+0001
   6.0117  2.14630E+0003   2.13567E+0001
   6.0137  2.12368E+0003   1.66853E+0001
   6.0157  2.15559E+0003   2.35050E+0001
   6.0177  2.15939E+0003   1.32571E+0001
   6.0197  2.13798E+0003   2.37928E+0001
   6.0217  2.13657E+0003   1.75686E+0001
   6.0237  2.13388E+0003   2.81373E+0001
   6.0257  2.13761E+0003   2.19279E+0001
   6.0277  2.13887E+0003   2.34379E+0001
   6.0297  2.10587E+0003   2.59204E+0001
   6.0317  2.13503E+0003   2.19565E+0001
   6.0337  2.11519E+0003   2.86412E+0001
   6.0357  2.12261E+0003   2.20681E+0001
   6.0377  2.11343E+0003   3.41224E+0001
   6.0397  2.15443E+0003   1.53081E+0001
   6.0416  2.10459E+0003   1.93442E+0001
   6.0436  2.12274E+0003   2.19009E+0001
   6.0456  2.13529E+0003   1.08608E+0001
   6.0476  2.10889E+0003   4.10456E+0001
   6.0496  2.12788E+0003   3.58355E+0001
   6.0516  2.11932E+0003   3.44525E+0001
   6.0536  2.03135E+0003   4.18477E+0001
   6.0556  1.93865E+0003   6.45840E+0001
   6.0576  1.82842E+0003   7.01440E+0001
   6.0596  1.68630E+0003   7.53689E+0001
   6.0616  1.39014E+0003   9.34559E+0001
   6.0636  1.18704E+0003   8.22367E+0001
   6.0656  1.09532E+0003   1.08652E+0002
   6.0676  8.39188E+0002   7.85000E+0001
   6.0696  7.22488E+0002   6.37798E+0001
   6.0716  5.00494E+0002   5.24167E+0001
   6.0736  4.55969E+0002   4.45860E+0001
   6.0756  3.74956E+0002   3.18496E+0001
   6.0775  3.37163E+0002   1.45144E+0001
   6.0795  3.30569E+0002   1.17096E+0001
   6.0815  3.35413E+0002   1.34891E+0001
   6.0835  3.70756E+0002   2.42862E+0001
   6.0855  4.55219E+0002   3.83139E+0001
   6.0875  5.39038E+0002   4.44744E+0001
   6.0895  6.51900E+0002   6.59581E+0001
   6.0915  7.91000E+0002   8.32995E+0001
   6.0935  9.47238E+0002   9.53944E+0001
   6.0955  1.16002E+0003   1.00679E+0002
   6.0975  1.40538E+0003   8.43421E+0001
   6.0995  1.54816E+0003   8.88968E+0001
   6.1015  1.77395E+0003   6.64183E+0001
   6.1035  1.86457E+0003   5.76028E+0001
   6.1055  1.98526E+0003   4.98830E+0001
   6.1075  2.06905E+0003   2.03457E+0001
   6.1095  2.12074E+0003   3.38374E+0001
   6.1114  2.13870E+0003   2.92322E+0001
   6.1134  2.11763E+0003   1.89801E+0001
   6.1154  2.11768E+0003   1.75210E+0001
   6.1174  2.14499E+0003   1.61865E+0001
   6.1194  2.14325E+0003   2.53157E+0001
   6.1214  2.15358E+0003   3.11179E+0001
   6.1234  2.16443E+0003   2.16245E+0001
   6.1254  2.12931E+0003   1.82017E+0001
   6.1274  2.13799E+0003   3.80293E+0001
   6.1294  2.13128E+0003   1.75843E+0001
   6.1314  2.08034E+0003   3.03533E+0001
   6.1334  2.15898E+0003   1.88493E+0001
   6.1354  2.13522E+0003   2.31170E+0001
   6.1374  2.11409E+0003   3.01129E+0001
   6.1394  2.10521E+0003   3.81303E+0001
   6.1414  2.13547E+0003   1.77348E+0001
   6.1434  2.11669E+0003   2.67905E+0001
   6.1454  2.13778E+0003   2.00613E+0001
   6.1473  2.10444E+0003   1.36695E+0001
   6.1493  2.10593E+0003   2.72435E+0001
   6.1513  2.09611E+0003   3.01392E+0001
   6.1533  2.03056E+0003   5.39971E+0001
   6.1553  1.92308E+0003   3.22570E+0001
   6.1573  1.82817E+0003   7.21693E+0001
   6.1593  1.67426E+0003   9.57342E+0001
   6.1613  1.53613E+0003   8.17745E+0001
   6.1633  1.32524E+0003   1.00719E+0002
   6.1653  1.02044E+0003   8.98383E+0001
   6.1673  9.19744E+0002   9.17545E+0001
   6.1693  8.10363E+0002   9.56450E+0001
   6.1713  5.73019E+0002   6.00361E+0001
   6.1733  4.81088E+0002   4.45177E+0001
   6.1753  4.10544E+0002   3.00424E+0001
   6.1773  3.52488E+0002   1.86849E+0001
   6.1793  3.33413E+0002   8.78022E+0000
   6.1812  3.28606E+0002   7.32350E+0000
   6.1832  3.55569E+0002   1.43649E+0001
   6.1852  4.01606E+0002   2.38289E+0001
   6.1872  5.10469E+0002   5.37027E+0001
   6.1892  6.43325E+0002   7.87340E+0001
   6.1912  7.74031E+0002   8.55285E+0001
   6.1932  8.90425E+0002   7.33517E+0001
   6.1952  1.09964E+0003   1.19599E+0002
   6.1972  1.31135E+0003   1.03779E+0002
   6.1992  1.57309E+0003   9.58718E+0001
   6.2012  1.73930E+0003   6.91783E+0001
   6.2032  1.76926E+0003   8.53852E+0001
   6.2052  1.96507E+0003   6.06487E+0001
   6.2072  2.05148E+0003   3.04443E+0001
   6.2092  2.06673E+0003   1.67549E+0001
   6.2112  2.08128E+0003   3.19213E+0001
   6.2132  2.10406E+0003   2.11049E+0001
   6.2152  2.12617E+0003   2.33791E+0001
   6.2171  2.13614E+0003   2.39778E+0001
   6.2191  2.12320E+0003   9.08433E+0000
   6.2211  2.13066E+0003   2.65609E+0001
   6.2231  2.12077E+0003   1.78211E+0001
   6.2251  2.12782E+0003   3.26787E+0001
   6.2271  2.09153E+0003   1.89911E+0001
   6.2291  2.11048E+0003   1.09160E+0001
   6.2311  2.12172E+0003   1.74489E+0001
   6.2331  2.10084E+0003   1.34078E+0001
   6.2351  2.09059E+0003   3.69471E+0001
   6.2371  2.09948E+0003   2.06822E+0001
   6.2391  2.10396E+0003   2.32695E+0001
   6.2411  2.12414E+0003   2.06532E+0001
   6.2431  2.08913E+0003   1.77142E+0001
   6.2451  2.09639E+0003   1.56141E+0001
   6.2471  2.07331E+0003   2.37044E+0001
   6.2491  2.08858E+0003   1.63917E+0001
   6.2510  2.07413E+0003   1.71902E+0001
   6.2530  2.02539E+0003   3.86226E+0001
   6.2550  1.95276E+0003   3.45624E+0001
   6.2570  1.83199E+0003   5.49294E+0001
   6.2590  1.65989E+0003   8.55269E+0001
   6.2610  1.50620E+0003   8.69863E+0001
   6.2630  1.37597E+0003   7.87460E+0001
   6.2650  1.08016E+0003   8.84820E+0001
   6.2670  9.73956E+0002   9.00706E+0001
   6.2690  7.17519E+0002   9.04496E+0001
   6.2710  5.97006E+0002   5.98788E+0001
   6.2730  5.30594E+0002   5.16378E+0001
   6.2750  4.13200E+0002   3.57889E+0001
   6.2770  3.59244E+0002   2.48761E+0001
   6.2790  3.41163E+0002   4.34466E+0000
   6.2810  3.45169E+0002   1.63812E+0001
   6.2830  3.65950E+0002   2.58458E+0001
   6.2850  4.07450E+0002   3.44155E+0001
   6.2869  5.10438E+0002   4.79372E+0001
   6.2889  5.84575E+0002   5.87482E+0001
   6.2909  7.23506E+0002   6.06836E+0001
   6.2929  9.38775E+0002   9.75236E+0001
   6.2949  1.11493E+0003   1.20292E+0002
   6.2969  1.25446E+0003   9.63032E+0001
   6.2989  1.46619E+0003   9.37460E+0001
   6.3009  1.66036E+0003   8.02035E+0001
   6.3029  1.83516E+0003   7.88684E+0001
   6.3049  1.96100E+0003   6.12110E+0001
   6.3069  2.00513E+0003   6.03405E+0001
   6.3089  2.02390E+0003   1.73635E+0001
   6.3109  2.08359E+0003   2.39357E+0001
   6.3129  2.09451E+0003   1.79783E+0001
   6.3149  2.11256E+0003   2.34077E+0001
   6.3169  2.13394E+0003   2.09304E+0001
   6.3189  2.11314E+0003   1.28792E+0001
   6.3208  2.10632E+0003   2.56588E+0001
   6.3228  2.10761E+0003   2.42658E+0001
   6.3248  2.11881E+0003   1.67265E+0001
   6.3268  2.11906E+0003   1.84200E+0001
   6.3288  2.09388E+0003   1.42452E+0001
   6.3308  2.11698E+0003   1.61034E+0001
   6.3328  2.09994E+0003   6.80500E+0000
   6.3348  2.09414E+0003   2.58930E+0001
   6.3368  2.10901E+0003   1.53846E+0001
   6.3388  2.10261E+0003   3.40729E+0001
   6.3408  2.07285E+0003   3.03899E+0001
   6.3428  2.12411E+0003   3.22115E+0001
   6.3448  2.11543E+0003   8.65935E+0000
   6.3468  2.10744E+0003   2.54297E+0001
   6.3488  2.09672E+0003   1.58618E+0001
   6.3508  2.07170E+0003   3.53542E+0001
   6.3528  2.04173E+0003   4.47269E+0001
   6.3548  1.98907E+0003   4.63130E+0001
   6.3567  1.86971E+0003   5.25878E+0001
   6.3587  1.69566E+0003   9.46987E+0001
   6.3607  1.54285E+0003   1.21454E+0002
   6.3627  1.31860E+0003   7.92303E+0001
   6.3647  1.16150E+0003   1.05796E+0002
   6.3667  1.00423E+0003   8.66852E+0001
   6.3687  7.73656E+0002   7.77183E+0001
   6.3707  6.56550E+0002   7.51384E+0001
   6.3727  5.51100E+0002   5.32150E+0001
   6.3747  4.40231E+0002   4.19894E+0001
   6.3767  3.77713E+0002   2.85488E+0001
   6.3787  3.59700E+0002   2.14446E+0001
   6.3807  3.40444E+0002   1.03414E+0001
   6.3827  3.46075E+0002   1.05066E+0001
   6.3847  4.01356E+0002   3.04687E+0001
   6.3867  4.97344E+0002   4.24238E+0001
   6.3887  5.23519E+0002   4.84789E+0001
   6.3907  6.84125E+0002   7.63775E+0001
   6.3926  8.83850E+0002   7.60168E+0001
   6.3946  9.58738E+0002   8.90703E+0001
   6.3966  1.22704E+0003   9.05211E+0001
   6.3986  1.43051E+0003   9.32087E+0001
   6.4006  1.52615E+0003   9.16667E+0001
   6.4026  1.73069E+0003   7.02887E+0001
   6.4046  1.87706E+0003   3.78983E+0001
   6.4066  1.96925E+0003   4.59272E+0001
   6.4086  2.05628E+0003   3.57203E+0001
   6.4106  2.07959E+0003   2.75829E+0001
   6.4126  2.03621E+0003   2.41059E+0001
   6.4146  2.08171E+0003   3.16084E+0001
   6.4166  2.05935E+0003   4.43981E+0001
   6.4186  2.05316E+0003   1.37050E+0001
   6.4206  2.05896E+0003   2.43853E+0001
   6.4226  2.06793E+0003   2.69187E+0001
   6.4246  2.09163E+0003   3.70709E+0001
   6.4265  2.10018E+0003   3.32400E+0001
   6.4285  2.08433E+0003   1.93440E+0001
   6.4305  2.10173E+0003   2.08383E+0001
   6.4325  2.11570E+0003   2.67673E+0001
   6.4345  2.11403E+0003   3.88839E+0001
   6.4365  2.10939E+0003   1.64530E+0001
   6.4385  2.10070E+0003   2.22183E+0001
   6.4405  2.09163E+0003   8.19188E+0000
   6.4425  2.09068E+0003   3.04184E+0001
   6.4445  2.07433E+0003   2.47637E+0001
   6.4465  2.09772E+0003   1.46347E+0001
   6.4485  2.09294E+0003   2.60653E+0001
   6.4505  2.08252E+0003   2.68531E+0001
   6.4525  2.09919E+0003   2.38667E+0001
   6.4545  2.07472E+0003   2.89911E+0001
   6.4565  2.11765E+0003   1.90342E+0001
   6.4585  2.07284E+0003   2.99764E+0001
   6.4605  2.08929E+0003   4.04827E+0001
   6.4624  2.10974E+0003   3.11176E+0001
   6.4644  2.09164E+0003   1.32831E+0001
   6.4664  2.06046E+0003   1.06214E+0001
   6.4684  2.08159E+0003   2.79059E+0001
   6.4704  2.11638E+0003   1.23606E+0001
   6.4724  2.10239E+0003   1.66464E+0001
   6.4744  2.08314E+0003   2.31772E+0001
   6.4764  2.09845E+0003   2.21755E+0001
   6.4784  2.09696E+0003   1.90978E+0001
   6.4804  2.09902E+0003   4.15509E+0001
   6.4824  2.09421E+0003   8.34550E+0000
   6.4844  2.08859E+0003   2.90052E+0001
   6.4864  2.09461E+0003   2.28587E+0001
   6.4884  2.07930E+0003   1.85958E+0001
   6.4904  2.11136E+0003   1.13473E+0001
   6.4924  2.09064E+0003   2.00400E+0001
   6.4944  2.09664E+0003   2.31038E+0001
   6.4963  2.09411E+0003   2.16064E+0001
   6.4983  2.08563E+0003   1.98857E+0001
   6.5003  2.12696E+0003   2.18747E+0001
   6.5023  2.07699E+0003   1.69533E+0001
   6.5043  2.09993E+0003   1.73224E+0001
   6.5063  2.10463E+0003   3.49959E+0001
   6.5083  2.09163E+0003   3.36587E+0001
   6.5103  2.10321E+0003   3.48739E+0001
   6.5123  2.08603E+0003   4.37396E+0001
   6.5143  2.10276E+0003   2.55331E+0001
   6.5163  2.09944E+0003   2.94276E+0001
   6.5183  2.10112E+0003   1.09362E+0001
   6.5203  2.09609E+0003   2.46013E+0001
   6.5223  2.12623E+0003   1.43094E+0001
   6.5243  2.08528E+0003   1.43640E+0001
   6.5263  2.09939E+0003   2.31147E+0001
   6.5283  2.07795E+0003   1.66252E+0001
   6.5303  2.09623E+0003   2.27191E+0001
   6.5322  2.10628E+0003   1.40206E+0001
   6.5342  2.08765E+0003   2.78858E+0001
   6.5362  2.11030E+0003   1.96359E+0001
   6.5382  2.07368E+0003   1.79071E+0001
   6.5402  2.13178E+0003   3.47669E+0001
   6.5422  2.08323E+0003   1.51469E+0001
   6.5442  2.09232E+0003   1.10932E+0001
   6.5462  2.06384E+0003   2.73874E+0001
   6.5482  2.09038E+0003   1.72393E+0001
   6.5502  2.10000E+0003   2.70960E+0001
   6.5522  2.09231E+0003   1.33281E+0001
   6.5542  2.07049E+0003   2.24358E+0001
   6.5562  2.07943E+0003   1.99634E+0001
   6.5582  2.08963E+0003   1.85560E+0001
   6.5602  2.08388E+0003   2.37833E+0001
   6.5622  2.10076E+0003   2.52007E+0001
   6.5642  2.09799E+0003   3.05746E+0001
   6.5661  2.07082E+0003   1.54590E+0001
   6.5681  2.11106E+0003   2.12313E+0001
   6.5701  2.08295E+0003   1.09172E+0001
   6.5721  2.08427E+0003   2.52711E+0001
   6.5741  2.07848E+0003   2.94695E+0001
   6.5761  2.08207E+0003   1.50285E+0001
   6.5781  2.08716E+0003   1.61645E+0001
   6.5801  2.08941E+0003   2.04173E+0001
   6.5821  2.10306E+0003   4.79277E+0001
   6.5841  2.09452E+0003   1.27051E+0001
   6.5861  2.04935E+0003   1.76390E+0001
   6.5881  2.08026E+0003   1.39467E+0001
   6.5901  2.08641E+0003   3.65769E+0001
   6.5921  2.09418E+0003   3.88776E+0001
   6.5941  2.11294E+0003   1.99089E+0001
   6.5961  2.07168E+0003   1.35781E+0001
   6.5981  2.11768E+0003   1.66172E+0001
   6.6001  2.07651E+0003   2.19980E+0001
   6.6020  2.08169E+0003   2.17377E+0001
   6.6040  2.08224E+0003   2.08578E+0001
   6.6060  2.07014E+0003   1.76295E+0001
   6.6080  2.08361E+0003   3.01231E+0001
   6.6100  2.10026E+0003   1.15073E+0001
   6.6120  2.07079E+0003   1.98951E+0001
   6.6140  2.07846E+0003   2.96038E+0001
   6.6160  2.07842E+0003   2.76032E+0001
   6.6180  2.09315E+0003   2.08967E+0001
   6.6200  2.07919E+0003   3.12197E+0001
   6.6220  2.08571E+0003   2.77191E+0001
   6.6240  2.09282E+0003   1.78409E+0001
   6.6260  2.05531E+0003   1.71700E+0001
   6.6280  2.09256E+0003   1.65623E+0001
   6.6300  2.09802E+0003   1.99919E+0001
   6.6320  2.07596E+0003   1.85899E+0001
   6.6340  2.06324E+0003   2.48622E+0001
   6.6359  2.07046E+0003   2.74066E+0001
   6.6379  2.06765E+0003   2.00311E+0001
   6.6399  2.09333E+0003   2.09925E+0001
   6.6419  2.10109E+0003   1.20188E+0001
   6.6439  2.06827E+0003   2.24037E+0001
   6.6459  2.09429E+0003   3.89316E+0001
   6.6479  2.07371E+0003   2.93384E+0001
   6.6499  2.07638E+0003   1.24481E+0001
   6.6519  2.04086E+0003   4.30900E+0001
   6.6539  1.96408E+0003   3.80689E+0001
   6.6559  1.85994E+0003   4.03404E+0001
   6.6579  1.77525E+0003   6.23301E+0001
   6.6599  1.58536E+0003   7.49964E+0001
   6.6619  1.50653E+0003   9.23739E+0001
   6.6639  1.33175E+0003   9.18868E+0001
   6.6659  1.03286E+0003   7.81642E+0001
   6.6679  8.97131E+0002   7.89966E+0001
   6.6699  7.46519E+0002   6.92682E+0001
   6.6718  6.52394E+0002   8.91644E+0001
   6.6738  5.49813E+0002   5.71260E+0001
   6.6758  4.48425E+0002   3.61784E+0001
   6.6778  3.86775E+0002   2.58081E+0001
   6.6798  3.52569E+0002   1.31698E+0001
   6.6818  3.58963E+0002   1.37119E+0001
   6.6838  3.76631E+0002   2.42118E+0001
   6.6858  4.03156E+0002   3.02144E+0001
   6.6878  5.17925E+0002   5.13049E+0001
   6.6898  6.16369E+0002   5.58498E+0001
   6.6918  7.13119E+0002   5.78970E+0001
   6.6938  8.90700E+0002   9.07720E+0001
   6.6958  1.06646E+0003   9.97805E+0001
   6.6978  1.17774E+0003   8.53406E+0001
   6.6998  1.40123E+0003   5.98895E+0001
   6.7018  1.61993E+0003   6.39967E+0001
   6.7038  1.72212E+0003   8.64855E+0001
   6.7057  1.89949E+0003   6.56555E+0001
   6.7077  1.92236E+0003   5.79511E+0001
   6.7097  1.96910E+0003   2.78669E+0001
   6.7117  2.05328E+0003   2.19391E+0001
   6.7137  2.05664E+0003   3.00061E+0001
   6.7157  2.06808E+0003   2.12788E+0001
   6.7177  2.07781E+0003   2.31387E+0001
   6.7197  2.06386E+0003   4.74892E+0001
   6.7217  2.07844E+0003   2.28135E+0001
   6.7237  2.06270E+0003   2.96663E+0001
   6.7257  2.08260E+0003   1.89201E+0001
   6.7277  2.07981E+0003   3.84319E+0001
   6.7297  2.09696E+0003   2.05089E+0001
   6.7317  2.09315E+0003   1.79731E+0001
   6.7337  2.08921E+0003   1.29487E+0001
   6.7357  2.08828E+0003   1.49166E+0001
   6.7377  2.09086E+0003   1.74290E+0001
   6.7397  2.07832E+0003   1.30009E+0001
   6.7416  2.07026E+0003   3.25400E+0001
   6.7436  2.06487E+0003   2.46125E+0001
   6.7456  2.08326E+0003   1.96244E+0001
   6.7476  2.06088E+0003   2.84890E+0001
   6.7496  2.06877E+0003   2.24963E+0001
   6.7516  2.03294E+0003   4.18870E+0001
   6.7536  1.98879E+0003   1.83133E+0001
   6.7556  1.94149E+0003   4.60640E+0001
   6.7576  1.79833E+0003   7.07166E+0001
   6.7596  1.62090E+0003   7.66285E+0001
   6.7616  1.54453E+0003   1.08213E+0002
   6.7636  1.26309E+0003   8.84796E+0001
   6.7656  1.15487E+0003   7.71103E+0001
   6.7676  9.23988E+0002   7.25355E+0001
   6.7696  7.91825E+0002   8.49550E+0001
   6.7716  6.44900E+0002   5.30441E+0001
   6.7736  5.50025E+0002   4.92914E+0001
   6.7755  4.40113E+0002   4.09080E+0001
   6.7775  4.06031E+0002   3.30472E+0001
   6.7795  3.66250E+0002   2.31248E+0001
   6.7815  3.54431E+0002   1.36547E+0001
   6.7835  3.72744E+0002   1.69695E+0001
   6.7855  4.13363E+0002   2.86502E+0001
   6.7875  4.96475E+0002   4.11676E+0001
   6.7895  5.68550E+0002   7.09462E+0001
   6.7915  6.90175E+0002   6.88178E+0001
   6.7935  8.64919E+0002   7.53196E+0001
   6.7955  9.65675E+0002   9.21007E+0001
   6.7975  1.15063E+0003   9.34441E+0001
   6.7995  1.42108E+0003   6.89611E+0001
   6.8015  1.51613E+0003   8.82358E+0001
   6.8035  1.66475E+0003   8.45843E+0001
   6.8055  1.82239E+0003   5.37734E+0001
   6.8075  1.92321E+0003   6.35800E+0001
   6.8095  1.97886E+0003   3.27475E+0001
   6.8114  2.04804E+0003   1.39292E+0001
   6.8134  2.02181E+0003   3.43846E+0001
   6.8154  2.06024E+0003   2.44459E+0001
   6.8174  2.06192E+0003   2.70284E+0001
   6.8194  2.08908E+0003   2.11493E+0001
   6.8214  2.06493E+0003   2.56847E+0001
   6.8234  2.07553E+0003   2.78028E+0001
   6.8254  2.08703E+0003   1.76343E+0001
   6.8274  2.07721E+0003   2.83581E+0001
   6.8294  2.10050E+0003   2.89077E+0001
   6.8314  2.04133E+0003   2.93096E+0001
   6.8334  2.06453E+0003   1.52873E+0001
   6.8354  2.05929E+0003   1.92406E+0001
   6.8374  2.09063E+0003   1.77789E+0001
   6.8394  2.05790E+0003   1.88043E+0001
   6.8414  2.06898E+0003   3.44224E+0001
   6.8434  2.07013E+0003   1.91862E+0001
   6.8453  2.08643E+0003   1.25253E+0001
   6.8473  2.09532E+0003   2.52222E+0001
   6.8493  2.09393E+0003   2.50983E+0001
   6.8513  2.06995E+0003   2.75971E+0001
   6.8533  2.08128E+0003   2.57875E+0001
   6.8553  2.05769E+0003   2.42618E+0001
   6.8573  2.05233E+0003   2.72794E+0001
   6.8593  2.08843E+0003   1.96926E+0001
   6.8613  2.07344E+0003   1.98407E+0001
   6.8633  2.07016E+0003   2.81114E+0001
   6.8653  2.06056E+0003   3.18180E+0001
   6.8673  2.09636E+0003   2.23367E+0001
   6.8693  2.07586E+0003   2.06101E+0001
   6.8713  2.07869E+0003   1.78929E+0001
   6.8733  2.09355E+0003   1.75037E+0001
   6.8753  2.07335E+0003   2.79672E+0001
   6.8773  2.10971E+0003   2.25012E+0001
   6.8793  2.08986E+0003   2.22880E+0001
   6.8812  2.06766E+0003   2.31945E+0001
   6.8832  2.09654E+0003   1.67775E+0001
   6.8852  2.08111E+0003   4.23630E+0001
   6.8872  2.06224E+0003   2.24278E+0001
   6.8892  2.09519E+0003   2.67449E+0001
   6.8912  2.03891E+0003   4.13249E+0001
   6.8932  2.08622E+0003   2.57328E+0001
   6.8952  2.07588E+0003   1.93478E+0001
   6.8972  2.08613E+0003   1.80512E+0001
   6.8992  2.06894E+0003   1.40696E+0001
   6.9012  2.07292E+0003   2.86614E+0001
   6.9032  2.05573E+0003   1.27626E+0001
   6.9052  2.05367E+0003   3.46918E+0001
   6.9072  2.08972E+0003   1.53005E+0001
   6.9092  2.08905E+0003   1.78500E+0001
   6.9112  2.07234E+0003   2.64323E+0001
   6.9132  2.04318E+0003   3.33651E+0001
   6.9152  2.05640E+0003   4.06244E+0001
   6.9171  2.07388E+0003   7.00906E+0000
   6.9191  2.08913E+0003   1.55758E+0001
   6.9211  2.08031E+0003   1.06420E+0001
   6.9231  2.06299E+0003   1.81562E+0001
   6.9251  2.06002E+0003   2.19959E+0001
   6.9271  2.06806E+0003   2.61637E+0001
   6.9291  2.06021E+0003   2.26264E+0001
   6.9311  2.07504E+0003   1.97519E+0001
   6.9331  2.09769E+0003   1.99255E+0001
   6.9351  2.09598E+0003   2.21799E+0001
   6.9371  2.07665E+0003   2.62707E+0001
   6.9391  2.04995E+0003   2.40783E+0001
   6.9411  2.05539E+0003   1.58127E+0001
   6.9431  2.07715E+0003   2.17895E+0001
   6.9451  2.07443E+0003   1.13045E+0001
   6.9471  2.06558E+0003   2.67778E+0001
   6.9491  2.05091E+0003   2.69428E+0001
   6.9510  2.03726E+0003   1.51099E+0001
   6.9530  1.99519E+0003   3.64930E+0001
   6.9550  1.95215E+0003   3.63806E+0001
   6.9570  1.80032E+0003   7.67547E+0001
   6.9590  1.72176E+0003   7.85406E+0001
   6.9610  1.54207E+0003   7.62058E+0001
   6.9630  1.36878E+0003   8.58027E+0001
   6.9650  1.26196E+0003   9.72667E+0001
   6.9670  9.85338E+0002   8.68703E+0001
   6.9690  8.93325E+0002   7.24128E+0001
   6.9710  7.99194E+0002   7.22929E+0001
   6.9730  5.78688E+0002   6.65485E+0001
   6.9750  4.90681E+0002   3.58560E+0001
   6.9770  4.57988E+0002   3.58141E+0001
   6.9790  3.87138E+0002   2.18862E+0001
   6.9810  3.69300E+0002   1.62083E+0001
   6.9830  3.65306E+0002   7.35765E+0000
   6.9850  3.98406E+0002   2.87969E+0001
   6.9869  4.45931E+0002   3.87141E+0001
   6.9889  5.57438E+0002   5.49117E+0001
   6.9909  6.49906E+0002   6.70238E+0001
   6.9929  7.75788E+0002   7.20797E+0001
   6.9949  8.89406E+0002   6.74572E+0001
   6.9969  1.07104E+0003   9.92782E+0001
   6.9989  1.20620E+0003   8.70915E+0001
   7.0009  1.42286E+0003   7.44398E+0001
   7.0029  1.54660E+0003   8.45279E+0001
   7.0049  1.66744E+0003   8.68592E+0001
   7.0069  1.84378E+0003   4.60463E+0001
   7.0089  1.92526E+0003   3.59410E+0001
   7.0109  1.95854E+0003   2.28949E+0001
   7.0129  2.04749E+0003   3.91205E+0001
   7.0149  2.04139E+0003   3.49514E+0001
   7.0169  2.06073E+0003   3.25825E+0001
   7.0189  2.03276E+0003   2.27509E+0001
   7.0208  2.04354E+0003   2.11437E+0001
   7.0228  2.08228E+0003   2.75184E+0001
   7.0248  2.06576E+0003   3.40673E+0001
   7.0268  2.04543E+0003   1.09569E+0001
   7.0288  2.05904E+0003   2.52901E+0001
   7.0308  2.03263E+0003   3.68803E+0001
   7.0328  2.04596E+0003   2.95363E+0001
   7.0348  2.03872E+0003   3.54241E+0001
   7.0368  2.05132E+0003   3.23125E+0001
   7.0388  2.02027E+0003   3.80895E+0001
   7.0408  2.03276E+0003   4.99619E+0001
   7.0428  2.01144E+0003   2.62203E+0001
   7.0448  2.03558E+0003   2.28041E+0001
   7.0468  2.00026E+0003   5.83532E+0001
   7.0488  2.03199E+0003   5.84654E+0001
   7.0508  2.00441E+0003   4.52145E+0001
   7.0528  1.97552E+0003   5.82929E+0001
   7.0548  1.90865E+0003   9.39534E+0001
   7.0567  1.80558E+0003   7.21311E+0001
   7.0587  1.71906E+0003   6.37474E+0001
   7.0607  1.57521E+0003   6.09345E+0001
   7.0627  1.39488E+0003   9.10459E+0001
   7.0647  1.32638E+0003   8.34940E+0001
   7.0667  1.01825E+0003   9.74651E+0001
   7.0687  9.24606E+0002   6.19949E+0001
   7.0707  8.34506E+0002   7.65478E+0001
   7.0727  6.15856E+0002   6.85035E+0001
   7.0747  5.24744E+0002   4.88753E+0001
   7.0767  4.65844E+0002   4.60142E+0001
   7.0787  3.82244E+0002   2.41193E+0001
   7.0807  3.62500E+0002   1.77786E+0001
   7.0827  3.45538E+0002   1.80663E+0001
   7.0847  3.59306E+0002   9.27901E+0000
   7.0867  3.78119E+0002   8.77366E+0000
   7.0887  4.55600E+0002   7.50433E+0000
   7.0906  5.27944E+0002   1.54332E+0001
   7.0926  5.87681E+0002   1.21359E+0001
   7.0946  6.97594E+0002   2.51480E+0001
   7.0966  8.67806E+0002   2.63851E+0001
   7.0986  9.67494E+0002   4.10109E+0001
   7.1006  1.13309E+0003   2.19489E+0001
   7.1026  1.24514E+0003   3.51529E+0001
   7.1046  1.36986E+0003   3.54896E+0001
   7.1066  1.47339E+0003   6.66753E+0001
   7.1086  1.60027E+0003   8.76556E+0001
   7.1106  1.62351E+0003   9.41162E+0001
   7.1126  1.64114E+0003   1.10400E+0002
   7.1146  1.67883E+0003   1.28828E+0002
   7.1166  1.66643E+0003   1.16461E+0002
   7.1186  1.69224E+0003   1.23794E+0002
   7.1206  1.63234E+0003   1.24190E+0002
   7.1226  1.59949E+0003   1.22282E+0002
   7.1246  1.59536E+0003   1.45851E+0002
   7.1265  1.63483E+0003   1.30813E+0002
   7.1285  1.55069E+0003   1.40110E+0002
   7.1305  1.58591E+0003   1.48983E+0002
   7.1325  1.54741E+0003   1.39944E+0002
   7.1345  1.52272E+0003   1.27349E+0002
   7.1365  1.54033E+0003   1.36302E+0002
   7.1385  1.55028E+0003   1.24158E+0002
   7.1405  1.45844E+0003   1.33223E+0002
   7.1425  1.48821E+0003   1.13941E+0002
   7.1445  1.44028E+0003   1.41103E+0002
   7.1465  1.43422E+0003   1.48974E+0002
   7.1485  1.39793E+0003   1.34763E+0002
   7.1505  1.42676E+0003   1.13270E+0002
   7.1525  1.44628E+0003   1.09552E+0002
   7.1545  1.33991E+0003   1.32008E+0002
   7.1565  1.27836E+0003   1.27346E+0002
   7.1585  1.32859E+0003   1.07412E+0002
   7.1604  1.26182E+0003   1.06752E+0002
   7.1624  1.23844E+0003   9.67878E+0001
   7.1644  1.09716E+0003   1.16111E+0002
   7.1664  1.04511E+0003   8.52574E+0001
   7.1684  9.65331E+0002   8.27532E+0001
   7.1704  8.12569E+0002   5.75048E+0001
   7.1724  6.72719E+0002   6.02543E+0001
   7.1744  5.84713E+0002   6.00357E+0001
   7.1764  4.69431E+0002   3.52237E+0001
   7.1784  4.01119E+0002   2.93080E+0001
   7.1804  3.92494E+0002   2.98402E+0001
   7.1824  3.24919E+0002   1.32570E+0001
   7.1844  3.17175E+0002   7.67231E+0000
   7.1864  3.18244E+0002   1.01889E+0001
   7.1884  3.10763E+0002   7.54212E+0000
   7.1904  3.15338E+0002   6.88503E+0000
   7.1924  3.15950E+0002   9.08722E+0000
   7.1944  3.22281E+0002   1.18154E+0001
   7.1963  3.30456E+0002   8.95673E+0000
   7.1983  3.39350E+0002   1.02567E+0001
   7.2003  3.65419E+0002   1.29633E+0001
   7.2023  3.74275E+0002   1.18838E+0001
   7.2043  3.94331E+0002   2.02205E+0001
   7.2063  4.20175E+0002   2.16770E+0001
   7.2083  4.26575E+0002   2.87989E+0001
   7.2103  4.39406E+0002   2.72555E+0001
   7.2123  4.35281E+0002   3.48086E+0001
   7.2143  4.48019E+0002   3.75513E+0001
   7.2163  4.24144E+0002   3.75731E+0001
   7.2183  4.17269E+0002   3.77124E+0001
   7.2203  4.10563E+0002   3.37164E+0001
   7.2223  3.95894E+0002   3.67530E+0001
   7.2243  3.95694E+0002   3.63586E+0001
   7.2263  4.04475E+0002   3.64232E+0001
   7.2283  3.98581E+0002   3.42133E+0001
   7.2302  3.76031E+0002   3.32195E+0001
   7.2322  3.82825E+0002   3.80379E+0001
   7.2342  3.67044E+0002   3.53093E+0001
   7.2362  3.62894E+0002   3.37480E+0001
   7.2382  3.57638E+0002   3.14793E+0001
   7.2402  3.68375E+0002   3.45832E+0001
   7.2422  3.54194E+0002   3.13366E+0001
   7.2442  3.52556E+0002   2.83437E+0001
   7.2462  3.53850E+0002   3.11064E+0001
   7.2482  3.49794E+0002   2.23079E+0001
   7.2502  3.46588E+0002   2.79684E+0001
   7.2522  3.29888E+0002   1.08685E+0001
   7.2542  3.28419E+0002   1.53787E+0001
   7.2562  3.30138E+0002   1.56014E+0001
   7.2582  3.28519E+0002   1.29540E+0001
   7.2602  3.27225E+0002   1.26570E+0001
   7.2622  3.28569E+0002   1.71391E+0001
   7.2642  3.20850E+0002   1.17093E+0001
   7.2661  3.21481E+0002   7.71052E+0000
   7.2681  3.21456E+0002   8.33460E+0000
   7.2701  3.14438E+0002   1.15096E+0001
   7.2721  3.17263E+0002   6.19545E+0000
   7.2741  3.18206E+0002   2.85328E+0000
   7.2761  3.17213E+0002   1.07661E+0001
   7.2781  3.14794E+0002   8.66984E+0000
   7.2801  3.14213E+0002   1.02021E+0001
   7.2821  3.13038E+0002   4.00825E+0000
   7.2841  3.15869E+0002   7.14329E+0000
   7.2861  3.13875E+0002   7.10488E+0000
   7.2881  3.10638E+0002   9.29159E+0000
   7.2901  3.12550E+0002   7.66029E+0000
   7.2921  3.11969E+0002   9.97160E+0000
   7.2941  3.10219E+0002   8.25399E+0000
   7.2961  3.12375E+0002   1.01279E+0001
   7.3000  3.11500E+0002   4.59320E+0000
