# Supplementary material for: A radial calibration window for analytical ultracentrifugation
Source: PLoS One. 2018 Jul 30;13(7):e0201529. doi: 10.1371/journal.pone.0201529 (PMC6066226; doi:10.1371/journal.pone.0201529)
Supplement: S1 Dataset — (ZIP) [file pone.0201529.s001.zip › FDSscans/B00003.FI2]

7/30/2015 7:34:26 PM:  Voltage: 2150 Gain: 8 Range: 4
F 2 19.8 50000 0001080 8.7019E09 488 165
   5.6029  3.13025E+0002   9.65592E+0000
   5.6049  3.08956E+0002   6.03008E+0000
   5.6069  3.11319E+0002   5.95249E+0000
   5.6089  3.13950E+0002   1.01857E+0001
   5.6109  3.10369E+0002   7.90223E+0000
   5.6129  3.10313E+0002   5.92957E+0000
   5.6149  3.10700E+0002   1.29362E+0001
   5.6169  3.08594E+0002   6.52639E+0000
   5.6189  3.10638E+0002   8.96485E+0000
   5.6209  3.10969E+0002   9.47749E+0000
   5.6228  3.10706E+0002   4.34626E+0000
   5.6248  3.13463E+0002   5.25748E+0000
   5.6268  3.12438E+0002   2.98054E+0000
   5.6288  3.13944E+0002   5.99588E+0000
   5.6308  3.14025E+0002   7.27852E+0000
   5.6328  3.12313E+0002   6.65093E+0000
   5.6348  3.12875E+0002   5.88531E+0000
   5.6368  3.09888E+0002   9.52404E+0000
   5.6388  3.12656E+0002   6.04674E+0000
   5.6408  3.12969E+0002   4.80393E+0000
   5.6428  3.09256E+0002   9.87525E+0000
   5.6448  3.10419E+0002   5.24580E+0000
   5.6468  3.09525E+0002   1.10709E+0001
   5.6488  3.11781E+0002   1.37323E+0001
   5.6508  3.10081E+0002   3.18507E+0000
   5.6528  3.13106E+0002   1.16027E+0001
   5.6548  3.12056E+0002   8.90102E+0000
   5.6567  3.13675E+0002   6.78155E+0000
   5.6587  3.10756E+0002   4.27894E+0000
   5.6607  3.13900E+0002   5.30212E+0000
   5.6627  3.12806E+0002   4.87506E+0000
   5.6647  3.12825E+0002   6.96989E+0000
   5.6667  3.12313E+0002   3.67387E+0000
   5.6687  3.10006E+0002   7.16231E+0000
   5.6707  3.13231E+0002   5.87071E+0000
   5.6727  3.11731E+0002   8.96585E+0000
   5.6747  3.11494E+0002   5.96992E+0000
   5.6767  3.11588E+0002   6.38532E+0000
   5.6787  3.11113E+0002   8.48424E+0000
   5.6807  3.10163E+0002   4.41317E+0000
   5.6827  3.11038E+0002   7.19139E+0000
   5.6847  3.12088E+0002   3.78052E+0000
   5.6867  3.15956E+0002   9.07286E+0000
   5.6887  3.10600E+0002   6.77126E+0000
   5.6907  3.09881E+0002   9.61039E+0000
   5.6926  3.10569E+0002   9.27875E+0000
   5.6946  3.08775E+0002   1.11379E+0001
   5.6966  3.10869E+0002   7.10539E+0000
   5.6986  3.11725E+0002   5.04969E+0000
   5.7006  3.09544E+0002   4.10281E+0000
   5.7026  3.09700E+0002   8.21371E+0000
   5.7046  3.10950E+0002   1.34186E+0001
   5.7066  3.11806E+0002   4.82558E+0000
   5.7086  3.14531E+0002   4.89428E+0000
   5.7106  3.09569E+0002   1.26032E+0001
   5.7126  3.11506E+0002   6.26199E+0000
   5.7146  3.12269E+0002   9.37438E+0000
   5.7166  3.13031E+0002   6.82076E+0000
   5.7186  3.12194E+0002   6.00302E+0000
   5.7206  3.12250E+0002   4.22226E+0000
   5.7226  3.11813E+0002   7.48982E+0000
   5.7246  3.12300E+0002   1.07320E+0001
   5.7265  3.12444E+0002   2.87521E+0000
   5.7285  3.11413E+0002   4.53981E+0000
   5.7305  3.11231E+0002   7.39613E+0000
   5.7325  3.09825E+0002   7.02153E+0000
   5.7345  3.10844E+0002   1.08805E+0001
   5.7365  3.10950E+0002   9.77574E+0000
   5.7385  3.13050E+0002   7.31625E+0000
   5.7405  3.13506E+0002   5.69890E+0000
   5.7425  3.17300E+0002   5.58346E+0000
   5.7445  3.12781E+0002   8.74691E+0000
   5.7465  3.17531E+0002   9.10008E+0000
   5.7485  3.13731E+0002   6.00096E+0000
   5.7505  3.11788E+0002   8.38286E+0000
   5.7525  3.11038E+0002   5.17360E+0000
   5.7545  3.10781E+0002   6.17280E+0000
   5.7565  3.14194E+0002   1.02455E+0001
   5.7585  3.15469E+0002   5.43222E+0000
   5.7605  3.13088E+0002   6.24138E+0000
   5.7624  3.13581E+0002   8.42160E+0000
   5.7644  3.16181E+0002   4.97075E+0000
   5.7664  3.15975E+0002   6.41575E+0000
   5.7684  3.18250E+0002   8.01374E+0000
   5.7704  3.11925E+0002   6.42899E+0000
   5.7724  3.12281E+0002   1.11557E+0001
   5.7744  3.15113E+0002   9.84974E+0000
   5.7764  3.10931E+0002   7.80987E+0000
   5.7784  3.16506E+0002   1.34393E+0001
   5.7804  3.11931E+0002   3.42768E+0000
   5.7824  3.12319E+0002   4.84326E+0000
   5.7844  3.12650E+0002   8.30030E+0000
   5.7864  3.13263E+0002   5.87632E+0000
   5.7884  3.11431E+0002   7.39596E+0000
   5.7904  3.12425E+0002   8.75168E+0000
   5.7924  3.16338E+0002   4.67104E+0000
   5.7944  3.14675E+0002   5.40087E+0000
   5.7963  3.14738E+0002   5.84432E+0000
   5.7983  3.13088E+0002   6.56505E+0000
   5.8003  3.16056E+0002   7.29010E+0000
   5.8023  3.16125E+0002   4.13997E+0000
   5.8043  3.12838E+0002   3.94127E+0000
   5.8063  3.18350E+0002   1.20193E+0001
   5.8083  3.13644E+0002   6.74476E+0000
   5.8103  3.13438E+0002   5.85821E+0000
   5.8123  3.14288E+0002   8.02495E+0000
   5.8143  3.14431E+0002   7.53344E+0000
   5.8163  3.14000E+0002   4.20089E+0000
   5.8183  3.15750E+0002   7.14738E+0000
   5.8203  3.12125E+0002   6.61244E+0000
   5.8223  3.14706E+0002   8.22025E+0000
   5.8243  3.15269E+0002   1.04857E+0001
   5.8263  3.11100E+0002   5.90360E+0000
   5.8283  3.14344E+0002   5.86094E+0000
   5.8303  3.13244E+0002   1.35195E+0001
   5.8322  3.16931E+0002   1.09765E+0001
   5.8342  3.13288E+0002   9.05496E+0000
   5.8362  3.14438E+0002   1.11530E+0001
   5.8382  3.11244E+0002   5.01142E+0000
   5.8402  3.16913E+0002   6.43505E+0000
   5.8422  3.12050E+0002   3.39669E+0000
   5.8442  3.11881E+0002   1.41396E+0001
   5.8462  3.11531E+0002   5.34126E+0000
   5.8482  3.10975E+0002   6.23613E+0000
   5.8502  3.13406E+0002   8.13180E+0000
   5.8522  3.14750E+0002   9.59935E+0000
   5.8542  3.12188E+0002   3.74030E+0000
   5.8562  3.14869E+0002   4.64747E+0000
   5.8582  3.15919E+0002   1.10699E+0001
   5.8602  3.10456E+0002   4.73213E+0000
   5.8622  3.09456E+0002   7.15616E+0000
   5.8642  3.13400E+0002   1.35719E+0001
   5.8662  3.09863E+0002   1.04518E+0001
   5.8681  3.10944E+0002   5.45510E+0000
   5.8701  3.07994E+0002   6.19546E+0000
   5.8721  3.09106E+0002   6.53854E+0000
   5.8741  3.08069E+0002   6.65462E+0000
   5.8761  3.12369E+0002   6.71493E+0000
   5.8781  3.11469E+0002   8.12798E+0000
   5.8801  3.12931E+0002   7.46284E+0000
   5.8821  3.12563E+0002   6.65478E+0000
   5.8841  3.10813E+0002   1.05933E+0001
   5.8861  3.09756E+0002   8.94116E+0000
   5.8881  3.13188E+0002   3.55842E+0000
   5.8901  3.10019E+0002   9.13980E+0000
   5.8921  3.10838E+0002   6.11585E+0000
   5.8941  3.11194E+0002   8.17213E+0000
   5.8961  3.11131E+0002   7.35316E+0000
   5.8981  3.15769E+0002   6.91920E+0000
   5.9001  3.16144E+0002   6.34433E+0000
   5.9020  3.21075E+0002   6.63283E+0000
   5.9040  3.18306E+0002   1.29873E+0001
   5.9060  3.22063E+0002   1.01274E+0001
   5.9080  3.22869E+0002   1.25732E+0001
   5.9100  3.23963E+0002   1.59262E+0001
   5.9120  3.22506E+0002   1.61606E+0001
   5.9140  3.20744E+0002   9.14197E+0000
   5.9160  3.21369E+0002   8.95881E+0000
   5.9180  3.22594E+0002   1.04419E+0001
   5.9200  3.18950E+0002   5.02842E+0000
   5.9220  3.16538E+0002   6.05732E+0000
   5.9240  3.12906E+0002   3.99718E+0000
   5.9260  3.14038E+0002   6.43534E+0000
   5.9280  3.14113E+0002   5.98079E+0000
   5.9300  3.15825E+0002   1.00756E+0001
   5.9320  3.16319E+0002   8.69495E+0000
   5.9340  3.13131E+0002   9.46752E+0000
   5.9360  3.13731E+0002   8.09546E+0000
   5.9379  3.18919E+0002   1.41520E+0001
   5.9399  3.16988E+0002   7.37410E+0000
   5.9419  3.17450E+0002   7.00910E+0000
   5.9439  3.19344E+0002   4.53576E+0000
   5.9459  3.20344E+0002   1.00658E+0001
   5.9479  3.20756E+0002   4.93324E+0000
   5.9499  3.27663E+0002   9.06097E+0000
   5.9519  3.34825E+0002   5.13048E+0000
   5.9539  3.48256E+0002   9.33639E+0000
   5.9559  3.65838E+0002   1.25275E+0001
   5.9579  4.18813E+0002   2.96247E+0001
   5.9599  4.30950E+0002   4.42843E+0001
   5.9619  4.99944E+0002   6.83175E+0001
   5.9639  5.01163E+0002   7.57998E+0001
   5.9659  5.01594E+0002   6.73961E+0001
   5.9679  4.90488E+0002   5.48088E+0001
   5.9699  4.13856E+0002   4.88065E+0001
   5.9718  4.06869E+0002   4.38134E+0001
   5.9738  3.74963E+0002   3.15477E+0001
   5.9758  3.45681E+0002   1.83212E+0001
   5.9778  3.36969E+0002   1.55435E+0001
   5.9798  3.36831E+0002   2.88272E+0001
   5.9818  3.40931E+0002   1.21561E+0001
   5.9838  3.92194E+0002   2.66916E+0001
   5.9858  4.67394E+0002   4.17350E+0001
   5.9878  5.74831E+0002   6.39331E+0001
   5.9898  6.83994E+0002   7.52728E+0001
   5.9918  8.46475E+0002   8.76054E+0001
   5.9938  1.05669E+0003   9.54383E+0001
   5.9958  1.27820E+0003   9.98771E+0001
   5.9978  1.49101E+0003   1.00279E+0002
   5.9998  1.64417E+0003   9.59500E+0001
   6.0018  1.82061E+0003   9.23869E+0001
   6.0038  1.93497E+0003   6.41268E+0001
   6.0058  2.07522E+0003   1.10867E+0001
   6.0077  2.10601E+0003   1.89622E+0001
   6.0097  2.11936E+0003   2.32708E+0001
   6.0117  2.12973E+0003   1.85640E+0001
   6.0137  2.15373E+0003   1.29289E+0001
   6.0157  2.14802E+0003   1.19079E+0001
   6.0177  2.12973E+0003   1.96390E+0001
   6.0197  2.13425E+0003   1.83136E+0001
   6.0217  2.15239E+0003   8.72037E+0000
   6.0237  2.12008E+0003   4.31305E+0001
   6.0257  2.12264E+0003   1.41086E+0001
   6.0277  2.14307E+0003   2.38101E+0001
   6.0297  2.13666E+0003   2.89668E+0001
   6.0317  2.12038E+0003   2.59435E+0001
   6.0337  2.11015E+0003   2.72118E+0001
   6.0357  2.10954E+0003   1.99174E+0001
   6.0377  2.13284E+0003   2.75211E+0001
   6.0397  2.12788E+0003   2.72484E+0001
   6.0416  2.12349E+0003   2.07505E+0001
   6.0436  2.13938E+0003   3.85823E+0001
   6.0456  2.13818E+0003   2.93317E+0001
   6.0476  2.14161E+0003   1.72138E+0001
   6.0496  2.07939E+0003   2.92578E+0001
   6.0516  2.08732E+0003   1.34265E+0001
   6.0536  2.02746E+0003   2.47415E+0001
   6.0556  1.95241E+0003   4.35503E+0001
   6.0576  1.85418E+0003   4.68515E+0001
   6.0596  1.69015E+0003   8.36731E+0001
   6.0616  1.41288E+0003   8.93216E+0001
   6.0636  1.27282E+0003   7.72708E+0001
   6.0656  9.96225E+0002   8.36290E+0001
   6.0676  8.39713E+0002   8.37116E+0001
   6.0696  7.23263E+0002   7.71896E+0001
   6.0716  5.51069E+0002   5.43753E+0001
   6.0736  4.54875E+0002   3.93979E+0001
   6.0756  3.78906E+0002   2.53364E+0001
   6.0775  3.36713E+0002   1.53650E+0001
   6.0795  3.27400E+0002   5.87941E+0000
   6.0815  3.30556E+0002   8.82606E+0000
   6.0835  3.65613E+0002   2.51333E+0001
   6.0855  4.25938E+0002   3.63391E+0001
   6.0875  5.20581E+0002   4.84385E+0001
   6.0895  6.57419E+0002   6.97296E+0001
   6.0915  7.27619E+0002   8.89145E+0001
   6.0935  9.74406E+0002   1.03718E+0002
   6.0955  1.21118E+0003   1.20868E+0002
   6.0975  1.32154E+0003   9.10095E+0001
   6.0995  1.60049E+0003   9.15511E+0001
   6.1015  1.80177E+0003   5.30601E+0001
   6.1035  1.87113E+0003   6.10013E+0001
   6.1055  1.99528E+0003   2.60861E+0001
   6.1075  2.05545E+0003   2.78233E+0001
   6.1095  2.09779E+0003   1.70398E+0001
   6.1114  2.09334E+0003   1.57851E+0001
   6.1134  2.11881E+0003   2.15021E+0001
   6.1154  2.09569E+0003   1.78147E+0001
   6.1174  2.13605E+0003   2.46977E+0001
   6.1194  2.10629E+0003   8.23225E+0000
   6.1214  2.12566E+0003   1.01691E+0001
   6.1234  2.10279E+0003   2.98518E+0001
   6.1254  2.13379E+0003   3.00481E+0001
   6.1274  2.11793E+0003   2.83908E+0001
   6.1294  2.12476E+0003   3.19792E+0001
   6.1314  2.14549E+0003   3.11527E+0001
   6.1334  2.14614E+0003   2.53441E+0001
   6.1354  2.12186E+0003   1.71804E+0001
   6.1374  2.11615E+0003   1.99176E+0001
   6.1394  2.12664E+0003   2.53060E+0001
   6.1414  2.14519E+0003   2.67749E+0001
   6.1434  2.15043E+0003   1.69540E+0001
   6.1454  2.13363E+0003   2.86942E+0001
   6.1473  2.10324E+0003   3.85774E+0001
   6.1493  2.10171E+0003   2.16964E+0001
   6.1513  2.09516E+0003   1.81093E+0001
   6.1533  2.04980E+0003   3.38678E+0001
   6.1553  1.92828E+0003   5.47914E+0001
   6.1573  1.84005E+0003   8.42853E+0001
   6.1593  1.64308E+0003   7.66260E+0001
   6.1613  1.49664E+0003   1.05113E+0002
   6.1633  1.31989E+0003   1.02191E+0002
   6.1653  1.08161E+0003   1.01767E+0002
   6.1673  9.06063E+0002   8.43190E+0001
   6.1693  7.76475E+0002   7.72007E+0001
   6.1713  5.71044E+0002   5.46644E+0001
   6.1733  4.96125E+0002   5.38879E+0001
   6.1753  4.48013E+0002   3.81661E+0001
   6.1773  3.51981E+0002   2.05166E+0001
   6.1793  3.28219E+0002   6.64574E+0000
   6.1812  3.36519E+0002   9.04570E+0000
   6.1832  3.70150E+0002   2.39017E+0001
   6.1852  4.14213E+0002   3.60249E+0001
   6.1872  5.10800E+0002   4.80835E+0001
   6.1892  6.70656E+0002   6.15660E+0001
   6.1912  7.24544E+0002   7.66094E+0001
   6.1932  1.04851E+0003   9.12149E+0001
   6.1952  1.14594E+0003   8.71789E+0001
   6.1972  1.23562E+0003   9.11878E+0001
   6.1992  1.58216E+0003   9.11571E+0001
   6.2012  1.70226E+0003   8.46462E+0001
   6.2032  1.82015E+0003   1.01014E+0002
   6.2052  1.95058E+0003   6.18151E+0001
   6.2072  2.04848E+0003   4.93970E+0001
   6.2092  2.07852E+0003   1.90773E+0001
   6.2112  2.09794E+0003   1.48397E+0001
   6.2132  2.10738E+0003   2.90736E+0001
   6.2152  2.14206E+0003   1.19239E+0001
   6.2171  2.10097E+0003   1.98498E+0001
   6.2191  2.10546E+0003   1.42590E+0001
   6.2211  2.10444E+0003   1.29464E+0001
   6.2231  2.12249E+0003   1.65107E+0001
   6.2251  2.11476E+0003   3.76998E+0001
   6.2271  2.10414E+0003   1.94428E+0001
   6.2291  2.11529E+0003   2.07832E+0001
   6.2311  2.09346E+0003   1.24599E+0001
   6.2331  2.10990E+0003   1.20669E+0001
   6.2351  2.10480E+0003   1.82670E+0001
   6.2371  2.09378E+0003   2.10949E+0001
   6.2391  2.10931E+0003   1.68550E+0001
   6.2411  2.10068E+0003   1.90066E+0001
   6.2431  2.10706E+0003   3.27515E+0001
   6.2451  2.10354E+0003   2.34529E+0001
   6.2471  2.09866E+0003   2.21900E+0001
   6.2491  2.07157E+0003   1.76133E+0001
   6.2510  2.06716E+0003   3.71367E+0001
   6.2530  2.03208E+0003   2.61440E+0001
   6.2550  1.99192E+0003   4.51936E+0001
   6.2570  1.83484E+0003   8.99673E+0001
   6.2590  1.61859E+0003   6.47001E+0001
   6.2610  1.53954E+0003   8.21612E+0001
   6.2630  1.33231E+0003   8.71133E+0001
   6.2650  1.13132E+0003   1.04171E+0002
   6.2670  9.84956E+0002   8.88716E+0001
   6.2690  7.81475E+0002   8.72279E+0001
   6.2710  6.30663E+0002   7.10225E+0001
   6.2730  5.73094E+0002   7.04568E+0001
   6.2750  4.13738E+0002   3.65109E+0001
   6.2770  3.56063E+0002   2.16448E+0001
   6.2790  3.30731E+0002   6.79441E+0000
   6.2810  3.36650E+0002   8.11419E+0000
   6.2830  3.78600E+0002   2.50986E+0001
   6.2850  3.93144E+0002   2.95165E+0001
   6.2869  4.80575E+0002   3.87576E+0001
   6.2889  5.73725E+0002   5.74178E+0001
   6.2909  7.11131E+0002   7.83235E+0001
   6.2929  9.71869E+0002   9.68000E+0001
   6.2949  1.05095E+0003   8.98938E+0001
   6.2969  1.19114E+0003   9.38983E+0001
   6.2989  1.46781E+0003   9.42352E+0001
   6.3009  1.61580E+0003   8.02542E+0001
   6.3029  1.79014E+0003   6.58927E+0001
   6.3049  1.94293E+0003   7.29286E+0001
   6.3069  2.00394E+0003   2.50857E+0001
   6.3089  2.04976E+0003   2.09521E+0001
   6.3109  2.08793E+0003   3.80470E+0001
   6.3129  2.09370E+0003   2.62921E+0001
   6.3149  2.09140E+0003   2.52752E+0001
   6.3169  2.11806E+0003   2.10310E+0001
   6.3189  2.13841E+0003   9.75512E+0000
   6.3208  2.10741E+0003   3.16685E+0001
   6.3228  2.09303E+0003   2.40244E+0001
   6.3248  2.06956E+0003   2.51362E+0001
   6.3268  2.11359E+0003   3.17858E+0001
   6.3288  2.11441E+0003   2.71186E+0001
   6.3308  2.10927E+0003   3.20674E+0001
   6.3328  2.09798E+0003   2.41238E+0001
   6.3348  2.08499E+0003   1.13001E+0001
   6.3368  2.12992E+0003   2.28988E+0001
   6.3388  2.09122E+0003   4.22641E+0001
   6.3408  2.11504E+0003   2.15540E+0001
   6.3428  2.10096E+0003   1.64331E+0001
   6.3448  2.10641E+0003   2.19101E+0001
   6.3468  2.07879E+0003   1.73585E+0001
   6.3488  2.11257E+0003   1.56960E+0001
   6.3508  2.08773E+0003   2.50267E+0001
   6.3528  2.06888E+0003   1.74976E+0001
   6.3548  1.94488E+0003   2.76697E+0001
   6.3567  1.84826E+0003   4.74638E+0001
   6.3587  1.73363E+0003   6.86192E+0001
   6.3607  1.61721E+0003   9.59903E+0001
   6.3627  1.37846E+0003   1.02732E+0002
   6.3647  1.16515E+0003   1.06981E+0002
   6.3667  1.06858E+0003   9.23926E+0001
   6.3687  8.04269E+0002   7.87735E+0001
   6.3707  6.76956E+0002   7.98334E+0001
   6.3727  5.67725E+0002   6.33981E+0001
   6.3747  4.34731E+0002   3.97036E+0001
   6.3767  3.79425E+0002   2.28963E+0001
   6.3787  3.50306E+0002   1.37673E+0001
   6.3807  3.36931E+0002   7.26853E+0000
   6.3827  3.51531E+0002   1.50423E+0001
   6.3847  4.24006E+0002   4.48512E+0001
   6.3867  4.62388E+0002   4.24139E+0001
   6.3887  5.54213E+0002   4.56213E+0001
   6.3907  6.38156E+0002   7.42705E+0001
   6.3926  8.53150E+0002   7.47566E+0001
   6.3946  9.48038E+0002   8.20626E+0001
   6.3966  1.21921E+0003   1.04048E+0002
   6.3986  1.42890E+0003   1.00217E+0002
   6.4006  1.53342E+0003   8.24481E+0001
   6.4026  1.72986E+0003   8.54263E+0001
   6.4046  1.86073E+0003   5.68363E+0001
   6.4066  1.93808E+0003   1.90000E+0001
   6.4086  2.03444E+0003   3.46612E+0001
   6.4106  2.01753E+0003   4.18784E+0001
   6.4126  2.05155E+0003   1.63385E+0001
   6.4146  2.05251E+0003   1.59665E+0001
   6.4166  2.06505E+0003   3.99367E+0001
   6.4186  2.06231E+0003   2.17613E+0001
   6.4206  2.09643E+0003   3.49164E+0001
   6.4226  2.07701E+0003   3.81084E+0001
   6.4246  2.09621E+0003   2.90119E+0001
   6.4265  2.07782E+0003   2.28058E+0001
   6.4285  2.08221E+0003   1.53049E+0001
   6.4305  2.09681E+0003   2.16268E+0001
   6.4325  2.09926E+0003   2.08117E+0001
   6.4345  2.09261E+0003   1.72281E+0001
   6.4365  2.11129E+0003   2.78160E+0001
   6.4385  2.07811E+0003   1.96059E+0001
   6.4405  2.10383E+0003   2.75156E+0001
   6.4425  2.08086E+0003   1.62160E+0001
   6.4445  2.09978E+0003   2.09015E+0001
   6.4465  2.08149E+0003   2.49902E+0001
   6.4485  2.09657E+0003   2.30026E+0001
   6.4505  2.10557E+0003   2.82119E+0001
   6.4525  2.10793E+0003   1.76196E+0001
   6.4545  2.10409E+0003   2.67992E+0001
   6.4565  2.06288E+0003   2.95898E+0001
   6.4585  2.09841E+0003   1.15122E+0001
   6.4605  2.10009E+0003   3.14726E+0001
   6.4624  2.09599E+0003   2.46878E+0001
   6.4644  2.09495E+0003   1.43012E+0001
   6.4664  2.09631E+0003   1.98029E+0001
   6.4684  2.04549E+0003   2.07951E+0001
   6.4704  2.09026E+0003   2.35319E+0001
   6.4724  2.08843E+0003   2.35003E+0001
   6.4744  2.08489E+0003   2.12366E+0001
   6.4764  2.09273E+0003   2.73517E+0001
   6.4784  2.08420E+0003   2.66956E+0001
   6.4804  2.10014E+0003   3.81313E+0001
   6.4824  2.08546E+0003   2.78955E+0001
   6.4844  2.10544E+0003   2.21389E+0001
   6.4864  2.09474E+0003   2.25055E+0001
   6.4884  2.09473E+0003   2.40765E+0001
   6.4904  2.09629E+0003   1.79205E+0001
   6.4924  2.08877E+0003   2.35960E+0001
   6.4944  2.09921E+0003   1.13618E+0001
   6.4963  2.08834E+0003   3.06945E+0001
   6.4983  2.05911E+0003   2.96838E+0001
   6.5003  2.11164E+0003   3.07061E+0001
   6.5023  2.07886E+0003   2.27711E+0001
   6.5043  2.08081E+0003   2.14251E+0001
   6.5063  2.07373E+0003   4.07704E+0001
   6.5083  2.10980E+0003   1.76455E+0001
   6.5103  2.08098E+0003   2.50131E+0001
   6.5123  2.10351E+0003   2.20514E+0001
   6.5143  2.08171E+0003   1.16916E+0001
   6.5163  2.09679E+0003   1.70323E+0001
   6.5183  2.11203E+0003   2.87489E+0001
   6.5203  2.09271E+0003   1.40598E+0001
   6.5223  2.07034E+0003   2.29800E+0001
   6.5243  2.07796E+0003   2.30595E+0001
   6.5263  2.10422E+0003   2.05789E+0001
   6.5283  2.12059E+0003   1.47334E+0001
   6.5303  2.10638E+0003   2.58621E+0001
   6.5322  2.09907E+0003   1.96215E+0001
   6.5342  2.10607E+0003   1.48800E+0001
   6.5362  2.09868E+0003   2.57049E+0001
   6.5382  2.08883E+0003   1.70250E+0001
   6.5402  2.10014E+0003   2.38987E+0001
   6.5422  2.08726E+0003   3.44439E+0001
   6.5442  2.06713E+0003   1.77473E+0001
   6.5462  2.10763E+0003   2.47571E+0001
   6.5482  2.09202E+0003   1.58036E+0001
   6.5502  2.07455E+0003   2.60411E+0001
   6.5522  2.10482E+0003   2.85700E+0001
   6.5542  2.04458E+0003   2.30050E+0001
   6.5562  2.07096E+0003   1.60111E+0001
   6.5582  2.08671E+0003   1.27268E+0001
   6.5602  2.07936E+0003   2.90291E+0001
   6.5622  2.08486E+0003   2.60432E+0001
   6.5642  2.06549E+0003   2.86325E+0001
   6.5661  2.09203E+0003   2.16552E+0001
   6.5681  2.10325E+0003   2.60547E+0001
   6.5701  2.10067E+0003   2.58408E+0001
   6.5721  2.06807E+0003   1.92261E+0001
   6.5741  2.08974E+0003   2.79893E+0001
   6.5761  2.07388E+0003   2.67268E+0001
   6.5781  2.07386E+0003   2.26695E+0001
   6.5801  2.08375E+0003   2.88289E+0001
   6.5821  2.09599E+0003   1.66236E+0001
   6.5841  2.09926E+0003   1.92697E+0001
   6.5861  2.06861E+0003   2.27897E+0001
   6.5881  2.08813E+0003   2.00017E+0001
   6.5901  2.06457E+0003   2.67672E+0001
   6.5921  2.05979E+0003   2.02923E+0001
   6.5941  2.09251E+0003   3.86190E+0001
   6.5961  2.10277E+0003   2.43736E+0001
   6.5981  2.07699E+0003   1.31286E+0001
   6.6001  2.08736E+0003   2.36336E+0001
   6.6020  2.10141E+0003   1.94427E+0001
   6.6040  2.09357E+0003   2.48855E+0001
   6.6060  2.07613E+0003   1.49265E+0001
   6.6080  2.09302E+0003   1.61076E+0001
   6.6100  2.06632E+0003   2.38539E+0001
   6.6120  2.10784E+0003   2.02620E+0001
   6.6140  2.10781E+0003   2.22541E+0001
   6.6160  2.09782E+0003   4.03418E+0001
   6.6180  2.10479E+0003   2.41826E+0001
   6.6200  2.08389E+0003   2.62201E+0001
   6.6220  2.10304E+0003   2.93527E+0001
   6.6240  2.08428E+0003   1.67492E+0001
   6.6260  2.10051E+0003   1.68319E+0001
   6.6280  2.08318E+0003   2.61909E+0001
   6.6300  2.07844E+0003   1.56530E+0001
   6.6320  2.10791E+0003   2.50752E+0001
   6.6340  2.07517E+0003   2.04970E+0001
   6.6359  2.09154E+0003   2.38535E+0001
   6.6379  2.11529E+0003   3.55052E+0001
   6.6399  2.10579E+0003   2.37831E+0001
   6.6419  2.09650E+0003   1.70468E+0001
   6.6439  2.06756E+0003   1.11530E+0001
   6.6459  2.09045E+0003   2.28127E+0001
   6.6479  2.06764E+0003   1.34749E+0001
   6.6499  2.08061E+0003   1.18625E+0001
   6.6519  2.01848E+0003   1.75846E+0001
   6.6539  2.01122E+0003   3.45257E+0001
   6.6559  1.91735E+0003   5.26309E+0001
   6.6579  1.83308E+0003   4.70349E+0001
   6.6599  1.60033E+0003   9.75355E+0001
   6.6619  1.51210E+0003   7.59274E+0001
   6.6639  1.26962E+0003   8.53172E+0001
   6.6659  1.06447E+0003   8.15096E+0001
   6.6679  9.79638E+0002   1.02351E+0002
   6.6699  7.76994E+0002   7.06914E+0001
   6.6718  5.98288E+0002   6.23371E+0001
   6.6738  5.51694E+0002   5.30232E+0001
   6.6758  4.44281E+0002   4.21708E+0001
   6.6778  3.83375E+0002   2.29384E+0001
   6.6798  3.59644E+0002   1.43901E+0001
   6.6818  3.42975E+0002   1.31037E+0001
   6.6838  3.87706E+0002   2.94997E+0001
   6.6858  4.16950E+0002   2.63092E+0001
   6.6878  5.18094E+0002   5.87232E+0001
   6.6898  6.15913E+0002   6.63789E+0001
   6.6918  6.77144E+0002   6.66337E+0001
   6.6938  9.01694E+0002   6.24070E+0001
   6.6958  1.12091E+0003   8.56234E+0001
   6.6978  1.18728E+0003   9.84379E+0001
   6.6998  1.38873E+0003   8.94299E+0001
   6.7018  1.61746E+0003   8.70626E+0001
   6.7038  1.65551E+0003   8.90412E+0001
   6.7057  1.85901E+0003   6.39455E+0001
   6.7077  1.94619E+0003   3.91610E+0001
   6.7097  1.99216E+0003   4.61698E+0001
   6.7117  2.05903E+0003   2.27542E+0001
   6.7137  2.04654E+0003   1.93967E+0001
   6.7157  2.06638E+0003   2.57212E+0001
   6.7177  2.07244E+0003   4.82309E+0001
   6.7197  2.05432E+0003   1.54047E+0001
   6.7217  2.07361E+0003   1.70817E+0001
   6.7237  2.08735E+0003   2.81595E+0001
   6.7257  2.06303E+0003   2.72287E+0001
   6.7277  2.08131E+0003   2.92266E+0001
   6.7297  2.08215E+0003   2.21317E+0001
   6.7317  2.06803E+0003   2.23826E+0001
   6.7337  2.08907E+0003   2.99149E+0001
   6.7357  2.06908E+0003   1.02558E+0001
   6.7377  2.08828E+0003   1.70705E+0001
   6.7397  2.06987E+0003   1.66072E+0001
   6.7416  2.06661E+0003   2.53960E+0001
   6.7436  2.06357E+0003   2.30046E+0001
   6.7456  2.08019E+0003   2.88287E+0001
   6.7476  2.07313E+0003   2.59703E+0001
   6.7496  2.05391E+0003   2.26698E+0001
   6.7516  2.04319E+0003   2.51868E+0001
   6.7536  1.94415E+0003   3.66415E+0001
   6.7556  1.92295E+0003   5.42755E+0001
   6.7576  1.79921E+0003   6.46555E+0001
   6.7596  1.64083E+0003   7.68185E+0001
   6.7616  1.49848E+0003   9.49727E+0001
   6.7636  1.27638E+0003   9.89371E+0001
   6.7656  1.13051E+0003   1.00071E+0002
   6.7676  1.00538E+0003   9.00467E+0001
   6.7696  8.47700E+0002   7.97168E+0001
   6.7716  6.64675E+0002   7.95617E+0001
   6.7736  5.44700E+0002   5.36786E+0001
   6.7755  4.27194E+0002   3.11396E+0001
   6.7775  3.84750E+0002   2.89832E+0001
   6.7795  3.69056E+0002   2.17804E+0001
   6.7815  3.51388E+0002   7.58138E+0000
   6.7835  3.69638E+0002   1.80999E+0001
   6.7855  3.98350E+0002   1.82651E+0001
   6.7875  4.90563E+0002   4.09470E+0001
   6.7895  5.97331E+0002   5.50204E+0001
   6.7915  6.54819E+0002   6.37253E+0001
   6.7935  8.47331E+0002   7.35679E+0001
   6.7955  1.02448E+0003   9.65927E+0001
   6.7975  1.10987E+0003   1.06313E+0002
   6.7995  1.33104E+0003   7.52027E+0001
   6.8015  1.48619E+0003   7.31904E+0001
   6.8035  1.61334E+0003   8.90967E+0001
   6.8055  1.76559E+0003   8.72338E+0001
   6.8075  1.86218E+0003   5.84014E+0001
   6.8095  1.96433E+0003   1.81556E+0001
   6.8114  2.02105E+0003   3.20522E+0001
   6.8134  2.05153E+0003   2.95970E+0001
   6.8154  2.06966E+0003   3.15602E+0001
   6.8174  2.04871E+0003   3.03211E+0001
   6.8194  2.07566E+0003   2.01031E+0001
   6.8214  2.05011E+0003   2.38380E+0001
   6.8234  2.06192E+0003   1.83690E+0001
   6.8254  2.06344E+0003   1.94209E+0001
   6.8274  2.06013E+0003   2.52023E+0001
   6.8294  2.07013E+0003   1.84729E+0001
   6.8314  2.08486E+0003   1.70707E+0001
   6.8334  2.07748E+0003   2.68461E+0001
   6.8354  2.08268E+0003   2.10187E+0001
   6.8374  2.05207E+0003   1.28900E+0001
   6.8394  2.10151E+0003   2.68795E+0001
   6.8414  2.08213E+0003   2.50496E+0001
   6.8434  2.05341E+0003   3.15858E+0001
   6.8453  2.05301E+0003   1.67371E+0001
   6.8473  2.07306E+0003   2.41999E+0001
   6.8493  2.07143E+0003   2.42023E+0001
   6.8513  2.08557E+0003   1.47943E+0001
   6.8533  2.06844E+0003   3.24663E+0001
   6.8553  2.06716E+0003   1.52796E+0001
   6.8573  2.09684E+0003   1.09272E+0001
   6.8593  2.08086E+0003   2.75025E+0001
   6.8613  2.06428E+0003   1.48736E+0001
   6.8633  2.06393E+0003   1.51562E+0001
   6.8653  2.05479E+0003   3.19795E+0001
   6.8673  2.06311E+0003   2.12426E+0001
   6.8693  2.08687E+0003   2.35350E+0001
   6.8713  2.07239E+0003   2.77423E+0001
   6.8733  2.10220E+0003   2.89389E+0001
   6.8753  2.07545E+0003   2.14572E+0001
   6.8773  2.08628E+0003   2.31945E+0001
   6.8793  2.06525E+0003   3.04539E+0001
   6.8812  2.07856E+0003   1.59339E+0001
   6.8832  2.06431E+0003   1.79284E+0001
   6.8852  2.06546E+0003   2.24045E+0001
   6.8872  2.07087E+0003   1.96525E+0001
   6.8892  2.06585E+0003   3.13958E+0001
   6.8912  2.05431E+0003   4.03915E+0001
   6.8932  2.06547E+0003   2.26805E+0001
   6.8952  2.07457E+0003   1.83972E+0001
   6.8972  2.07596E+0003   2.10929E+0001
   6.8992  2.03706E+0003   1.88902E+0001
   6.9012  2.05554E+0003   3.52451E+0001
   6.9032  2.07666E+0003   1.86102E+0001
   6.9052  2.08202E+0003   2.11906E+0001
   6.9072  2.08693E+0003   2.27841E+0001
   6.9092  2.05343E+0003   1.96218E+0001
   6.9112  2.06233E+0003   2.32134E+0001
   6.9132  2.08809E+0003   3.07104E+0001
   6.9152  2.07479E+0003   1.78624E+0001
   6.9171  2.08623E+0003   1.83827E+0001
   6.9191  2.05216E+0003   2.57166E+0001
   6.9211  2.06963E+0003   3.08494E+0001
   6.9231  2.07441E+0003   3.02104E+0001
   6.9251  2.09269E+0003   2.30205E+0001
   6.9271  2.09276E+0003   2.30642E+0001
   6.9291  2.07872E+0003   2.30089E+0001
   6.9311  2.06498E+0003   2.45116E+0001
   6.9331  2.08324E+0003   1.25030E+0001
   6.9351  2.07532E+0003   1.21747E+0001
   6.9371  2.06713E+0003   1.36748E+0001
   6.9391  2.06054E+0003   1.45522E+0001
   6.9411  2.07744E+0003   1.23391E+0001
   6.9431  2.05605E+0003   2.61165E+0001
   6.9451  2.09473E+0003   1.92578E+0001
   6.9471  2.08143E+0003   1.52516E+0001
   6.9491  2.06050E+0003   1.94315E+0001
   6.9510  2.05688E+0003   2.29420E+0001
   6.9530  1.99959E+0003   3.94453E+0001
   6.9550  1.95229E+0003   2.69212E+0001
   6.9570  1.84359E+0003   4.85403E+0001
   6.9590  1.65606E+0003   7.85611E+0001
   6.9610  1.58361E+0003   8.04168E+0001
   6.9630  1.48388E+0003   9.66538E+0001
   6.9650  1.20655E+0003   8.78272E+0001
   6.9670  1.07043E+0003   9.01044E+0001
   6.9690  9.10313E+0002   6.86294E+0001
   6.9710  7.07500E+0002   6.60231E+0001
   6.9730  6.52969E+0002   6.06380E+0001
   6.9750  5.23025E+0002   4.96260E+0001
   6.9770  4.15156E+0002   3.05214E+0001
   6.9790  3.96788E+0002   2.56616E+0001
   6.9810  3.68813E+0002   1.10365E+0001
   6.9830  3.64313E+0002   9.65051E+0000
   6.9850  3.79013E+0002   1.75204E+0001
   6.9869  4.56813E+0002   4.38104E+0001
   6.9889  5.37250E+0002   4.96990E+0001
   6.9909  6.24281E+0002   5.02976E+0001
   6.9929  7.98419E+0002   7.07726E+0001
   6.9949  9.04400E+0002   7.76094E+0001
   6.9969  9.62869E+0002   7.48883E+0001
   6.9989  1.23162E+0003   8.39650E+0001
   7.0009  1.42142E+0003   8.45504E+0001
   7.0029  1.50489E+0003   7.45984E+0001
   7.0049  1.73506E+0003   7.85191E+0001
   7.0069  1.81168E+0003   6.19994E+0001
   7.0089  1.88776E+0003   6.16995E+0001
   7.0109  2.00338E+0003   2.86579E+0001
   7.0129  2.01493E+0003   1.63603E+0001
   7.0149  2.04099E+0003   2.21351E+0001
   7.0169  2.04279E+0003   1.09291E+0001
   7.0189  2.06906E+0003   1.86634E+0001
   7.0208  2.03561E+0003   4.48412E+0001
   7.0228  2.06075E+0003   3.28696E+0001
   7.0248  2.04518E+0003   2.97301E+0001
   7.0268  2.04693E+0003   1.80739E+0001
   7.0288  2.06761E+0003   3.45583E+0001
   7.0308  2.06344E+0003   2.72274E+0001
   7.0328  2.01504E+0003   3.36673E+0001
   7.0348  2.05666E+0003   2.57882E+0001
   7.0368  2.03134E+0003   2.16470E+0001
   7.0388  2.03201E+0003   3.88035E+0001
   7.0408  2.03082E+0003   2.45980E+0001
   7.0428  2.04343E+0003   2.91901E+0001
   7.0448  2.02364E+0003   5.03618E+0001
   7.0468  2.03763E+0003   4.40511E+0001
   7.0488  2.04457E+0003   2.76793E+0001
   7.0508  2.01356E+0003   5.03536E+0001
   7.0528  1.98004E+0003   3.60407E+0001
   7.0548  1.95864E+0003   6.21778E+0001
   7.0567  1.85916E+0003   6.90998E+0001
   7.0587  1.73161E+0003   5.27710E+0001
   7.0607  1.66450E+0003   9.20255E+0001
   7.0627  1.38076E+0003   7.62167E+0001
   7.0647  1.22447E+0003   8.44915E+0001
   7.0667  1.10658E+0003   7.63960E+0001
   7.0687  9.21700E+0002   7.77980E+0001
   7.0707  8.16656E+0002   7.84516E+0001
   7.0727  6.42438E+0002   6.84848E+0001
   7.0747  5.58538E+0002   5.31547E+0001
   7.0767  4.85369E+0002   4.13465E+0001
   7.0787  3.96650E+0002   2.80470E+0001
   7.0807  3.58031E+0002   2.06461E+0001
   7.0827  3.46988E+0002   1.53173E+0001
   7.0847  3.48838E+0002   5.04615E+0000
   7.0867  3.98819E+0002   1.01272E+0001
   7.0887  4.29488E+0002   9.59400E+0000
   7.0906  4.89138E+0002   1.97073E+0001
   7.0926  6.38969E+0002   1.95846E+0001
   7.0946  7.04819E+0002   1.37842E+0001
   7.0966  8.37163E+0002   2.57645E+0001
   7.0986  1.04022E+0003   3.32992E+0001
   7.1006  1.17396E+0003   3.20942E+0001
   7.1026  1.34088E+0003   2.92748E+0001
   7.1046  1.36888E+0003   4.38892E+0001
   7.1066  1.51105E+0003   6.67417E+0001
   7.1086  1.57031E+0003   1.02249E+0002
   7.1106  1.61467E+0003   1.11131E+0002
   7.1126  1.67383E+0003   1.11344E+0002
   7.1146  1.64150E+0003   9.93144E+0001
   7.1166  1.62202E+0003   1.38611E+0002
   7.1186  1.63233E+0003   1.36002E+0002
   7.1206  1.61378E+0003   1.27942E+0002
   7.1226  1.60200E+0003   1.32860E+0002
   7.1246  1.65023E+0003   1.23609E+0002
   7.1265  1.60541E+0003   1.33256E+0002
   7.1285  1.60087E+0003   1.38872E+0002
   7.1305  1.56121E+0003   1.39263E+0002
   7.1325  1.56233E+0003   1.42340E+0002
   7.1345  1.54254E+0003   1.46811E+0002
   7.1365  1.52490E+0003   1.46658E+0002
   7.1385  1.49203E+0003   1.25934E+0002
   7.1405  1.51821E+0003   1.42781E+0002
   7.1425  1.47004E+0003   1.34568E+0002
   7.1445  1.46303E+0003   1.39125E+0002
   7.1465  1.45684E+0003   1.18154E+0002
   7.1485  1.45190E+0003   1.35753E+0002
   7.1505  1.36326E+0003   1.48945E+0002
   7.1525  1.39918E+0003   1.30287E+0002
   7.1545  1.34931E+0003   1.39008E+0002
   7.1565  1.33688E+0003   1.38145E+0002
   7.1585  1.25439E+0003   1.40951E+0002
   7.1604  1.26492E+0003   1.05645E+0002
   7.1624  1.24129E+0003   1.16190E+0002
   7.1644  1.15736E+0003   1.18387E+0002
   7.1664  1.07344E+0003   8.83818E+0001
   7.1684  1.00661E+0003   8.74858E+0001
   7.1704  7.88594E+0002   6.76752E+0001
   7.1724  6.71475E+0002   5.62823E+0001
   7.1744  5.81150E+0002   5.82830E+0001
   7.1764  5.28125E+0002   4.74007E+0001
   7.1784  4.08431E+0002   2.52046E+0001
   7.1804  3.76731E+0002   2.72261E+0001
   7.1824  3.30856E+0002   1.20645E+0001
   7.1844  3.17413E+0002   9.19727E+0000
   7.1864  3.16913E+0002   1.10292E+0001
   7.1884  3.12725E+0002   4.09046E+0000
   7.1904  3.13688E+0002   5.98204E+0000
   7.1924  3.12300E+0002   8.69799E+0000
   7.1944  3.23738E+0002   8.70523E+0000
   7.1963  3.28338E+0002   4.60284E+0000
   7.1983  3.42844E+0002   1.09505E+0001
   7.2003  3.63506E+0002   1.04482E+0001
   7.2023  3.85900E+0002   1.62907E+0001
   7.2043  3.89275E+0002   1.85107E+0001
   7.2063  4.04906E+0002   2.30617E+0001
   7.2083  4.23331E+0002   2.74144E+0001
   7.2103  4.20788E+0002   2.50428E+0001
   7.2123  4.42463E+0002   2.44477E+0001
   7.2143  4.33325E+0002   4.27585E+0001
   7.2163  4.21031E+0002   3.93326E+0001
   7.2183  4.20313E+0002   3.80842E+0001
   7.2203  4.15706E+0002   4.36470E+0001
   7.2223  4.06575E+0002   3.34036E+0001
   7.2243  4.11519E+0002   3.33554E+0001
   7.2263  3.84531E+0002   3.56939E+0001
   7.2283  3.92544E+0002   2.90313E+0001
   7.2302  3.77444E+0002   3.30041E+0001
   7.2322  3.89363E+0002   3.34512E+0001
   7.2342  3.79563E+0002   3.44841E+0001
   7.2362  3.55706E+0002   2.60691E+0001
   7.2382  3.62169E+0002   2.97724E+0001
   7.2402  3.62875E+0002   3.52482E+0001
   7.2422  3.55625E+0002   2.06991E+0001
   7.2442  3.44219E+0002   2.18355E+0001
   7.2462  3.47644E+0002   2.64289E+0001
   7.2482  3.39506E+0002   1.84322E+0001
   7.2502  3.38269E+0002   1.81587E+0001
   7.2522  3.40575E+0002   1.73008E+0001
   7.2542  3.39494E+0002   2.76073E+0001
   7.2562  3.30963E+0002   1.78653E+0001
   7.2582  3.23138E+0002   1.09253E+0001
   7.2602  3.31525E+0002   1.20726E+0001
   7.2622  3.24219E+0002   1.03697E+0001
   7.2642  3.20206E+0002   1.14270E+0001
   7.2661  3.21331E+0002   1.25896E+0001
   7.2681  3.17900E+0002   9.88231E+0000
   7.2701  3.17200E+0002   9.37430E+0000
   7.2721  3.16794E+0002   7.14169E+0000
   7.2741  3.16288E+0002   6.94153E+0000
   7.2761  3.16325E+0002   6.72900E+0000
   7.2781  3.14188E+0002   5.36841E+0000
   7.2801  3.15506E+0002   7.77801E+0000
   7.2821  3.13613E+0002   7.60098E+0000
   7.2841  3.15263E+0002   1.33448E+0001
   7.2861  3.12581E+0002   5.35826E+0000
   7.2881  3.14931E+0002   9.01979E+0000
   7.2901  3.11469E+0002   5.97403E+0000
   7.2921  3.12381E+0002   3.27428E+0000
   7.2941  3.11231E+0002   6.06117E+0000
   7.2961  3.10213E+0002   6.92945E+0000
   7.3000  3.13050E+0002   7.44261E+0000
