# Supplementary material for: A radial calibration window for analytical ultracentrifugation
Source: PLoS One. 2018 Jul 30;13(7):e0201529. doi: 10.1371/journal.pone.0201529 (PMC6066226; doi:10.1371/journal.pone.0201529)
Supplement: S1 Dataset — (ZIP) [file pone.0201529.s001.zip › FDSscans/B00004.FI2]

7/30/2015 7:35:42 PM:  Voltage: 2150 Gain: 8 Range: 4
F 2 19.9 50000 0001157 1.0813E10 488 165
   5.6029  3.12531E+0002   4.69244E+0000
   5.6049  3.09900E+0002   5.73018E+0000
   5.6069  3.09619E+0002   3.16400E+0000
   5.6089  3.10131E+0002   4.64128E+0000
   5.6109  3.11213E+0002   9.21235E+0000
   5.6129  3.10394E+0002   4.35588E+0000
   5.6149  3.08600E+0002   8.03477E+0000
   5.6169  3.12644E+0002   6.45169E+0000
   5.6189  3.12013E+0002   6.88657E+0000
   5.6209  3.09725E+0002   6.81611E+0000
   5.6228  3.10975E+0002   3.48810E+0000
   5.6248  3.08469E+0002   1.15568E+0001
   5.6268  3.10856E+0002   3.67261E+0000
   5.6288  3.12725E+0002   3.15466E+0000
   5.6308  3.09238E+0002   5.55055E+0000
   5.6328  3.10844E+0002   1.25241E+0001
   5.6348  3.11938E+0002   1.05162E+0001
   5.6368  3.09981E+0002   8.35783E+0000
   5.6388  3.09800E+0002   9.29328E+0000
   5.6408  3.10600E+0002   4.35890E+0000
   5.6428  3.14313E+0002   6.20764E+0000
   5.6448  3.12931E+0002   9.89957E+0000
   5.6468  3.12675E+0002   4.28245E+0000
   5.6488  3.09525E+0002   6.75680E+0000
   5.6508  3.14775E+0002   5.64640E+0000
   5.6528  3.10344E+0002   4.91687E+0000
   5.6548  3.10413E+0002   4.20623E+0000
   5.6567  3.12194E+0002   8.32954E+0000
   5.6587  3.13231E+0002   4.60247E+0000
   5.6607  3.09838E+0002   1.26737E+0001
   5.6627  3.10319E+0002   3.02401E+0000
   5.6647  3.09213E+0002   1.32619E+0001
   5.6667  3.10081E+0002   3.82356E+0000
   5.6687  3.12194E+0002   5.92273E+0000
   5.6707  3.09875E+0002   3.93692E+0000
   5.6727  3.10944E+0002   5.48412E+0000
   5.6747  3.09463E+0002   5.68231E+0000
   5.6767  3.10694E+0002   5.30448E+0000
   5.6787  3.14513E+0002   1.22888E+0001
   5.6807  3.08850E+0002   1.03775E+0001
   5.6827  3.10450E+0002   3.88716E+0000
   5.6847  3.12644E+0002   5.17004E+0000
   5.6867  3.09381E+0002   5.27242E+0000
   5.6887  3.11175E+0002   6.84210E+0000
   5.6907  3.09963E+0002   3.93270E+0000
   5.6926  3.08681E+0002   6.61019E+0000
   5.6946  3.11219E+0002   1.01270E+0001
   5.6966  3.09319E+0002   8.41737E+0000
   5.6986  3.11500E+0002   3.82001E+0000
   5.7006  3.12256E+0002   3.38646E+0000
   5.7026  3.10369E+0002   7.92040E+0000
   5.7046  3.12381E+0002   1.07226E+0001
   5.7066  3.08050E+0002   6.35453E+0000
   5.7086  3.09688E+0002   9.74589E+0000
   5.7106  3.12906E+0002   7.01979E+0000
   5.7126  3.08769E+0002   9.93442E+0000
   5.7146  3.12650E+0002   4.79531E+0000
   5.7166  3.11825E+0002   3.00489E+0000
   5.7186  3.11556E+0002   5.02189E+0000
   5.7206  3.11331E+0002   4.74884E+0000
   5.7226  3.09513E+0002   4.97241E+0000
   5.7246  3.10138E+0002   5.58669E+0000
   5.7265  3.11344E+0002   5.93174E+0000
   5.7285  3.13100E+0002   4.82986E+0000
   5.7305  3.10800E+0002   6.51709E+0000
   5.7325  3.08769E+0002   1.52204E+0001
   5.7345  3.11513E+0002   5.39790E+0000
   5.7365  3.15225E+0002   7.98354E+0000
   5.7385  3.14050E+0002   9.76921E+0000
   5.7405  3.18506E+0002   8.62945E+0000
   5.7425  3.14113E+0002   7.98263E+0000
   5.7445  3.14725E+0002   5.26563E+0000
   5.7465  3.15319E+0002   7.52444E+0000
   5.7485  3.11694E+0002   5.48703E+0000
   5.7505  3.14131E+0002   4.32799E+0000
   5.7525  3.11725E+0002   1.34670E+0001
   5.7545  3.13050E+0002   6.22856E+0000
   5.7565  3.17006E+0002   4.46752E+0000
   5.7585  3.11131E+0002   1.06356E+0001
   5.7605  3.12063E+0002   3.67880E+0000
   5.7624  3.13625E+0002   5.90630E+0000
   5.7644  3.14556E+0002   4.49437E+0000
   5.7664  3.16075E+0002   9.74394E+0000
   5.7684  3.11538E+0002   5.15205E+0000
   5.7704  3.12806E+0002   4.42196E+0000
   5.7724  3.15188E+0002   7.04822E+0000
   5.7744  3.15506E+0002   5.36260E+0000
   5.7764  3.15069E+0002   4.66037E+0000
   5.7784  3.13163E+0002   6.33905E+0000
   5.7804  3.12181E+0002   6.13522E+0000
   5.7824  3.14788E+0002   5.54007E+0000
   5.7844  3.12925E+0002   3.60165E+0000
   5.7864  3.15144E+0002   5.07475E+0000
   5.7884  3.12225E+0002   6.28644E+0000
   5.7904  3.14375E+0002   6.49841E+0000
   5.7924  3.12194E+0002   7.87091E+0000
   5.7944  3.15400E+0002   9.85660E+0000
   5.7963  3.15619E+0002   9.69734E+0000
   5.7983  3.16056E+0002   7.74842E+0000
   5.8003  3.17194E+0002   9.00507E+0000
   5.8023  3.15788E+0002   8.53008E+0000
   5.8043  3.15556E+0002   6.73512E+0000
   5.8063  3.14588E+0002   1.18685E+0001
   5.8083  3.13306E+0002   6.30753E+0000
   5.8103  3.14231E+0002   8.15967E+0000
   5.8123  3.13438E+0002   8.84201E+0000
   5.8143  3.14288E+0002   4.31159E+0000
   5.8163  3.16169E+0002   7.11233E+0000
   5.8183  3.12331E+0002   6.35032E+0000
   5.8203  3.14113E+0002   5.70569E+0000
   5.8223  3.15669E+0002   6.16900E+0000
   5.8243  3.14331E+0002   6.77783E+0000
   5.8263  3.12563E+0002   4.70278E+0000
   5.8283  3.15656E+0002   3.49937E+0000
   5.8303  3.16594E+0002   6.54150E+0000
   5.8322  3.13181E+0002   5.72939E+0000
   5.8342  3.12538E+0002   6.71089E+0000
   5.8362  3.12713E+0002   7.31043E+0000
   5.8382  3.11263E+0002   7.88772E+0000
   5.8402  3.13456E+0002   1.23520E+0001
   5.8422  3.14269E+0002   8.53897E+0000
   5.8442  3.12938E+0002   6.97396E+0000
   5.8462  3.11650E+0002   7.33826E+0000
   5.8482  3.14200E+0002   1.04591E+0001
   5.8502  3.12344E+0002   1.16922E+0001
   5.8522  3.15213E+0002   4.60704E+0000
   5.8542  3.11863E+0002   5.16683E+0000
   5.8562  3.11850E+0002   2.93854E+0000
   5.8582  3.12294E+0002   4.35344E+0000
   5.8602  3.10219E+0002   7.81863E+0000
   5.8622  3.12513E+0002   4.97969E+0000
   5.8642  3.12613E+0002   9.57848E+0000
   5.8662  3.12613E+0002   5.47219E+0000
   5.8681  3.12638E+0002   1.22898E+0001
   5.8701  3.10075E+0002   7.70969E+0000
   5.8721  3.10138E+0002   4.77164E+0000
   5.8741  3.11706E+0002   3.98748E+0000
   5.8761  3.11794E+0002   4.75749E+0000
   5.8781  3.12900E+0002   6.57552E+0000
   5.8801  3.09819E+0002   6.08078E+0000
   5.8821  3.09675E+0002   5.11389E+0000
   5.8841  3.13163E+0002   6.48969E+0000
   5.8861  3.13338E+0002   7.78419E+0000
   5.8881  3.11063E+0002   6.07545E+0000
   5.8901  3.12988E+0002   5.55561E+0000
   5.8921  3.11838E+0002   2.99726E+0000
   5.8941  3.12675E+0002   7.50646E+0000
   5.8961  3.10144E+0002   1.31851E+0001
   5.8981  3.13588E+0002   9.13509E+0000
   5.9001  3.16381E+0002   5.82481E+0000
   5.9020  3.19563E+0002   6.51986E+0000
   5.9040  3.22638E+0002   9.89222E+0000
   5.9060  3.18125E+0002   7.12789E+0000
   5.9080  3.22913E+0002   1.39718E+0001
   5.9100  3.27794E+0002   2.20505E+0001
   5.9120  3.22981E+0002   1.59458E+0001
   5.9140  3.25981E+0002   1.44996E+0001
   5.9160  3.20756E+0002   1.31105E+0001
   5.9180  3.19875E+0002   8.77920E+0000
   5.9200  3.18225E+0002   7.06324E+0000
   5.9220  3.14300E+0002   4.84639E+0000
   5.9240  3.14119E+0002   1.09085E+0001
   5.9260  3.10594E+0002   5.17288E+0000
   5.9280  3.11419E+0002   4.25393E+0000
   5.9300  3.12963E+0002   3.21731E+0000
   5.9320  3.14025E+0002   1.01246E+0001
   5.9340  3.14513E+0002   6.97656E+0000
   5.9360  3.14606E+0002   3.86603E+0000
   5.9379  3.16669E+0002   9.65060E+0000
   5.9399  3.15788E+0002   8.11048E+0000
   5.9419  3.20944E+0002   7.24711E+0000
   5.9439  3.18356E+0002   9.29687E+0000
   5.9459  3.18706E+0002   1.38289E+0001
   5.9479  3.16500E+0002   7.34353E+0000
   5.9499  3.22706E+0002   8.70258E+0000
   5.9519  3.34231E+0002   7.08080E+0000
   5.9539  3.52688E+0002   1.14401E+0001
   5.9559  3.84456E+0002   1.97426E+0001
   5.9579  4.21775E+0002   3.38309E+0001
   5.9599  4.39056E+0002   5.00054E+0001
   5.9619  4.57719E+0002   4.91835E+0001
   5.9639  5.09200E+0002   6.63333E+0001
   5.9659  5.00988E+0002   6.74238E+0001
   5.9679  4.94719E+0002   6.43282E+0001
   5.9699  4.37600E+0002   5.48937E+0001
   5.9718  4.00575E+0002   3.91768E+0001
   5.9738  3.90019E+0002   3.29896E+0001
   5.9758  3.46356E+0002   1.89426E+0001
   5.9778  3.24950E+0002   9.28291E+0000
   5.9798  3.28900E+0002   1.27014E+0001
   5.9818  3.54319E+0002   2.89076E+0001
   5.9838  3.82081E+0002   3.88926E+0001
   5.9858  4.29238E+0002   4.31832E+0001
   5.9878  5.79513E+0002   8.88194E+0001
   5.9898  7.32438E+0002   7.66174E+0001
   5.9918  8.32906E+0002   8.23983E+0001
   5.9938  1.14834E+0003   1.24959E+0002
   5.9958  1.21316E+0003   1.06592E+0002
   5.9978  1.39590E+0003   8.56173E+0001
   5.9998  1.64601E+0003   8.96770E+0001
   6.0018  1.85173E+0003   6.19010E+0001
   6.0038  1.96496E+0003   4.59460E+0001
   6.0058  2.04329E+0003   4.42627E+0001
   6.0077  2.06651E+0003   2.53540E+0001
   6.0097  2.09326E+0003   3.62397E+0001
   6.0117  2.11648E+0003   1.78107E+0001
   6.0137  2.11613E+0003   2.71077E+0001
   6.0157  2.13594E+0003   3.10331E+0001
   6.0177  2.12427E+0003   2.54227E+0001
   6.0197  2.12611E+0003   6.22289E+0001
   6.0217  2.13941E+0003   1.90935E+0001
   6.0237  2.14143E+0003   2.67645E+0001
   6.0257  2.11148E+0003   2.16985E+0001
   6.0277  2.10924E+0003   2.21816E+0001
   6.0297  2.11136E+0003   2.21454E+0001
   6.0317  2.10782E+0003   1.72311E+0001
   6.0337  2.10038E+0003   2.13661E+0001
   6.0357  2.11398E+0003   1.79773E+0001
   6.0377  2.10403E+0003   2.11969E+0001
   6.0397  2.08782E+0003   3.27492E+0001
   6.0416  2.13736E+0003   2.67057E+0001
   6.0436  2.12394E+0003   2.97854E+0001
   6.0456  2.11401E+0003   2.24007E+0001
   6.0476  2.12028E+0003   2.04288E+0001
   6.0496  2.10831E+0003   1.54477E+0001
   6.0516  2.10026E+0003   3.37556E+0001
   6.0536  2.02701E+0003   3.82826E+0001
   6.0556  2.00037E+0003   4.48352E+0001
   6.0576  1.82508E+0003   8.95537E+0001
   6.0596  1.66678E+0003   1.00120E+0002
   6.0616  1.48533E+0003   6.86700E+0001
   6.0636  1.29093E+0003   9.28218E+0001
   6.0656  1.07578E+0003   9.52639E+0001
   6.0676  8.89525E+0002   7.14574E+0001
   6.0696  7.21425E+0002   7.18605E+0001
   6.0716  5.29713E+0002   4.38129E+0001
   6.0736  4.52681E+0002   4.33461E+0001
   6.0756  3.87706E+0002   3.56589E+0001
   6.0775  3.45263E+0002   1.81236E+0001
   6.0795  3.29575E+0002   7.66432E+0000
   6.0815  3.43213E+0002   1.04355E+0001
   6.0835  3.72813E+0002   1.49873E+0001
   6.0855  4.30650E+0002   3.77867E+0001
   6.0875  4.96263E+0002   3.99223E+0001
   6.0895  6.22044E+0002   7.38077E+0001
   6.0915  7.41969E+0002   7.35274E+0001
   6.0935  1.04193E+0003   1.04961E+0002
   6.0955  1.21208E+0003   1.02581E+0002
   6.0975  1.37918E+0003   1.10825E+0002
   6.0995  1.60794E+0003   8.11083E+0001
   6.1015  1.67660E+0003   9.74910E+0001
   6.1035  1.85758E+0003   7.75613E+0001
   6.1055  2.01813E+0003   4.54184E+0001
   6.1075  2.07599E+0003   2.63407E+0001
   6.1095  2.12161E+0003   1.61565E+0001
   6.1114  2.08992E+0003   3.41057E+0001
   6.1134  2.12087E+0003   1.65857E+0001
   6.1154  2.11331E+0003   2.47931E+0001
   6.1174  2.13256E+0003   1.05665E+0001
   6.1194  2.12935E+0003   2.24713E+0001
   6.1214  2.11879E+0003   1.92991E+0001
   6.1234  2.12793E+0003   1.77380E+0001
   6.1254  2.16753E+0003   1.22269E+0001
   6.1274  2.15879E+0003   3.02046E+0001
   6.1294  2.13792E+0003   3.41888E+0001
   6.1314  2.11925E+0003   1.93901E+0001
   6.1334  2.12451E+0003   1.75004E+0001
   6.1354  2.13886E+0003   2.80986E+0001
   6.1374  2.14566E+0003   1.45055E+0001
   6.1394  2.14705E+0003   2.35456E+0001
   6.1414  2.12634E+0003   1.50882E+0001
   6.1434  2.09540E+0003   2.53325E+0001
   6.1454  2.12170E+0003   2.47295E+0001
   6.1473  2.10936E+0003   1.78508E+0001
   6.1493  2.11218E+0003   3.09301E+0001
   6.1513  2.09078E+0003   3.47558E+0001
   6.1533  2.03764E+0003   1.61393E+0001
   6.1553  1.95799E+0003   6.65994E+0001
   6.1573  1.80509E+0003   7.22451E+0001
   6.1593  1.64068E+0003   1.00812E+0002
   6.1613  1.54376E+0003   1.02578E+0002
   6.1633  1.22468E+0003   1.03488E+0002
   6.1653  1.02686E+0003   9.59404E+0001
   6.1673  9.03069E+0002   9.17411E+0001
   6.1693  7.34431E+0002   8.17706E+0001
   6.1713  5.99281E+0002   5.57363E+0001
   6.1733  4.74869E+0002   3.60382E+0001
   6.1753  3.83444E+0002   2.72437E+0001
   6.1773  3.53969E+0002   1.83916E+0001
   6.1793  3.30838E+0002   3.37988E+0000
   6.1812  3.36575E+0002   1.01270E+0001
   6.1832  3.59300E+0002   2.00144E+0001
   6.1852  4.09231E+0002   3.39926E+0001
   6.1872  5.27906E+0002   5.00499E+0001
   6.1892  5.88919E+0002   5.92699E+0001
   6.1912  7.37538E+0002   6.70502E+0001
   6.1932  9.69981E+0002   9.15826E+0001
   6.1952  1.08004E+0003   9.76934E+0001
   6.1972  1.35160E+0003   1.18710E+0002
   6.1992  1.53344E+0003   9.89151E+0001
   6.2012  1.70592E+0003   8.33711E+0001
   6.2032  1.82622E+0003   6.43337E+0001
   6.2052  1.96329E+0003   4.70097E+0001
   6.2072  2.04416E+0003   4.10763E+0001
   6.2092  2.09213E+0003   3.56360E+0001
   6.2112  2.10128E+0003   2.37947E+0001
   6.2132  2.09920E+0003   2.82954E+0001
   6.2152  2.11969E+0003   1.65025E+0001
   6.2171  2.11166E+0003   2.12073E+0001
   6.2191  2.11944E+0003   2.00648E+0001
   6.2211  2.12548E+0003   3.70802E+0001
   6.2231  2.10202E+0003   2.40897E+0001
   6.2251  2.12254E+0003   1.41608E+0001
   6.2271  2.10547E+0003   2.27870E+0001
   6.2291  2.13225E+0003   2.62118E+0001
   6.2311  2.12368E+0003   2.36990E+0001
   6.2331  2.09311E+0003   1.91444E+0001
   6.2351  2.11147E+0003   2.96744E+0001
   6.2371  2.11014E+0003   2.09580E+0001
   6.2391  2.09269E+0003   1.92909E+0001
   6.2411  2.10201E+0003   2.67259E+0001
   6.2431  2.10769E+0003   3.27063E+0001
   6.2451  2.07384E+0003   2.43030E+0001
   6.2471  2.13550E+0003   2.86029E+0001
   6.2491  2.08376E+0003   1.47918E+0001
   6.2510  2.06536E+0003   1.86252E+0001
   6.2530  2.01851E+0003   4.36567E+0001
   6.2550  1.94714E+0003   4.49280E+0001
   6.2570  1.83729E+0003   7.13574E+0001
   6.2590  1.70940E+0003   7.38244E+0001
   6.2610  1.48378E+0003   1.03367E+0002
   6.2630  1.30328E+0003   8.59359E+0001
   6.2650  1.15489E+0003   9.67198E+0001
   6.2670  9.77650E+0002   8.84382E+0001
   6.2690  7.92669E+0002   7.24901E+0001
   6.2710  6.17900E+0002   7.30840E+0001
   6.2730  5.15531E+0002   4.97128E+0001
   6.2750  4.23719E+0002   3.98349E+0001
   6.2770  3.68556E+0002   1.99638E+0001
   6.2790  3.32594E+0002   1.33103E+0001
   6.2810  3.39506E+0002   1.17315E+0001
   6.2830  3.52950E+0002   1.23099E+0001
   6.2850  4.14956E+0002   2.98107E+0001
   6.2869  4.80031E+0002   4.55470E+0001
   6.2889  5.72094E+0002   5.65934E+0001
   6.2909  7.61769E+0002   9.12577E+0001
   6.2929  9.28475E+0002   7.71684E+0001
   6.2949  1.04924E+0003   1.06141E+0002
   6.2969  1.29432E+0003   1.09452E+0002
   6.2989  1.48229E+0003   7.52685E+0001
   6.3009  1.61966E+0003   1.04179E+0002
   6.3029  1.85686E+0003   6.26957E+0001
   6.3049  1.90558E+0003   6.78704E+0001
   6.3069  1.99761E+0003   2.68526E+0001
   6.3089  2.04505E+0003   2.31885E+0001
   6.3109  2.07034E+0003   7.04685E+0000
   6.3129  2.10323E+0003   2.03318E+0001
   6.3149  2.08485E+0003   3.03991E+0001
   6.3169  2.10382E+0003   2.27805E+0001
   6.3189  2.09394E+0003   2.21041E+0001
   6.3208  2.13744E+0003   3.33216E+0001
   6.3228  2.09810E+0003   2.93718E+0001
   6.3248  2.12706E+0003   1.88004E+0001
   6.3268  2.09051E+0003   2.32427E+0001
   6.3288  2.12543E+0003   2.65288E+0001
   6.3308  2.09937E+0003   2.01215E+0001
   6.3328  2.09786E+0003   2.26428E+0001
   6.3348  2.08996E+0003   1.72514E+0001
   6.3368  2.11349E+0003   1.54557E+0001
   6.3388  2.10995E+0003   3.58657E+0001
   6.3408  2.11306E+0003   2.92248E+0001
   6.3428  2.11241E+0003   2.16150E+0001
   6.3448  2.10878E+0003   2.19706E+0001
   6.3468  2.12374E+0003   2.93309E+0001
   6.3488  2.08817E+0003   2.90123E+0001
   6.3508  2.05619E+0003   4.31806E+0001
   6.3528  2.05759E+0003   1.85674E+0001
   6.3548  2.00084E+0003   3.16458E+0001
   6.3567  1.87341E+0003   6.50032E+0001
   6.3587  1.75104E+0003   5.49945E+0001
   6.3607  1.57609E+0003   9.45480E+0001
   6.3627  1.38388E+0003   9.25289E+0001
   6.3647  1.23893E+0003   1.00713E+0002
   6.3667  1.01681E+0003   9.55209E+0001
   6.3687  8.08613E+0002   9.89846E+0001
   6.3707  6.61363E+0002   6.28096E+0001
   6.3727  5.43125E+0002   6.14109E+0001
   6.3747  4.34888E+0002   4.32857E+0001
   6.3767  3.94138E+0002   2.80617E+0001
   6.3787  3.46213E+0002   1.99024E+0001
   6.3807  3.36194E+0002   3.83324E+0000
   6.3827  3.55806E+0002   1.72631E+0001
   6.3847  3.93644E+0002   2.91448E+0001
   6.3867  4.52363E+0002   4.23814E+0001
   6.3887  5.49925E+0002   4.53783E+0001
   6.3907  6.62831E+0002   6.95879E+0001
   6.3926  8.05388E+0002   8.33779E+0001
   6.3946  9.84231E+0002   8.17393E+0001
   6.3966  1.25347E+0003   9.31607E+0001
   6.3986  1.37139E+0003   9.64000E+0001
   6.4006  1.50408E+0003   1.11474E+0002
   6.4026  1.74484E+0003   7.68468E+0001
   6.4046  1.89051E+0003   4.72319E+0001
   6.4066  1.91401E+0003   4.73013E+0001
   6.4086  2.03266E+0003   1.14482E+0001
   6.4106  2.05279E+0003   3.16259E+0001
   6.4126  2.04560E+0003   4.19912E+0001
   6.4146  2.05461E+0003   2.32137E+0001
   6.4166  2.05413E+0003   2.79296E+0001
   6.4186  2.06444E+0003   2.61158E+0001
   6.4206  2.05606E+0003   3.61025E+0001
   6.4226  2.06268E+0003   2.40486E+0001
   6.4246  2.07363E+0003   2.08821E+0001
   6.4265  2.09156E+0003   2.43997E+0001
   6.4285  2.08241E+0003   2.01551E+0001
   6.4305  2.07904E+0003   2.23680E+0001
   6.4325  2.08428E+0003   2.37059E+0001
   6.4345  2.09688E+0003   1.44401E+0001
   6.4365  2.11096E+0003   7.90244E+0000
   6.4385  2.09372E+0003   2.11574E+0001
   6.4405  2.07699E+0003   2.13494E+0001
   6.4425  2.09136E+0003   2.77507E+0001
   6.4445  2.09393E+0003   2.24169E+0001
   6.4465  2.07205E+0003   2.01288E+0001
   6.4485  2.10743E+0003   2.08442E+0001
   6.4505  2.10007E+0003   2.72829E+0001
   6.4525  2.11118E+0003   1.66025E+0001
   6.4545  2.11115E+0003   2.16551E+0001
   6.4565  2.07847E+0003   2.45727E+0001
   6.4585  2.09775E+0003   1.60579E+0001
   6.4605  2.11092E+0003   2.21623E+0001
   6.4624  2.10371E+0003   1.36846E+0001
   6.4644  2.07643E+0003   3.92494E+0001
   6.4664  2.09775E+0003   3.10774E+0001
   6.4684  2.08074E+0003   1.12554E+0001
   6.4704  2.10614E+0003   2.87727E+0001
   6.4724  2.08143E+0003   1.59279E+0001
   6.4744  2.07434E+0003   1.93050E+0001
   6.4764  2.08169E+0003   2.17956E+0001
   6.4784  2.11328E+0003   1.53526E+0001
   6.4804  2.08291E+0003   1.19309E+0001
   6.4824  2.06574E+0003   1.51230E+0001
   6.4844  2.07991E+0003   1.66005E+0001
   6.4864  2.09849E+0003   1.76692E+0001
   6.4884  2.07331E+0003   2.04430E+0001
   6.4904  2.08406E+0003   4.02514E+0001
   6.4924  2.10966E+0003   2.06062E+0001
   6.4944  2.08794E+0003   2.16435E+0001
   6.4963  2.10376E+0003   2.18301E+0001
   6.4983  2.08415E+0003   2.69018E+0001
   6.5003  2.06446E+0003   1.51670E+0001
   6.5023  2.09399E+0003   9.48814E+0000
   6.5043  2.09257E+0003   2.71389E+0001
   6.5063  2.06704E+0003   2.66793E+0001
   6.5083  2.09924E+0003   1.50220E+0001
   6.5103  2.07782E+0003   3.49886E+0001
   6.5123  2.08459E+0003   2.87130E+0001
   6.5143  2.10045E+0003   1.38940E+0001
   6.5163  2.10816E+0003   1.04511E+0001
   6.5183  2.10326E+0003   1.48861E+0001
   6.5203  2.07932E+0003   1.07611E+0001
   6.5223  2.10483E+0003   1.46884E+0001
   6.5243  2.07374E+0003   2.02451E+0001
   6.5263  2.09028E+0003   3.20994E+0001
   6.5283  2.08240E+0003   2.16893E+0001
   6.5303  2.06028E+0003   1.85313E+0001
   6.5322  2.08916E+0003   1.52946E+0001
   6.5342  2.09123E+0003   2.34776E+0001
   6.5362  2.06286E+0003   2.24057E+0001
   6.5382  2.09893E+0003   2.42631E+0001
   6.5402  2.09941E+0003   2.21131E+0001
   6.5422  2.09093E+0003   2.65044E+0001
   6.5442  2.07455E+0003   3.04932E+0001
   6.5462  2.08904E+0003   1.69564E+0001
   6.5482  2.07273E+0003   1.80749E+0001
   6.5502  2.09557E+0003   1.49415E+0001
   6.5522  2.09938E+0003   1.33651E+0001
   6.5542  2.10076E+0003   2.42161E+0001
   6.5562  2.07025E+0003   1.01526E+0001
   6.5582  2.08063E+0003   1.83282E+0001
   6.5602  2.07686E+0003   2.25513E+0001
   6.5622  2.06855E+0003   2.51770E+0001
   6.5642  2.07544E+0003   2.68262E+0001
   6.5661  2.08688E+0003   2.83585E+0001
   6.5681  2.06904E+0003   1.62064E+0001
   6.5701  2.09946E+0003   3.64324E+0001
   6.5721  2.09332E+0003   1.36354E+0001
   6.5741  2.06985E+0003   1.70959E+0001
   6.5761  2.09349E+0003   1.80005E+0001
   6.5781  2.10458E+0003   3.88616E+0001
   6.5801  2.06143E+0003   1.92159E+0001
   6.5821  2.09864E+0003   1.12011E+0001
   6.5841  2.09106E+0003   1.57866E+0001
   6.5861  2.10398E+0003   4.15287E+0001
   6.5881  2.08353E+0003   1.12428E+0001
   6.5901  2.11776E+0003   2.42726E+0001
   6.5921  2.07843E+0003   1.50421E+0001
   6.5941  2.11638E+0003   1.05566E+0001
   6.5961  2.06417E+0003   2.07024E+0001
   6.5981  2.07815E+0003   1.94926E+0001
   6.6001  2.08899E+0003   1.74261E+0001
   6.6020  2.10743E+0003   2.48503E+0001
   6.6040  2.11931E+0003   2.29436E+0001
   6.6060  2.07232E+0003   3.08450E+0001
   6.6080  2.11749E+0003   2.43379E+0001
   6.6100  2.10774E+0003   2.68740E+0001
   6.6120  2.09373E+0003   2.41761E+0001
   6.6140  2.08363E+0003   2.66229E+0001
   6.6160  2.09039E+0003   2.28387E+0001
   6.6180  2.12939E+0003   2.47385E+0001
   6.6200  2.08712E+0003   2.05510E+0001
   6.6220  2.09895E+0003   1.93333E+0001
   6.6240  2.07556E+0003   1.56644E+0001
   6.6260  2.09024E+0003   1.82374E+0001
   6.6280  2.09055E+0003   2.37461E+0001
   6.6300  2.09534E+0003   2.76862E+0001
   6.6320  2.07563E+0003   1.76778E+0001
   6.6340  2.10489E+0003   1.43477E+0001
   6.6359  2.07626E+0003   1.80228E+0001
   6.6379  2.09255E+0003   1.20677E+0001
   6.6399  2.08207E+0003   1.86457E+0001
   6.6419  2.08045E+0003   1.93063E+0001
   6.6439  2.09061E+0003   2.14486E+0001
   6.6459  2.06889E+0003   2.33972E+0001
   6.6479  2.06894E+0003   2.20430E+0001
   6.6499  2.06878E+0003   1.35445E+0001
   6.6519  2.05389E+0003   1.63227E+0001
   6.6539  1.99009E+0003   1.95249E+0001
   6.6559  1.88494E+0003   5.14921E+0001
   6.6579  1.76743E+0003   6.70112E+0001
   6.6599  1.62405E+0003   6.48996E+0001
   6.6619  1.49898E+0003   7.94120E+0001
   6.6639  1.20795E+0003   9.60167E+0001
   6.6659  1.10714E+0003   8.43684E+0001
   6.6679  9.95125E+0002   8.90320E+0001
   6.6699  7.32706E+0002   7.50940E+0001
   6.6718  6.59606E+0002   6.27213E+0001
   6.6738  5.23588E+0002   5.36021E+0001
   6.6758  4.17144E+0002   2.96998E+0001
   6.6778  3.85238E+0002   2.33831E+0001
   6.6798  3.57194E+0002   1.55779E+0001
   6.6818  3.55650E+0002   1.57240E+0001
   6.6838  3.65725E+0002   2.13441E+0001
   6.6858  4.36444E+0002   4.09522E+0001
   6.6878  5.16244E+0002   4.43622E+0001
   6.6898  5.90625E+0002   5.66168E+0001
   6.6918  7.25813E+0002   6.81859E+0001
   6.6938  8.77894E+0002   7.45743E+0001
   6.6958  1.02364E+0003   8.00463E+0001
   6.6978  1.29202E+0003   8.64713E+0001
   6.6998  1.39369E+0003   1.06464E+0002
   6.7018  1.52129E+0003   8.29747E+0001
   6.7038  1.71683E+0003   7.99694E+0001
   6.7057  1.90564E+0003   5.05158E+0001
   6.7077  1.95084E+0003   5.12264E+0001
   6.7097  2.02325E+0003   2.09108E+0001
   6.7117  2.03541E+0003   2.79330E+0001
   6.7137  2.05900E+0003   2.67534E+0001
   6.7157  2.05423E+0003   2.29542E+0001
   6.7177  2.09178E+0003   1.84908E+0001
   6.7197  2.05513E+0003   2.42188E+0001
   6.7217  2.09504E+0003   1.85001E+0001
   6.7237  2.08838E+0003   1.72029E+0001
   6.7257  2.09774E+0003   2.30448E+0001
   6.7277  2.07866E+0003   1.45622E+0001
   6.7297  2.07084E+0003   1.88167E+0001
   6.7317  2.09002E+0003   1.73386E+0001
   6.7337  2.07372E+0003   1.68442E+0001
   6.7357  2.08621E+0003   3.05004E+0001
   6.7377  2.07902E+0003   1.72488E+0001
   6.7397  2.06786E+0003   1.73905E+0001
   6.7416  2.07100E+0003   1.99844E+0001
   6.7436  2.07569E+0003   2.01449E+0001
   6.7456  2.09777E+0003   1.34581E+0001
   6.7476  2.07499E+0003   1.27664E+0001
   6.7496  2.07143E+0003   3.04660E+0001
   6.7516  2.02484E+0003   3.68798E+0001
   6.7536  1.97357E+0003   3.66761E+0001
   6.7556  1.94901E+0003   3.27249E+0001
   6.7576  1.76383E+0003   7.83249E+0001
   6.7596  1.71399E+0003   8.40048E+0001
   6.7616  1.53921E+0003   1.02156E+0002
   6.7636  1.34992E+0003   9.12122E+0001
   6.7656  1.14518E+0003   8.56438E+0001
   6.7676  9.69531E+0002   8.78851E+0001
   6.7696  7.97581E+0002   7.40945E+0001
   6.7716  7.06275E+0002   6.87601E+0001
   6.7736  5.53481E+0002   5.26743E+0001
   6.7755  4.15781E+0002   3.13334E+0001
   6.7775  4.06169E+0002   2.57850E+0001
   6.7795  3.58306E+0002   1.39383E+0001
   6.7815  3.54781E+0002   8.33672E+0000
   6.7835  3.62188E+0002   8.66573E+0000
   6.7855  4.00513E+0002   3.08082E+0001
   6.7875  4.99163E+0002   4.03617E+0001
   6.7895  5.66756E+0002   5.74632E+0001
   6.7915  7.49550E+0002   6.92893E+0001
   6.7935  8.42044E+0002   7.00116E+0001
   6.7955  9.32688E+0002   8.93555E+0001
   6.7975  1.14623E+0003   9.82547E+0001
   6.7995  1.37373E+0003   8.56191E+0001
   6.8015  1.48621E+0003   1.03146E+0002
   6.8035  1.67847E+0003   7.89822E+0001
   6.8055  1.77734E+0003   9.51177E+0001
   6.8075  1.90346E+0003   7.02426E+0001
   6.8095  1.97747E+0003   2.01388E+0001
   6.8114  2.00415E+0003   2.02401E+0001
   6.8134  2.04083E+0003   2.78021E+0001
   6.8154  2.01949E+0003   2.54405E+0001
   6.8174  2.07802E+0003   2.88443E+0001
   6.8194  2.05908E+0003   2.01615E+0001
   6.8214  2.05984E+0003   2.05420E+0001
   6.8234  2.07243E+0003   3.81122E+0001
   6.8254  2.06851E+0003   2.33426E+0001
   6.8274  2.05150E+0003   2.94000E+0001
   6.8294  2.09274E+0003   2.44180E+0001
   6.8314  2.06778E+0003   2.31038E+0001
   6.8334  2.07485E+0003   1.42733E+0001
   6.8354  2.07332E+0003   2.26295E+0001
   6.8374  2.08394E+0003   2.57960E+0001
   6.8394  2.07094E+0003   1.54238E+0001
   6.8414  2.08599E+0003   2.78944E+0001
   6.8434  2.09386E+0003   1.84929E+0001
   6.8453  2.07329E+0003   4.99862E+0001
   6.8473  2.08416E+0003   1.82341E+0001
   6.8493  2.05921E+0003   2.54944E+0001
   6.8513  2.05040E+0003   1.30860E+0001
   6.8533  2.05592E+0003   1.67422E+0001
   6.8553  2.07715E+0003   1.08074E+0001
   6.8573  2.05962E+0003   1.36037E+0001
   6.8593  2.08911E+0003   1.65884E+0001
   6.8613  2.09026E+0003   1.77613E+0001
   6.8633  2.08136E+0003   4.13601E+0001
   6.8653  2.06271E+0003   2.54664E+0001
   6.8673  2.07408E+0003   2.88595E+0001
   6.8693  2.07996E+0003   1.31996E+0001
   6.8713  2.10098E+0003   2.43484E+0001
   6.8733  2.05819E+0003   2.07151E+0001
   6.8753  2.07279E+0003   1.80604E+0001
   6.8773  2.06896E+0003   4.79086E+0001
   6.8793  2.07499E+0003   2.97972E+0001
   6.8812  2.08429E+0003   1.39211E+0001
   6.8832  2.06949E+0003   2.39560E+0001
   6.8852  2.06738E+0003   1.97099E+0001
   6.8872  2.07357E+0003   2.07841E+0001
   6.8892  2.07906E+0003   2.10078E+0001
   6.8912  2.09669E+0003   2.39767E+0001
   6.8932  2.04639E+0003   1.70420E+0001
   6.8952  2.09359E+0003   1.05734E+0001
   6.8972  2.07921E+0003   1.94061E+0001
   6.8992  2.07985E+0003   3.25165E+0001
   6.9012  2.08004E+0003   1.66254E+0001
   6.9032  2.07150E+0003   2.22488E+0001
   6.9052  2.09089E+0003   3.41724E+0001
   6.9072  2.06823E+0003   2.14185E+0001
   6.9092  2.05868E+0003   1.85609E+0001
   6.9112  2.06703E+0003   2.08697E+0001
   6.9132  2.08366E+0003   1.84850E+0001
   6.9152  2.06033E+0003   2.49817E+0001
   6.9171  2.07631E+0003   2.21891E+0001
   6.9191  2.06816E+0003   1.93365E+0001
   6.9211  2.08940E+0003   1.74191E+0001
   6.9231  2.05836E+0003   2.85917E+0001
   6.9251  2.07561E+0003   2.01050E+0001
   6.9271  2.05791E+0003   2.01679E+0001
   6.9291  2.04964E+0003   1.84440E+0001
   6.9311  2.07563E+0003   2.43475E+0001
   6.9331  2.05946E+0003   7.77792E+0000
   6.9351  2.08137E+0003   2.02411E+0001
   6.9371  2.06857E+0003   3.04708E+0001
   6.9391  2.07464E+0003   3.54223E+0001
   6.9411  2.07796E+0003   2.37989E+0001
   6.9431  2.05741E+0003   1.27083E+0001
   6.9451  2.05812E+0003   2.91011E+0001
   6.9471  2.05444E+0003   2.02738E+0001
   6.9491  2.05207E+0003   2.29877E+0001
   6.9510  2.03336E+0003   2.67320E+0001
   6.9530  2.02347E+0003   3.10692E+0001
   6.9550  1.90834E+0003   4.59353E+0001
   6.9570  1.81093E+0003   4.21392E+0001
   6.9590  1.70099E+0003   7.23276E+0001
   6.9610  1.50348E+0003   6.64441E+0001
   6.9630  1.39671E+0003   1.00311E+0002
   6.9650  1.22661E+0003   9.82887E+0001
   6.9670  1.03486E+0003   8.98872E+0001
   6.9690  9.42075E+0002   8.57628E+0001
   6.9710  7.93650E+0002   8.15575E+0001
   6.9730  6.31013E+0002   6.77299E+0001
   6.9750  5.61606E+0002   6.28338E+0001
   6.9770  4.52181E+0002   2.72240E+0001
   6.9790  3.90688E+0002   2.56269E+0001
   6.9810  3.69313E+0002   1.17422E+0001
   6.9830  3.59769E+0002   7.01536E+0000
   6.9850  3.83563E+0002   1.91895E+0001
   6.9869  4.65313E+0002   2.99895E+0001
   6.9889  5.46331E+0002   4.68947E+0001
   6.9909  6.15044E+0002   5.19029E+0001
   6.9929  7.24956E+0002   5.67673E+0001
   6.9949  9.12900E+0002   7.58762E+0001
   6.9969  1.09446E+0003   9.26606E+0001
   6.9989  1.22495E+0003   8.34682E+0001
   7.0009  1.40951E+0003   8.65885E+0001
   7.0029  1.53434E+0003   1.01560E+0002
   7.0049  1.61133E+0003   8.79020E+0001
   7.0069  1.84406E+0003   3.11734E+0001
   7.0089  1.93366E+0003   3.58251E+0001
   7.0109  1.96899E+0003   2.60086E+0001
   7.0129  2.00968E+0003   1.67031E+0001
   7.0149  1.99788E+0003   3.67266E+0001
   7.0169  2.08113E+0003   2.01984E+0001
   7.0189  2.05924E+0003   1.77905E+0001
   7.0208  2.05613E+0003   2.32865E+0001
   7.0228  2.06698E+0003   1.66661E+0001
   7.0248  2.04234E+0003   2.79955E+0001
   7.0268  2.05787E+0003   2.12942E+0001
   7.0288  2.05849E+0003   3.38936E+0001
   7.0308  2.05156E+0003   1.85436E+0001
   7.0328  2.02115E+0003   4.41511E+0001
   7.0348  2.05764E+0003   2.82629E+0001
   7.0368  2.05005E+0003   3.10166E+0001
   7.0388  2.05498E+0003   4.11731E+0001
   7.0408  2.03110E+0003   2.81297E+0001
   7.0428  2.04806E+0003   3.17182E+0001
   7.0448  2.02343E+0003   4.90362E+0001
   7.0468  2.05828E+0003   1.55275E+0001
   7.0488  2.01168E+0003   5.04704E+0001
   7.0508  2.01471E+0003   3.83476E+0001
   7.0528  1.96986E+0003   3.05268E+0001
   7.0548  1.90839E+0003   7.15471E+0001
   7.0567  1.87282E+0003   5.76443E+0001
   7.0587  1.69874E+0003   7.98418E+0001
   7.0607  1.59958E+0003   7.73795E+0001
   7.0627  1.50835E+0003   7.13799E+0001
   7.0647  1.26443E+0003   7.63177E+0001
   7.0667  1.12606E+0003   9.99313E+0001
   7.0687  9.44331E+0002   7.32699E+0001
   7.0707  7.77013E+0002   7.58837E+0001
   7.0727  6.40856E+0002   6.08416E+0001
   7.0747  5.76519E+0002   6.41992E+0001
   7.0767  4.55188E+0002   3.67147E+0001
   7.0787  3.97163E+0002   3.27852E+0001
   7.0807  3.70381E+0002   2.45611E+0001
   7.0827  3.43331E+0002   6.51165E+0000
   7.0847  3.47481E+0002   9.17999E+0000
   7.0867  3.90088E+0002   8.77040E+0000
   7.0887  4.43163E+0002   1.02733E+0001
   7.0906  5.08900E+0002   1.53260E+0001
   7.0926  5.80950E+0002   1.33244E+0001
   7.0946  7.35869E+0002   2.23274E+0001
   7.0966  8.01419E+0002   1.74967E+0001
   7.0986  9.68506E+0002   2.81996E+0001
   7.1006  1.18844E+0003   2.43975E+0001
   7.1026  1.17979E+0003   4.75381E+0001
   7.1046  1.41263E+0003   5.77351E+0001
   7.1066  1.55034E+0003   5.69685E+0001
   7.1086  1.58516E+0003   8.77827E+0001
   7.1106  1.65123E+0003   8.21769E+0001
   7.1126  1.70294E+0003   1.13843E+0002
   7.1146  1.63814E+0003   1.31946E+0002
   7.1166  1.70417E+0003   1.33701E+0002
   7.1186  1.60374E+0003   1.32241E+0002
   7.1206  1.64102E+0003   1.29326E+0002
   7.1226  1.61449E+0003   1.28156E+0002
   7.1246  1.64896E+0003   1.34639E+0002
   7.1265  1.57163E+0003   1.24282E+0002
   7.1285  1.61673E+0003   1.47551E+0002
   7.1305  1.59992E+0003   1.29601E+0002
   7.1325  1.59768E+0003   1.32546E+0002
   7.1345  1.52888E+0003   1.27865E+0002
   7.1365  1.49859E+0003   1.36593E+0002
   7.1385  1.48793E+0003   1.33347E+0002
   7.1405  1.51726E+0003   1.30073E+0002
   7.1425  1.45622E+0003   1.51675E+0002
   7.1445  1.42114E+0003   1.33542E+0002
   7.1465  1.44369E+0003   1.43247E+0002
   7.1485  1.40546E+0003   1.38798E+0002
   7.1505  1.41221E+0003   1.32694E+0002
   7.1525  1.39804E+0003   1.36099E+0002
   7.1545  1.38269E+0003   1.30166E+0002
   7.1565  1.34983E+0003   1.08547E+0002
   7.1585  1.28495E+0003   1.29050E+0002
   7.1604  1.29861E+0003   1.20245E+0002
   7.1624  1.20696E+0003   1.22848E+0002
   7.1644  1.16070E+0003   1.03806E+0002
   7.1664  1.09449E+0003   1.06869E+0002
   7.1684  1.03508E+0003   9.53748E+0001
   7.1704  7.98081E+0002   6.70655E+0001
   7.1724  6.58850E+0002   5.96903E+0001
   7.1744  5.58438E+0002   4.24687E+0001
   7.1764  4.95038E+0002   2.93864E+0001
   7.1784  4.33794E+0002   3.52360E+0001
   7.1804  3.61369E+0002   2.01457E+0001
   7.1824  3.29175E+0002   1.08530E+0001
   7.1844  3.19725E+0002   1.37014E+0001
   7.1864  3.16950E+0002   6.60663E+0000
   7.1884  3.13963E+0002   4.37448E+0000
   7.1904  3.11494E+0002   1.34196E+0001
   7.1924  3.17850E+0002   3.69290E+0000
   7.1944  3.21744E+0002   8.61049E+0000
   7.1963  3.26856E+0002   6.33211E+0000
   7.1983  3.39963E+0002   9.54862E+0000
   7.2003  3.64481E+0002   1.42648E+0001
   7.2023  3.74000E+0002   1.85637E+0001
   7.2043  3.82056E+0002   2.07865E+0001
   7.2063  4.01738E+0002   1.98034E+0001
   7.2083  4.12863E+0002   2.19041E+0001
   7.2103  4.23494E+0002   2.76599E+0001
   7.2123  4.23438E+0002   3.75358E+0001
   7.2143  4.25919E+0002   3.46221E+0001
   7.2163  4.20419E+0002   3.45592E+0001
   7.2183  4.28019E+0002   4.01778E+0001
   7.2203  4.10175E+0002   3.60078E+0001
   7.2223  4.05188E+0002   3.83250E+0001
   7.2243  4.11631E+0002   3.77019E+0001
   7.2263  3.88900E+0002   3.44415E+0001
   7.2283  3.91238E+0002   3.26218E+0001
   7.2302  3.95200E+0002   3.60569E+0001
   7.2322  3.84281E+0002   3.93955E+0001
   7.2342  3.74744E+0002   4.24432E+0001
   7.2362  3.71788E+0002   3.36641E+0001
   7.2382  3.64156E+0002   3.54174E+0001
   7.2402  3.62088E+0002   3.29098E+0001
   7.2422  3.55100E+0002   2.71536E+0001
   7.2442  3.49538E+0002   2.37211E+0001
   7.2462  3.47550E+0002   2.17398E+0001
   7.2482  3.52081E+0002   2.60348E+0001
   7.2502  3.39819E+0002   2.00022E+0001
   7.2522  3.38919E+0002   1.90786E+0001
   7.2542  3.28669E+0002   1.56148E+0001
   7.2562  3.26769E+0002   1.68507E+0001
   7.2582  3.26656E+0002   1.58726E+0001
   7.2602  3.20500E+0002   1.23361E+0001
   7.2622  3.18306E+0002   7.02531E+0000
   7.2642  3.24463E+0002   9.89513E+0000
   7.2661  3.22475E+0002   8.68486E+0000
   7.2681  3.19175E+0002   1.20103E+0001
   7.2701  3.15356E+0002   8.00480E+0000
   7.2721  3.17956E+0002   1.06271E+0001
   7.2741  3.15931E+0002   9.78744E+0000
   7.2761  3.13969E+0002   7.19568E+0000
   7.2781  3.12925E+0002   9.85479E+0000
   7.2801  3.15019E+0002   6.53918E+0000
   7.2821  3.14813E+0002   7.91090E+0000
   7.2841  3.12094E+0002   6.41054E+0000
   7.2861  3.11213E+0002   8.16593E+0000
   7.2881  3.14531E+0002   7.57423E+0000
   7.2901  3.12838E+0002   1.06145E+0001
   7.2921  3.13000E+0002   7.56092E+0000
   7.2941  3.13244E+0002   5.05266E+0000
   7.2961  3.11794E+0002   1.52049E+0001
   7.3000  3.11738E+0002   6.49720E+0000
