# Supplementary material for: A radial calibration window for analytical ultracentrifugation
Source: PLoS One. 2018 Jul 30;13(7):e0201529. doi: 10.1371/journal.pone.0201529 (PMC6066226; doi:10.1371/journal.pone.0201529)
Supplement: S1 Dataset — (ZIP) [file pone.0201529.s001.zip › FDSscans/B00005.FI2]

7/30/2015 7:38:14 PM:  Voltage: 2150 Gain: 8 Range: 4
F 2 20.0 50000 0001309 1.4980E10 488 165
   5.6029  3.11731E+0002   4.02666E+0000
   5.6049  3.10525E+0002   3.44737E+0000
   5.6069  3.12181E+0002   7.55800E+0000
   5.6089  3.11438E+0002   5.78758E+0000
   5.6109  3.11006E+0002   3.62025E+0000
   5.6129  3.11394E+0002   4.34755E+0000
   5.6149  3.11944E+0002   4.81332E+0000
   5.6169  3.12119E+0002   3.67589E+0000
   5.6189  3.10288E+0002   1.33765E+0001
   5.6209  3.12488E+0002   5.59641E+0000
   5.6228  3.12331E+0002   5.86784E+0000
   5.6248  3.11625E+0002   5.10924E+0000
   5.6268  3.12050E+0002   7.17374E+0000
   5.6288  3.09975E+0002   5.42857E+0000
   5.6308  3.09844E+0002   6.22289E+0000
   5.6328  3.09475E+0002   7.25840E+0000
   5.6348  3.09969E+0002   4.34313E+0000
   5.6368  3.12500E+0002   7.38749E+0000
   5.6388  3.09981E+0002   1.20129E+0001
   5.6408  3.10400E+0002   5.52404E+0000
   5.6428  3.13119E+0002   9.65982E+0000
   5.6448  3.12575E+0002   9.77187E+0000
   5.6468  3.12125E+0002   6.68782E+0000
   5.6488  3.11338E+0002   4.57614E+0000
   5.6508  3.13869E+0002   5.39875E+0000
   5.6528  3.11519E+0002   6.25677E+0000
   5.6548  3.11425E+0002   5.78290E+0000
   5.6567  3.10594E+0002   9.01824E+0000
   5.6587  3.10044E+0002   8.54879E+0000
   5.6607  3.11288E+0002   1.06714E+0001
   5.6627  3.10806E+0002   1.06516E+0001
   5.6647  3.11775E+0002   4.48546E+0000
   5.6667  3.13200E+0002   6.12679E+0000
   5.6687  3.13606E+0002   6.77264E+0000
   5.6707  3.11325E+0002   3.28434E+0000
   5.6727  3.12863E+0002   4.75669E+0000
   5.6747  3.12006E+0002   5.33842E+0000
   5.6767  3.10850E+0002   6.36671E+0000
   5.6787  3.14538E+0002   9.83736E+0000
   5.6807  3.14969E+0002   3.68853E+0000
   5.6827  3.10031E+0002   1.02324E+0001
   5.6847  3.12938E+0002   8.12180E+0000
   5.6867  3.08331E+0002   8.11936E+0000
   5.6887  3.13900E+0002   3.58504E+0000
   5.6907  3.12900E+0002   4.00094E+0000
   5.6926  3.12175E+0002   5.09896E+0000
   5.6946  3.10763E+0002   5.75075E+0000
   5.6966  3.12181E+0002   8.82799E+0000
   5.6986  3.12156E+0002   6.53486E+0000
   5.7006  3.12875E+0002   1.02085E+0001
   5.7026  3.13338E+0002   1.12709E+0001
   5.7046  3.16119E+0002   7.72283E+0000
   5.7066  3.11563E+0002   3.58902E+0000
   5.7086  3.14063E+0002   4.59767E+0000
   5.7106  3.09425E+0002   1.46296E+0001
   5.7126  3.13125E+0002   7.81741E+0000
   5.7146  3.10438E+0002   1.01133E+0001
   5.7166  3.09250E+0002   6.05372E+0000
   5.7186  3.10638E+0002   1.06589E+0001
   5.7206  3.12263E+0002   1.16448E+0001
   5.7226  3.11325E+0002   6.15949E+0000
   5.7246  3.13294E+0002   1.41390E+0001
   5.7265  3.13813E+0002   5.32352E+0000
   5.7285  3.12125E+0002   7.85044E+0000
   5.7305  3.09738E+0002   5.24486E+0000
   5.7325  3.09881E+0002   7.33602E+0000
   5.7345  3.12419E+0002   6.74228E+0000
   5.7365  3.13269E+0002   7.92853E+0000
   5.7385  3.10525E+0002   5.31407E+0000
   5.7405  3.12694E+0002   3.93795E+0000
   5.7425  3.13056E+0002   1.24514E+0001
   5.7445  3.14281E+0002   6.81063E+0000
   5.7465  3.13581E+0002   9.28148E+0000
   5.7485  3.17450E+0002   8.09722E+0000
   5.7505  3.18538E+0002   1.34146E+0001
   5.7525  3.12788E+0002   7.20728E+0000
   5.7545  3.09500E+0002   4.22641E+0000
   5.7565  3.13150E+0002   5.75391E+0000
   5.7585  3.11763E+0002   1.10575E+0001
   5.7605  3.15138E+0002   4.73430E+0000
   5.7624  3.10806E+0002   4.80195E+0000
   5.7644  3.13075E+0002   3.60650E+0000
   5.7664  3.15019E+0002   6.49430E+0000
   5.7684  3.14850E+0002   8.96200E+0000
   5.7704  3.14738E+0002   5.50396E+0000
   5.7724  3.16088E+0002   6.60018E+0000
   5.7744  3.15781E+0002   5.92312E+0000
   5.7764  3.12894E+0002   5.29457E+0000
   5.7784  3.15231E+0002   8.25819E+0000
   5.7804  3.14300E+0002   4.37178E+0000
   5.7824  3.12713E+0002   7.57924E+0000
   5.7844  3.12394E+0002   2.76789E+0000
   5.7864  3.16950E+0002   7.75838E+0000
   5.7884  3.14969E+0002   8.00455E+0000
   5.7904  3.14125E+0002   7.43720E+0000
   5.7924  3.12250E+0002   3.26228E+0000
   5.7944  3.12956E+0002   5.37674E+0000
   5.7963  3.14994E+0002   8.04386E+0000
   5.7983  3.13669E+0002   6.63581E+0000
   5.8003  3.15650E+0002   7.31796E+0000
   5.8023  3.16925E+0002   7.23753E+0000
   5.8043  3.15088E+0002   4.67465E+0000
   5.8063  3.13981E+0002   5.85563E+0000
   5.8083  3.16375E+0002   1.50046E+0001
   5.8103  3.16038E+0002   9.56327E+0000
   5.8123  3.14525E+0002   4.43783E+0000
   5.8143  3.13006E+0002   3.40826E+0000
   5.8163  3.12856E+0002   4.21996E+0000
   5.8183  3.11869E+0002   7.32899E+0000
   5.8203  3.14925E+0002   5.56659E+0000
   5.8223  3.11325E+0002   9.23238E+0000
   5.8243  3.13900E+0002   6.88222E+0000
   5.8263  3.13906E+0002   4.85206E+0000
   5.8283  3.13575E+0002   4.54333E+0000
   5.8303  3.13231E+0002   6.84984E+0000
   5.8322  3.12413E+0002   5.84999E+0000
   5.8342  3.13869E+0002   3.72210E+0000
   5.8362  3.13331E+0002   4.41917E+0000
   5.8382  3.13538E+0002   5.95975E+0000
   5.8402  3.12719E+0002   6.28607E+0000
   5.8422  3.15475E+0002   8.20849E+0000
   5.8442  3.12731E+0002   7.64356E+0000
   5.8462  3.15600E+0002   5.15340E+0000
   5.8482  3.12975E+0002   6.80969E+0000
   5.8502  3.12800E+0002   5.05841E+0000
   5.8522  3.13063E+0002   5.30812E+0000
   5.8542  3.15144E+0002   3.88723E+0000
   5.8562  3.12994E+0002   6.36838E+0000
   5.8582  3.12988E+0002   5.86343E+0000
   5.8602  3.14631E+0002   7.21874E+0000
   5.8622  3.14319E+0002   3.12804E+0000
   5.8642  3.15019E+0002   3.16242E+0000
   5.8662  3.13756E+0002   6.67003E+0000
   5.8681  3.12050E+0002   4.62250E+0000
   5.8701  3.10306E+0002   6.30337E+0000
   5.8721  3.12869E+0002   3.52371E+0000
   5.8741  3.14319E+0002   1.10414E+0001
   5.8761  3.12888E+0002   6.32197E+0000
   5.8781  3.13363E+0002   9.91696E+0000
   5.8801  3.10550E+0002   1.30073E+0001
   5.8821  3.13269E+0002   6.13751E+0000
   5.8841  3.11675E+0002   3.13638E+0000
   5.8861  3.09838E+0002   5.99280E+0000
   5.8881  3.10331E+0002   3.72176E+0000
   5.8901  3.13188E+0002   6.08131E+0000
   5.8921  3.14006E+0002   6.05382E+0000
   5.8941  3.13556E+0002   9.94921E+0000
   5.8961  3.14619E+0002   7.17502E+0000
   5.8981  3.13100E+0002   7.35034E+0000
   5.9001  3.14919E+0002   8.38061E+0000
   5.9020  3.14638E+0002   4.83566E+0000
   5.9040  3.19713E+0002   8.53858E+0000
   5.9060  3.28131E+0002   1.21948E+0001
   5.9080  3.40869E+0002   2.72829E+0001
   5.9100  3.57081E+0002   4.56033E+0001
   5.9120  3.60719E+0002   5.09226E+0001
   5.9140  3.57450E+0002   3.79531E+0001
   5.9160  3.41400E+0002   3.35359E+0001
   5.9180  3.21725E+0002   9.68281E+0000
   5.9200  3.13088E+0002   6.57836E+0000
   5.9220  3.14888E+0002   6.00998E+0000
   5.9240  3.12013E+0002   5.10758E+0000
   5.9260  3.16250E+0002   5.69386E+0000
   5.9280  3.16519E+0002   8.30314E+0000
   5.9300  3.15963E+0002   5.68428E+0000
   5.9320  3.15000E+0002   8.80383E+0000
   5.9340  3.16750E+0002   4.80469E+0000
   5.9360  3.16450E+0002   3.51603E+0000
   5.9379  3.16250E+0002   9.95779E+0000
   5.9399  3.17175E+0002   4.61079E+0000
   5.9419  3.22444E+0002   9.44983E+0000
   5.9439  3.30563E+0002   1.00935E+0001
   5.9459  3.33725E+0002   1.38694E+0001
   5.9479  3.41425E+0002   8.17706E+0000
   5.9499  3.44588E+0002   8.85818E+0000
   5.9519  3.38956E+0002   1.64196E+0001
   5.9539  3.27769E+0002   8.30935E+0000
   5.9559  3.32763E+0002   7.13310E+0000
   5.9579  4.02381E+0002   1.64152E+0001
   5.9599  4.97431E+0002   3.25712E+0001
   5.9619  6.12025E+0002   5.81790E+0001
   5.9639  7.42881E+0002   1.14723E+0002
   5.9659  7.57244E+0002   1.48169E+0002
   5.9679  6.67806E+0002   1.50778E+0002
   5.9699  4.88481E+0002   8.76093E+0001
   5.9718  3.74425E+0002   4.16021E+0001
   5.9738  3.25588E+0002   1.73661E+0001
   5.9758  3.23181E+0002   2.26333E+0001
   5.9778  3.12225E+0002   6.83954E+0000
   5.9798  3.14019E+0002   1.49954E+0001
   5.9818  3.10756E+0002   1.09692E+0001
   5.9838  3.17725E+0002   6.31699E+0000
   5.9858  3.22056E+0002   1.46906E+0001
   5.9878  3.74888E+0002   3.45851E+0001
   5.9898  4.84200E+0002   7.60787E+0001
   5.9918  7.77869E+0002   1.26421E+0002
   5.9938  1.09506E+0003   1.67635E+0002
   5.9958  1.26227E+0003   1.57877E+0002
   5.9978  1.53837E+0003   1.39396E+0002
   5.9998  1.81654E+0003   5.48244E+0001
   6.0018  1.90962E+0003   3.62456E+0001
   6.0038  1.91045E+0003   1.05971E+0001
   6.0058  1.94876E+0003   2.20231E+0001
   6.0077  1.92718E+0003   1.91509E+0001
   6.0097  1.99069E+0003   2.24157E+0001
   6.0117  1.94522E+0003   2.55075E+0001
   6.0137  1.94848E+0003   1.12117E+0001
   6.0157  1.94279E+0003   1.82749E+0001
   6.0177  1.92236E+0003   1.71819E+0001
   6.0197  1.92910E+0003   2.62564E+0001
   6.0217  1.94273E+0003   1.41204E+0001
   6.0237  1.95527E+0003   3.48058E+0001
   6.0257  1.95388E+0003   1.16842E+0001
   6.0277  1.93181E+0003   2.63974E+0001
   6.0297  1.93574E+0003   1.64609E+0001
   6.0317  1.90841E+0003   3.13467E+0001
   6.0337  1.90882E+0003   1.88424E+0001
   6.0357  1.92921E+0003   2.87689E+0001
   6.0377  1.92794E+0003   3.00705E+0001
   6.0397  1.92055E+0003   1.77508E+0001
   6.0416  1.93568E+0003   2.75085E+0001
   6.0436  1.91838E+0003   2.93632E+0001
   6.0456  1.92509E+0003   2.09450E+0001
   6.0476  1.92780E+0003   1.96485E+0001
   6.0496  1.92788E+0003   1.81564E+0001
   6.0516  1.90726E+0003   1.92965E+0001
   6.0536  1.93588E+0003   3.03719E+0001
   6.0556  1.91197E+0003   2.30553E+0001
   6.0576  1.88032E+0003   3.06887E+0001
   6.0596  1.80000E+0003   6.72376E+0001
   6.0616  1.65067E+0003   7.75232E+0001
   6.0636  1.47114E+0003   1.31796E+0002
   6.0656  1.06906E+0003   1.44579E+0002
   6.0676  8.83113E+0002   1.54845E+0002
   6.0696  5.68456E+0002   1.10429E+0002
   6.0716  3.80163E+0002   4.61028E+0001
   6.0736  3.29756E+0002   1.86625E+0001
   6.0756  3.14863E+0002   7.16073E+0000
   6.0775  3.18913E+0002   1.02051E+0001
   6.0795  3.12169E+0002   7.63513E+0000
   6.0815  3.12556E+0002   4.22366E+0000
   6.0835  3.11613E+0002   9.88559E+0000
   6.0855  3.32869E+0002   2.78606E+0001
   6.0875  3.68531E+0002   3.32032E+0001
   6.0895  3.99400E+0002   4.56192E+0001
   6.0915  6.01763E+0002   9.97228E+0001
   6.0935  1.04417E+0003   1.37296E+0002
   6.0955  1.27672E+0003   1.38406E+0002
   6.0975  1.47184E+0003   1.39376E+0002
   6.0995  1.71416E+0003   8.24834E+0001
   6.1015  1.80949E+0003   4.91230E+0001
   6.1035  1.87558E+0003   3.11718E+0001
   6.1055  1.90566E+0003   2.61880E+0001
   6.1075  1.93441E+0003   2.86900E+0001
   6.1095  1.93362E+0003   1.01030E+0001
   6.1114  1.94676E+0003   3.62174E+0001
   6.1134  1.92956E+0003   3.02282E+0001
   6.1154  1.92694E+0003   2.70046E+0001
   6.1174  1.92502E+0003   1.39799E+0001
   6.1194  1.95939E+0003   2.62543E+0001
   6.1214  1.93389E+0003   1.65830E+0001
   6.1234  1.94072E+0003   2.21652E+0001
   6.1254  1.93360E+0003   3.97665E+0001
   6.1274  1.95765E+0003   2.48313E+0001
   6.1294  1.92930E+0003   2.51158E+0001
   6.1314  1.91813E+0003   1.45395E+0001
   6.1334  1.94993E+0003   2.44269E+0001
   6.1354  1.95924E+0003   2.89482E+0001
   6.1374  1.92794E+0003   1.80702E+0001
   6.1394  1.92056E+0003   3.00870E+0001
   6.1414  1.94848E+0003   2.76291E+0001
   6.1434  1.93833E+0003   1.84379E+0001
   6.1454  1.95469E+0003   2.51337E+0001
   6.1473  1.94101E+0003   2.81144E+0001
   6.1493  1.93813E+0003   1.93740E+0001
   6.1513  1.92461E+0003   2.90791E+0001
   6.1533  1.94442E+0003   9.28202E+0000
   6.1553  1.89814E+0003   2.32627E+0001
   6.1573  1.89808E+0003   1.67918E+0001
   6.1593  1.86438E+0003   5.03833E+0001
   6.1613  1.72803E+0003   7.32712E+0001
   6.1633  1.40392E+0003   1.32316E+0002
   6.1653  1.17669E+0003   1.42725E+0002
   6.1673  8.34950E+0002   1.37814E+0002
   6.1693  5.61150E+0002   9.61997E+0001
   6.1713  4.30838E+0002   6.19395E+0001
   6.1733  3.41488E+0002   2.52597E+0001
   6.1753  3.22819E+0002   9.17461E+0000
   6.1773  3.13169E+0002   7.13059E+0000
   6.1793  3.11063E+0002   1.10650E+0001
   6.1812  3.11363E+0002   8.76676E+0000
   6.1832  3.12794E+0002   4.67613E+0000
   6.1852  3.17006E+0002   1.07455E+0001
   6.1872  3.54638E+0002   2.96664E+0001
   6.1892  4.17869E+0002   5.10512E+0001
   6.1912  7.15338E+0002   1.17088E+0002
   6.1932  8.81306E+0002   1.37899E+0002
   6.1952  1.04302E+0003   1.46226E+0002
   6.1972  1.47506E+0003   1.22254E+0002
   6.1992  1.67027E+0003   9.81327E+0001
   6.2012  1.79690E+0003   4.82504E+0001
   6.2032  1.89717E+0003   2.71237E+0001
   6.2052  1.92789E+0003   2.58182E+0001
   6.2072  1.93714E+0003   2.82590E+0001
   6.2092  1.92366E+0003   4.09393E+0001
   6.2112  1.93843E+0003   2.42255E+0001
   6.2132  1.91530E+0003   2.48318E+0001
   6.2152  1.93008E+0003   2.89014E+0001
   6.2171  1.92319E+0003   2.35489E+0001
   6.2191  1.92773E+0003   1.62978E+0001
   6.2211  1.96184E+0003   3.34555E+0001
   6.2231  1.95579E+0003   2.23549E+0001
   6.2251  1.96953E+0003   1.85431E+0001
   6.2271  1.94797E+0003   2.79234E+0001
   6.2291  1.94198E+0003   2.32745E+0001
   6.2311  1.94479E+0003   2.06749E+0001
   6.2331  1.94389E+0003   1.48486E+0001
   6.2351  1.92694E+0003   1.89193E+0001
   6.2371  1.91563E+0003   2.56905E+0001
   6.2391  1.91616E+0003   2.30631E+0001
   6.2411  1.92970E+0003   2.77917E+0001
   6.2431  1.92234E+0003   1.82973E+0001
   6.2451  1.93869E+0003   1.62079E+0001
   6.2471  1.91347E+0003   1.97720E+0001
   6.2491  1.93643E+0003   2.48004E+0001
   6.2510  1.92416E+0003   1.09188E+0001
   6.2530  1.90017E+0003   2.18722E+0001
   6.2550  1.92225E+0003   1.63107E+0001
   6.2570  1.88804E+0003   3.41088E+0001
   6.2590  1.85426E+0003   3.61097E+0001
   6.2610  1.68475E+0003   1.00728E+0002
   6.2630  1.51466E+0003   1.04669E+0002
   6.2650  1.30834E+0003   1.29758E+0002
   6.2670  9.41194E+0002   1.32237E+0002
   6.2690  6.13313E+0002   1.02316E+0002
   6.2710  4.78563E+0002   8.27939E+0001
   6.2730  3.57994E+0002   3.40313E+0001
   6.2750  3.20756E+0002   5.48401E+0000
   6.2770  3.16013E+0002   6.37357E+0000
   6.2790  3.16188E+0002   1.30139E+0001
   6.2810  3.14275E+0002   9.17970E+0000
   6.2830  3.15869E+0002   6.16089E+0000
   6.2850  3.25219E+0002   1.19830E+0001
   6.2869  3.45925E+0002   2.32716E+0001
   6.2889  4.23081E+0002   5.59543E+0001
   6.2909  6.25269E+0002   1.03250E+0002
   6.2929  7.43163E+0002   1.14430E+0002
   6.2949  1.08617E+0003   1.55422E+0002
   6.2969  1.46806E+0003   1.39382E+0002
   6.2989  1.61243E+0003   1.25405E+0002
   6.3009  1.73829E+0003   6.63043E+0001
   6.3029  1.83963E+0003   3.58460E+0001
   6.3049  1.89066E+0003   2.91274E+0001
   6.3069  1.91822E+0003   2.77653E+0001
   6.3089  1.94056E+0003   1.59172E+0001
   6.3109  1.94179E+0003   1.87144E+0001
   6.3129  1.92549E+0003   1.50062E+0001
   6.3149  1.92951E+0003   1.38355E+0001
   6.3169  1.94644E+0003   1.65685E+0001
   6.3189  1.93608E+0003   3.16962E+0001
   6.3208  1.92233E+0003   2.80058E+0001
   6.3228  1.92656E+0003   2.62589E+0001
   6.3248  1.95043E+0003   1.24008E+0001
   6.3268  1.97446E+0003   2.75529E+0001
   6.3288  1.96533E+0003   1.20164E+0001
   6.3308  1.92546E+0003   1.69684E+0001
   6.3328  1.94819E+0003   1.39001E+0001
   6.3348  1.94554E+0003   3.33659E+0001
   6.3368  1.94176E+0003   1.74660E+0001
   6.3388  1.91808E+0003   1.44894E+0001
   6.3408  1.93289E+0003   2.32924E+0001
   6.3428  1.93473E+0003   1.50513E+0001
   6.3448  1.92989E+0003   1.41504E+0001
   6.3468  1.94231E+0003   2.32410E+0001
   6.3488  1.91385E+0003   1.34989E+0001
   6.3508  1.95758E+0003   1.58659E+0001
   6.3528  1.92973E+0003   1.77671E+0001
   6.3548  1.91427E+0003   4.16331E+0001
   6.3567  1.94698E+0003   2.41790E+0001
   6.3587  1.85326E+0003   4.70085E+0001
   6.3607  1.76934E+0003   7.70669E+0001
   6.3627  1.55488E+0003   1.07778E+0002
   6.3647  1.28229E+0003   1.26076E+0002
   6.3667  9.94763E+0002   1.31247E+0002
   6.3687  7.47700E+0002   1.13880E+0002
   6.3707  5.13194E+0002   8.52459E+0001
   6.3727  4.14719E+0002   6.13920E+0001
   6.3747  3.33344E+0002   1.64296E+0001
   6.3767  3.14088E+0002   6.89183E+0000
   6.3787  3.19669E+0002   2.04346E+0001
   6.3807  3.11694E+0002   8.60537E+0000
   6.3827  3.14950E+0002   7.15716E+0000
   6.3847  3.16038E+0002   7.50474E+0000
   6.3867  3.28850E+0002   1.31635E+0001
   6.3887  3.94888E+0002   4.37296E+0001
   6.3907  5.25419E+0002   8.29034E+0001
   6.3926  6.92081E+0002   1.06112E+0002
   6.3946  1.02918E+0003   1.50041E+0002
   6.3966  1.18452E+0003   1.40794E+0002
   6.3986  1.49426E+0003   1.17719E+0002
   6.4006  1.78002E+0003   5.74067E+0001
   6.4026  1.81523E+0003   5.44472E+0001
   6.4046  1.88039E+0003   5.13619E+0001
   6.4066  1.91224E+0003   1.52436E+0001
   6.4086  1.91527E+0003   2.10706E+0001
   6.4106  1.89419E+0003   2.70190E+0001
   6.4126  1.90364E+0003   2.27034E+0001
   6.4146  1.91644E+0003   3.01075E+0001
   6.4166  1.92460E+0003   1.90421E+0001
   6.4186  1.91738E+0003   3.45105E+0001
   6.4206  1.92538E+0003   3.28062E+0001
   6.4226  1.93049E+0003   3.05003E+0001
   6.4246  1.94536E+0003   2.93782E+0001
   6.4265  1.92926E+0003   1.19816E+0001
   6.4285  1.92456E+0003   2.25439E+0001
   6.4305  1.94998E+0003   1.44462E+0001
   6.4325  1.93066E+0003   2.75255E+0001
   6.4345  1.95823E+0003   1.73080E+0001
   6.4365  1.95064E+0003   1.21258E+0001
   6.4385  1.90945E+0003   1.78389E+0001
   6.4405  1.92531E+0003   1.76615E+0001
   6.4425  1.93069E+0003   3.46742E+0001
   6.4445  1.93898E+0003   2.46314E+0001
   6.4465  1.90817E+0003   2.15715E+0001
   6.4485  1.93192E+0003   1.85556E+0001
   6.4505  1.94743E+0003   1.47155E+0001
   6.4525  1.91117E+0003   1.70838E+0001
   6.4545  1.92774E+0003   2.38803E+0001
   6.4565  1.97451E+0003   2.19750E+0001
   6.4585  1.93166E+0003   2.34050E+0001
   6.4605  1.93580E+0003   3.31251E+0001
   6.4624  1.92906E+0003   1.36810E+0001
   6.4644  1.92984E+0003   1.51923E+0001
   6.4664  1.92901E+0003   3.29212E+0001
   6.4684  1.92689E+0003   1.48834E+0001
   6.4704  1.93635E+0003   3.77801E+0001
   6.4724  1.91671E+0003   2.26197E+0001
   6.4744  1.93971E+0003   3.24866E+0001
   6.4764  1.94249E+0003   1.28377E+0001
   6.4784  1.93012E+0003   2.09796E+0001
   6.4804  1.95068E+0003   1.59671E+0001
   6.4824  1.94972E+0003   1.77465E+0001
   6.4844  1.93412E+0003   1.34201E+0001
   6.4864  1.90861E+0003   1.19427E+0001
   6.4884  1.92431E+0003   1.22623E+0001
   6.4904  1.90140E+0003   3.23952E+0001
   6.4924  1.95259E+0003   1.81228E+0001
   6.4944  1.95801E+0003   1.53679E+0001
   6.4963  1.91877E+0003   2.38351E+0001
   6.4983  1.96177E+0003   2.81157E+0001
   6.5003  1.92538E+0003   1.62084E+0001
   6.5023  1.93024E+0003   1.99592E+0001
   6.5043  1.91678E+0003   1.68655E+0001
   6.5063  1.96256E+0003   1.51987E+0001
   6.5083  1.95975E+0003   9.04489E+0000
   6.5103  1.94859E+0003   7.62610E+0000
   6.5123  1.94574E+0003   2.03643E+0001
   6.5143  1.93684E+0003   2.34103E+0001
   6.5163  1.95695E+0003   2.62039E+0001
   6.5183  1.93303E+0003   3.15016E+0001
   6.5203  1.94305E+0003   3.63393E+0001
   6.5223  1.95288E+0003   1.69312E+0001
   6.5243  1.93797E+0003   1.95348E+0001
   6.5263  1.94171E+0003   2.29914E+0001
   6.5283  1.92719E+0003   3.14923E+0001
   6.5303  1.94328E+0003   2.85419E+0001
   6.5322  1.96504E+0003   2.70462E+0001
   6.5342  1.94158E+0003   2.32055E+0001
   6.5362  1.95784E+0003   1.66262E+0001
   6.5382  1.95689E+0003   2.04777E+0001
   6.5402  1.92552E+0003   2.06677E+0001
   6.5422  1.91962E+0003   1.33336E+0001
   6.5442  1.93134E+0003   1.76321E+0001
   6.5462  1.92715E+0003   2.43932E+0001
   6.5482  1.90194E+0003   1.84913E+0001
   6.5502  1.94732E+0003   3.21622E+0001
   6.5522  1.93186E+0003   2.92589E+0001
   6.5542  1.93875E+0003   3.37959E+0001
   6.5562  1.93209E+0003   1.03912E+0001
   6.5582  1.92751E+0003   2.34804E+0001
   6.5602  1.93381E+0003   1.81436E+0001
   6.5622  1.94534E+0003   2.29477E+0001
   6.5642  1.92949E+0003   1.84624E+0001
   6.5661  1.93770E+0003   1.81041E+0001
   6.5681  1.95074E+0003   2.33479E+0001
   6.5701  1.94658E+0003   1.33184E+0001
   6.5721  1.91588E+0003   3.32949E+0001
   6.5741  1.92528E+0003   1.59696E+0001
   6.5761  1.95999E+0003   2.12257E+0001
   6.5781  1.95752E+0003   2.01345E+0001
   6.5801  1.94060E+0003   2.82246E+0001
   6.5821  1.93973E+0003   1.48331E+0001
   6.5841  1.91368E+0003   1.29324E+0001
   6.5861  1.92378E+0003   2.08529E+0001
   6.5881  1.95741E+0003   1.09423E+0001
   6.5901  1.92873E+0003   2.33576E+0001
   6.5921  1.92253E+0003   1.76340E+0001
   6.5941  1.93944E+0003   1.75411E+0001
   6.5961  1.93398E+0003   2.28987E+0001
   6.5981  1.92144E+0003   2.22681E+0001
   6.6001  1.93514E+0003   1.81320E+0001
   6.6020  1.91210E+0003   2.81097E+0001
   6.6040  1.95293E+0003   2.61867E+0001
   6.6060  1.92782E+0003   2.43542E+0001
   6.6080  1.94809E+0003   1.71038E+0001
   6.6100  1.93928E+0003   2.14225E+0001
   6.6120  1.95096E+0003   1.52482E+0001
   6.6140  1.93749E+0003   1.63557E+0001
   6.6160  1.93326E+0003   2.68933E+0001
   6.6180  1.95125E+0003   2.30411E+0001
   6.6200  1.93386E+0003   1.63437E+0001
   6.6220  1.92368E+0003   2.13127E+0001
   6.6240  1.94561E+0003   2.03959E+0001
   6.6260  1.94912E+0003   2.10074E+0001
   6.6280  1.93284E+0003   1.71584E+0001
   6.6300  1.94505E+0003   9.61561E+0000
   6.6320  1.91588E+0003   1.98818E+0001
   6.6340  1.93532E+0003   1.86534E+0001
   6.6359  1.95419E+0003   3.18151E+0001
   6.6379  1.97112E+0003   2.50707E+0001
   6.6399  1.93169E+0003   1.07128E+0001
   6.6419  1.94538E+0003   2.72259E+0001
   6.6439  1.93304E+0003   1.23037E+0001
   6.6459  1.93417E+0003   6.25342E+0000
   6.6479  1.96234E+0003   3.13490E+0001
   6.6499  1.92335E+0003   1.45773E+0001
   6.6519  1.93936E+0003   2.35757E+0001
   6.6539  1.93960E+0003   1.43845E+0001
   6.6559  1.93171E+0003   1.51444E+0001
   6.6579  1.90649E+0003   3.60077E+0001
   6.6599  1.74754E+0003   8.95916E+0001
   6.6619  1.65266E+0003   1.01362E+0002
   6.6639  1.57849E+0003   1.31691E+0002
   6.6659  1.09284E+0003   1.28337E+0002
   6.6679  8.83444E+0002   1.24157E+0002
   6.6699  8.00681E+0002   1.16980E+0002
   6.6718  4.56338E+0002   6.11901E+0001
   6.6738  3.66675E+0002   3.55487E+0001
   6.6758  3.59181E+0002   3.25696E+0001
   6.6778  3.14525E+0002   6.20116E+0000
   6.6798  3.14056E+0002   5.25791E+0000
   6.6818  3.13313E+0002   3.35780E+0000
   6.6838  3.20150E+0002   1.78126E+0001
   6.6858  3.26156E+0002   9.86125E+0000
   6.6878  4.07850E+0002   4.30598E+0001
   6.6898  4.81556E+0002   6.45034E+0001
   6.6918  5.40331E+0002   8.04055E+0001
   6.6938  8.38975E+0002   1.26700E+0002
   6.6958  1.07582E+0003   1.30044E+0002
   6.6978  1.27228E+0003   1.45713E+0002
   6.6998  1.53219E+0003   1.15974E+0002
   6.7018  1.77586E+0003   6.85313E+0001
   6.7038  1.86389E+0003   4.27045E+0001
   6.7057  1.88913E+0003   3.22780E+0001
   6.7077  1.93893E+0003   1.87010E+0001
   6.7097  1.94906E+0003   1.95400E+0001
   6.7117  1.94388E+0003   8.06518E+0000
   6.7137  1.94138E+0003   1.75137E+0001
   6.7157  1.94226E+0003   1.34430E+0001
   6.7177  1.92956E+0003   2.94334E+0001
   6.7197  1.94906E+0003   1.47401E+0001
   6.7217  1.93973E+0003   1.74569E+0001
   6.7237  1.91545E+0003   2.41674E+0001
   6.7257  1.95151E+0003   3.76423E+0001
   6.7277  1.93906E+0003   1.92860E+0001
   6.7297  1.96409E+0003   2.57868E+0001
   6.7317  1.91173E+0003   1.38267E+0001
   6.7337  1.95898E+0003   2.83102E+0001
   6.7357  1.94890E+0003   3.12212E+0001
   6.7377  1.96858E+0003   1.35699E+0001
   6.7397  1.93431E+0003   1.86296E+0001
   6.7416  1.94779E+0003   1.46560E+0001
   6.7436  1.97296E+0003   2.94243E+0001
   6.7456  1.95392E+0003   1.56809E+0001
   6.7476  1.93979E+0003   2.48013E+0001
   6.7496  1.93384E+0003   1.41454E+0001
   6.7516  1.93297E+0003   2.34171E+0001
   6.7536  1.91572E+0003   1.96931E+0001
   6.7556  1.91935E+0003   2.15859E+0001
   6.7576  1.92199E+0003   6.06461E+0001
   6.7596  1.85943E+0003   4.83760E+0001
   6.7616  1.63471E+0003   9.14828E+0001
   6.7636  1.52804E+0003   1.11519E+0002
   6.7656  1.16999E+0003   1.26718E+0002
   6.7676  8.89106E+0002   1.18084E+0002
   6.7696  7.84650E+0002   1.17446E+0002
   6.7716  5.61881E+0002   8.72835E+0001
   6.7736  4.19225E+0002   5.73591E+0001
   6.7755  3.47713E+0002   2.48762E+0001
   6.7775  3.21438E+0002   7.58493E+0000
   6.7795  3.12888E+0002   3.92840E+0000
   6.7815  3.11725E+0002   7.05084E+0000
   6.7835  3.12656E+0002   4.44191E+0000
   6.7855  3.22619E+0002   7.15356E+0000
   6.7875  3.42219E+0002   2.14348E+0001
   6.7895  4.51575E+0002   5.52178E+0001
   6.7915  5.36094E+0002   6.81210E+0001
   6.7935  7.42038E+0002   1.00463E+0002
   6.7955  1.01639E+0003   1.23657E+0002
   6.7975  1.17168E+0003   1.49490E+0002
   6.7995  1.35389E+0003   1.48083E+0002
   6.8015  1.73898E+0003   8.26881E+0001
   6.8035  1.78274E+0003   6.39013E+0001
   6.8055  1.87206E+0003   3.23808E+0001
   6.8075  1.91594E+0003   2.29735E+0001
   6.8095  1.91681E+0003   4.31979E+0001
   6.8114  1.93958E+0003   3.31457E+0001
   6.8134  1.94823E+0003   1.98284E+0001
   6.8154  1.91856E+0003   2.75075E+0001
   6.8174  1.93495E+0003   1.07890E+0001
   6.8194  1.94485E+0003   1.21532E+0001
   6.8214  1.93638E+0003   2.60847E+0001
   6.8234  1.95521E+0003   2.26303E+0001
   6.8254  1.93983E+0003   1.47566E+0001
   6.8274  1.93656E+0003   1.27979E+0001
   6.8294  1.95278E+0003   1.85668E+0001
   6.8314  1.95729E+0003   3.06096E+0001
   6.8334  1.93018E+0003   1.77576E+0001
   6.8354  1.95146E+0003   1.74871E+0001
   6.8374  1.94131E+0003   1.21519E+0001
   6.8394  1.93782E+0003   1.96103E+0001
   6.8414  1.97602E+0003   2.38087E+0001
   6.8434  1.92278E+0003   1.69502E+0001
   6.8453  1.93123E+0003   1.58401E+0001
   6.8473  1.94684E+0003   2.00431E+0001
   6.8493  1.94558E+0003   1.75583E+0001
   6.8513  1.96186E+0003   1.72315E+0001
   6.8533  1.95619E+0003   2.12424E+0001
   6.8553  1.95174E+0003   3.39446E+0001
   6.8573  1.94207E+0003   2.91934E+0001
   6.8593  1.94467E+0003   3.04125E+0001
   6.8613  1.93697E+0003   1.64861E+0001
   6.8633  1.95058E+0003   1.47870E+0001
   6.8653  1.91588E+0003   2.15504E+0001
   6.8673  1.96539E+0003   3.11689E+0001
   6.8693  1.92839E+0003   2.51282E+0001
   6.8713  1.94551E+0003   2.67542E+0001
   6.8733  1.96948E+0003   2.62377E+0001
   6.8753  1.95484E+0003   2.63941E+0001
   6.8773  1.93099E+0003   2.52511E+0001
   6.8793  1.94858E+0003   2.44675E+0001
   6.8812  1.92899E+0003   3.03047E+0001
   6.8832  1.92848E+0003   1.60069E+0001
   6.8852  1.93744E+0003   2.48100E+0001
   6.8872  1.90879E+0003   1.82730E+0001
   6.8892  1.96434E+0003   2.65374E+0001
   6.8912  1.93919E+0003   1.57090E+0001
   6.8932  1.94979E+0003   2.17164E+0001
   6.8952  1.94131E+0003   1.73538E+0001
   6.8972  1.94491E+0003   2.73974E+0001
   6.8992  1.97332E+0003   1.57795E+0001
   6.9012  1.92541E+0003   1.31585E+0001
   6.9032  1.94185E+0003   1.79823E+0001
   6.9052  1.92814E+0003   1.93902E+0001
   6.9072  1.92678E+0003   2.02428E+0001
   6.9092  1.92938E+0003   2.05139E+0001
   6.9112  1.96345E+0003   1.59182E+0001
   6.9132  1.94246E+0003   1.79421E+0001
   6.9152  1.93896E+0003   1.52476E+0001
   6.9171  1.93605E+0003   2.81807E+0001
   6.9191  1.92397E+0003   1.94287E+0001
   6.9211  1.96335E+0003   2.22020E+0001
   6.9231  1.92336E+0003   2.60056E+0001
   6.9251  1.96469E+0003   1.95157E+0001
   6.9271  1.94911E+0003   3.26794E+0001
   6.9291  1.93715E+0003   1.04869E+0001
   6.9311  1.94630E+0003   2.59438E+0001
   6.9331  1.92664E+0003   1.21769E+0001
   6.9351  1.94313E+0003   3.55773E+0001
   6.9371  1.93834E+0003   3.13239E+0001
   6.9391  1.94626E+0003   2.77205E+0001
   6.9411  1.93998E+0003   1.31454E+0001
   6.9431  1.95592E+0003   2.00375E+0001
   6.9451  1.94712E+0003   2.17865E+0001
   6.9471  1.95115E+0003   1.90922E+0001
   6.9491  1.94915E+0003   2.73914E+0001
   6.9510  1.95650E+0003   9.73422E+0000
   6.9530  1.94504E+0003   1.46699E+0001
   6.9550  1.92814E+0003   1.58498E+0001
   6.9570  1.92556E+0003   5.02806E+0001
   6.9590  1.83905E+0003   5.39754E+0001
   6.9610  1.78009E+0003   7.43478E+0001
   6.9630  1.62808E+0003   9.73230E+0001
   6.9650  1.27708E+0003   1.08294E+0002
   6.9670  1.05003E+0003   1.31820E+0002
   6.9690  9.04913E+0002   1.00965E+0002
   6.9710  6.86250E+0002   1.00682E+0002
   6.9730  4.93413E+0002   6.79086E+0001
   6.9750  3.90125E+0002   4.44688E+0001
   6.9770  3.50019E+0002   2.70106E+0001
   6.9790  3.18188E+0002   1.00337E+0001
   6.9810  3.12988E+0002   4.17491E+0000
   6.9830  3.16031E+0002   6.81471E+0000
   6.9850  3.17619E+0002   6.69652E+0000
   6.9869  3.35400E+0002   1.32420E+0001
   6.9889  4.27244E+0002   4.42041E+0001
   6.9909  4.91081E+0002   5.87363E+0001
   6.9929  6.92994E+0002   1.01062E+0002
   6.9949  8.46188E+0002   1.12338E+0002
   6.9969  9.70175E+0002   1.23393E+0002
   6.9989  1.37247E+0003   1.21608E+0002
   7.0009  1.56246E+0003   9.39378E+0001
   7.0029  1.69203E+0003   9.33323E+0001
   7.0049  1.83819E+0003   4.29048E+0001
   7.0069  1.86748E+0003   3.14356E+0001
   7.0089  1.89478E+0003   2.56794E+0001
   7.0109  1.91879E+0003   1.48013E+0001
   7.0129  1.94503E+0003   1.88147E+0001
   7.0149  1.91398E+0003   2.66077E+0001
   7.0169  1.96804E+0003   1.68885E+0001
   7.0189  1.94832E+0003   8.15182E+0000
   7.0208  1.93004E+0003   2.08308E+0001
   7.0228  1.94548E+0003   2.38995E+0001
   7.0248  1.93335E+0003   1.82495E+0001
   7.0268  1.93834E+0003   2.53925E+0001
   7.0288  1.92788E+0003   6.46123E+0001
   7.0308  1.93204E+0003   9.42038E+0000
   7.0328  1.94546E+0003   2.25424E+0001
   7.0348  1.94359E+0003   9.13749E+0000
   7.0368  1.94012E+0003   1.38084E+0001
   7.0388  1.94726E+0003   2.83901E+0001
   7.0408  1.94432E+0003   2.21004E+0001
   7.0428  1.91993E+0003   2.06071E+0001
   7.0448  1.93278E+0003   1.94470E+0001
   7.0468  1.92199E+0003   2.64863E+0001
   7.0488  1.92276E+0003   3.35740E+0001
   7.0508  1.89931E+0003   2.23326E+0001
   7.0528  1.88409E+0003   5.69687E+0001
   7.0548  1.91155E+0003   3.35264E+0001
   7.0567  1.88279E+0003   4.02614E+0001
   7.0587  1.85399E+0003   6.29835E+0001
   7.0607  1.79608E+0003   6.94831E+0001
   7.0627  1.59098E+0003   1.16558E+0002
   7.0647  1.42252E+0003   1.16062E+0002
   7.0667  1.19283E+0003   1.22733E+0002
   7.0687  9.45175E+0002   1.22504E+0002
   7.0707  7.85294E+0002   1.21208E+0002
   7.0727  5.72525E+0002   7.88415E+0001
   7.0747  4.15119E+0002   5.24338E+0001
   7.0767  3.64369E+0002   3.39596E+0001
   7.0787  3.24656E+0002   1.22035E+0001
   7.0807  3.16588E+0002   1.05953E+0001
   7.0827  3.15581E+0002   5.21641E+0000
   7.0847  3.15194E+0002   9.61112E+0000
   7.0867  3.21331E+0002   1.00952E+0001
   7.0887  3.40269E+0002   9.37531E+0000
   7.0906  3.87063E+0002   2.03598E+0001
   7.0926  5.20719E+0002   4.00386E+0001
   7.0946  6.33825E+0002   4.61272E+0001
   7.0966  9.24238E+0002   4.51541E+0001
   7.0986  1.08733E+0003   3.06402E+0001
   7.1006  1.22478E+0003   4.09186E+0001
   7.1026  1.48859E+0003   3.49971E+0001
   7.1046  1.61151E+0003   5.73181E+0001
   7.1066  1.62349E+0003   1.08682E+0002
   7.1086  1.67898E+0003   1.03958E+0002
   7.1106  1.66098E+0003   1.03189E+0002
   7.1126  1.60839E+0003   1.24643E+0002
   7.1146  1.61193E+0003   1.21314E+0002
   7.1166  1.60331E+0003   1.20910E+0002
   7.1186  1.60195E+0003   1.28136E+0002
   7.1206  1.58908E+0003   1.26090E+0002
   7.1226  1.60587E+0003   1.30092E+0002
   7.1246  1.54811E+0003   1.15842E+0002
   7.1265  1.51434E+0003   1.37068E+0002
   7.1285  1.55095E+0003   1.26560E+0002
   7.1305  1.48833E+0003   1.31936E+0002
   7.1325  1.51305E+0003   1.24938E+0002
   7.1345  1.44494E+0003   1.40977E+0002
   7.1365  1.52263E+0003   1.19710E+0002
   7.1385  1.44221E+0003   1.53187E+0002
   7.1405  1.41669E+0003   1.30623E+0002
   7.1425  1.43876E+0003   1.40105E+0002
   7.1445  1.38461E+0003   1.28691E+0002
   7.1465  1.38608E+0003   1.52948E+0002
   7.1485  1.36001E+0003   1.44989E+0002
   7.1505  1.35738E+0003   1.24947E+0002
   7.1525  1.34674E+0003   1.36132E+0002
   7.1545  1.34212E+0003   1.26451E+0002
   7.1565  1.26894E+0003   1.37849E+0002
   7.1585  1.28863E+0003   1.27477E+0002
   7.1604  1.27661E+0003   1.29693E+0002
   7.1624  1.22727E+0003   1.22204E+0002
   7.1644  1.12873E+0003   1.21673E+0002
   7.1664  1.05446E+0003   1.07725E+0002
   7.1684  9.70069E+0002   1.08955E+0002
   7.1704  7.84881E+0002   9.71114E+0001
   7.1724  6.04888E+0002   7.96888E+0001
   7.1744  4.25263E+0002   5.25703E+0001
   7.1764  3.81244E+0002   3.49213E+0001
   7.1784  3.31200E+0002   1.71391E+0001
   7.1804  3.15719E+0002   6.05431E+0000
   7.1824  3.14263E+0002   5.72766E+0000
   7.1844  3.12306E+0002   6.22956E+0000
   7.1864  3.12444E+0002   8.67060E+0000
   7.1884  3.11225E+0002   5.74951E+0000
   7.1904  3.10613E+0002   6.79686E+0000
   7.1924  3.17250E+0002   6.71789E+0000
   7.1944  3.17769E+0002   9.66684E+0000
   7.1963  3.37781E+0002   8.42620E+0000
   7.1983  3.94275E+0002   1.29375E+0001
   7.2003  4.25538E+0002   1.86378E+0001
   7.2023  4.99813E+0002   4.12562E+0001
   7.2043  5.28469E+0002   4.94417E+0001
   7.2063  5.24406E+0002   6.58511E+0001
   7.2083  5.18200E+0002   7.91878E+0001
   7.2103  5.53388E+0002   7.78709E+0001
   7.2123  5.31975E+0002   8.87354E+0001
   7.2143  5.14300E+0002   8.45663E+0001
   7.2163  5.22525E+0002   7.71213E+0001
   7.2183  4.87331E+0002   9.25160E+0001
   7.2203  4.67175E+0002   6.84873E+0001
   7.2223  4.70094E+0002   7.26158E+0001
   7.2243  4.50550E+0002   7.14976E+0001
   7.2263  4.43281E+0002   6.75718E+0001
   7.2283  4.20988E+0002   6.86945E+0001
   7.2302  4.15425E+0002   7.09402E+0001
   7.2322  4.09106E+0002   6.26998E+0001
   7.2342  4.18663E+0002   7.02109E+0001
   7.2362  3.85831E+0002   5.10683E+0001
   7.2382  3.80381E+0002   5.22851E+0001
   7.2402  3.88638E+0002   5.61899E+0001
   7.2422  3.82750E+0002   5.45840E+0001
   7.2442  3.62944E+0002   4.09894E+0001
   7.2462  3.70019E+0002   4.63275E+0001
   7.2482  3.73288E+0002   3.90708E+0001
   7.2502  3.46269E+0002   3.03986E+0001
   7.2522  3.49606E+0002   2.76406E+0001
   7.2542  3.35963E+0002   2.48026E+0001
   7.2562  3.34119E+0002   1.87674E+0001
   7.2582  3.28819E+0002   1.57856E+0001
   7.2602  3.25981E+0002   1.68143E+0001
   7.2622  3.28013E+0002   1.46386E+0001
   7.2642  3.19138E+0002   8.86446E+0000
   7.2661  3.16806E+0002   5.97505E+0000
   7.2681  3.20506E+0002   1.10205E+0001
   7.2701  3.17931E+0002   6.67413E+0000
   7.2721  3.15881E+0002   5.00046E+0000
   7.2741  3.18994E+0002   9.56889E+0000
   7.2761  3.17650E+0002   5.86984E+0000
   7.2781  3.14031E+0002   4.61793E+0000
   7.2801  3.14669E+0002   1.10706E+0001
   7.2821  3.14781E+0002   2.73421E+0000
   7.2841  3.14494E+0002   6.12045E+0000
   7.2861  3.10950E+0002   9.54830E+0000
   7.2881  3.12931E+0002   3.67988E+0000
   7.2901  3.13425E+0002   9.86823E+0000
   7.2921  3.10625E+0002   6.41731E+0000
   7.2941  3.10644E+0002   7.90312E+0000
   7.2961  3.12506E+0002   6.70671E+0000
   7.3000  3.12156E+0002   7.54084E+0000
