# Supplementary material for: A radial calibration window for analytical ultracentrifugation
Source: PLoS One. 2018 Jul 30;13(7):e0201529. doi: 10.1371/journal.pone.0201529 (PMC6066226; doi:10.1371/journal.pone.0201529)
Supplement: S1 Dataset — (ZIP) [file pone.0201529.s001.zip › FDSscans/B00006.FI2]

7/30/2015 7:39:31 PM:  Voltage: 2150 Gain: 8 Range: 4
F 2 20.1 50000 0001384 1.7036E10 488 165
   5.6029  3.12519E+0002   1.30990E+0001
   5.6049  3.11888E+0002   6.66557E+0000
   5.6069  3.11238E+0002   5.78153E+0000
   5.6089  3.12981E+0002   5.00384E+0000
   5.6109  3.11275E+0002   1.10147E+0001
   5.6129  3.13081E+0002   6.71470E+0000
   5.6149  3.14294E+0002   6.15304E+0000
   5.6169  3.12594E+0002   5.03550E+0000
   5.6189  3.10463E+0002   3.26705E+0000
   5.6209  3.09044E+0002   1.18744E+0001
   5.6228  3.10288E+0002   5.89023E+0000
   5.6248  3.09556E+0002   1.07365E+0001
   5.6268  3.10669E+0002   6.67956E+0000
   5.6288  3.13013E+0002   7.05495E+0000
   5.6308  3.12431E+0002   6.51155E+0000
   5.6328  3.11088E+0002   8.94007E+0000
   5.6348  3.09006E+0002   5.78845E+0000
   5.6368  3.11681E+0002   7.65618E+0000
   5.6388  3.10000E+0002   8.73527E+0000
   5.6408  3.15219E+0002   1.16620E+0001
   5.6428  3.11231E+0002   6.30756E+0000
   5.6448  3.08275E+0002   5.76297E+0000
   5.6468  3.13269E+0002   1.49719E+0001
   5.6488  3.15438E+0002   8.39947E+0000
   5.6508  3.11538E+0002   7.39940E+0000
   5.6528  3.11169E+0002   8.94932E+0000
   5.6548  3.11938E+0002   6.08963E+0000
   5.6567  3.09200E+0002   5.54617E+0000
   5.6587  3.10088E+0002   2.89911E+0000
   5.6607  3.11644E+0002   2.31718E+0000
   5.6627  3.12700E+0002   5.74543E+0000
   5.6647  3.11963E+0002   5.62593E+0000
   5.6667  3.11100E+0002   7.42243E+0000
   5.6687  3.12263E+0002   1.00120E+0001
   5.6707  3.07650E+0002   6.64116E+0000
   5.6727  3.12750E+0002   4.55247E+0000
   5.6747  3.11894E+0002   6.14837E+0000
   5.6767  3.12256E+0002   6.09451E+0000
   5.6787  3.12138E+0002   8.63198E+0000
   5.6807  3.10425E+0002   5.91074E+0000
   5.6827  3.13775E+0002   6.33043E+0000
   5.6847  3.11263E+0002   1.44412E+0001
   5.6867  3.13488E+0002   5.56842E+0000
   5.6887  3.10656E+0002   1.19642E+0001
   5.6907  3.11325E+0002   4.39225E+0000
   5.6926  3.11488E+0002   6.52839E+0000
   5.6946  3.12369E+0002   1.10268E+0001
   5.6966  3.10794E+0002   4.16007E+0000
   5.6986  3.11681E+0002   3.12244E+0000
   5.7006  3.10256E+0002   4.50839E+0000
   5.7026  3.09988E+0002   7.29571E+0000
   5.7046  3.10244E+0002   5.23062E+0000
   5.7066  3.09994E+0002   1.11023E+0001
   5.7086  3.13088E+0002   9.55915E+0000
   5.7106  3.12925E+0002   6.44937E+0000
   5.7126  3.11506E+0002   7.03100E+0000
   5.7146  3.13594E+0002   5.56563E+0000
   5.7166  3.08894E+0002   7.04432E+0000
   5.7186  3.11981E+0002   1.04543E+0001
   5.7206  3.13288E+0002   6.32830E+0000
   5.7226  3.12119E+0002   4.39057E+0000
   5.7246  3.12450E+0002   1.33257E+0001
   5.7265  3.12781E+0002   4.09401E+0000
   5.7285  3.09850E+0002   7.65523E+0000
   5.7305  3.11319E+0002   1.25506E+0001
   5.7325  3.11231E+0002   3.19300E+0000
   5.7345  3.09781E+0002   7.34206E+0000
   5.7365  3.10650E+0002   5.97871E+0000
   5.7385  3.10700E+0002   7.14878E+0000
   5.7405  3.10556E+0002   6.78044E+0000
   5.7425  3.12206E+0002   1.33768E+0001
   5.7445  3.15313E+0002   5.08771E+0000
   5.7465  3.13425E+0002   4.79107E+0000
   5.7485  3.20156E+0002   4.31154E+0000
   5.7505  3.18525E+0002   9.14846E+0000
   5.7525  3.17313E+0002   7.00945E+0000
   5.7545  3.12100E+0002   8.26468E+0000
   5.7565  3.12425E+0002   4.45274E+0000
   5.7585  3.11781E+0002   6.17077E+0000
   5.7605  3.14075E+0002   5.14557E+0000
   5.7624  3.12913E+0002   6.00540E+0000
   5.7644  3.13825E+0002   5.27559E+0000
   5.7664  3.13131E+0002   9.32036E+0000
   5.7684  3.15425E+0002   3.28358E+0000
   5.7704  3.14944E+0002   1.28343E+0001
   5.7724  3.14625E+0002   3.89607E+0000
   5.7744  3.15881E+0002   9.47178E+0000
   5.7764  3.15256E+0002   6.05439E+0000
   5.7784  3.13400E+0002   4.66690E+0000
   5.7804  3.13831E+0002   6.24082E+0000
   5.7824  3.13056E+0002   4.81228E+0000
   5.7844  3.15294E+0002   4.62195E+0000
   5.7864  3.16038E+0002   8.28665E+0000
   5.7884  3.15063E+0002   3.46354E+0000
   5.7904  3.16263E+0002   5.77504E+0000
   5.7924  3.14119E+0002   8.41232E+0000
   5.7944  3.10569E+0002   1.97148E+0001
   5.7963  3.12606E+0002   1.55120E+0000
   5.7983  3.13563E+0002   7.74362E+0000
   5.8003  3.13869E+0002   5.68146E+0000
   5.8023  3.12150E+0002   8.47585E+0000
   5.8043  3.14969E+0002   3.75869E+0000
   5.8063  3.14081E+0002   5.02441E+0000
   5.8083  3.14550E+0002   5.11981E+0000
   5.8103  3.16644E+0002   5.18429E+0000
   5.8123  3.14356E+0002   5.31242E+0000
   5.8143  3.13313E+0002   6.62098E+0000
   5.8163  3.12369E+0002   1.07174E+0001
   5.8183  3.15488E+0002   7.48831E+0000
   5.8203  3.16263E+0002   6.15456E+0000
   5.8223  3.16475E+0002   4.52983E+0000
   5.8243  3.14075E+0002   4.91038E+0000
   5.8263  3.16800E+0002   5.42702E+0000
   5.8283  3.12713E+0002   1.89872E+0001
   5.8303  3.14331E+0002   4.13298E+0000
   5.8322  3.10563E+0002   5.16852E+0000
   5.8342  3.13481E+0002   5.86896E+0000
   5.8362  3.12819E+0002   5.13940E+0000
   5.8382  3.13138E+0002   6.74638E+0000
   5.8402  3.12675E+0002   8.55596E+0000
   5.8422  3.12719E+0002   4.84893E+0000
   5.8442  3.10600E+0002   8.20076E+0000
   5.8462  3.13825E+0002   6.17125E+0000
   5.8482  3.13894E+0002   4.98472E+0000
   5.8502  3.12994E+0002   3.78004E+0000
   5.8522  3.14938E+0002   1.01712E+0001
   5.8542  3.14019E+0002   8.49255E+0000
   5.8562  3.12994E+0002   2.95021E+0000
   5.8582  3.12006E+0002   1.54738E+0001
   5.8602  3.16881E+0002   7.78939E+0000
   5.8622  3.14569E+0002   6.04030E+0000
   5.8642  3.11881E+0002   5.02689E+0000
   5.8662  3.11425E+0002   2.97101E+0000
   5.8681  3.10894E+0002   3.78780E+0000
   5.8701  3.11263E+0002   5.21978E+0000
   5.8721  3.15213E+0002   9.37949E+0000
   5.8741  3.10194E+0002   9.70109E+0000
   5.8761  3.13394E+0002   6.94901E+0000
   5.8781  3.11513E+0002   9.90138E+0000
   5.8801  3.11506E+0002   4.37978E+0000
   5.8821  3.10750E+0002   8.15123E+0000
   5.8841  3.09956E+0002   8.63506E+0000
   5.8861  3.12219E+0002   6.00216E+0000
   5.8881  3.11813E+0002   3.64621E+0000
   5.8901  3.12719E+0002   5.93188E+0000
   5.8921  3.14919E+0002   1.00802E+0001
   5.8941  3.10256E+0002   1.41022E+0001
   5.8961  3.12775E+0002   7.37695E+0000
   5.8981  3.12506E+0002   6.77200E+0000
   5.9001  3.11688E+0002   4.29213E+0000
   5.9020  3.13475E+0002   5.50925E+0000
   5.9040  3.20313E+0002   7.52146E+0000
   5.9060  3.32769E+0002   1.51386E+0001
   5.9080  3.47050E+0002   2.60086E+0001
   5.9100  3.57363E+0002   1.94518E+0001
   5.9120  3.66388E+0002   4.29287E+0001
   5.9140  3.57763E+0002   3.14326E+0001
   5.9160  3.39500E+0002   2.33524E+0001
   5.9180  3.20325E+0002   9.54303E+0000
   5.9200  3.15538E+0002   6.05030E+0000
   5.9220  3.16125E+0002   6.08661E+0000
   5.9240  3.15388E+0002   8.41322E+0000
   5.9260  3.13069E+0002   5.58247E+0000
   5.9280  3.13175E+0002   4.36857E+0000
   5.9300  3.16494E+0002   4.19255E+0000
   5.9320  3.16800E+0002   5.52834E+0000
   5.9340  3.12219E+0002   7.68007E+0000
   5.9360  3.15850E+0002   6.95989E+0000
   5.9379  3.16869E+0002   6.13568E+0000
   5.9399  3.18950E+0002   7.00803E+0000
   5.9419  3.21919E+0002   5.68306E+0000
   5.9439  3.33325E+0002   8.57624E+0000
   5.9459  3.34756E+0002   9.86886E+0000
   5.9479  3.38731E+0002   1.21975E+0001
   5.9499  3.40138E+0002   1.73749E+0001
   5.9519  3.39025E+0002   1.33564E+0001
   5.9539  3.29238E+0002   7.38011E+0000
   5.9559  3.38088E+0002   5.95943E+0000
   5.9579  3.77900E+0002   1.35798E+0001
   5.9599  4.43369E+0002   2.75984E+0001
   5.9619  6.10925E+0002   8.34873E+0001
   5.9639  7.57400E+0002   1.49245E+0002
   5.9659  7.56263E+0002   1.67828E+0002
   5.9679  6.28125E+0002   1.27758E+0002
   5.9699  4.80313E+0002   9.75887E+0001
   5.9718  3.69200E+0002   4.17966E+0001
   5.9738  3.21719E+0002   9.24430E+0000
   5.9758  3.17038E+0002   5.55640E+0000
   5.9778  3.13944E+0002   5.59000E+0000
   5.9798  3.12706E+0002   1.15770E+0001
   5.9818  3.15450E+0002   5.50295E+0000
   5.9838  3.13663E+0002   8.61981E+0000
   5.9858  3.23206E+0002   1.65328E+0001
   5.9878  3.52975E+0002   2.36344E+0001
   5.9898  5.29513E+0002   1.10623E+0002
   5.9918  8.02750E+0002   1.63548E+0002
   5.9938  1.00343E+0003   1.36073E+0002
   5.9958  1.28861E+0003   1.61943E+0002
   5.9978  1.55473E+0003   1.21534E+0002
   5.9998  1.66864E+0003   1.03384E+0002
   6.0018  1.88149E+0003   2.72526E+0001
   6.0038  1.90451E+0003   3.51576E+0001
   6.0058  1.95198E+0003   3.73959E+0001
   6.0077  1.96271E+0003   1.56148E+0001
   6.0097  1.93500E+0003   1.15722E+0001
   6.0117  1.94436E+0003   8.30232E+0000
   6.0137  1.94486E+0003   1.54561E+0001
   6.0157  1.94922E+0003   2.10345E+0001
   6.0177  1.92878E+0003   1.56703E+0001
   6.0197  1.93919E+0003   2.29839E+0001
   6.0217  1.94480E+0003   2.61424E+0001
   6.0237  1.94451E+0003   2.80103E+0001
   6.0257  1.92913E+0003   1.42192E+0001
   6.0277  1.95056E+0003   1.51234E+0001
   6.0297  1.93629E+0003   2.80080E+0001
   6.0317  1.93658E+0003   1.56562E+0001
   6.0337  1.92151E+0003   1.78314E+0001
   6.0357  1.92000E+0003   1.72755E+0001
   6.0377  1.92277E+0003   1.38217E+0001
   6.0397  1.91569E+0003   9.27806E+0000
   6.0416  1.89091E+0003   1.73769E+0001
   6.0436  1.90396E+0003   7.64827E+0000
   6.0456  1.93662E+0003   2.60702E+0001
   6.0476  1.91320E+0003   2.40073E+0001
   6.0496  1.93901E+0003   2.76745E+0001
   6.0516  1.91264E+0003   2.71465E+0001
   6.0536  1.89009E+0003   1.66520E+0001
   6.0556  1.92039E+0003   2.38946E+0001
   6.0576  1.87774E+0003   3.48554E+0001
   6.0596  1.79259E+0003   4.21412E+0001
   6.0616  1.67595E+0003   1.10625E+0002
   6.0636  1.39147E+0003   1.25574E+0002
   6.0656  1.00762E+0003   1.38262E+0002
   6.0676  8.02581E+0002   1.33254E+0002
   6.0696  6.39375E+0002   1.18781E+0002
   6.0716  3.94694E+0002   5.96826E+0001
   6.0736  3.24994E+0002   1.51509E+0001
   6.0756  3.15106E+0002   5.92979E+0000
   6.0775  3.15044E+0002   7.14436E+0000
   6.0795  3.13175E+0002   1.02748E+0001
   6.0815  3.12744E+0002   6.83451E+0000
   6.0835  3.12306E+0002   3.34327E+0000
   6.0855  3.25994E+0002   1.54657E+0001
   6.0875  3.79625E+0002   3.50502E+0001
   6.0895  4.72206E+0002   7.62866E+0001
   6.0915  6.13731E+0002   1.03436E+0002
   6.0935  9.31688E+0002   1.42109E+0002
   6.0955  1.23949E+0003   1.48026E+0002
   6.0975  1.47911E+0003   1.31291E+0002
   6.0995  1.74463E+0003   8.75297E+0001
   6.1015  1.86058E+0003   3.79757E+0001
   6.1035  1.88003E+0003   1.79045E+0001
   6.1055  1.92023E+0003   1.96050E+0001
   6.1075  1.87486E+0003   2.59950E+0001
   6.1095  1.91109E+0003   1.36507E+0001
   6.1114  1.93585E+0003   7.62102E+0000
   6.1134  1.93416E+0003   2.24574E+0001
   6.1154  1.96041E+0003   2.45651E+0001
   6.1174  1.94104E+0003   2.07557E+0001
   6.1194  1.92935E+0003   2.35854E+0001
   6.1214  1.92188E+0003   2.08634E+0001
   6.1234  1.92586E+0003   2.44717E+0001
   6.1254  1.96753E+0003   3.03960E+0001
   6.1274  1.94479E+0003   2.90045E+0001
   6.1294  1.93908E+0003   2.55033E+0001
   6.1314  1.93289E+0003   2.60734E+0001
   6.1334  1.93709E+0003   3.02636E+0001
   6.1354  1.92631E+0003   3.00597E+0001
   6.1374  1.96289E+0003   1.93838E+0001
   6.1394  1.95623E+0003   1.45972E+0001
   6.1414  1.91448E+0003   1.17689E+0001
   6.1434  1.91759E+0003   2.78061E+0001
   6.1454  1.93459E+0003   1.74058E+0001
   6.1473  1.94054E+0003   1.67600E+0001
   6.1493  1.94374E+0003   1.82710E+0001
   6.1513  1.92279E+0003   2.64856E+0001
   6.1533  1.92789E+0003   2.70715E+0001
   6.1553  1.92861E+0003   2.47801E+0001
   6.1573  1.88226E+0003   1.52180E+0001
   6.1593  1.81648E+0003   4.94690E+0001
   6.1613  1.69754E+0003   9.15475E+0001
   6.1633  1.40786E+0003   1.13577E+0002
   6.1653  1.16331E+0003   1.47150E+0002
   6.1673  9.58106E+0002   1.37720E+0002
   6.1693  5.50819E+0002   9.43600E+0001
   6.1713  4.22413E+0002   5.78769E+0001
   6.1733  3.79456E+0002   4.61535E+0001
   6.1753  3.17350E+0002   8.10941E+0000
   6.1773  3.12850E+0002   5.22087E+0000
   6.1793  3.13331E+0002   7.57786E+0000
   6.1812  3.12438E+0002   3.57332E+0000
   6.1832  3.13394E+0002   1.11160E+0001
   6.1852  3.18194E+0002   5.98174E+0000
   6.1872  3.52644E+0002   2.87703E+0001
   6.1892  4.16913E+0002   5.19927E+0001
   6.1912  5.84481E+0002   8.85494E+0001
   6.1932  9.24044E+0002   1.41091E+0002
   6.1952  1.18572E+0003   1.43875E+0002
   6.1972  1.39728E+0003   1.46961E+0002
   6.1992  1.62843E+0003   1.04184E+0002
   6.2012  1.80019E+0003   4.61042E+0001
   6.2032  1.86906E+0003   2.46558E+0001
   6.2052  1.92143E+0003   3.03145E+0001
   6.2072  1.93486E+0003   2.36290E+0001
   6.2092  1.93896E+0003   1.84776E+0001
   6.2112  1.95854E+0003   4.86286E+0001
   6.2132  1.92201E+0003   2.35362E+0001
   6.2152  1.93344E+0003   3.00233E+0001
   6.2171  1.94408E+0003   2.80991E+0001
   6.2191  1.96070E+0003   2.50132E+0001
   6.2211  1.97039E+0003   1.77665E+0001
   6.2231  1.90140E+0003   1.66559E+0001
   6.2251  1.94335E+0003   1.46986E+0001
   6.2271  1.95439E+0003   3.23036E+0001
   6.2291  1.91623E+0003   2.17959E+0001
   6.2311  1.92751E+0003   1.85329E+0001
   6.2331  1.92086E+0003   1.47723E+0001
   6.2351  1.94824E+0003   1.63597E+0001
   6.2371  1.95453E+0003   1.57218E+0001
   6.2391  1.92518E+0003   1.99657E+0001
   6.2411  1.92466E+0003   1.40928E+0001
   6.2431  1.93031E+0003   2.05322E+0001
   6.2451  1.94492E+0003   1.55105E+0001
   6.2471  1.93144E+0003   1.33024E+0001
   6.2491  1.92877E+0003   2.09911E+0001
   6.2510  1.92729E+0003   2.49103E+0001
   6.2530  1.92266E+0003   2.73983E+0001
   6.2550  1.90007E+0003   2.73539E+0001
   6.2570  1.88678E+0003   2.25480E+0001
   6.2590  1.84694E+0003   6.11291E+0001
   6.2610  1.74991E+0003   8.02007E+0001
   6.2630  1.43909E+0003   1.16116E+0002
   6.2650  1.21091E+0003   1.31993E+0002
   6.2670  8.66719E+0002   1.31378E+0002
   6.2690  6.03806E+0002   1.04513E+0002
   6.2710  4.66613E+0002   7.25481E+0001
   6.2730  3.76300E+0002   4.13512E+0001
   6.2750  3.15106E+0002   8.39047E+0000
   6.2770  3.13563E+0002   3.28193E+0000
   6.2790  3.14438E+0002   1.24834E+0001
   6.2810  3.12231E+0002   4.91607E+0000
   6.2830  3.12281E+0002   2.34620E+0000
   6.2850  3.30631E+0002   1.35376E+0001
   6.2869  3.48331E+0002   2.24920E+0001
   6.2889  4.42131E+0002   5.61261E+0001
   6.2909  6.63206E+0002   1.02800E+0002
   6.2929  7.90988E+0002   1.24287E+0002
   6.2949  1.04551E+0003   1.33517E+0002
   6.2969  1.44109E+0003   1.35834E+0002
   6.2989  1.63527E+0003   1.09992E+0002
   6.3009  1.74349E+0003   9.52248E+0001
   6.3029  1.85726E+0003   2.83557E+0001
   6.3049  1.88372E+0003   2.35079E+0001
   6.3069  1.90148E+0003   1.77104E+0001
   6.3089  1.94365E+0003   2.21580E+0001
   6.3109  1.94666E+0003   3.42601E+0001
   6.3129  1.93533E+0003   2.84752E+0001
   6.3149  1.95132E+0003   2.55903E+0001
   6.3169  1.95609E+0003   2.25338E+0001
   6.3189  1.96195E+0003   1.85978E+0001
   6.3208  1.94546E+0003   8.75149E+0000
   6.3228  1.91904E+0003   2.03395E+0001
   6.3248  1.96041E+0003   1.12002E+0001
   6.3268  1.92154E+0003   1.82783E+0001
   6.3288  1.91626E+0003   2.34676E+0001
   6.3308  1.91828E+0003   1.70156E+0001
   6.3328  1.93937E+0003   2.12582E+0001
   6.3348  1.93862E+0003   1.87935E+0001
   6.3368  1.92004E+0003   2.40867E+0001
   6.3388  1.96886E+0003   1.82595E+0001
   6.3408  1.93172E+0003   2.09594E+0001
   6.3428  1.95794E+0003   2.07946E+0001
   6.3448  1.93995E+0003   2.37964E+0001
   6.3468  1.93108E+0003   2.08012E+0001
   6.3488  1.93677E+0003   1.61311E+0001
   6.3508  1.93384E+0003   1.50918E+0001
   6.3528  1.93532E+0003   1.43596E+0001
   6.3548  1.94225E+0003   2.95116E+0001
   6.3567  1.90181E+0003   2.11237E+0001
   6.3587  1.86826E+0003   4.09311E+0001
   6.3607  1.67571E+0003   9.14021E+0001
   6.3627  1.51184E+0003   1.10820E+0002
   6.3647  1.39714E+0003   1.33072E+0002
   6.3667  1.06972E+0003   1.42709E+0002
   6.3687  7.49663E+0002   1.19418E+0002
   6.3707  5.52719E+0002   9.04248E+0001
   6.3727  3.71925E+0002   3.93855E+0001
   6.3747  3.24069E+0002   1.49479E+0001
   6.3767  3.15781E+0002   3.64635E+0000
   6.3787  3.14175E+0002   1.05014E+0001
   6.3807  3.12881E+0002   7.88224E+0000
   6.3827  3.12675E+0002   4.81865E+0000
   6.3847  3.27563E+0002   3.06978E+0001
   6.3867  3.42206E+0002   1.63244E+0001
   6.3887  3.92081E+0002   3.71726E+0001
   6.3907  5.06069E+0002   6.95732E+0001
   6.3926  7.04781E+0002   1.14828E+0002
   6.3946  9.67531E+0002   1.43973E+0002
   6.3966  1.30237E+0003   1.58240E+0002
   6.3986  1.48690E+0003   1.08922E+0002
   6.4006  1.75466E+0003   6.32982E+0001
   6.4026  1.83065E+0003   3.77682E+0001
   6.4046  1.86133E+0003   3.95972E+0001
   6.4066  1.89887E+0003   2.38419E+0001
   6.4086  1.90970E+0003   1.88801E+0001
   6.4106  1.93283E+0003   1.94874E+0001
   6.4126  1.86808E+0003   4.37703E+0001
   6.4146  1.89601E+0003   3.51591E+0001
   6.4166  1.90821E+0003   5.11900E+0001
   6.4186  1.89842E+0003   1.77667E+0001
   6.4206  1.91058E+0003   1.44583E+0001
   6.4226  1.93119E+0003   1.76330E+0001
   6.4246  1.91129E+0003   2.92306E+0001
   6.4265  1.93026E+0003   1.68252E+0001
   6.4285  1.95406E+0003   1.17037E+0001
   6.4305  1.92158E+0003   1.48496E+0001
   6.4325  1.93219E+0003   6.59630E+0000
   6.4345  1.94128E+0003   2.57374E+0001
   6.4365  1.94888E+0003   2.38738E+0001
   6.4385  1.94009E+0003   2.15160E+0001
   6.4405  1.93113E+0003   2.80329E+0001
   6.4425  1.93593E+0003   1.56832E+0001
   6.4445  1.92764E+0003   2.88590E+0001
   6.4465  1.93540E+0003   1.43278E+0001
   6.4485  1.91603E+0003   2.51454E+0001
   6.4505  1.91219E+0003   1.48593E+0001
   6.4525  1.94376E+0003   3.93974E+0001
   6.4545  1.93815E+0003   1.94724E+0001
   6.4565  1.94468E+0003   2.19723E+0001
   6.4585  1.93686E+0003   2.04931E+0001
   6.4605  1.90463E+0003   1.72427E+0001
   6.4624  1.92262E+0003   2.35125E+0001
   6.4644  1.91348E+0003   1.79576E+0001
   6.4664  1.95461E+0003   1.22538E+0001
   6.4684  1.94295E+0003   2.18585E+0001
   6.4704  1.92696E+0003   1.58558E+0001
   6.4724  1.95207E+0003   3.24732E+0001
   6.4744  1.93796E+0003   2.08845E+0001
   6.4764  1.93693E+0003   1.41451E+0001
   6.4784  1.95038E+0003   2.95931E+0001
   6.4804  1.92276E+0003   2.34439E+0001
   6.4824  1.94973E+0003   2.21200E+0001
   6.4844  1.97405E+0003   2.91048E+0001
   6.4864  1.91767E+0003   1.73431E+0001
   6.4884  1.94474E+0003   2.22721E+0001
   6.4904  1.94923E+0003   2.86052E+0001
   6.4924  1.93428E+0003   2.74199E+0001
   6.4944  1.94343E+0003   1.92210E+0001
   6.4963  1.95486E+0003   1.53751E+0001
   6.4983  1.96106E+0003   1.92799E+0001
   6.5003  1.91971E+0003   2.92974E+0001
   6.5023  1.93139E+0003   1.97037E+0001
   6.5043  1.93346E+0003   2.53596E+0001
   6.5063  1.95479E+0003   1.20953E+0001
   6.5083  1.91701E+0003   1.71316E+0001
   6.5103  1.93621E+0003   1.45093E+0001
   6.5123  1.94134E+0003   2.26523E+0001
   6.5143  1.94963E+0003   1.28374E+0001
   6.5163  1.93219E+0003   2.08162E+0001
   6.5183  1.95524E+0003   1.82600E+0001
   6.5203  1.92964E+0003   1.48205E+0001
   6.5223  1.93517E+0003   2.13212E+0001
   6.5243  1.93734E+0003   1.59348E+0001
   6.5263  1.92512E+0003   3.74668E+0001
   6.5283  1.93034E+0003   3.00248E+0001
   6.5303  1.92375E+0003   3.46888E+0001
   6.5322  1.94646E+0003   1.73650E+0001
   6.5342  1.93888E+0003   3.38259E+0001
   6.5362  1.93028E+0003   2.82611E+0001
   6.5382  1.89608E+0003   3.46587E+0001
   6.5402  1.93305E+0003   2.09933E+0001
   6.5422  1.93094E+0003   2.50468E+0001
   6.5442  1.94531E+0003   1.26272E+0001
   6.5462  1.93676E+0003   1.96036E+0001
   6.5482  1.95913E+0003   1.42031E+0001
   6.5502  1.95498E+0003   1.83896E+0001
   6.5522  1.91763E+0003   3.32540E+0001
   6.5542  1.93249E+0003   1.95504E+0001
   6.5562  1.94460E+0003   1.93179E+0001
   6.5582  1.92623E+0003   1.94536E+0001
   6.5602  1.94129E+0003   1.74384E+0001
   6.5622  1.94146E+0003   2.25570E+0001
   6.5642  1.92823E+0003   1.95209E+0001
   6.5661  1.90473E+0003   2.26410E+0001
   6.5681  1.92616E+0003   2.34694E+0001
   6.5701  1.93792E+0003   2.75024E+0001
   6.5721  1.92051E+0003   2.42367E+0001
   6.5741  1.92200E+0003   1.81389E+0001
   6.5761  1.92678E+0003   1.79466E+0001
   6.5781  1.95310E+0003   1.60252E+0001
   6.5801  1.92224E+0003   2.78957E+0001
   6.5821  1.90802E+0003   2.36797E+0001
   6.5841  1.92481E+0003   1.54162E+0001
   6.5861  1.95228E+0003   1.67328E+0001
   6.5881  1.94475E+0003   1.05540E+0001
   6.5901  1.94092E+0003   2.60813E+0001
   6.5921  1.96250E+0003   2.09957E+0001
   6.5941  1.94887E+0003   1.90854E+0001
   6.5961  1.96511E+0003   2.26563E+0001
   6.5981  1.91856E+0003   3.40960E+0001
   6.6001  1.91552E+0003   2.04731E+0001
   6.6020  1.95063E+0003   3.09711E+0001
   6.6040  1.93626E+0003   3.24437E+0001
   6.6060  1.94089E+0003   2.61104E+0001
   6.6080  1.93190E+0003   1.46015E+0001
   6.6100  1.92364E+0003   2.31446E+0001
   6.6120  1.95701E+0003   1.55051E+0001
   6.6140  1.95411E+0003   1.58468E+0001
   6.6160  1.94968E+0003   1.57065E+0001
   6.6180  1.95241E+0003   1.79258E+0001
   6.6200  1.94207E+0003   2.20158E+0001
   6.6220  1.93176E+0003   2.22603E+0001
   6.6240  1.92988E+0003   1.69861E+0001
   6.6260  1.94705E+0003   1.40855E+0001
   6.6280  1.92465E+0003   1.67975E+0001
   6.6300  1.95113E+0003   2.10383E+0001
   6.6320  1.95041E+0003   2.41046E+0001
   6.6340  1.94259E+0003   2.22208E+0001
   6.6359  1.94489E+0003   1.33283E+0001
   6.6379  1.92891E+0003   3.39221E+0001
   6.6399  1.94206E+0003   3.35613E+0001
   6.6419  1.91226E+0003   2.61612E+0001
   6.6439  1.93295E+0003   1.25307E+0001
   6.6459  1.94371E+0003   2.64039E+0001
   6.6479  1.92652E+0003   1.82452E+0001
   6.6499  1.91991E+0003   3.52195E+0001
   6.6519  1.93619E+0003   1.35792E+0001
   6.6539  1.92766E+0003   1.54887E+0001
   6.6559  1.91978E+0003   1.80502E+0001
   6.6579  1.88254E+0003   1.57832E+0001
   6.6599  1.85396E+0003   6.57092E+0001
   6.6619  1.62399E+0003   9.66573E+0001
   6.6639  1.46009E+0003   1.14649E+0002
   6.6659  1.20412E+0003   1.07562E+0002
   6.6679  9.02869E+0002   1.19588E+0002
   6.6699  6.37475E+0002   9.14212E+0001
   6.6718  5.45069E+0002   7.30208E+0001
   6.6738  3.74863E+0002   4.12602E+0001
   6.6758  3.33644E+0002   2.12413E+0001
   6.6778  3.18950E+0002   7.87004E+0000
   6.6798  3.16063E+0002   1.02360E+0001
   6.6818  3.10619E+0002   6.50238E+0000
   6.6838  3.15025E+0002   1.33280E+0001
   6.6858  3.27200E+0002   1.23183E+0001
   6.6878  3.62838E+0002   2.90459E+0001
   6.6898  4.13206E+0002   4.03061E+0001
   6.6918  6.11975E+0002   9.75828E+0001
   6.6938  7.80550E+0002   1.15392E+0002
   6.6958  1.02543E+0003   1.33648E+0002
   6.6978  1.32404E+0003   1.12761E+0002
   6.6998  1.48071E+0003   1.16595E+0002
   6.7018  1.75143E+0003   6.91499E+0001
   6.7038  1.79486E+0003   5.10691E+0001
   6.7057  1.90673E+0003   2.28898E+0001
   6.7077  1.90680E+0003   2.20633E+0001
   6.7097  1.94355E+0003   1.78965E+0001
   6.7117  1.95510E+0003   1.48285E+0001
   6.7137  1.92524E+0003   3.34906E+0001
   6.7157  1.92280E+0003   1.67478E+0001
   6.7177  1.90924E+0003   1.93572E+0001
   6.7197  1.91423E+0003   2.30823E+0001
   6.7217  1.94487E+0003   2.15068E+0001
   6.7237  1.94851E+0003   2.61750E+0001
   6.7257  1.94382E+0003   2.20665E+0001
   6.7277  1.94099E+0003   2.81592E+0001
   6.7297  1.95575E+0003   1.88086E+0001
   6.7317  1.96453E+0003   1.19742E+0001
   6.7337  1.95332E+0003   8.33155E+0000
   6.7357  1.94103E+0003   1.40163E+0001
   6.7377  1.93989E+0003   2.15827E+0001
   6.7397  1.96669E+0003   2.65473E+0001
   6.7416  1.91381E+0003   1.69573E+0001
   6.7436  1.96195E+0003   2.58910E+0001
   6.7456  1.97157E+0003   1.78822E+0001
   6.7476  1.90706E+0003   2.82230E+0001
   6.7496  1.91938E+0003   2.62255E+0001
   6.7516  1.92783E+0003   2.49586E+0001
   6.7536  1.90128E+0003   1.71796E+0001
   6.7556  1.90098E+0003   2.44273E+0001
   6.7576  1.88483E+0003   2.46904E+0001
   6.7596  1.78616E+0003   6.60110E+0001
   6.7616  1.67745E+0003   9.08396E+0001
   6.7636  1.48804E+0003   1.16988E+0002
   6.7656  1.16859E+0003   1.09031E+0002
   6.7676  1.01533E+0003   1.22679E+0002
   6.7696  7.40825E+0002   1.12089E+0002
   6.7716  5.16675E+0002   7.90365E+0001
   6.7736  4.04331E+0002   5.15863E+0001
   6.7755  3.52931E+0002   2.64621E+0001
   6.7775  3.14925E+0002   4.01583E+0000
   6.7795  3.13369E+0002   5.99022E+0000
   6.7815  3.10681E+0002   6.10120E+0000
   6.7835  3.13400E+0002   7.73030E+0000
   6.7855  3.21706E+0002   8.48970E+0000
   6.7875  3.53531E+0002   2.65211E+0001
   6.7895  4.41381E+0002   5.42705E+0001
   6.7915  5.22325E+0002   7.00693E+0001
   6.7935  7.36788E+0002   1.12493E+0002
   6.7955  1.05584E+0003   1.36097E+0002
   6.7975  1.12771E+0003   1.43858E+0002
   6.7995  1.41059E+0003   1.35187E+0002
   6.8015  1.68139E+0003   7.92114E+0001
   6.8035  1.80541E+0003   5.16654E+0001
   6.8055  1.87292E+0003   1.74844E+0001
   6.8075  1.91246E+0003   3.72412E+0001
   6.8095  1.90733E+0003   1.51758E+0001
   6.8114  1.94281E+0003   1.93945E+0001
   6.8134  1.92692E+0003   3.14118E+0001
   6.8154  1.94832E+0003   1.79457E+0001
   6.8174  1.93466E+0003   1.81743E+0001
   6.8194  1.95058E+0003   1.21158E+0001
   6.8214  1.94108E+0003   1.06440E+0001
   6.8234  1.94556E+0003   1.51375E+0001
   6.8254  1.92399E+0003   1.63259E+0001
   6.8274  1.95311E+0003   2.34037E+0001
   6.8294  1.94177E+0003   2.52232E+0001
   6.8314  1.92487E+0003   2.00180E+0001
   6.8334  1.95160E+0003   1.64612E+0001
   6.8354  1.94533E+0003   2.03880E+0001
   6.8374  1.93854E+0003   2.23551E+0001
   6.8394  1.95238E+0003   1.68456E+0001
   6.8414  1.94166E+0003   1.61635E+0001
   6.8434  1.94078E+0003   3.12799E+0001
   6.8453  1.93769E+0003   1.55099E+0001
   6.8473  1.94756E+0003   1.88743E+0001
   6.8493  1.94065E+0003   3.64615E+0001
   6.8513  1.94133E+0003   2.29969E+0001
   6.8533  1.94004E+0003   2.40956E+0001
   6.8553  1.94428E+0003   1.91485E+0001
   6.8573  1.96870E+0003   1.55963E+0001
   6.8593  1.97702E+0003   8.10067E+0000
   6.8613  1.95355E+0003   1.24319E+0001
   6.8633  1.93806E+0003   1.71757E+0001
   6.8653  1.97083E+0003   2.13039E+0001
   6.8673  1.95865E+0003   2.03977E+0001
   6.8693  1.93818E+0003   1.86564E+0001
   6.8713  1.97326E+0003   2.67276E+0001
   6.8733  1.94736E+0003   3.27044E+0001
   6.8753  1.95594E+0003   1.55951E+0001
   6.8773  1.93782E+0003   3.36109E+0001
   6.8793  1.94713E+0003   2.02760E+0001
   6.8812  1.95254E+0003   1.65255E+0001
   6.8832  1.96011E+0003   2.05154E+0001
   6.8852  1.96352E+0003   1.88021E+0001
   6.8872  1.92684E+0003   2.02726E+0001
   6.8892  1.94398E+0003   1.55016E+0001
   6.8912  1.94652E+0003   2.86617E+0001
   6.8932  1.94772E+0003   2.38887E+0001
   6.8952  1.94508E+0003   1.71986E+0001
   6.8972  1.89251E+0003   1.75979E+0001
   6.8992  1.93321E+0003   1.57383E+0001
   6.9012  1.92213E+0003   1.03303E+0001
   6.9032  1.93667E+0003   1.90014E+0001
   6.9052  1.91716E+0003   2.69668E+0001
   6.9072  1.93162E+0003   1.10428E+0001
   6.9092  1.91293E+0003   1.79763E+0001
   6.9112  1.94905E+0003   2.03793E+0001
   6.9132  1.91497E+0003   1.10345E+0001
   6.9152  1.95130E+0003   2.30729E+0001
   6.9171  1.92807E+0003   2.08084E+0001
   6.9191  1.94822E+0003   1.63780E+0001
   6.9211  1.96432E+0003   1.08158E+0001
   6.9231  1.95396E+0003   1.08579E+0001
   6.9251  1.94807E+0003   1.95436E+0001
   6.9271  1.94567E+0003   3.06176E+0001
   6.9291  1.93746E+0003   1.69601E+0001
   6.9311  1.94123E+0003   2.14467E+0001
   6.9331  1.93769E+0003   2.64937E+0001
   6.9351  1.93959E+0003   1.93607E+0001
   6.9371  1.93548E+0003   1.98190E+0001
   6.9391  1.92877E+0003   1.99803E+0001
   6.9411  1.92062E+0003   1.61487E+0001
   6.9431  1.93523E+0003   1.38835E+0001
   6.9451  1.96229E+0003   8.05791E+0000
   6.9471  1.96471E+0003   1.78623E+0001
   6.9491  1.98058E+0003   2.75108E+0001
   6.9510  1.94819E+0003   1.93656E+0001
   6.9530  1.92806E+0003   3.35655E+0001
   6.9550  1.94856E+0003   1.63930E+0001
   6.9570  1.90876E+0003   2.51216E+0001
   6.9590  1.86003E+0003   3.58166E+0001
   6.9610  1.75721E+0003   5.64418E+0001
   6.9630  1.52642E+0003   1.14850E+0002
   6.9650  1.41997E+0003   1.15059E+0002
   6.9670  1.17444E+0003   1.16770E+0002
   6.9690  8.18100E+0002   1.24757E+0002
   6.9710  6.83713E+0002   1.02265E+0002
   6.9730  5.34406E+0002   9.06000E+0001
   6.9750  3.77225E+0002   4.28465E+0001
   6.9770  3.45269E+0002   2.45959E+0001
   6.9790  3.19600E+0002   9.49855E+0000
   6.9810  3.15175E+0002   4.69275E+0000
   6.9830  3.16888E+0002   6.11881E+0000
   6.9850  3.18119E+0002   9.18530E+0000
   6.9869  3.47775E+0002   1.86205E+0001
   6.9889  3.84231E+0002   3.38950E+0001
   6.9909  4.62800E+0002   5.97627E+0001
   6.9929  6.71075E+0002   1.02040E+0002
   6.9949  8.74038E+0002   1.15376E+0002
   6.9969  1.01734E+0003   1.29630E+0002
   6.9989  1.27315E+0003   1.19899E+0002
   7.0009  1.51637E+0003   1.10782E+0002
   7.0029  1.74274E+0003   6.36761E+0001
   7.0049  1.80612E+0003   2.34280E+0001
   7.0069  1.87707E+0003   3.60177E+0001
   7.0089  1.93948E+0003   3.05238E+0001
   7.0109  1.89081E+0003   1.24541E+0001
   7.0129  1.93869E+0003   1.88028E+0001
   7.0149  1.94531E+0003   2.20990E+0001
   7.0169  1.96074E+0003   1.93084E+0001
   7.0189  1.94363E+0003   2.51477E+0001
   7.0208  1.94539E+0003   2.08060E+0001
   7.0228  1.94369E+0003   1.42587E+0001
   7.0248  1.91378E+0003   1.86759E+0001
   7.0268  1.92120E+0003   1.52569E+0001
   7.0288  1.94869E+0003   2.29181E+0001
   7.0308  1.92580E+0003   1.43684E+0001
   7.0328  1.94322E+0003   2.33502E+0001
   7.0348  1.93804E+0003   2.76259E+0001
   7.0368  1.92191E+0003   1.17823E+0001
   7.0388  1.92595E+0003   3.69187E+0001
   7.0408  1.93783E+0003   3.70419E+0001
   7.0428  1.92943E+0003   2.86848E+0001
   7.0448  1.92333E+0003   4.25927E+0001
   7.0468  1.92465E+0003   2.47729E+0001
   7.0488  1.92684E+0003   2.92622E+0001
   7.0508  1.91476E+0003   2.29091E+0001
   7.0528  1.89620E+0003   4.12706E+0001
   7.0548  1.92679E+0003   3.06764E+0001
   7.0567  1.88433E+0003   4.88760E+0001
   7.0587  1.89523E+0003   5.26303E+0001
   7.0607  1.77334E+0003   5.41850E+0001
   7.0627  1.53748E+0003   1.00210E+0002
   7.0647  1.46158E+0003   1.22242E+0002
   7.0667  1.18776E+0003   1.00409E+0002
   7.0687  8.71969E+0002   9.58996E+0001
   7.0707  7.75400E+0002   1.07570E+0002
   7.0727  5.21281E+0002   7.72113E+0001
   7.0747  4.12519E+0002   5.56738E+0001
   7.0767  3.67863E+0002   3.47342E+0001
   7.0787  3.17550E+0002   1.16881E+0001
   7.0807  3.12206E+0002   4.17118E+0000
   7.0827  3.13656E+0002   6.40941E+0000
   7.0847  3.15263E+0002   7.73053E+0000
   7.0867  3.20231E+0002   5.42451E+0000
   7.0887  3.32494E+0002   1.23290E+0001
   7.0906  4.34944E+0002   1.89894E+0001
   7.0926  5.16706E+0002   3.15576E+0001
   7.0946  5.74125E+0002   4.21813E+0001
   7.0966  9.25656E+0002   5.11269E+0001
   7.0986  1.09547E+0003   3.18087E+0001
   7.1006  1.29156E+0003   3.31516E+0001
   7.1026  1.48394E+0003   4.47700E+0001
   7.1046  1.59601E+0003   7.82647E+0001
   7.1066  1.60714E+0003   6.22799E+0001
   7.1086  1.67561E+0003   1.05835E+0002
   7.1106  1.70786E+0003   9.79702E+0001
   7.1126  1.64491E+0003   8.21809E+0001
   7.1146  1.59999E+0003   1.32753E+0002
   7.1166  1.61171E+0003   1.21073E+0002
   7.1186  1.61738E+0003   1.23436E+0002
   7.1206  1.63263E+0003   1.28798E+0002
   7.1226  1.61195E+0003   1.35732E+0002
   7.1246  1.58236E+0003   1.45884E+0002
   7.1265  1.53939E+0003   1.21971E+0002
   7.1285  1.55781E+0003   1.28622E+0002
   7.1305  1.55213E+0003   1.23029E+0002
   7.1325  1.45046E+0003   1.34745E+0002
   7.1345  1.48451E+0003   1.40122E+0002
   7.1365  1.49492E+0003   1.31778E+0002
   7.1385  1.43797E+0003   1.33876E+0002
   7.1405  1.44156E+0003   1.28703E+0002
   7.1425  1.41875E+0003   1.38269E+0002
   7.1445  1.41483E+0003   1.41889E+0002
   7.1465  1.41475E+0003   1.41706E+0002
   7.1485  1.37203E+0003   1.41544E+0002
   7.1505  1.36364E+0003   1.29304E+0002
   7.1525  1.36166E+0003   1.25982E+0002
   7.1545  1.28911E+0003   1.40171E+0002
   7.1565  1.30442E+0003   1.16762E+0002
   7.1585  1.28003E+0003   1.28224E+0002
   7.1604  1.21506E+0003   1.30000E+0002
   7.1624  1.20986E+0003   1.19985E+0002
   7.1644  1.18725E+0003   1.12443E+0002
   7.1664  1.04539E+0003   1.05356E+0002
   7.1684  9.56050E+0002   9.47040E+0001
   7.1704  7.97744E+0002   1.07292E+0002
   7.1724  5.65663E+0002   8.21339E+0001
   7.1744  4.92106E+0002   6.24614E+0001
   7.1764  3.78056E+0002   3.36094E+0001
   7.1784  3.21706E+0002   1.00509E+0001
   7.1804  3.16775E+0002   9.19847E+0000
   7.1824  3.12131E+0002   4.58683E+0000
   7.1844  3.12575E+0002   9.85847E+0000
   7.1864  3.12438E+0002   3.66348E+0000
   7.1884  3.11544E+0002   5.46883E+0000
   7.1904  3.11219E+0002   1.12102E+0001
   7.1924  3.13675E+0002   6.80730E+0000
   7.1944  3.27075E+0002   5.37860E+0000
   7.1963  3.42550E+0002   1.23454E+0001
   7.1983  3.64300E+0002   8.78294E+0000
   7.2003  4.55825E+0002   2.64325E+0001
   7.2023  4.91594E+0002   3.61994E+0001
   7.2043  4.97075E+0002   4.21810E+0001
   7.2063  5.26619E+0002   6.17328E+0001
   7.2083  5.74350E+0002   6.42539E+0001
   7.2103  5.36206E+0002   7.45354E+0001
   7.2123  5.29469E+0002   8.09440E+0001
   7.2143  5.21612E+0002   8.62483E+0001
   7.2163  5.08325E+0002   8.58887E+0001
   7.2183  4.99169E+0002   7.23509E+0001
   7.2203  4.78781E+0002   6.53186E+0001
   7.2223  4.36169E+0002   7.10356E+0001
   7.2243  4.63425E+0002   7.65183E+0001
   7.2263  4.38275E+0002   7.61316E+0001
   7.2283  4.40694E+0002   7.40216E+0001
   7.2302  4.15725E+0002   7.70991E+0001
   7.2322  3.97025E+0002   6.05923E+0001
   7.2342  4.08588E+0002   6.23006E+0001
   7.2362  4.03038E+0002   5.35383E+0001
   7.2382  4.04513E+0002   5.44854E+0001
   7.2402  3.88719E+0002   5.04958E+0001
   7.2422  3.57775E+0002   3.71994E+0001
   7.2442  3.70438E+0002   4.48717E+0001
   7.2462  3.60000E+0002   4.08182E+0001
   7.2482  3.46325E+0002   2.28506E+0001
   7.2502  3.40506E+0002   2.41913E+0001
   7.2522  3.40106E+0002   2.32125E+0001
   7.2542  3.32469E+0002   1.72009E+0001
   7.2562  3.31800E+0002   1.84478E+0001
   7.2582  3.29763E+0002   1.29138E+0001
   7.2602  3.24513E+0002   1.43036E+0001
   7.2622  3.21869E+0002   8.55652E+0000
   7.2642  3.21981E+0002   1.11364E+0001
   7.2661  3.19350E+0002   1.11232E+0001
   7.2681  3.18213E+0002   1.09588E+0001
   7.2701  3.15581E+0002   1.43017E+0001
   7.2721  3.14538E+0002   4.22298E+0000
   7.2741  3.15544E+0002   5.76308E+0000
   7.2761  3.13563E+0002   5.40357E+0000
   7.2781  3.15419E+0002   8.15435E+0000
   7.2801  3.12669E+0002   4.50156E+0000
   7.2821  3.13344E+0002   4.55061E+0000
   7.2841  3.13031E+0002   8.76572E+0000
   7.2861  3.13469E+0002   5.67177E+0000
   7.2881  3.12500E+0002   3.82296E+0000
   7.2901  3.15775E+0002   4.58523E+0000
   7.2921  3.12525E+0002   5.41981E+0000
   7.2941  3.13081E+0002   9.22061E+0000
   7.2961  3.13550E+0002   6.29722E+0000
   7.3000  3.11075E+0002   7.07403E+0000
