# Supplementary material for: A radial calibration window for analytical ultracentrifugation
Source: PLoS One. 2018 Jul 30;13(7):e0201529. doi: 10.1371/journal.pone.0201529 (PMC6066226; doi:10.1371/journal.pone.0201529)
Supplement: S1 Dataset — (ZIP) [file pone.0201529.s001.zip › FDSscans/B00007.FI2]

7/30/2015 7:40:47 PM:  Voltage: 2150 Gain: 8 Range: 4
F 2 20.1 50000 0001461 1.9147E10 488 165
   5.6029  3.09994E+0002   1.05291E+0001
   5.6049  3.10713E+0002   4.83579E+0000
   5.6069  3.12106E+0002   6.80753E+0000
   5.6089  3.10119E+0002   5.13611E+0000
   5.6109  3.13838E+0002   6.54053E+0000
   5.6129  3.11944E+0002   5.42592E+0000
   5.6149  3.11363E+0002   6.48565E+0000
   5.6169  3.10863E+0002   9.23843E+0000
   5.6189  3.12406E+0002   2.72419E+0000
   5.6209  3.12569E+0002   4.65084E+0000
   5.6228  3.09806E+0002   9.80325E+0000
   5.6248  3.10938E+0002   2.45634E+0000
   5.6268  3.12213E+0002   5.21151E+0000
   5.6288  3.11525E+0002   5.51606E+0000
   5.6308  3.09163E+0002   5.21786E+0000
   5.6328  3.13769E+0002   1.12868E+0001
   5.6348  3.11588E+0002   5.37586E+0000
   5.6368  3.11650E+0002   7.13144E+0000
   5.6388  3.10506E+0002   6.13188E+0000
   5.6408  3.10581E+0002   5.88990E+0000
   5.6428  3.11381E+0002   1.61505E+0000
   5.6448  3.12113E+0002   6.23697E+0000
   5.6468  3.12744E+0002   6.13173E+0000
   5.6488  3.10338E+0002   6.72838E+0000
   5.6508  3.13150E+0002   4.09176E+0000
   5.6528  3.12263E+0002   6.15842E+0000
   5.6548  3.07669E+0002   1.22997E+0001
   5.6567  3.12638E+0002   4.84367E+0000
   5.6587  3.11394E+0002   5.75836E+0000
   5.6607  3.12663E+0002   3.69339E+0000
   5.6627  3.14250E+0002   5.14733E+0000
   5.6647  3.11913E+0002   5.57381E+0000
   5.6667  3.11650E+0002   5.13055E+0000
   5.6687  3.13713E+0002   9.87521E+0000
   5.6707  3.14525E+0002   1.23964E+0001
   5.6727  3.10863E+0002   8.34198E+0000
   5.6747  3.11756E+0002   3.72080E+0000
   5.6767  3.12719E+0002   6.27333E+0000
   5.6787  3.11238E+0002   6.91383E+0000
   5.6807  3.12431E+0002   8.80257E+0000
   5.6827  3.11263E+0002   4.30274E+0000
   5.6847  3.11325E+0002   2.81236E+0000
   5.6867  3.10738E+0002   1.01938E+0001
   5.6887  3.13713E+0002   1.22267E+0001
   5.6907  3.11688E+0002   8.82807E+0000
   5.6926  3.10306E+0002   6.52131E+0000
   5.6946  3.11700E+0002   7.68765E+0000
   5.6966  3.10519E+0002   5.85680E+0000
   5.6986  3.13038E+0002   1.01025E+0001
   5.7006  3.11694E+0002   3.77392E+0000
   5.7026  3.10700E+0002   3.90352E+0000
   5.7046  3.09750E+0002   1.16186E+0001
   5.7066  3.09075E+0002   9.27615E+0000
   5.7086  3.14338E+0002   4.99986E+0000
   5.7106  3.10213E+0002   1.72485E+0001
   5.7126  3.14013E+0002   1.31237E+0001
   5.7146  3.14256E+0002   8.15433E+0000
   5.7166  3.11731E+0002   1.20114E+0001
   5.7186  3.10706E+0002   4.96261E+0000
   5.7206  3.10106E+0002   6.26298E+0000
   5.7226  3.08656E+0002   9.93771E+0000
   5.7246  3.11294E+0002   5.29481E+0000
   5.7265  3.11394E+0002   6.58720E+0000
   5.7285  3.11969E+0002   7.63333E+0000
   5.7305  3.12638E+0002   5.28002E+0000
   5.7325  3.10594E+0002   6.26049E+0000
   5.7345  3.11938E+0002   1.23477E+0001
   5.7365  3.11675E+0002   5.32699E+0000
   5.7385  3.11519E+0002   7.53357E+0000
   5.7405  3.12031E+0002   5.39563E+0000
   5.7425  3.12763E+0002   3.09412E+0000
   5.7445  3.11238E+0002   5.09103E+0000
   5.7465  3.14800E+0002   8.58225E+0000
   5.7485  3.18838E+0002   8.36562E+0000
   5.7505  3.16675E+0002   1.98769E+0001
   5.7525  3.12969E+0002   9.27404E+0000
   5.7545  3.15688E+0002   1.03317E+0001
   5.7565  3.13669E+0002   1.02098E+0001
   5.7585  3.14263E+0002   6.62447E+0000
   5.7605  3.13394E+0002   4.09801E+0000
   5.7624  3.14113E+0002   8.34385E+0000
   5.7644  3.12925E+0002   7.77203E+0000
   5.7664  3.14775E+0002   1.02760E+0001
   5.7684  3.15675E+0002   1.18412E+0001
   5.7704  3.12650E+0002   5.22924E+0000
   5.7724  3.15938E+0002   4.27564E+0000
   5.7744  3.14256E+0002   8.61311E+0000
   5.7764  3.14513E+0002   5.29432E+0000
   5.7784  3.15931E+0002   5.81692E+0000
   5.7804  3.15713E+0002   5.47630E+0000
   5.7824  3.13188E+0002   9.46229E+0000
   5.7844  3.14825E+0002   8.15456E+0000
   5.7864  3.14688E+0002   3.10199E+0000
   5.7884  3.14150E+0002   5.80818E+0000
   5.7904  3.14769E+0002   5.66880E+0000
   5.7924  3.14225E+0002   8.19889E+0000
   5.7944  3.14238E+0002   7.20910E+0000
   5.7963  3.15963E+0002   4.41091E+0000
   5.7983  3.14300E+0002   7.91486E+0000
   5.8003  3.12456E+0002   9.11582E+0000
   5.8023  3.16175E+0002   1.07760E+0001
   5.8043  3.15106E+0002   6.28072E+0000
   5.8063  3.12850E+0002   1.16302E+0001
   5.8083  3.13794E+0002   5.67461E+0000
   5.8103  3.13600E+0002   1.79722E+0000
   5.8123  3.15819E+0002   5.81923E+0000
   5.8143  3.15300E+0002   9.60391E+0000
   5.8163  3.13313E+0002   4.02987E+0000
   5.8183  3.15219E+0002   6.44852E+0000
   5.8203  3.14844E+0002   6.00473E+0000
   5.8223  3.14319E+0002   6.16986E+0000
   5.8243  3.15575E+0002   7.31057E+0000
   5.8263  3.13931E+0002   4.05512E+0000
   5.8283  3.15100E+0002   5.81593E+0000
   5.8303  3.14300E+0002   3.47563E+0000
   5.8322  3.13881E+0002   8.04920E+0000
   5.8342  3.14106E+0002   5.43047E+0000
   5.8362  3.15119E+0002   7.43721E+0000
   5.8382  3.13006E+0002   3.54771E+0000
   5.8402  3.14081E+0002   8.69337E+0000
   5.8422  3.13494E+0002   5.78813E+0000
   5.8442  3.15356E+0002   8.92549E+0000
   5.8462  3.14794E+0002   5.17264E+0000
   5.8482  3.13238E+0002   5.83640E+0000
   5.8502  3.12463E+0002   1.32952E+0001
   5.8522  3.12081E+0002   1.52222E+0000
   5.8542  3.12675E+0002   5.57040E+0000
   5.8562  3.13044E+0002   4.98692E+0000
   5.8582  3.14669E+0002   1.21825E+0001
   5.8602  3.14181E+0002   8.67502E+0000
   5.8622  3.13938E+0002   3.14501E+0000
   5.8642  3.13600E+0002   1.10523E+0001
   5.8662  3.13038E+0002   3.46859E+0000
   5.8681  3.11331E+0002   5.52915E+0000
   5.8701  3.14200E+0002   4.62736E+0000
   5.8721  3.12988E+0002   9.08404E+0000
   5.8741  3.12438E+0002   5.97839E+0000
   5.8761  3.12244E+0002   4.98917E+0000
   5.8781  3.13325E+0002   7.72896E+0000
   5.8801  3.10200E+0002   8.45695E+0000
   5.8821  3.14138E+0002   4.33545E+0000
   5.8841  3.13044E+0002   6.98440E+0000
   5.8861  3.12319E+0002   6.94979E+0000
   5.8881  3.10713E+0002   5.80602E+0000
   5.8901  3.12669E+0002   3.16054E+0000
   5.8921  3.11731E+0002   1.34282E+0001
   5.8941  3.15013E+0002   3.29922E+0000
   5.8961  3.13131E+0002   4.56580E+0000
   5.8981  3.16156E+0002   5.52692E+0000
   5.9001  3.12969E+0002   1.22809E+0001
   5.9020  3.13431E+0002   6.56908E+0000
   5.9040  3.18094E+0002   7.31385E+0000
   5.9060  3.37425E+0002   1.78760E+0001
   5.9080  3.47813E+0002   4.20600E+0001
   5.9100  3.56469E+0002   3.65034E+0001
   5.9120  3.58688E+0002   5.56549E+0001
   5.9140  3.60256E+0002   4.84312E+0001
   5.9160  3.38631E+0002   3.17411E+0001
   5.9180  3.21881E+0002   7.55842E+0000
   5.9200  3.14725E+0002   7.72217E+0000
   5.9220  3.15019E+0002   1.07245E+0001
   5.9240  3.14844E+0002   4.75545E+0000
   5.9260  3.14031E+0002   3.05823E+0000
   5.9280  3.14988E+0002   5.12882E+0000
   5.9300  3.14819E+0002   4.65090E+0000
   5.9320  3.16738E+0002   3.40787E+0000
   5.9340  3.15225E+0002   8.55990E+0000
   5.9360  3.17000E+0002   7.06063E+0000
   5.9379  3.17963E+0002   6.88067E+0000
   5.9399  3.17763E+0002   3.64535E+0000
   5.9419  3.26100E+0002   8.15690E+0000
   5.9439  3.31406E+0002   8.28666E+0000
   5.9459  3.34000E+0002   1.12496E+0001
   5.9479  3.37681E+0002   1.02666E+0001
   5.9499  3.41831E+0002   1.45274E+0001
   5.9519  3.34481E+0002   1.08185E+0001
   5.9539  3.29838E+0002   8.44385E+0000
   5.9559  3.37238E+0002   9.50703E+0000
   5.9579  3.66356E+0002   1.64832E+0001
   5.9599  4.70488E+0002   1.73530E+0001
   5.9619  6.35038E+0002   6.26588E+0001
   5.9639  7.45094E+0002   1.13945E+0002
   5.9659  7.35231E+0002   1.56910E+0002
   5.9679  6.43531E+0002   1.39804E+0002
   5.9699  4.59888E+0002   7.95930E+0001
   5.9718  3.58713E+0002   3.16864E+0001
   5.9738  3.27369E+0002   1.43543E+0001
   5.9758  3.16150E+0002   7.22167E+0000
   5.9778  3.16444E+0002   9.60075E+0000
   5.9798  3.12538E+0002   6.48275E+0000
   5.9818  3.12750E+0002   6.07227E+0000
   5.9838  3.14100E+0002   8.42541E+0000
   5.9858  3.27806E+0002   1.82973E+0001
   5.9878  3.68031E+0002   3.35805E+0001
   5.9898  5.45288E+0002   8.29645E+0001
   5.9918  7.00325E+0002   1.27043E+0002
   5.9938  8.61144E+0002   1.43932E+0002
   5.9958  1.31038E+0003   1.37814E+0002
   5.9978  1.58678E+0003   1.00841E+0002
   5.9998  1.74858E+0003   5.39520E+0001
   6.0018  1.87704E+0003   3.69728E+0001
   6.0038  1.91305E+0003   2.60844E+0001
   6.0058  1.90804E+0003   2.15968E+0001
   6.0077  1.93551E+0003   3.31980E+0001
   6.0097  1.94893E+0003   2.48126E+0001
   6.0117  1.91248E+0003   1.69049E+0001
   6.0137  1.94289E+0003   2.50249E+0001
   6.0157  1.92949E+0003   2.30295E+0001
   6.0177  1.95551E+0003   1.48458E+0001
   6.0197  1.92926E+0003   2.54573E+0001
   6.0217  1.92353E+0003   1.22127E+0001
   6.0237  1.91791E+0003   2.31432E+0001
   6.0257  1.92904E+0003   2.51062E+0001
   6.0277  1.93651E+0003   2.46997E+0001
   6.0297  1.91853E+0003   1.96405E+0001
   6.0317  1.91139E+0003   1.36282E+0001
   6.0337  1.90532E+0003   2.47491E+0001
   6.0357  1.92371E+0003   9.76243E+0000
   6.0377  1.90034E+0003   2.84895E+0001
   6.0397  1.92008E+0003   1.19861E+0001
   6.0416  1.92369E+0003   1.48642E+0001
   6.0436  1.91235E+0003   2.15702E+0001
   6.0456  1.90678E+0003   1.87193E+0001
   6.0476  1.92181E+0003   2.58454E+0001
   6.0496  1.91549E+0003   1.50472E+0001
   6.0516  1.92829E+0003   1.71908E+0001
   6.0536  1.89954E+0003   1.85162E+0001
   6.0556  1.89486E+0003   1.53736E+0001
   6.0576  1.89161E+0003   2.59727E+0001
   6.0596  1.81601E+0003   6.85802E+0001
   6.0616  1.59958E+0003   1.18519E+0002
   6.0636  1.49869E+0003   1.22374E+0002
   6.0656  1.15679E+0003   1.43378E+0002
   6.0676  7.14569E+0002   1.18387E+0002
   6.0696  5.81013E+0002   1.19212E+0002
   6.0716  3.83663E+0002   4.48353E+0001
   6.0736  3.26994E+0002   1.37440E+0001
   6.0756  3.21975E+0002   2.55403E+0001
   6.0775  3.13725E+0002   4.30400E+0000
   6.0795  3.14600E+0002   1.46048E+0001
   6.0815  3.14381E+0002   1.18127E+0001
   6.0835  3.14375E+0002   8.08931E+0000
   6.0855  3.22381E+0002   7.25575E+0000
   6.0875  3.75931E+0002   3.58885E+0001
   6.0895  4.34050E+0002   5.24606E+0001
   6.0915  6.27388E+0002   9.71077E+0001
   6.0935  9.53963E+0002   1.37275E+0002
   6.0955  1.36566E+0003   1.41771E+0002
   6.0975  1.59400E+0003   9.97714E+0001
   6.0995  1.74463E+0003   8.08623E+0001
   6.1015  1.81077E+0003   3.20692E+0001
   6.1035  1.88137E+0003   3.12709E+0001
   6.1055  1.89367E+0003   2.60312E+0001
   6.1075  1.91438E+0003   1.06090E+0001
   6.1095  1.89791E+0003   1.50939E+0001
   6.1114  1.89811E+0003   2.80797E+0001
   6.1134  1.91799E+0003   2.00101E+0001
   6.1154  1.92708E+0003   1.57637E+0001
   6.1174  1.91481E+0003   2.25233E+0001
   6.1194  1.91575E+0003   2.54336E+0001
   6.1214  1.91659E+0003   2.08534E+0001
   6.1234  1.92789E+0003   3.38286E+0001
   6.1254  1.90196E+0003   1.44614E+0001
   6.1274  1.93469E+0003   1.90750E+0001
   6.1294  1.93260E+0003   3.08465E+0001
   6.1314  1.92251E+0003   2.74256E+0001
   6.1334  1.94639E+0003   1.24034E+0001
   6.1354  1.95348E+0003   1.86714E+0001
   6.1374  1.91675E+0003   2.11309E+0001
   6.1394  1.90871E+0003   2.27360E+0001
   6.1414  1.93623E+0003   3.74882E+0001
   6.1434  1.90221E+0003   3.11975E+0001
   6.1454  1.94253E+0003   1.87514E+0001
   6.1473  1.94483E+0003   1.73611E+0001
   6.1493  1.94865E+0003   1.34577E+0001
   6.1513  1.92737E+0003   2.16296E+0001
   6.1533  1.93836E+0003   3.43046E+0001
   6.1553  1.92546E+0003   1.82920E+0001
   6.1573  1.85402E+0003   3.21238E+0001
   6.1593  1.82021E+0003   3.95451E+0001
   6.1613  1.70976E+0003   7.51029E+0001
   6.1633  1.38701E+0003   1.20403E+0002
   6.1653  1.03323E+0003   1.53140E+0002
   6.1673  8.63119E+0002   1.24195E+0002
   6.1693  6.16538E+0002   1.06581E+0002
   6.1713  4.18881E+0002   6.58405E+0001
   6.1733  3.43625E+0002   2.50437E+0001
   6.1753  3.21444E+0002   1.37145E+0001
   6.1773  3.12563E+0002   4.89347E+0000
   6.1793  3.21056E+0002   2.02519E+0001
   6.1812  3.14163E+0002   4.69133E+0000
   6.1832  3.15669E+0002   1.03307E+0001
   6.1852  3.19919E+0002   8.33904E+0000
   6.1872  3.58706E+0002   2.50263E+0001
   6.1892  4.51294E+0002   5.90157E+0001
   6.1912  5.93344E+0002   9.51438E+0001
   6.1932  9.01869E+0002   1.42573E+0002
   6.1952  1.01960E+0003   1.50566E+0002
   6.1972  1.35875E+0003   1.55275E+0002
   6.1992  1.75755E+0003   6.83212E+0001
   6.2012  1.77852E+0003   4.61011E+0001
   6.2032  1.84600E+0003   3.02935E+0001
   6.2052  1.91539E+0003   2.37734E+0001
   6.2072  1.92746E+0003   3.06421E+0001
   6.2092  1.92357E+0003   1.92059E+0001
   6.2112  1.92344E+0003   2.21269E+0001
   6.2132  1.94136E+0003   1.30101E+0001
   6.2152  1.92639E+0003   2.14373E+0001
   6.2171  1.92050E+0003   3.04206E+0001
   6.2191  1.91578E+0003   1.94797E+0001
   6.2211  1.93607E+0003   1.55393E+0001
   6.2231  1.96556E+0003   1.93446E+0001
   6.2251  1.93987E+0003   2.07432E+0001
   6.2271  1.93300E+0003   1.26281E+0001
   6.2291  1.93628E+0003   2.14421E+0001
   6.2311  1.89646E+0003   3.01568E+0001
   6.2331  1.93878E+0003   1.92432E+0001
   6.2351  1.91223E+0003   2.62332E+0001
   6.2371  1.92524E+0003   3.18710E+0001
   6.2391  1.93001E+0003   2.54072E+0001
   6.2411  1.94778E+0003   2.43019E+0001
   6.2431  1.89767E+0003   1.94122E+0001
   6.2451  1.92643E+0003   2.31342E+0001
   6.2471  1.91884E+0003   2.07367E+0001
   6.2491  1.92245E+0003   2.76201E+0001
   6.2510  1.90264E+0003   2.26903E+0001
   6.2530  1.92634E+0003   3.45447E+0001
   6.2550  1.92616E+0003   1.88539E+0001
   6.2570  1.86966E+0003   3.23794E+0001
   6.2590  1.79925E+0003   4.39754E+0001
   6.2610  1.74185E+0003   9.65596E+0001
   6.2630  1.53430E+0003   1.15567E+0002
   6.2650  1.29499E+0003   1.43199E+0002
   6.2670  9.54613E+0002   1.23332E+0002
   6.2690  6.52719E+0002   1.17932E+0002
   6.2710  4.53931E+0002   6.80485E+0001
   6.2730  3.57831E+0002   3.24686E+0001
   6.2750  3.22906E+0002   7.17025E+0000
   6.2770  3.14419E+0002   2.74151E+0000
   6.2790  3.12600E+0002   5.26450E+0000
   6.2810  3.14525E+0002   1.01044E+0001
   6.2830  3.14519E+0002   1.04996E+0001
   6.2850  3.19519E+0002   5.86043E+0000
   6.2869  3.75181E+0002   3.21726E+0001
   6.2889  4.04769E+0002   4.45068E+0001
   6.2909  5.37069E+0002   7.43247E+0001
   6.2929  9.07438E+0002   1.41444E+0002
   6.2949  1.15568E+0003   1.28483E+0002
   6.2969  1.33566E+0003   1.18764E+0002
   6.2989  1.62737E+0003   1.16229E+0002
   6.3009  1.77462E+0003   4.61543E+0001
   6.3029  1.85337E+0003   3.58325E+0001
   6.3049  1.90515E+0003   2.09115E+0001
   6.3069  1.93493E+0003   2.03114E+0001
   6.3089  1.95087E+0003   3.03790E+0001
   6.3109  1.91502E+0003   3.08928E+0001
   6.3129  1.93784E+0003   2.85673E+0001
   6.3149  1.93986E+0003   1.75394E+0001
   6.3169  1.92903E+0003   2.04361E+0001
   6.3189  1.95935E+0003   3.58819E+0001
   6.3208  1.94551E+0003   9.07675E+0000
   6.3228  1.93673E+0003   2.37698E+0001
   6.3248  1.94386E+0003   1.48015E+0001
   6.3268  1.94690E+0003   3.21511E+0001
   6.3288  1.93833E+0003   2.65619E+0001
   6.3308  1.90464E+0003   1.30639E+0001
   6.3328  1.94046E+0003   1.44341E+0001
   6.3348  1.93281E+0003   2.53646E+0001
   6.3368  1.94115E+0003   9.45661E+0000
   6.3388  1.92213E+0003   2.40814E+0001
   6.3408  1.94469E+0003   3.19865E+0001
   6.3428  1.96816E+0003   2.31464E+0001
   6.3448  1.92947E+0003   1.73784E+0001
   6.3468  1.97286E+0003   2.37896E+0001
   6.3488  1.94730E+0003   3.02977E+0001
   6.3508  1.93154E+0003   2.20598E+0001
   6.3528  1.93995E+0003   2.58067E+0001
   6.3548  1.91644E+0003   2.54807E+0001
   6.3567  1.92663E+0003   2.27803E+0001
   6.3587  1.88033E+0003   3.01126E+0001
   6.3607  1.73548E+0003   7.51589E+0001
   6.3627  1.45244E+0003   1.37515E+0002
   6.3647  1.27732E+0003   1.32796E+0002
   6.3667  1.04775E+0003   1.56052E+0002
   6.3687  6.80013E+0002   1.13201E+0002
   6.3707  5.64544E+0002   9.69257E+0001
   6.3727  4.01788E+0002   5.63150E+0001
   6.3747  3.33969E+0002   1.83414E+0001
   6.3767  3.16450E+0002   7.28903E+0000
   6.3787  3.14600E+0002   8.40342E+0000
   6.3807  3.10631E+0002   9.36351E+0000
   6.3827  3.14450E+0002   2.59904E+0000
   6.3847  3.18481E+0002   5.21748E+0000
   6.3867  3.38925E+0002   1.81680E+0001
   6.3887  4.00463E+0002   4.48470E+0001
   6.3907  5.47506E+0002   8.84767E+0001
   6.3926  6.61450E+0002   1.01764E+0002
   6.3946  8.91663E+0002   1.31960E+0002
   6.3966  1.30545E+0003   1.44686E+0002
   6.3986  1.48264E+0003   1.36884E+0002
   6.4006  1.69362E+0003   1.15620E+0002
   6.4026  1.85593E+0003   4.91491E+0001
   6.4046  1.89966E+0003   1.87406E+0001
   6.4066  1.91189E+0003   2.28704E+0001
   6.4086  1.90538E+0003   1.48768E+0001
   6.4106  1.90333E+0003   3.19835E+0001
   6.4126  1.92705E+0003   1.73467E+0001
   6.4146  1.89340E+0003   4.26135E+0001
   6.4166  1.89601E+0003   3.22914E+0001
   6.4186  1.89867E+0003   4.08795E+0001
   6.4206  1.90981E+0003   1.51500E+0001
   6.4226  1.94240E+0003   3.43879E+0001
   6.4246  1.95052E+0003   1.74540E+0001
   6.4265  1.92921E+0003   3.84809E+0001
   6.4285  1.91095E+0003   2.00159E+0001
   6.4305  1.93685E+0003   1.46582E+0001
   6.4325  1.92744E+0003   2.02538E+0001
   6.4345  1.92953E+0003   2.05210E+0001
   6.4365  1.94514E+0003   2.70816E+0001
   6.4385  1.93131E+0003   2.92787E+0001
   6.4405  1.92033E+0003   1.26827E+0001
   6.4425  1.91478E+0003   2.85133E+0001
   6.4445  1.92941E+0003   2.76989E+0001
   6.4465  1.93732E+0003   1.38987E+0001
   6.4485  1.94302E+0003   2.60433E+0001
   6.4505  1.93288E+0003   2.37046E+0001
   6.4525  1.91691E+0003   1.56573E+0001
   6.4545  1.92946E+0003   2.78928E+0001
   6.4565  1.95984E+0003   1.99212E+0001
   6.4585  1.93332E+0003   1.23110E+0001
   6.4605  1.91114E+0003   3.06391E+0001
   6.4624  1.93347E+0003   2.63752E+0001
   6.4644  1.93220E+0003   1.88743E+0001
   6.4664  1.94204E+0003   1.23700E+0001
   6.4684  1.93349E+0003   1.54115E+0001
   6.4704  1.93315E+0003   1.03510E+0001
   6.4724  1.93868E+0003   1.88607E+0001
   6.4744  1.93259E+0003   1.70548E+0001
   6.4764  1.93504E+0003   2.69333E+0001
   6.4784  1.93664E+0003   2.56570E+0001
   6.4804  1.92708E+0003   3.07711E+0001
   6.4824  1.93313E+0003   1.23895E+0001
   6.4844  1.92701E+0003   1.34159E+0001
   6.4864  1.92921E+0003   1.83242E+0001
   6.4884  1.92929E+0003   2.30433E+0001
   6.4904  1.93917E+0003   2.23979E+0001
   6.4924  1.92055E+0003   1.70889E+0001
   6.4944  1.94420E+0003   1.81666E+0001
   6.4963  1.93776E+0003   3.05104E+0001
   6.4983  1.93863E+0003   1.43961E+0001
   6.5003  1.94172E+0003   2.41587E+0001
   6.5023  1.93588E+0003   2.53198E+0001
   6.5043  1.94479E+0003   3.36200E+0001
   6.5063  1.93041E+0003   3.06060E+0001
   6.5083  1.93054E+0003   2.21538E+0001
   6.5103  1.95604E+0003   2.95378E+0001
   6.5123  1.91726E+0003   1.67714E+0001
   6.5143  1.95604E+0003   1.88498E+0001
   6.5163  1.93991E+0003   1.62055E+0001
   6.5183  1.94404E+0003   2.32553E+0001
   6.5203  1.92843E+0003   2.21010E+0001
   6.5223  1.94068E+0003   1.86316E+0001
   6.5243  1.94404E+0003   3.64465E+0001
   6.5263  1.92471E+0003   3.60391E+0001
   6.5283  1.96148E+0003   3.22318E+0001
   6.5303  1.95056E+0003   1.58983E+0001
   6.5322  1.96234E+0003   1.44437E+0001
   6.5342  1.90539E+0003   1.17209E+0001
   6.5362  1.92642E+0003   2.08760E+0001
   6.5382  1.92519E+0003   2.02405E+0001
   6.5402  1.93117E+0003   2.85215E+0001
   6.5422  1.91651E+0003   1.42885E+0001
   6.5442  1.93522E+0003   1.57632E+0001
   6.5462  1.95629E+0003   2.20848E+0001
   6.5482  1.94531E+0003   1.74647E+0001
   6.5502  1.95656E+0003   2.13480E+0001
   6.5522  1.92047E+0003   1.34711E+0001
   6.5542  1.94489E+0003   2.37557E+0001
   6.5562  1.92461E+0003   2.14584E+0001
   6.5582  1.95269E+0003   1.76186E+0001
   6.5602  1.94615E+0003   1.04154E+0001
   6.5622  1.94214E+0003   2.89718E+0001
   6.5642  1.95684E+0003   2.63616E+0001
   6.5661  1.94633E+0003   1.28845E+0001
   6.5681  1.92133E+0003   1.83810E+0001
   6.5701  1.94324E+0003   1.39765E+0001
   6.5721  1.92608E+0003   7.82332E+0000
   6.5741  1.93488E+0003   1.47148E+0001
   6.5761  1.89598E+0003   2.12694E+0001
   6.5781  1.94018E+0003   1.88348E+0001
   6.5801  1.93321E+0003   1.88829E+0001
   6.5821  1.94883E+0003   2.33950E+0001
   6.5841  1.93581E+0003   1.49101E+0001
   6.5861  1.92598E+0003   1.74443E+0001
   6.5881  1.95065E+0003   2.07848E+0001
   6.5901  1.94813E+0003   3.21104E+0001
   6.5921  1.91769E+0003   1.72308E+0001
   6.5941  1.93234E+0003   2.72798E+0001
   6.5961  1.91666E+0003   1.25360E+0001
   6.5981  1.94121E+0003   1.53570E+0001
   6.6001  1.94971E+0003   2.71307E+0001
   6.6020  1.95194E+0003   1.59766E+0001
   6.6040  1.95798E+0003   1.62491E+0001
   6.6060  1.93154E+0003   1.51486E+0001
   6.6080  1.94706E+0003   2.34043E+0001
   6.6100  1.94526E+0003   1.84922E+0001
   6.6120  1.94154E+0003   2.38857E+0001
   6.6140  1.95194E+0003   1.58284E+0001
   6.6160  1.94250E+0003   2.05297E+0001
   6.6180  1.93854E+0003   1.82422E+0001
   6.6200  1.91653E+0003   1.80173E+0001
   6.6220  1.96144E+0003   1.81413E+0001
   6.6240  1.94108E+0003   2.63254E+0001
   6.6260  1.93803E+0003   1.34680E+0001
   6.6280  1.93798E+0003   1.25070E+0001
   6.6300  1.92234E+0003   2.57579E+0001
   6.6320  1.94275E+0003   2.33277E+0001
   6.6340  1.93439E+0003   1.28623E+0001
   6.6359  1.93849E+0003   2.79212E+0001
   6.6379  1.92916E+0003   1.15206E+0001
   6.6399  1.93598E+0003   3.41283E+0001
   6.6419  1.92431E+0003   1.12979E+0001
   6.6439  1.94135E+0003   2.52205E+0001
   6.6459  1.96824E+0003   2.25936E+0001
   6.6479  1.95017E+0003   2.61106E+0001
   6.6499  1.93761E+0003   1.51451E+0001
   6.6519  1.93034E+0003   1.12045E+0001
   6.6539  1.92693E+0003   1.64014E+0001
   6.6559  1.91291E+0003   2.61582E+0001
   6.6579  1.87856E+0003   2.32074E+0001
   6.6599  1.83096E+0003   4.40103E+0001
   6.6619  1.66338E+0003   8.71277E+0001
   6.6639  1.39399E+0003   1.12643E+0002
   6.6659  1.24338E+0003   1.12444E+0002
   6.6679  1.03418E+0003   1.27844E+0002
   6.6699  6.35975E+0002   9.97854E+0001
   6.6718  5.55969E+0002   8.48450E+0001
   6.6738  3.85781E+0002   4.25151E+0001
   6.6758  3.28825E+0002   1.39820E+0001
   6.6778  3.18956E+0002   9.51364E+0000
   6.6798  3.14963E+0002   4.12021E+0000
   6.6818  3.13144E+0002   3.81616E+0000
   6.6838  3.16650E+0002   1.11282E+0001
   6.6858  3.17906E+0002   7.46291E+0000
   6.6878  3.78225E+0002   3.64837E+0001
   6.6898  4.23419E+0002   4.71964E+0001
   6.6918  5.71575E+0002   7.14496E+0001
   6.6938  8.64444E+0002   1.28047E+0002
   6.6958  1.03289E+0003   1.34571E+0002
   6.6978  1.25701E+0003   1.41230E+0002
   6.6998  1.48033E+0003   1.09898E+0002
   6.7018  1.68819E+0003   7.27717E+0001
   6.7038  1.82562E+0003   5.49600E+0001
   6.7057  1.85390E+0003   3.09689E+0001
   6.7077  1.94082E+0003   1.56129E+0001
   6.7097  1.94339E+0003   1.88885E+0001
   6.7117  1.93606E+0003   2.54065E+0001
   6.7137  1.91758E+0003   1.35522E+0001
   6.7157  1.94658E+0003   2.14785E+0001
   6.7177  1.93997E+0003   2.13712E+0001
   6.7197  1.94626E+0003   1.47699E+0001
   6.7217  1.94422E+0003   1.21250E+0001
   6.7237  1.92661E+0003   3.13595E+0001
   6.7257  1.95916E+0003   1.30580E+0001
   6.7277  1.94410E+0003   1.65213E+0001
   6.7297  1.94745E+0003   1.32063E+0001
   6.7317  1.95190E+0003   1.45745E+0001
   6.7337  1.96483E+0003   1.11282E+0001
   6.7357  1.95919E+0003   2.70468E+0001
   6.7377  1.95622E+0003   2.62658E+0001
   6.7397  1.93452E+0003   1.68550E+0001
   6.7416  1.95184E+0003   2.90658E+0001
   6.7436  1.93968E+0003   2.06456E+0001
   6.7456  1.94170E+0003   2.69955E+0001
   6.7476  1.93206E+0003   1.77680E+0001
   6.7496  1.94092E+0003   1.74635E+0001
   6.7516  1.93689E+0003   2.31866E+0001
   6.7536  1.90063E+0003   2.39982E+0001
   6.7556  1.92549E+0003   1.61720E+0001
   6.7576  1.89124E+0003   4.20305E+0001
   6.7596  1.82719E+0003   4.13741E+0001
   6.7616  1.69918E+0003   8.38439E+0001
   6.7636  1.37099E+0003   1.12907E+0002
   6.7656  1.29938E+0003   1.26811E+0002
   6.7676  9.91400E+0002   1.23609E+0002
   6.7696  6.96925E+0002   1.14339E+0002
   6.7716  5.87325E+0002   9.72535E+0001
   6.7736  4.11100E+0002   5.42458E+0001
   6.7755  3.30719E+0002   1.99978E+0001
   6.7775  3.19375E+0002   6.74977E+0000
   6.7795  3.13131E+0002   1.36893E+0001
   6.7815  3.12875E+0002   9.98396E+0000
   6.7835  3.11844E+0002   7.78857E+0000
   6.7855  3.24213E+0002   8.60144E+0000
   6.7875  3.44519E+0002   1.87888E+0001
   6.7895  4.14594E+0002   5.24552E+0001
   6.7915  5.92388E+0002   7.61463E+0001
   6.7935  7.11575E+0002   1.06327E+0002
   6.7955  9.16194E+0002   1.14058E+0002
   6.7975  1.30358E+0003   1.20609E+0002
   6.7995  1.51306E+0003   1.15164E+0002
   6.8015  1.66198E+0003   8.55840E+0001
   6.8035  1.81024E+0003   3.56568E+0001
   6.8055  1.90874E+0003   2.03239E+0001
   6.8075  1.88144E+0003   2.57097E+0001
   6.8095  1.93734E+0003   2.07678E+0001
   6.8114  1.92370E+0003   1.39205E+0001
   6.8134  1.94007E+0003   2.14758E+0001
   6.8154  1.93539E+0003   1.60101E+0001
   6.8174  1.94764E+0003   2.58291E+0001
   6.8194  1.93895E+0003   2.62011E+0001
   6.8214  1.93789E+0003   1.73307E+0001
   6.8234  1.94111E+0003   2.88719E+0001
   6.8254  1.92625E+0003   3.16824E+0001
   6.8274  1.93128E+0003   1.90840E+0001
   6.8294  1.94782E+0003   1.30287E+0001
   6.8314  1.94486E+0003   1.48322E+0001
   6.8334  1.94699E+0003   1.97557E+0001
   6.8354  1.91517E+0003   1.51117E+0001
   6.8374  1.97490E+0003   2.08697E+0001
   6.8394  1.95694E+0003   2.20010E+0001
   6.8414  1.96125E+0003   2.63958E+0001
   6.8434  1.92351E+0003   3.78812E+0001
   6.8453  1.95836E+0003   1.36761E+0001
   6.8473  1.95386E+0003   1.88131E+0001
   6.8493  1.95475E+0003   1.24731E+0001
   6.8513  1.92409E+0003   1.33839E+0001
   6.8533  1.94268E+0003   1.66016E+0001
   6.8553  1.92294E+0003   1.83430E+0001
   6.8573  1.94764E+0003   3.58929E+0001
   6.8593  1.94414E+0003   1.95989E+0001
   6.8613  1.95406E+0003   1.94459E+0001
   6.8633  1.91531E+0003   1.52236E+0001
   6.8653  1.91742E+0003   3.18988E+0001
   6.8673  1.95499E+0003   2.86706E+0001
   6.8693  1.94415E+0003   1.96305E+0001
   6.8713  1.94045E+0003   1.29034E+0001
   6.8733  1.96679E+0003   1.82550E+0001
   6.8753  1.94278E+0003   2.37398E+0001
   6.8773  1.95639E+0003   3.33431E+0001
   6.8793  1.95248E+0003   4.26895E+0001
   6.8812  1.95514E+0003   1.88205E+0001
   6.8832  1.95803E+0003   2.75681E+0001
   6.8852  1.95776E+0003   1.96606E+0001
   6.8872  1.91249E+0003   1.62035E+0001
   6.8892  1.93244E+0003   2.17623E+0001
   6.8912  1.92440E+0003   1.99425E+0001
   6.8932  1.93957E+0003   1.12850E+0001
   6.8952  1.94153E+0003   1.62857E+0001
   6.8972  1.92988E+0003   3.44599E+0001
   6.8992  1.91916E+0003   2.79397E+0001
   6.9012  1.93651E+0003   1.67399E+0001
   6.9032  1.93639E+0003   1.39233E+0001
   6.9052  1.93823E+0003   1.57151E+0001
   6.9072  1.93151E+0003   1.72721E+0001
   6.9092  1.94511E+0003   1.11369E+0001
   6.9112  1.95152E+0003   2.19633E+0001
   6.9132  1.93112E+0003   2.71039E+0001
   6.9152  1.92893E+0003   1.79375E+0001
   6.9171  1.93738E+0003   1.02961E+0001
   6.9191  1.96138E+0003   2.87579E+0001
   6.9211  1.94139E+0003   3.34538E+0001
   6.9231  1.92297E+0003   2.95569E+0001
   6.9251  1.91086E+0003   1.35195E+0001
   6.9271  1.94549E+0003   1.96343E+0001
   6.9291  1.93207E+0003   2.45278E+0001
   6.9311  1.93609E+0003   2.25815E+0001
   6.9331  1.93514E+0003   1.99852E+0001
   6.9351  1.92725E+0003   3.51100E+0001
   6.9371  1.95180E+0003   1.35536E+0001
   6.9391  1.93213E+0003   2.13369E+0001
   6.9411  1.93963E+0003   2.48332E+0001
   6.9431  1.95619E+0003   2.15832E+0001
   6.9451  1.94463E+0003   1.09510E+0001
   6.9471  1.95039E+0003   1.57500E+0001
   6.9491  1.93631E+0003   2.15658E+0001
   6.9510  1.93165E+0003   1.87997E+0001
   6.9530  1.96682E+0003   2.32028E+0001
   6.9550  1.93446E+0003   2.10837E+0001
   6.9570  1.93957E+0003   1.27712E+0001
   6.9590  1.85692E+0003   3.56126E+0001
   6.9610  1.75130E+0003   7.79215E+0001
   6.9630  1.62209E+0003   9.35650E+0001
   6.9650  1.37565E+0003   1.14809E+0002
   6.9670  1.10878E+0003   1.46680E+0002
   6.9690  9.37638E+0002   1.18319E+0002
   6.9710  6.65950E+0002   9.97262E+0001
   6.9730  4.60581E+0002   5.52085E+0001
   6.9750  4.27219E+0002   5.03123E+0001
   6.9770  3.31356E+0002   2.16115E+0001
   6.9790  3.11850E+0002   8.13741E+0000
   6.9810  3.13431E+0002   4.34140E+0000
   6.9830  3.14750E+0002   6.77182E+0000
   6.9850  3.18069E+0002   6.64090E+0000
   6.9869  3.42781E+0002   1.85549E+0001
   6.9889  4.17300E+0002   4.41159E+0001
   6.9909  4.58281E+0002   5.26305E+0001
   6.9929  6.09338E+0002   7.54400E+0001
   6.9949  8.92063E+0002   1.20142E+0002
   6.9969  1.06763E+0003   1.28238E+0002
   6.9989  1.20510E+0003   1.24097E+0002
   7.0009  1.55361E+0003   1.20766E+0002
   7.0029  1.76234E+0003   4.20260E+0001
   7.0049  1.81566E+0003   4.13379E+0001
   7.0069  1.88186E+0003   3.78027E+0001
   7.0089  1.92212E+0003   2.08968E+0001
   7.0109  1.94432E+0003   1.63359E+0001
   7.0129  1.96866E+0003   4.46115E+0001
   7.0149  1.96064E+0003   2.18732E+0001
   7.0169  1.93126E+0003   2.14752E+0001
   7.0189  1.93298E+0003   1.24145E+0001
   7.0208  1.93361E+0003   1.03640E+0001
   7.0228  1.93351E+0003   8.61161E+0000
   7.0248  1.92193E+0003   2.75699E+0001
   7.0268  1.92183E+0003   1.42204E+0001
   7.0288  1.94374E+0003   2.53129E+0001
   7.0308  1.95120E+0003   2.18785E+0001
   7.0328  1.92477E+0003   2.22023E+0001
   7.0348  1.92425E+0003   2.14088E+0001
   7.0368  1.93082E+0003   1.82737E+0001
   7.0388  1.89436E+0003   2.01211E+0001
   7.0408  1.89331E+0003   4.55339E+0001
   7.0428  1.92583E+0003   3.19656E+0001
   7.0448  1.91721E+0003   3.67914E+0001
   7.0468  1.91446E+0003   3.41076E+0001
   7.0488  1.93633E+0003   2.58225E+0001
   7.0508  1.92481E+0003   3.11784E+0001
   7.0528  1.90316E+0003   3.87614E+0001
   7.0548  1.90542E+0003   5.05941E+0001
   7.0567  1.90113E+0003   4.20534E+0001
   7.0587  1.82949E+0003   5.39595E+0001
   7.0607  1.76168E+0003   7.90000E+0001
   7.0627  1.64326E+0003   8.62869E+0001
   7.0647  1.38682E+0003   1.22858E+0002
   7.0667  1.19927E+0003   1.37867E+0002
   7.0687  9.69963E+0002   1.37796E+0002
   7.0707  6.70075E+0002   1.01308E+0002
   7.0727  5.14781E+0002   7.39459E+0001
   7.0747  4.45556E+0002   6.54130E+0001
   7.0767  3.41000E+0002   2.15335E+0001
   7.0787  3.19919E+0002   1.18701E+0001
   7.0807  3.14769E+0002   7.17410E+0000
   7.0827  3.11806E+0002   4.92150E+0000
   7.0847  3.12550E+0002   8.86806E+0000
   7.0867  3.22206E+0002   7.32180E+0000
   7.0887  3.57556E+0002   1.50106E+0001
   7.0906  3.89738E+0002   1.43275E+0001
   7.0926  5.28944E+0002   3.59290E+0001
   7.0946  7.26738E+0002   5.20863E+0001
   7.0966  8.30494E+0002   5.71365E+0001
   7.0986  1.09828E+0003   1.68555E+0001
   7.1006  1.34291E+0003   4.00891E+0001
   7.1026  1.43154E+0003   3.77077E+0001
   7.1046  1.59029E+0003   6.72699E+0001
   7.1066  1.62174E+0003   9.46512E+0001
   7.1086  1.65682E+0003   1.03590E+0002
   7.1106  1.64888E+0003   1.16018E+0002
   7.1126  1.67623E+0003   1.11472E+0002
   7.1146  1.61021E+0003   1.23599E+0002
   7.1166  1.61946E+0003   1.02844E+0002
   7.1186  1.66904E+0003   1.18327E+0002
   7.1206  1.62391E+0003   1.39101E+0002
   7.1226  1.58720E+0003   1.38874E+0002
   7.1246  1.52888E+0003   1.40910E+0002
   7.1265  1.58604E+0003   1.19849E+0002
   7.1285  1.52664E+0003   1.42653E+0002
   7.1305  1.53900E+0003   1.26888E+0002
   7.1325  1.53631E+0003   1.41958E+0002
   7.1345  1.45569E+0003   1.43187E+0002
   7.1365  1.45132E+0003   1.55960E+0002
   7.1385  1.47935E+0003   1.44514E+0002
   7.1405  1.40557E+0003   1.78532E+0002
   7.1425  1.40039E+0003   1.65002E+0002
   7.1445  1.36603E+0003   1.42573E+0002
   7.1465  1.40162E+0003   1.33452E+0002
   7.1485  1.42962E+0003   1.42803E+0002
   7.1505  1.35866E+0003   1.41716E+0002
   7.1525  1.34308E+0003   1.39175E+0002
   7.1545  1.36468E+0003   1.18436E+0002
   7.1565  1.29793E+0003   1.22541E+0002
   7.1585  1.31938E+0003   1.09980E+0002
   7.1604  1.27740E+0003   1.18800E+0002
   7.1624  1.22971E+0003   1.11562E+0002
   7.1644  1.15409E+0003   1.26281E+0002
   7.1664  1.12171E+0003   1.16403E+0002
   7.1684  9.28125E+0002   9.96499E+0001
   7.1704  7.41738E+0002   8.48574E+0001
   7.1724  6.42731E+0002   9.10443E+0001
   7.1744  4.55269E+0002   5.55974E+0001
   7.1764  3.71975E+0002   3.35634E+0001
   7.1784  3.32356E+0002   1.33235E+0001
   7.1804  3.16356E+0002   9.83053E+0000
   7.1824  3.14006E+0002   1.45945E+0001
   7.1844  3.12669E+0002   5.21431E+0000
   7.1864  3.12044E+0002   6.37294E+0000
   7.1884  3.14194E+0002   9.03403E+0000
   7.1904  3.12019E+0002   1.39031E+0001
   7.1924  3.16106E+0002   6.33541E+0000
   7.1944  3.22975E+0002   8.39713E+0000
   7.1963  3.43681E+0002   1.12224E+0001
   7.1983  3.93856E+0002   1.84662E+0001
   7.2003  4.35375E+0002   2.23860E+0001
   7.2023  4.90806E+0002   3.33882E+0001
   7.2043  5.37119E+0002   4.63830E+0001
   7.2063  5.23656E+0002   6.39911E+0001
   7.2083  5.25119E+0002   7.25640E+0001
   7.2103  5.31344E+0002   7.93300E+0001
   7.2123  5.38131E+0002   9.36727E+0001
   7.2143  5.19444E+0002   8.66125E+0001
   7.2163  4.97113E+0002   7.72554E+0001
   7.2183  4.83125E+0002   8.02943E+0001
   7.2203  4.80950E+0002   6.73069E+0001
   7.2223  4.44738E+0002   6.85331E+0001
   7.2243  4.69213E+0002   6.89924E+0001
   7.2263  4.64844E+0002   7.77733E+0001
   7.2283  4.23781E+0002   6.66586E+0001
   7.2302  4.41275E+0002   6.98534E+0001
   7.2322  4.34244E+0002   6.28411E+0001
   7.2342  3.93913E+0002   5.79792E+0001
   7.2362  4.13788E+0002   6.56263E+0001
   7.2382  3.90900E+0002   5.31408E+0001
   7.2402  3.68781E+0002   4.60111E+0001
   7.2422  3.85488E+0002   4.36708E+0001
   7.2442  3.55713E+0002   4.00769E+0001
   7.2462  3.52094E+0002   4.02315E+0001
   7.2482  3.65000E+0002   4.47609E+0001
   7.2502  3.43769E+0002   2.76568E+0001
   7.2522  3.36381E+0002   1.84344E+0001
   7.2542  3.27981E+0002   1.42176E+0001
   7.2562  3.38494E+0002   1.66440E+0001
   7.2582  3.26088E+0002   1.29684E+0001
   7.2602  3.25238E+0002   1.01146E+0001
   7.2622  3.20469E+0002   1.02055E+0001
   7.2642  3.22094E+0002   1.12903E+0001
   7.2661  3.22438E+0002   1.13125E+0001
   7.2681  3.19063E+0002   1.05911E+0001
   7.2701  3.17344E+0002   1.12947E+0001
   7.2721  3.13563E+0002   8.71241E+0000
   7.2741  3.12469E+0002   6.75252E+0000
   7.2761  3.13700E+0002   5.09313E+0000
   7.2781  3.13231E+0002   4.23943E+0000
   7.2801  3.14450E+0002   7.50616E+0000
   7.2821  3.11863E+0002   6.12300E+0000
   7.2841  3.10619E+0002   2.68950E+0000
   7.2861  3.11800E+0002   4.97117E+0000
   7.2881  3.12738E+0002   7.59514E+0000
   7.2901  3.12281E+0002   4.73520E+0000
   7.2921  3.12344E+0002   3.26391E+0000
   7.2941  3.11888E+0002   5.82042E+0000
   7.2961  3.11538E+0002   5.30529E+0000
   7.3000  3.10038E+0002   5.49737E+0000
