# Supplementary material for: A radial calibration window for analytical ultracentrifugation
Source: PLoS One. 2018 Jul 30;13(7):e0201529. doi: 10.1371/journal.pone.0201529 (PMC6066226; doi:10.1371/journal.pone.0201529)
Supplement: S1 Dataset — (ZIP) [file pone.0201529.s001.zip › FDSscans/B00008.FI2]

7/30/2015 7:42:38 PM:  Voltage: 2150 Gain: 8 Range: 4
F 2 20.1 50000 0001573 2.2218E10 488 165
   5.6029  3.12550E+0002   3.25461E+0000
   5.6049  3.11738E+0002   3.66587E+0000
   5.6069  3.11694E+0002   5.23832E+0000
   5.6089  3.11475E+0002   3.06951E+0000
   5.6109  3.14244E+0002   4.34302E+0000
   5.6129  3.11781E+0002   4.09858E+0000
   5.6149  3.13044E+0002   4.57568E+0000
   5.6169  3.13506E+0002   7.51731E+0000
   5.6189  3.15044E+0002   1.22658E+0001
   5.6209  3.11856E+0002   5.42477E+0000
   5.6228  3.13331E+0002   4.93371E+0000
   5.6248  3.11925E+0002   8.85787E+0000
   5.6268  3.10656E+0002   4.33250E+0000
   5.6288  3.11806E+0002   6.02795E+0000
   5.6308  3.12213E+0002   8.01607E+0000
   5.6328  3.11306E+0002   1.09311E+0001
   5.6348  3.12719E+0002   1.24240E+0001
   5.6368  3.10325E+0002   8.44597E+0000
   5.6388  3.12763E+0002   5.56315E+0000
   5.6408  3.09669E+0002   8.78046E+0000
   5.6428  3.12025E+0002   5.09135E+0000
   5.6448  3.13306E+0002   1.01672E+0001
   5.6468  3.11744E+0002   4.19560E+0000
   5.6488  3.11250E+0002   6.56696E+0000
   5.6508  3.12706E+0002   9.76268E+0000
   5.6528  3.13119E+0002   4.61461E+0000
   5.6548  3.09106E+0002   3.46986E+0000
   5.6567  3.12700E+0002   3.37898E+0000
   5.6587  3.10225E+0002   4.73385E+0000
   5.6607  3.14038E+0002   6.78241E+0000
   5.6627  3.10669E+0002   1.74615E+0000
   5.6647  3.11144E+0002   5.66441E+0000
   5.6667  3.11444E+0002   4.84581E+0000
   5.6687  3.13813E+0002   2.42123E+0000
   5.6707  3.12313E+0002   7.59834E+0000
   5.6727  3.12138E+0002   4.73298E+0000
   5.6747  3.12613E+0002   3.83273E+0000
   5.6767  3.12325E+0002   4.93729E+0000
   5.6787  3.13600E+0002   8.28704E+0000
   5.6807  3.13550E+0002   6.59109E+0000
   5.6827  3.12800E+0002   6.93343E+0000
   5.6847  3.12875E+0002   5.99620E+0000
   5.6867  3.11669E+0002   4.43836E+0000
   5.6887  3.11488E+0002   3.93190E+0000
   5.6907  3.12313E+0002   2.81333E+0000
   5.6926  3.12975E+0002   5.98702E+0000
   5.6946  3.11763E+0002   3.09776E+0000
   5.6966  3.13681E+0002   9.49445E+0000
   5.6986  3.10206E+0002   4.28325E+0000
   5.7006  3.11813E+0002   4.83734E+0000
   5.7026  3.12013E+0002   3.48925E+0000
   5.7046  3.11481E+0002   3.67249E+0000
   5.7066  3.10675E+0002   6.09831E+0000
   5.7086  3.12250E+0002   1.01936E+0001
   5.7106  3.11631E+0002   7.08610E+0000
   5.7126  3.12563E+0002   6.61786E+0000
   5.7146  3.11550E+0002   1.00886E+0001
   5.7166  3.12063E+0002   7.62667E+0000
   5.7186  3.11806E+0002   4.19091E+0000
   5.7206  3.12725E+0002   5.10606E+0000
   5.7226  3.11700E+0002   4.31625E+0000
   5.7246  3.13125E+0002   1.02100E+0001
   5.7265  3.12219E+0002   2.61264E+0000
   5.7285  3.12200E+0002   4.48553E+0000
   5.7305  3.13775E+0002   7.73511E+0000
   5.7325  3.11019E+0002   4.86836E+0000
   5.7345  3.12300E+0002   5.06088E+0000
   5.7365  3.13194E+0002   5.10453E+0000
   5.7385  3.12319E+0002   2.11711E+0000
   5.7405  3.12025E+0002   4.87282E+0000
   5.7425  3.13831E+0002   1.03610E+0001
   5.7445  3.09388E+0002   7.42596E+0000
   5.7465  3.12306E+0002   4.12462E+0000
   5.7485  3.10619E+0002   9.56195E+0000
   5.7505  3.14775E+0002   5.88595E+0000
   5.7525  3.16569E+0002   6.90491E+0000
   5.7545  3.17156E+0002   9.02354E+0000
   5.7565  3.18725E+0002   1.15621E+0001
   5.7585  3.14188E+0002   2.90729E+0000
   5.7605  3.14413E+0002   1.22896E+0001
   5.7624  3.13506E+0002   4.33849E+0000
   5.7644  3.12288E+0002   4.48607E+0000
   5.7664  3.13419E+0002   5.15688E+0000
   5.7684  3.12944E+0002   9.18684E+0000
   5.7704  3.12406E+0002   3.72877E+0000
   5.7724  3.14719E+0002   2.83719E+0000
   5.7744  3.16381E+0002   1.25099E+0001
   5.7764  3.12125E+0002   1.09422E+0001
   5.7784  3.14400E+0002   4.24087E+0000
   5.7804  3.13494E+0002   4.06601E+0000
   5.7824  3.13544E+0002   3.02251E+0000
   5.7844  3.12569E+0002   6.96637E+0000
   5.7864  3.17219E+0002   1.21243E+0001
   5.7884  3.15338E+0002   5.89352E+0000
   5.7904  3.12244E+0002   3.73220E+0000
   5.7924  3.14481E+0002   4.23287E+0000
   5.7944  3.13231E+0002   1.00215E+0001
   5.7963  3.11269E+0002   5.91388E+0000
   5.7983  3.13781E+0002   5.29300E+0000
   5.8003  3.17600E+0002   8.00031E+0000
   5.8023  3.14419E+0002   1.06425E+0001
   5.8043  3.14819E+0002   4.62233E+0000
   5.8063  3.12769E+0002   5.01276E+0000
   5.8083  3.15450E+0002   4.41984E+0000
   5.8103  3.15319E+0002   5.41384E+0000
   5.8123  3.14969E+0002   3.17534E+0000
   5.8143  3.15013E+0002   9.47483E+0000
   5.8163  3.14738E+0002   3.44363E+0000
   5.8183  3.12038E+0002   7.83333E+0000
   5.8203  3.17506E+0002   1.60516E+0001
   5.8223  3.17681E+0002   7.19320E+0000
   5.8243  3.13488E+0002   4.68160E+0000
   5.8263  3.20863E+0002   8.33088E+0000
   5.8283  3.16313E+0002   5.94494E+0000
   5.8303  3.12781E+0002   5.60588E+0000
   5.8322  3.16056E+0002   4.18576E+0000
   5.8342  3.13194E+0002   1.05253E+0001
   5.8362  3.14331E+0002   6.13323E+0000
   5.8382  3.11800E+0002   2.77624E+0000
   5.8402  3.12494E+0002   4.00249E+0000
   5.8422  3.13369E+0002   9.19798E+0000
   5.8442  3.11313E+0002   5.06654E+0000
   5.8462  3.17444E+0002   7.26649E+0000
   5.8482  3.14544E+0002   7.84048E+0000
   5.8502  3.16544E+0002   6.50043E+0000
   5.8522  3.14519E+0002   3.81964E+0000
   5.8542  3.13563E+0002   5.00186E+0000
   5.8562  3.14644E+0002   1.03392E+0001
   5.8582  3.10344E+0002   1.07960E+0001
   5.8602  3.19681E+0002   8.89366E+0000
   5.8622  3.10088E+0002   6.16906E+0000
   5.8642  3.14144E+0002   1.19459E+0001
   5.8662  3.14538E+0002   4.26832E+0000
   5.8681  3.12500E+0002   4.46598E+0000
   5.8701  3.12331E+0002   6.38056E+0000
   5.8721  3.10425E+0002   5.10141E+0000
   5.8741  3.12169E+0002   9.77166E+0000
   5.8761  3.13438E+0002   9.35647E+0000
   5.8781  3.10731E+0002   2.94729E+0000
   5.8801  3.12025E+0002   5.99474E+0000
   5.8821  3.11481E+0002   5.52446E+0000
   5.8841  3.14306E+0002   5.84358E+0000
   5.8861  3.13325E+0002   7.38355E+0000
   5.8881  3.11663E+0002   2.85063E+0000
   5.8901  3.12269E+0002   5.21479E+0000
   5.8921  3.12106E+0002   5.55765E+0000
   5.8941  3.10713E+0002   7.62101E+0000
   5.8961  3.14663E+0002   3.58484E+0000
   5.8981  3.14481E+0002   5.70435E+0000
   5.9001  3.12906E+0002   7.46408E+0000
   5.9020  3.15025E+0002   1.27028E+0001
   5.9040  3.13269E+0002   4.02542E+0000
   5.9060  3.13588E+0002   7.47980E+0000
   5.9080  3.18656E+0002   8.16674E+0000
   5.9100  5.63969E+0002   1.58754E+0002
   5.9120  4.82981E+0002   1.58103E+0002
   5.9140  3.15319E+0002   4.68077E+0000
   5.9160  3.13756E+0002   8.69292E+0000
   5.9180  3.24775E+0002   1.73490E+0001
   5.9200  3.16831E+0002   6.01043E+0000
   5.9220  3.21794E+0002   7.04068E+0000
   5.9240  3.15988E+0002   3.90414E+0000
   5.9260  3.18469E+0002   1.27937E+0001
   5.9280  3.16788E+0002   6.19495E+0000
   5.9300  3.17613E+0002   1.07616E+0001
   5.9320  3.15706E+0002   1.17390E+0001
   5.9340  3.13713E+0002   2.53226E+0000
   5.9360  3.11231E+0002   1.01092E+0001
   5.9379  3.16075E+0002   3.09021E+0000
   5.9399  3.13744E+0002   3.78558E+0000
   5.9419  3.16069E+0002   8.19079E+0000
   5.9439  3.17650E+0002   1.61136E+0001
   5.9459  3.29744E+0002   1.19307E+0001
   5.9479  5.32794E+0002   8.48836E+0001
   5.9499  3.60281E+0002   1.70506E+0001
   5.9519  3.19681E+0002   9.38068E+0000
   5.9539  3.17519E+0002   6.47608E+0000
   5.9559  3.19675E+0002   3.82974E+0000
   5.9579  3.26925E+0002   1.35997E+0001
   5.9599  3.54688E+0002   2.84829E+0001
   5.9619  3.43313E+0002   1.09475E+0001
   5.9639  1.14656E+0003   1.33165E+0002
   5.9659  1.04319E+0003   2.68959E+0002
   5.9679  5.06438E+0002   2.38918E+0002
   5.9699  3.35000E+0002   3.29736E+0001
   5.9718  3.16538E+0002   8.67892E+0000
   5.9738  3.13400E+0002   3.81674E+0000
   5.9758  3.12700E+0002   7.31522E+0000
   5.9778  3.12913E+0002   6.50729E+0000
   5.9798  3.14588E+0002   1.05132E+0001
   5.9818  3.12506E+0002   5.07050E+0000
   5.9838  3.14369E+0002   1.05434E+0001
   5.9858  3.14406E+0002   3.50945E+0000
   5.9878  3.16050E+0002   4.81274E+0000
   5.9898  3.20013E+0002   9.83539E+0000
   5.9918  5.82400E+0002   2.49359E+0002
   5.9938  1.03671E+0003   1.55680E+0002
   5.9958  1.22532E+0003   6.51961E+0001
   5.9978  1.31311E+0003   5.29574E+0001
   5.9998  1.41099E+0003   2.16327E+0001
   6.0018  1.42079E+0003   2.10564E+0001
   6.0038  1.41778E+0003   2.33016E+0001
   6.0058  1.43184E+0003   2.31907E+0001
   6.0077  1.44196E+0003   2.20858E+0001
   6.0097  1.41368E+0003   3.61969E+0001
   6.0117  1.43626E+0003   1.87305E+0001
   6.0137  1.41744E+0003   1.35403E+0001
   6.0157  1.45266E+0003   2.49298E+0001
   6.0177  1.40194E+0003   2.82915E+0001
   6.0197  1.41641E+0003   2.27135E+0001
   6.0217  1.42412E+0003   2.74525E+0001
   6.0237  1.42019E+0003   3.55419E+0001
   6.0257  1.42145E+0003   1.23362E+0001
   6.0277  1.42726E+0003   1.47058E+0001
   6.0297  1.39940E+0003   2.11971E+0001
   6.0317  1.41160E+0003   2.09690E+0001
   6.0337  1.42788E+0003   2.59158E+0001
   6.0357  1.42480E+0003   1.48326E+0001
   6.0377  1.41699E+0003   1.68775E+0001
   6.0397  1.42842E+0003   3.51802E+0001
   6.0416  1.41352E+0003   1.87614E+0001
   6.0436  1.41846E+0003   6.35752E+0000
   6.0456  1.42684E+0003   2.31940E+0001
   6.0476  1.42051E+0003   2.04657E+0001
   6.0496  1.40751E+0003   2.49578E+0001
   6.0516  1.42394E+0003   1.87261E+0001
   6.0536  1.40754E+0003   3.03965E+0001
   6.0556  1.40545E+0003   1.60800E+0001
   6.0576  1.39691E+0003   1.05044E+0001
   6.0596  1.38789E+0003   2.94298E+0001
   6.0616  1.33331E+0003   3.13314E+0001
   6.0636  1.27601E+0003   5.97779E+0001
   6.0656  1.10986E+0003   1.36629E+0002
   6.0676  4.68794E+0002   1.93583E+0002
   6.0696  3.61981E+0002   7.96450E+0001
   6.0716  3.14294E+0002   2.87227E+0000
   6.0736  3.12688E+0002   6.31465E+0000
   6.0756  3.12781E+0002   7.39381E+0000
   6.0775  3.13475E+0002   2.57038E+0000
   6.0795  3.12713E+0002   6.87712E+0000
   6.0815  3.13719E+0002   4.55957E+0000
   6.0835  3.13250E+0002   1.13310E+0001
   6.0855  3.12438E+0002   1.03661E+0001
   6.0875  3.15175E+0002   4.67380E+0000
   6.0895  3.16525E+0002   5.98973E+0000
   6.0915  6.87925E+0002   2.57976E+0002
   6.0935  1.04261E+0003   1.63833E+0002
   6.0955  1.20591E+0003   8.36595E+0001
   6.0975  1.29067E+0003   5.21560E+0001
   6.0995  1.39553E+0003   2.50003E+0001
   6.1015  1.41467E+0003   1.79217E+0001
   6.1035  1.40144E+0003   1.70175E+0001
   6.1055  1.44106E+0003   1.84365E+0001
   6.1075  1.42473E+0003   9.23764E+0000
   6.1095  1.41696E+0003   1.10255E+0001
   6.1114  1.43177E+0003   1.18561E+0001
   6.1134  1.43174E+0003   1.89630E+0001
   6.1154  1.44413E+0003   4.54806E+0001
   6.1174  1.44400E+0003   1.88764E+0001
   6.1194  1.42164E+0003   2.44357E+0001
   6.1214  1.42046E+0003   3.24434E+0001
   6.1234  1.42312E+0003   1.89122E+0001
   6.1254  1.41556E+0003   1.97499E+0001
   6.1274  1.44603E+0003   1.80341E+0001
   6.1294  1.42753E+0003   1.63527E+0001
   6.1314  1.42646E+0003   2.30942E+0001
   6.1334  1.41925E+0003   2.93887E+0001
   6.1354  1.42569E+0003   2.59445E+0001
   6.1374  1.41391E+0003   1.63807E+0001
   6.1394  1.40972E+0003   2.41767E+0001
   6.1414  1.43708E+0003   1.62429E+0001
   6.1434  1.45779E+0003   1.38862E+0001
   6.1454  1.43897E+0003   2.55625E+0001
   6.1473  1.41021E+0003   2.32371E+0001
   6.1493  1.43292E+0003   9.99598E+0000
   6.1513  1.43813E+0003   1.24960E+0001
   6.1533  1.45688E+0003   1.96745E+0001
   6.1553  1.40428E+0003   1.36021E+0001
   6.1573  1.43231E+0003   2.26317E+0001
   6.1593  1.41941E+0003   7.31975E+0000
   6.1613  1.39725E+0003   2.92230E+0001
   6.1633  1.30209E+0003   6.03919E+0001
   6.1653  1.03014E+0003   1.62195E+0002
   6.1673  7.00213E+0002   2.37209E+0002
   6.1693  3.41031E+0002   5.22739E+0001
   6.1713  3.13494E+0002   5.53579E+0000
   6.1733  3.14125E+0002   3.28928E+0000
   6.1753  3.16044E+0002   6.04085E+0000
   6.1773  3.13731E+0002   5.34406E+0000
   6.1793  3.14013E+0002   5.16332E+0000
   6.1812  3.13319E+0002   6.31860E+0000
   6.1832  3.13231E+0002   8.13420E+0000
   6.1852  3.15144E+0002   9.53837E+0000
   6.1872  3.14019E+0002   3.70822E+0000
   6.1892  3.16988E+0002   7.52678E+0000
   6.1912  4.76106E+0002   1.88267E+0002
   6.1932  8.58500E+0002   2.75587E+0002
   6.1952  1.15291E+0003   1.06909E+0002
   6.1972  1.29373E+0003   6.38248E+0001
   6.1992  1.39136E+0003   4.28307E+0001
   6.2012  1.42809E+0003   2.49300E+0001
   6.2032  1.42404E+0003   1.34155E+0001
   6.2052  1.41217E+0003   1.76219E+0001
   6.2072  1.44502E+0003   1.87589E+0001
   6.2092  1.41664E+0003   1.51013E+0001
   6.2112  1.45671E+0003   1.42471E+0001
   6.2132  1.43803E+0003   2.16254E+0001
   6.2152  1.45487E+0003   2.50937E+0001
   6.2171  1.43153E+0003   2.34395E+0001
   6.2191  1.43785E+0003   2.35511E+0001
   6.2211  1.44004E+0003   1.70090E+0001
   6.2231  1.45420E+0003   2.03988E+0001
   6.2251  1.44484E+0003   6.88635E+0000
   6.2271  1.46148E+0003   2.85914E+0001
   6.2291  1.46343E+0003   1.16451E+0001
   6.2311  1.46599E+0003   2.06516E+0001
   6.2331  1.44467E+0003   1.44237E+0001
   6.2351  1.45451E+0003   1.24419E+0001
   6.2371  1.44200E+0003   1.11702E+0001
   6.2391  1.45301E+0003   1.58367E+0001
   6.2411  1.46860E+0003   2.01521E+0001
   6.2431  1.46205E+0003   1.40177E+0001
   6.2451  1.44508E+0003   1.84228E+0001
   6.2471  1.43890E+0003   1.91539E+0001
   6.2491  1.42710E+0003   1.19952E+0001
   6.2510  1.44625E+0003   1.35019E+0001
   6.2530  1.47332E+0003   2.20056E+0001
   6.2550  1.42602E+0003   2.18952E+0001
   6.2570  1.42168E+0003   2.47692E+0001
   6.2590  1.43288E+0003   1.18221E+0001
   6.2610  1.41258E+0003   1.68268E+0001
   6.2630  1.32562E+0003   6.05314E+0001
   6.2650  1.20802E+0003   9.82628E+0001
   6.2670  8.85850E+0002   2.51512E+0002
   6.2690  3.98531E+0002   1.31892E+0002
   6.2710  3.17556E+0002   6.68875E+0000
   6.2730  3.13256E+0002   6.13519E+0000
   6.2750  3.15150E+0002   6.18587E+0000
   6.2770  3.13456E+0002   7.22846E+0000
   6.2790  3.12600E+0002   4.78644E+0000
   6.2810  3.13850E+0002   4.84071E+0000
   6.2830  3.17738E+0002   1.46555E+0001
   6.2850  3.12019E+0002   1.23974E+0001
   6.2869  3.12594E+0002   5.99489E+0000
   6.2889  3.17556E+0002   8.02897E+0000
   6.2909  3.91869E+0002   1.04933E+0002
   6.2929  9.55119E+0002   2.11736E+0002
   6.2949  1.13689E+0003   1.06168E+0002
   6.2969  1.33619E+0003   6.43458E+0001
   6.2989  1.39611E+0003   3.51194E+0001
   6.3009  1.41853E+0003   2.03175E+0001
   6.3029  1.44306E+0003   2.45145E+0001
   6.3049  1.45379E+0003   2.31825E+0001
   6.3069  1.45944E+0003   2.71188E+0001
   6.3089  1.44975E+0003   1.70619E+0001
   6.3109  1.44798E+0003   9.01906E+0000
   6.3129  1.48377E+0003   2.37707E+0001
   6.3149  1.44788E+0003   1.45915E+0001
   6.3169  1.46233E+0003   2.65704E+0001
   6.3189  1.49088E+0003   1.66358E+0001
   6.3208  1.46362E+0003   1.31837E+0001
   6.3228  1.47006E+0003   1.92321E+0001
   6.3248  1.45642E+0003   2.61644E+0001
   6.3268  1.45444E+0003   1.10268E+0001
   6.3288  1.44987E+0003   2.41084E+0001
   6.3308  1.48548E+0003   1.72038E+0001
   6.3328  1.47999E+0003   1.60655E+0001
   6.3348  1.45535E+0003   2.03435E+0001
   6.3368  1.46814E+0003   1.37014E+0001
   6.3388  1.45598E+0003   1.52762E+0001
   6.3408  1.46038E+0003   1.09308E+0001
   6.3428  1.47373E+0003   1.36125E+0001
   6.3448  1.46591E+0003   2.01901E+0001
   6.3468  1.44626E+0003   8.38651E+0000
   6.3488  1.45694E+0003   1.64801E+0001
   6.3508  1.46146E+0003   1.81042E+0001
   6.3528  1.45359E+0003   1.27387E+0001
   6.3548  1.46075E+0003   2.51841E+0001
   6.3567  1.46429E+0003   1.31824E+0001
   6.3587  1.46826E+0003   2.02356E+0001
   6.3607  1.42165E+0003   2.84847E+0001
   6.3627  1.36769E+0003   3.96423E+0001
   6.3647  1.29848E+0003   7.07219E+0001
   6.3667  7.76744E+0002   2.93505E+0002
   6.3687  4.29819E+0002   1.36176E+0002
   6.3707  3.32144E+0002   4.17924E+0001
   6.3727  3.13838E+0002   5.44895E+0000
   6.3747  3.13144E+0002   7.08718E+0000
   6.3767  3.14369E+0002   4.57168E+0000
   6.3787  3.12506E+0002   2.38798E+0000
   6.3807  3.14938E+0002   4.63261E+0000
   6.3827  3.12263E+0002   5.97755E+0000
   6.3847  3.18144E+0002   1.07533E+0001
   6.3867  3.13769E+0002   4.02216E+0000
   6.3887  3.11838E+0002   1.09933E+0001
   6.3907  3.29288E+0002   2.22143E+0001
   6.3926  5.85800E+0002   2.42985E+0002
   6.3946  9.75625E+0002   2.24666E+0002
   6.3966  1.24447E+0003   7.36684E+0001
   6.3986  1.38244E+0003   4.32662E+0001
   6.4006  1.45263E+0003   3.01575E+0001
   6.4026  1.45751E+0003   1.24383E+0001
   6.4046  1.46838E+0003   1.17256E+0001
   6.4066  1.46504E+0003   2.45125E+0001
   6.4086  1.45768E+0003   1.17056E+0001
   6.4106  1.44578E+0003   1.32317E+0001
   6.4126  1.44718E+0003   1.94989E+0001
   6.4146  1.45245E+0003   2.45192E+0001
   6.4166  1.44802E+0003   1.84772E+0001
   6.4186  1.45542E+0003   3.06917E+0001
   6.4206  1.48040E+0003   2.11880E+0001
   6.4226  1.46482E+0003   8.21163E+0000
   6.4246  1.46816E+0003   1.25993E+0001
   6.4265  1.48627E+0003   1.76522E+0001
   6.4285  1.48002E+0003   1.17619E+0001
   6.4305  1.46928E+0003   1.25379E+0001
   6.4325  1.46653E+0003   2.27017E+0001
   6.4345  1.46255E+0003   1.41806E+0001
   6.4365  1.46181E+0003   1.68499E+0001
   6.4385  1.48538E+0003   1.16957E+0001
   6.4405  1.49223E+0003   1.51432E+0001
   6.4425  1.49361E+0003   2.58470E+0001
   6.4445  1.47563E+0003   9.18615E+0000
   6.4465  1.47055E+0003   9.86509E+0000
   6.4485  1.46785E+0003   1.66824E+0001
   6.4505  1.48569E+0003   2.10515E+0001
   6.4525  1.45906E+0003   2.73420E+0001
   6.4545  1.46639E+0003   1.97546E+0001
   6.4565  1.48573E+0003   1.75292E+0001
   6.4585  1.47027E+0003   2.40661E+0001
   6.4605  1.47630E+0003   2.23439E+0001
   6.4624  1.46049E+0003   1.51859E+0001
   6.4644  1.48184E+0003   3.80420E+0001
   6.4664  1.50123E+0003   1.22043E+0001
   6.4684  1.46847E+0003   1.82267E+0001
   6.4704  1.49352E+0003   2.24008E+0001
   6.4724  1.47348E+0003   2.50540E+0001
   6.4744  1.47429E+0003   1.42163E+0001
   6.4764  1.47800E+0003   1.78812E+0001
   6.4784  1.49526E+0003   2.39836E+0001
   6.4804  1.48813E+0003   1.86400E+0001
   6.4824  1.49299E+0003   1.56099E+0001
   6.4844  1.49721E+0003   8.39314E+0000
   6.4864  1.48503E+0003   1.66294E+0001
   6.4884  1.49698E+0003   1.10259E+0001
   6.4904  1.48934E+0003   1.46947E+0001
   6.4924  1.49370E+0003   1.27669E+0001
   6.4944  1.48746E+0003   7.60398E+0000
   6.4963  1.49428E+0003   1.88959E+0001
   6.4983  1.45828E+0003   1.55634E+0001
   6.5003  1.47293E+0003   1.45286E+0001
   6.5023  1.47861E+0003   1.70657E+0001
   6.5043  1.50667E+0003   1.84859E+0001
   6.5063  1.50599E+0003   8.39255E+0000
   6.5083  1.46654E+0003   2.53959E+0001
   6.5103  1.47277E+0003   2.65480E+0001
   6.5123  1.50442E+0003   1.88370E+0001
   6.5143  1.48408E+0003   2.03297E+0001
   6.5163  1.47781E+0003   1.23008E+0001
   6.5183  1.48398E+0003   1.97419E+0001
   6.5203  1.52236E+0003   1.55265E+0001
   6.5223  1.48686E+0003   1.43530E+0001
   6.5243  1.50839E+0003   1.69457E+0001
   6.5263  1.48291E+0003   3.27708E+0001
   6.5283  1.47741E+0003   2.02118E+0001
   6.5303  1.49642E+0003   1.87781E+0001
   6.5322  1.46481E+0003   9.63632E+0000
   6.5342  1.49993E+0003   1.29595E+0001
   6.5362  1.50828E+0003   2.07830E+0001
   6.5382  1.47882E+0003   2.82115E+0001
   6.5402  1.52591E+0003   2.22780E+0001
   6.5422  1.50309E+0003   1.47525E+0001
   6.5442  1.50176E+0003   2.23361E+0001
   6.5462  1.48624E+0003   1.37289E+0001
   6.5482  1.53316E+0003   2.55733E+0001
   6.5502  1.49207E+0003   2.87462E+0001
   6.5522  1.49197E+0003   1.49123E+0001
   6.5542  1.50800E+0003   2.03969E+0001
   6.5562  1.52361E+0003   1.07453E+0001
   6.5582  1.51192E+0003   2.72737E+0001
   6.5602  1.48910E+0003   2.59921E+0001
   6.5622  1.49422E+0003   1.68380E+0001
   6.5642  1.48728E+0003   1.17558E+0001
   6.5661  1.50451E+0003   3.00885E+0001
   6.5681  1.49071E+0003   1.69306E+0001
   6.5701  1.48663E+0003   1.07806E+0001
   6.5721  1.49180E+0003   1.41909E+0001
   6.5741  1.49633E+0003   2.36263E+0001
   6.5761  1.50577E+0003   1.58353E+0001
   6.5781  1.49804E+0003   9.61142E+0000
   6.5801  1.50764E+0003   3.92356E+0000
   6.5821  1.50999E+0003   2.53110E+0001
   6.5841  1.49162E+0003   2.13910E+0001
   6.5861  1.50268E+0003   1.59600E+0001
   6.5881  1.50971E+0003   2.07307E+0001
   6.5901  1.48736E+0003   1.46054E+0001
   6.5921  1.49399E+0003   1.11910E+0001
   6.5941  1.49394E+0003   2.42058E+0001
   6.5961  1.50868E+0003   2.10399E+0001
   6.5981  1.50328E+0003   1.75531E+0001
   6.6001  1.49733E+0003   3.17098E+0001
   6.6020  1.50983E+0003   1.11005E+0001
   6.6040  1.49263E+0003   1.45940E+0001
   6.6060  1.50145E+0003   1.33193E+0001
   6.6080  1.48151E+0003   1.29692E+0001
   6.6100  1.50902E+0003   1.99866E+0001
   6.6120  1.51414E+0003   1.40648E+0001
   6.6140  1.50679E+0003   8.37772E+0000
   6.6160  1.49716E+0003   1.60201E+0001
   6.6180  1.50487E+0003   1.39276E+0001
   6.6200  1.49671E+0003   1.82056E+0001
   6.6220  1.51026E+0003   1.37410E+0001
   6.6240  1.49706E+0003   1.46039E+0001
   6.6260  1.51101E+0003   1.05464E+0001
   6.6280  1.51165E+0003   1.80587E+0001
   6.6300  1.51793E+0003   1.99643E+0001
   6.6320  1.50516E+0003   1.62048E+0001
   6.6340  1.51145E+0003   2.07310E+0001
   6.6359  1.53610E+0003   1.95800E+0001
   6.6379  1.51488E+0003   2.26047E+0001
   6.6399  1.51242E+0003   2.22944E+0001
   6.6419  1.52558E+0003   2.07959E+0001
   6.6439  1.52416E+0003   1.29193E+0001
   6.6459  1.48463E+0003   2.07341E+0001
   6.6479  1.51703E+0003   1.55504E+0001
   6.6499  1.51563E+0003   1.59251E+0001
   6.6519  1.50976E+0003   2.45559E+0001
   6.6539  1.50753E+0003   1.81530E+0001
   6.6559  1.51581E+0003   9.17830E+0000
   6.6579  1.47983E+0003   2.02470E+0001
   6.6599  1.50662E+0003   1.64612E+0001
   6.6619  1.46493E+0003   3.11747E+0001
   6.6639  1.38494E+0003   4.43075E+0001
   6.6659  1.20030E+0003   1.27504E+0002
   6.6679  7.98006E+0002   2.76737E+0002
   6.6699  4.14481E+0002   1.23923E+0002
   6.6718  3.21581E+0002   1.42549E+0001
   6.6738  3.13744E+0002   5.97458E+0000
   6.6758  3.12456E+0002   3.79646E+0000
   6.6778  3.11206E+0002   1.01153E+0001
   6.6798  3.13150E+0002   4.70452E+0000
   6.6818  3.14838E+0002   4.44872E+0000
   6.6838  3.11013E+0002   3.52560E+0000
   6.6858  3.14250E+0002   7.35901E+0000
   6.6878  3.14794E+0002   3.28576E+0000
   6.6898  3.15881E+0002   1.08949E+0001
   6.6918  4.18013E+0002   8.70412E+0001
   6.6938  7.54750E+0002   2.65115E+0002
   6.6958  1.10652E+0003   1.68629E+0002
   6.6978  1.30881E+0003   7.21869E+0001
   6.6998  1.39609E+0003   5.82199E+0001
   6.7018  1.47208E+0003   2.26834E+0001
   6.7038  1.49565E+0003   1.59845E+0001
   6.7057  1.49524E+0003   1.96524E+0001
   6.7077  1.51681E+0003   1.28391E+0001
   6.7097  1.51036E+0003   1.53099E+0001
   6.7117  1.54169E+0003   1.00252E+0001
   6.7137  1.50953E+0003   2.03031E+0001
   6.7157  1.52280E+0003   1.24034E+0001
   6.7177  1.51351E+0003   1.93829E+0001
   6.7197  1.52242E+0003   2.60135E+0001
   6.7217  1.52954E+0003   2.63798E+0001
   6.7237  1.51456E+0003   3.37642E+0001
   6.7257  1.50883E+0003   1.22166E+0001
   6.7277  1.52295E+0003   1.20113E+0001
   6.7297  1.52167E+0003   2.20440E+0001
   6.7317  1.53056E+0003   2.87283E+0001
   6.7337  1.54443E+0003   2.13733E+0001
   6.7357  1.51592E+0003   1.30489E+0001
   6.7377  1.51124E+0003   1.41449E+0001
   6.7397  1.52633E+0003   2.22070E+0001
   6.7416  1.52761E+0003   9.02011E+0000
   6.7436  1.53499E+0003   2.56072E+0001
   6.7456  1.51336E+0003   1.95958E+0001
   6.7476  1.53126E+0003   1.27948E+0001
   6.7496  1.54217E+0003   2.45776E+0001
   6.7516  1.53397E+0003   1.54898E+0001
   6.7536  1.52513E+0003   1.43567E+0001
   6.7556  1.51484E+0003   2.21247E+0001
   6.7576  1.52572E+0003   1.57807E+0001
   6.7596  1.51204E+0003   2.00301E+0001
   6.7616  1.45630E+0003   3.27152E+0001
   6.7636  1.40378E+0003   3.49964E+0001
   6.7656  1.28035E+0003   1.13882E+0002
   6.7676  6.85650E+0002   2.60113E+0002
   6.7696  4.14713E+0002   1.20949E+0002
   6.7716  3.44825E+0002   4.61813E+0001
   6.7736  3.14256E+0002   8.00472E+0000
   6.7755  3.12700E+0002   5.29481E+0000
   6.7775  3.11981E+0002   9.08548E+0000
   6.7795  3.12750E+0002   3.24114E+0000
   6.7815  3.12025E+0002   5.33309E+0000
   6.7835  3.13044E+0002   1.12087E+0001
   6.7855  3.14694E+0002   8.33021E+0000
   6.7875  3.11225E+0002   7.08550E+0000
   6.7895  3.14094E+0002   2.19829E+0000
   6.7915  4.07756E+0002   8.56852E+0001
   6.7935  5.20050E+0002   1.71854E+0002
   6.7955  9.88750E+0002   2.20464E+0002
   6.7975  1.35274E+0003   8.16380E+0001
   6.7995  1.44441E+0003   3.69614E+0001
   6.8015  1.48611E+0003   2.17384E+0001
   6.8035  1.52629E+0003   1.60809E+0001
   6.8055  1.51346E+0003   1.67851E+0001
   6.8075  1.52700E+0003   1.45743E+0001
   6.8095  1.53859E+0003   1.58998E+0001
   6.8114  1.54815E+0003   1.48198E+0001
   6.8134  1.53984E+0003   1.35578E+0001
   6.8154  1.56419E+0003   1.74550E+0001
   6.8174  1.51717E+0003   1.80962E+0001
   6.8194  1.53023E+0003   2.28227E+0001
   6.8214  1.56174E+0003   2.23231E+0001
   6.8234  1.54233E+0003   9.17110E+0000
   6.8254  1.54575E+0003   1.33595E+0001
   6.8274  1.53023E+0003   1.73986E+0001
   6.8294  1.55853E+0003   2.01750E+0001
   6.8314  1.54875E+0003   1.28095E+0001
   6.8334  1.53249E+0003   3.78532E+0001
   6.8354  1.53627E+0003   1.72691E+0001
   6.8374  1.54588E+0003   1.85979E+0001
   6.8394  1.52691E+0003   1.11737E+0001
   6.8414  1.56811E+0003   1.18065E+0001
   6.8434  1.53728E+0003   2.66395E+0001
   6.8453  1.55029E+0003   1.41796E+0001
   6.8473  1.55181E+0003   2.05263E+0001
   6.8493  1.57773E+0003   1.25452E+0001
   6.8513  1.56556E+0003   1.68394E+0001
   6.8533  1.54949E+0003   1.46876E+0001
   6.8553  1.52659E+0003   9.03935E+0000
   6.8573  1.54791E+0003   2.05940E+0001
   6.8593  1.53553E+0003   1.16661E+0001
   6.8613  1.55978E+0003   1.72206E+0001
   6.8633  1.55287E+0003   2.44666E+0001
   6.8653  1.54713E+0003   2.34839E+0001
   6.8673  1.53954E+0003   2.35068E+0001
   6.8693  1.54978E+0003   1.45978E+0001
   6.8713  1.53318E+0003   2.28490E+0001
   6.8733  1.54227E+0003   1.30218E+0001
   6.8753  1.55022E+0003   1.67451E+0001
   6.8773  1.53026E+0003   1.54124E+0001
   6.8793  1.55956E+0003   1.02483E+0001
   6.8812  1.54714E+0003   1.48219E+0001
   6.8832  1.55038E+0003   1.57757E+0001
   6.8852  1.54039E+0003   2.46334E+0001
   6.8872  1.55235E+0003   9.47932E+0000
   6.8892  1.55440E+0003   2.48769E+0001
   6.8912  1.53578E+0003   1.50777E+0001
   6.8932  1.57195E+0003   1.23842E+0001
   6.8952  1.55495E+0003   1.78464E+0001
   6.8972  1.57204E+0003   2.28473E+0001
   6.8992  1.55984E+0003   1.57867E+0001
   6.9012  1.54888E+0003   1.85385E+0001
   6.9032  1.54292E+0003   1.83577E+0001
   6.9052  1.54399E+0003   1.70184E+0001
   6.9072  1.57012E+0003   1.89698E+0001
   6.9092  1.54320E+0003   3.32115E+0001
   6.9112  1.55422E+0003   2.34943E+0001
   6.9132  1.55693E+0003   1.98336E+0001
   6.9152  1.54084E+0003   2.59201E+0001
   6.9171  1.55529E+0003   1.69024E+0001
   6.9191  1.55371E+0003   2.50123E+0001
   6.9211  1.57167E+0003   3.03168E+0001
   6.9231  1.55199E+0003   2.60010E+0001
   6.9251  1.55836E+0003   1.88917E+0001
   6.9271  1.54346E+0003   1.47748E+0001
   6.9291  1.54883E+0003   2.00182E+0001
   6.9311  1.55223E+0003   2.32236E+0001
   6.9331  1.56603E+0003   2.19237E+0001
   6.9351  1.53804E+0003   2.15026E+0001
   6.9371  1.53700E+0003   2.36337E+0001
   6.9391  1.55611E+0003   1.00955E+0001
   6.9411  1.53307E+0003   2.25090E+0001
   6.9431  1.56514E+0003   3.00519E+0001
   6.9451  1.54041E+0003   3.27593E+0001
   6.9471  1.55395E+0003   1.78704E+0001
   6.9491  1.57383E+0003   2.76866E+0001
   6.9510  1.54556E+0003   1.90589E+0001
   6.9530  1.56958E+0003   1.60413E+0001
   6.9550  1.56456E+0003   1.61578E+0001
   6.9570  1.57868E+0003   1.19199E+0001
   6.9590  1.54809E+0003   2.53280E+0001
   6.9610  1.52185E+0003   1.99420E+0001
   6.9630  1.53603E+0003   2.15784E+0001
   6.9650  1.34097E+0003   1.03181E+0002
   6.9670  9.46113E+0002   2.19253E+0002
   6.9690  8.46969E+0002   2.40092E+0002
   6.9710  4.34875E+0002   1.36169E+0002
   6.9730  3.23156E+0002   1.26061E+0001
   6.9750  3.12619E+0002   7.98645E+0000
   6.9770  3.13188E+0002   3.01037E+0000
   6.9790  3.13956E+0002   6.07016E+0000
   6.9810  3.12719E+0002   3.00202E+0000
   6.9830  3.13581E+0002   6.36855E+0000
   6.9850  3.13700E+0002   5.25880E+0000
   6.9869  3.11838E+0002   5.22050E+0000
   6.9889  3.13700E+0002   3.46446E+0000
   6.9909  3.32013E+0002   1.74805E+0001
   6.9929  4.57650E+0002   1.15730E+0002
   6.9949  8.77513E+0002   2.55917E+0002
   6.9969  1.15065E+0003   1.80645E+0002
   6.9989  1.38271E+0003   7.26814E+0001
   7.0009  1.48934E+0003   2.15933E+0001
   7.0029  1.52388E+0003   1.70552E+0001
   7.0049  1.55484E+0003   1.56294E+0001
   7.0069  1.56284E+0003   8.14408E+0000
   7.0089  1.57820E+0003   1.15756E+0001
   7.0109  1.57205E+0003   1.52527E+0001
   7.0129  1.57654E+0003   2.91893E+0001
   7.0149  1.56773E+0003   1.24260E+0001
   7.0169  1.57035E+0003   2.40310E+0001
   7.0189  1.57954E+0003   1.15862E+0001
   7.0208  1.58967E+0003   2.88249E+0001
   7.0228  1.56503E+0003   2.59909E+0001
   7.0248  1.54755E+0003   1.50389E+0001
   7.0268  1.58029E+0003   1.72936E+0001
   7.0288  1.57630E+0003   2.78381E+0001
   7.0308  1.57370E+0003   1.16137E+0001
   7.0328  1.57569E+0003   1.72766E+0001
   7.0348  1.56673E+0003   4.02587E+0001
   7.0368  1.57918E+0003   1.27258E+0001
   7.0388  1.56728E+0003   1.35782E+0001
   7.0408  1.57944E+0003   2.34482E+0001
   7.0428  1.57511E+0003   1.34183E+0001
   7.0448  1.55764E+0003   1.39716E+0001
   7.0468  1.55270E+0003   2.19807E+0001
   7.0488  1.53257E+0003   2.36974E+0001
   7.0508  1.55164E+0003   2.73955E+0001
   7.0528  1.54993E+0003   1.39328E+0001
   7.0548  1.56115E+0003   2.98368E+0001
   7.0567  1.56449E+0003   3.11422E+0001
   7.0587  1.52939E+0003   5.63053E+0001
   7.0607  1.54909E+0003   2.62449E+0001
   7.0627  1.49960E+0003   4.57901E+0001
   7.0647  1.38528E+0003   1.09657E+0002
   7.0667  1.26222E+0003   1.48578E+0002
   7.0687  8.29694E+0002   2.22119E+0002
   7.0707  3.73175E+0002   7.14618E+0001
   7.0727  3.25381E+0002   1.73933E+0001
   7.0747  3.15925E+0002   4.53562E+0000
   7.0767  3.13456E+0002   6.40941E+0000
   7.0787  3.13825E+0002   2.83670E+0000
   7.0807  3.13738E+0002   5.42689E+0000
   7.0827  3.12150E+0002   1.04067E+0001
   7.0847  3.13175E+0002   5.15261E+0000
   7.0867  3.13756E+0002   5.85763E+0000
   7.0887  3.14350E+0002   5.05569E+0000
   7.0906  3.16831E+0002   6.61232E+0000
   7.0926  3.92588E+0002   5.16708E+0001
   7.0946  7.26069E+0002   1.40432E+0002
   7.0966  1.00514E+0003   1.32059E+0002
   7.0986  1.25429E+0003   5.71196E+0001
   7.1006  1.34589E+0003   5.73201E+0001
   7.1026  1.40034E+0003   7.19151E+0001
   7.1046  1.40557E+0003   7.83130E+0001
   7.1066  1.39510E+0003   1.00095E+0002
   7.1086  1.38474E+0003   8.47852E+0001
   7.1106  1.39548E+0003   1.14647E+0002
   7.1126  1.37654E+0003   9.80992E+0001
   7.1146  1.39302E+0003   9.24851E+0001
   7.1166  1.36405E+0003   8.49094E+0001
   7.1186  1.38309E+0003   8.98995E+0001
   7.1206  1.27990E+0003   1.06426E+0002
   7.1226  1.32750E+0003   9.70237E+0001
   7.1246  1.34063E+0003   1.15615E+0002
   7.1265  1.33711E+0003   9.90349E+0001
   7.1285  1.32499E+0003   1.11293E+0002
   7.1305  1.29985E+0003   8.14998E+0001
   7.1325  1.26661E+0003   1.05009E+0002
   7.1345  1.25918E+0003   1.06040E+0002
   7.1365  1.21822E+0003   1.07104E+0002
   7.1385  1.20097E+0003   1.18927E+0002
   7.1405  1.20549E+0003   1.30970E+0002
   7.1425  1.21841E+0003   1.26538E+0002
   7.1445  1.19069E+0003   9.79603E+0001
   7.1465  1.13489E+0003   1.31545E+0002
   7.1485  1.13922E+0003   9.73000E+0001
   7.1505  1.13828E+0003   9.50848E+0001
   7.1525  1.13773E+0003   1.17446E+0002
   7.1545  1.14030E+0003   1.07588E+0002
   7.1565  1.09138E+0003   1.15446E+0002
   7.1585  1.07741E+0003   9.75293E+0001
   7.1604  1.07844E+0003   1.04891E+0002
   7.1624  1.02697E+0003   1.00268E+0002
   7.1644  9.95344E+0002   9.85773E+0001
   7.1664  9.60700E+0002   1.05446E+0002
   7.1684  8.14644E+0002   1.54256E+0002
   7.1704  4.48063E+0002   1.13592E+0002
   7.1724  3.41806E+0002   3.74483E+0001
   7.1744  3.14919E+0002   6.72660E+0000
   7.1764  3.13163E+0002   8.90708E+0000
   7.1784  3.13031E+0002   7.97780E+0000
   7.1804  3.14856E+0002   3.28224E+0000
   7.1824  3.11694E+0002   7.62545E+0000
   7.1844  3.12619E+0002   8.89317E+0000
   7.1864  3.12444E+0002   5.04969E+0000
   7.1884  3.12363E+0002   7.75281E+0000
   7.1904  3.12769E+0002   5.16626E+0000
   7.1924  3.11981E+0002   1.42290E+0001
   7.1944  3.47231E+0002   2.38404E+0001
   7.1963  4.75856E+0002   6.91179E+0001
   7.1983  6.84106E+0002   6.71461E+0001
   7.2003  7.30619E+0002   9.62350E+0001
   7.2023  6.94875E+0002   1.19598E+0002
   7.2043  7.03263E+0002   1.39250E+0002
   7.2063  6.98981E+0002   1.46103E+0002
   7.2083  6.48588E+0002   1.62281E+0002
   7.2103  6.27306E+0002   1.62982E+0002
   7.2123  6.11981E+0002   1.48892E+0002
   7.2143  5.93144E+0002   1.38016E+0002
   7.2163  6.04231E+0002   1.37422E+0002
   7.2183  5.65881E+0002   1.30069E+0002
   7.2203  4.90044E+0002   1.16321E+0002
   7.2223  5.07100E+0002   1.16028E+0002
   7.2243  5.41394E+0002   1.30966E+0002
   7.2263  4.60413E+0002   1.11434E+0002
   7.2283  4.83500E+0002   1.10923E+0002
   7.2302  4.25050E+0002   9.42593E+0001
   7.2322  4.39681E+0002   9.60477E+0001
   7.2342  4.22794E+0002   9.00120E+0001
   7.2362  3.87750E+0002   5.75962E+0001
   7.2382  3.85794E+0002   6.50119E+0001
   7.2402  3.96306E+0002   7.42708E+0001
   7.2422  3.78150E+0002   5.13593E+0001
   7.2442  3.52869E+0002   3.57438E+0001
   7.2462  3.58844E+0002   3.93936E+0001
   7.2482  3.53594E+0002   3.75126E+0001
   7.2502  3.47363E+0002   3.08207E+0001
   7.2522  3.33988E+0002   2.05156E+0001
   7.2542  3.30169E+0002   1.83371E+0001
   7.2562  3.25000E+0002   1.35399E+0001
   7.2582  3.26375E+0002   1.25751E+0001
   7.2602  3.21838E+0002   1.02041E+0001
   7.2622  3.20638E+0002   8.07751E+0000
   7.2642  3.23713E+0002   6.94585E+0000
   7.2661  3.19400E+0002   6.70559E+0000
   7.2681  3.17806E+0002   3.83324E+0000
   7.2701  3.15063E+0002   4.28002E+0000
   7.2721  3.17113E+0002   8.36061E+0000
   7.2741  3.12825E+0002   7.11455E+0000
   7.2761  3.11844E+0002   6.22028E+0000
   7.2781  3.14944E+0002   1.09504E+0001
   7.2801  3.13631E+0002   3.62116E+0000
   7.2821  3.12525E+0002   5.74494E+0000
   7.2841  3.13575E+0002   7.87667E+0000
   7.2861  3.12000E+0002   8.60392E+0000
   7.2881  3.11569E+0002   5.85472E+0000
   7.2901  3.12444E+0002   5.33215E+0000
   7.2921  3.12050E+0002   4.61979E+0000
   7.2941  3.10931E+0002   5.31851E+0000
   7.2961  3.11256E+0002   6.58943E+0000
   7.3000  3.11769E+0002   4.60329E+0000
