# Supplementary material for: A radial calibration window for analytical ultracentrifugation
Source: PLoS One. 2018 Jul 30;13(7):e0201529. doi: 10.1371/journal.pone.0201529 (PMC6066226; doi:10.1371/journal.pone.0201529)
Supplement: S1 Dataset — (ZIP) [file pone.0201529.s001.zip › FDSscans/B00009.FI2]

7/30/2015 7:43:54 PM:  Voltage: 2150 Gain: 8 Range: 4
F 2 20.1 50000 0001648 2.4274E10 488 165
   5.6029  3.11344E+0002   3.24509E+0000
   5.6049  3.06481E+0002   1.09717E+0001
   5.6069  3.11913E+0002   3.79669E+0000
   5.6089  3.12925E+0002   1.11200E+0001
   5.6109  3.09438E+0002   3.64124E+0000
   5.6129  3.11900E+0002   3.76530E+0000
   5.6149  3.10100E+0002   4.81196E+0000
   5.6169  3.12000E+0002   3.86717E+0000
   5.6189  3.11063E+0002   4.26979E+0000
   5.6209  3.12213E+0002   3.98056E+0000
   5.6228  3.10900E+0002   1.01864E+0001
   5.6248  3.11425E+0002   5.21554E+0000
   5.6268  3.16200E+0002   6.12107E+0000
   5.6288  3.11888E+0002   7.82463E+0000
   5.6308  3.12900E+0002   5.54053E+0000
   5.6328  3.12831E+0002   4.52883E+0000
   5.6348  3.11788E+0002   5.43023E+0000
   5.6368  3.10869E+0002   7.16949E+0000
   5.6388  3.11713E+0002   4.48133E+0000
   5.6408  3.13294E+0002   4.56563E+0000
   5.6428  3.11894E+0002   2.96605E+0000
   5.6448  3.10269E+0002   8.71860E+0000
   5.6468  3.11094E+0002   1.97799E+0000
   5.6488  3.13006E+0002   5.34591E+0000
   5.6508  3.11819E+0002   4.90468E+0000
   5.6528  3.14919E+0002   1.45774E+0001
   5.6548  3.12213E+0002   6.12412E+0000
   5.6567  3.11681E+0002   6.33894E+0000
   5.6587  3.11706E+0002   2.93470E+0000
   5.6607  3.10744E+0002   4.89496E+0000
   5.6627  3.12488E+0002   8.19038E+0000
   5.6647  3.09300E+0002   4.80729E+0000
   5.6667  3.11919E+0002   3.03721E+0000
   5.6687  3.11856E+0002   4.16690E+0000
   5.6707  3.13569E+0002   5.00502E+0000
   5.6727  3.12969E+0002   6.44614E+0000
   5.6747  3.13125E+0002   5.10459E+0000
   5.6767  3.11550E+0002   4.07584E+0000
   5.6787  3.13438E+0002   5.04714E+0000
   5.6807  3.11888E+0002   6.46025E+0000
   5.6827  3.11463E+0002   2.26188E+0000
   5.6847  3.11519E+0002   3.79864E+0000
   5.6867  3.08119E+0002   6.79096E+0000
   5.6887  3.11856E+0002   5.97730E+0000
   5.6907  3.12650E+0002   3.14643E+0000
   5.6926  3.15013E+0002   5.63736E+0000
   5.6946  3.10631E+0002   5.47200E+0000
   5.6966  3.13200E+0002   7.40540E+0000
   5.6986  3.14900E+0002   1.31667E+0001
   5.7006  3.09169E+0002   3.50040E+0000
   5.7026  3.11994E+0002   4.11567E+0000
   5.7046  3.10906E+0002   3.46806E+0000
   5.7066  3.11794E+0002   7.58460E+0000
   5.7086  3.11525E+0002   3.94232E+0000
   5.7106  3.13913E+0002   4.85359E+0000
   5.7126  3.12831E+0002   4.28431E+0000
   5.7146  3.12438E+0002   4.09922E+0000
   5.7166  3.10875E+0002   6.38705E+0000
   5.7186  3.12369E+0002   5.14906E+0000
   5.7206  3.10788E+0002   3.61730E+0000
   5.7226  3.11950E+0002   2.96732E+0000
   5.7246  3.11269E+0002   2.84983E+0000
   5.7265  3.12156E+0002   4.11908E+0000
   5.7285  3.11056E+0002   7.97531E+0000
   5.7305  3.11500E+0002   1.25444E+0001
   5.7325  3.15163E+0002   5.12261E+0000
   5.7345  3.11931E+0002   7.51126E+0000
   5.7365  3.12519E+0002   6.54157E+0000
   5.7385  3.12388E+0002   5.15556E+0000
   5.7405  3.13825E+0002   1.20462E+0001
   5.7425  3.12200E+0002   1.47533E+0001
   5.7445  3.12075E+0002   3.27786E+0000
   5.7465  3.12969E+0002   6.07250E+0000
   5.7485  3.10231E+0002   3.93196E+0000
   5.7505  3.11925E+0002   1.23379E+0001
   5.7525  3.17231E+0002   4.52247E+0000
   5.7545  3.18850E+0002   7.78476E+0000
   5.7565  3.15969E+0002   4.44244E+0000
   5.7585  3.13144E+0002   3.81288E+0000
   5.7605  3.15113E+0002   6.12044E+0000
   5.7624  3.12094E+0002   5.91354E+0000
   5.7644  3.12706E+0002   8.38436E+0000
   5.7664  3.15469E+0002   5.31404E+0000
   5.7684  3.13500E+0002   4.11400E+0000
   5.7704  3.10156E+0002   8.38223E+0000
   5.7724  3.17581E+0002   1.76687E+0001
   5.7744  3.14013E+0002   3.88102E+0000
   5.7764  3.11681E+0002   3.58882E+0000
   5.7784  3.14513E+0002   4.49998E+0000
   5.7804  3.14175E+0002   5.36254E+0000
   5.7824  3.15331E+0002   3.98673E+0000
   5.7844  3.14450E+0002   4.87750E+0000
   5.7864  3.14869E+0002   1.28824E+0001
   5.7884  3.17681E+0002   4.03357E+0000
   5.7904  3.14719E+0002   3.60620E+0000
   5.7924  3.15194E+0002   4.34956E+0000
   5.7944  3.11863E+0002   5.49828E+0000
   5.7963  3.17119E+0002   1.26162E+0001
   5.7983  3.12894E+0002   4.96336E+0000
   5.8003  3.13938E+0002   5.50532E+0000
   5.8023  3.12138E+0002   4.70357E+0000
   5.8043  3.14388E+0002   4.48997E+0000
   5.8063  3.12731E+0002   8.30461E+0000
   5.8083  3.14638E+0002   3.65904E+0000
   5.8103  3.14788E+0002   3.90926E+0000
   5.8123  3.13856E+0002   8.31839E+0000
   5.8143  3.13244E+0002   5.45911E+0000
   5.8163  3.17538E+0002   1.58871E+0001
   5.8183  3.13106E+0002   4.32059E+0000
   5.8203  3.12725E+0002   7.05137E+0000
   5.8223  3.13588E+0002   2.45710E+0000
   5.8243  3.12450E+0002   4.55384E+0000
   5.8263  3.20325E+0002   7.17805E+0000
   5.8283  3.14513E+0002   4.48914E+0000
   5.8303  3.15306E+0002   4.74289E+0000
   5.8322  3.13738E+0002   1.96178E+0000
   5.8342  3.13775E+0002   4.85483E+0000
   5.8362  3.14063E+0002   7.08704E+0000
   5.8382  3.14125E+0002   9.26644E+0000
   5.8402  3.14394E+0002   7.93150E+0000
   5.8422  3.13613E+0002   5.12761E+0000
   5.8442  3.10656E+0002   6.02832E+0000
   5.8462  3.13544E+0002   3.16948E+0000
   5.8482  3.11994E+0002   5.76227E+0000
   5.8502  3.14788E+0002   1.05103E+0001
   5.8522  3.15213E+0002   8.78179E+0000
   5.8542  3.12600E+0002   3.66197E+0000
   5.8562  3.12363E+0002   4.55451E+0000
   5.8582  3.14563E+0002   1.91536E+0000
   5.8602  3.16163E+0002   3.90590E+0000
   5.8622  3.14213E+0002   2.47787E+0000
   5.8642  3.09644E+0002   5.77316E+0000
   5.8662  3.11688E+0002   1.61272E+0001
   5.8681  3.13131E+0002   9.61322E+0000
   5.8701  3.11350E+0002   9.90505E+0000
   5.8721  3.09988E+0002   8.91374E+0000
   5.8741  3.13769E+0002   4.29363E+0000
   5.8761  3.11644E+0002   5.20690E+0000
   5.8781  3.12056E+0002   4.49506E+0000
   5.8801  3.11969E+0002   9.30821E+0000
   5.8821  3.12950E+0002   1.17990E+0001
   5.8841  3.15700E+0002   1.32068E+0001
   5.8861  3.12738E+0002   4.33977E+0000
   5.8881  3.12275E+0002   4.20201E+0000
   5.8901  3.13913E+0002   5.07123E+0000
   5.8921  3.13244E+0002   6.04767E+0000
   5.8941  3.16438E+0002   6.97037E+0000
   5.8961  3.11669E+0002   1.14940E+0001
   5.8981  3.14581E+0002   1.22017E+0001
   5.9001  3.13425E+0002   4.87846E+0000
   5.9020  3.18994E+0002   8.51036E+0000
   5.9040  3.13619E+0002   6.72651E+0000
   5.9060  3.14106E+0002   5.80387E+0000
   5.9080  3.22363E+0002   7.84720E+0000
   5.9100  5.21631E+0002   2.22778E+0002
   5.9120  5.74538E+0002   2.72916E+0002
   5.9140  3.15413E+0002   5.02069E+0000
   5.9160  3.15081E+0002   6.59277E+0000
   5.9180  3.21069E+0002   1.03759E+0001
   5.9200  3.17894E+0002   7.80785E+0000
   5.9220  3.17756E+0002   4.49631E+0000
   5.9240  3.15600E+0002   4.41871E+0000
   5.9260  3.27075E+0002   1.32373E+0001
   5.9280  3.13725E+0002   5.13463E+0000
   5.9300  3.17600E+0002   1.15224E+0001
   5.9320  3.14600E+0002   9.01180E+0000
   5.9340  3.13556E+0002   2.93204E+0000
   5.9360  3.10588E+0002   8.94943E+0000
   5.9379  3.15044E+0002   3.00114E+0000
   5.9399  3.20813E+0002   5.86940E+0000
   5.9419  3.16688E+0002   1.11856E+0001
   5.9439  3.16069E+0002   6.23490E+0000
   5.9459  3.19706E+0002   7.30907E+0000
   5.9479  4.46119E+0002   7.72978E+0001
   5.9499  3.55944E+0002   1.41613E+0001
   5.9519  3.19119E+0002   7.34913E+0000
   5.9539  3.17113E+0002   5.77082E+0000
   5.9559  3.16975E+0002   5.87191E+0000
   5.9579  3.32481E+0002   7.68535E+0000
   5.9599  3.36638E+0002   1.42557E+0001
   5.9619  3.40163E+0002   6.08285E+0000
   5.9639  1.23457E+0003   1.49380E+0002
   5.9659  1.07017E+0003   2.55185E+0002
   5.9679  5.17325E+0002   2.52714E+0002
   5.9699  3.44431E+0002   5.16933E+0001
   5.9718  3.14375E+0002   5.07512E+0000
   5.9738  3.12644E+0002   8.16207E+0000
   5.9758  3.13963E+0002   6.31772E+0000
   5.9778  3.14825E+0002   7.99824E+0000
   5.9798  3.13225E+0002   7.29961E+0000
   5.9818  3.14194E+0002   6.51853E+0000
   5.9838  3.13475E+0002   5.86787E+0000
   5.9858  3.13719E+0002   5.30397E+0000
   5.9878  3.15331E+0002   4.14204E+0000
   5.9898  3.21669E+0002   7.05507E+0000
   5.9918  6.94344E+0002   2.76903E+0002
   5.9938  1.07433E+0003   1.25246E+0002
   5.9958  1.21182E+0003   8.80104E+0001
   5.9978  1.32881E+0003   3.87750E+0001
   5.9998  1.37434E+0003   2.39294E+0001
   6.0018  1.44643E+0003   1.67679E+0001
   6.0038  1.42061E+0003   1.91283E+0001
   6.0058  1.42433E+0003   1.73271E+0001
   6.0077  1.42827E+0003   3.49604E+0001
   6.0097  1.40806E+0003   2.13774E+0001
   6.0117  1.43229E+0003   1.21351E+0001
   6.0137  1.40836E+0003   2.85504E+0001
   6.0157  1.44608E+0003   2.77484E+0001
   6.0177  1.42049E+0003   2.57309E+0001
   6.0197  1.40581E+0003   1.60741E+0001
   6.0217  1.41543E+0003   1.05278E+0001
   6.0237  1.41888E+0003   1.07098E+0001
   6.0257  1.42499E+0003   1.36341E+0001
   6.0277  1.40845E+0003   1.45946E+0001
   6.0297  1.39198E+0003   2.22450E+0001
   6.0317  1.41599E+0003   1.65924E+0001
   6.0337  1.42628E+0003   1.50943E+0001
   6.0357  1.41469E+0003   2.25390E+0001
   6.0377  1.42154E+0003   1.36328E+0001
   6.0397  1.41881E+0003   2.01218E+0001
   6.0416  1.40114E+0003   2.19405E+0001
   6.0436  1.41206E+0003   2.07662E+0001
   6.0456  1.42389E+0003   4.27261E+0001
   6.0476  1.39144E+0003   3.20449E+0001
   6.0496  1.41094E+0003   1.57089E+0001
   6.0516  1.41154E+0003   2.62705E+0001
   6.0536  1.37605E+0003   1.34466E+0001
   6.0556  1.41377E+0003   9.99676E+0000
   6.0576  1.39734E+0003   2.58419E+0001
   6.0596  1.40864E+0003   1.78436E+0001
   6.0616  1.36147E+0003   3.98248E+0001
   6.0636  1.28853E+0003   6.27796E+0001
   6.0656  1.12054E+0003   1.06430E+0002
   6.0676  5.12881E+0002   2.07470E+0002
   6.0696  3.21781E+0002   2.16618E+0001
   6.0716  3.14575E+0002   3.58181E+0000
   6.0736  3.13056E+0002   1.43808E+0001
   6.0756  3.13869E+0002   3.96094E+0000
   6.0775  3.12131E+0002   1.01265E+0001
   6.0795  3.13375E+0002   5.97552E+0000
   6.0815  3.15794E+0002   3.62198E+0000
   6.0835  3.13206E+0002   4.80403E+0000
   6.0855  3.12175E+0002   6.75865E+0000
   6.0875  3.14588E+0002   1.11184E+0001
   6.0895  3.13888E+0002   4.52381E+0000
   6.0915  5.53775E+0002   2.13170E+0002
   6.0935  8.62413E+0002   2.43994E+0002
   6.0955  1.21783E+0003   7.85779E+0001
   6.0975  1.33357E+0003   5.40752E+0001
   6.0995  1.38948E+0003   3.87777E+0001
   6.1015  1.40155E+0003   2.60100E+0001
   6.1035  1.42472E+0003   2.05837E+0001
   6.1055  1.42746E+0003   1.76841E+0001
   6.1075  1.41388E+0003   8.74896E+0000
   6.1095  1.42420E+0003   2.38663E+0001
   6.1114  1.42421E+0003   2.21704E+0001
   6.1134  1.44251E+0003   2.04157E+0001
   6.1154  1.44133E+0003   1.63362E+0001
   6.1174  1.42138E+0003   1.57470E+0001
   6.1194  1.43489E+0003   1.60954E+0001
   6.1214  1.40504E+0003   1.29567E+0001
   6.1234  1.41606E+0003   1.70183E+0001
   6.1254  1.41120E+0003   2.29229E+0001
   6.1274  1.41586E+0003   2.04492E+0001
   6.1294  1.42091E+0003   2.94690E+0001
   6.1314  1.41438E+0003   1.96898E+0001
   6.1334  1.42108E+0003   2.62014E+0001
   6.1354  1.44280E+0003   2.79112E+0001
   6.1374  1.40874E+0003   1.43111E+0001
   6.1394  1.43599E+0003   2.65117E+0001
   6.1414  1.42806E+0003   1.49515E+0001
   6.1434  1.43415E+0003   1.94001E+0001
   6.1454  1.43378E+0003   1.75666E+0001
   6.1473  1.43026E+0003   2.47091E+0001
   6.1493  1.43009E+0003   1.31227E+0001
   6.1513  1.42601E+0003   1.73743E+0001
   6.1533  1.42084E+0003   1.20824E+0001
   6.1553  1.42531E+0003   1.36283E+0001
   6.1573  1.45422E+0003   1.10816E+0001
   6.1593  1.42883E+0003   1.08125E+0001
   6.1613  1.36549E+0003   3.35342E+0001
   6.1633  1.30911E+0003   3.75293E+0001
   6.1653  1.09524E+0003   1.56199E+0002
   6.1673  4.90763E+0002   2.18757E+0002
   6.1693  3.60994E+0002   6.48757E+0001
   6.1713  3.14919E+0002   4.32835E+0000
   6.1733  3.15113E+0002   5.80688E+0000
   6.1753  3.14006E+0002   5.69506E+0000
   6.1773  3.14750E+0002   5.73803E+0000
   6.1793  3.15525E+0002   9.92531E+0000
   6.1812  3.13956E+0002   9.28746E+0000
   6.1832  3.14169E+0002   4.45340E+0000
   6.1852  3.13906E+0002   6.25260E+0000
   6.1872  3.14906E+0002   3.63489E+0000
   6.1892  3.17644E+0002   5.90608E+0000
   6.1912  5.66888E+0002   2.42345E+0002
   6.1932  8.22463E+0002   2.81562E+0002
   6.1952  1.21361E+0003   7.39791E+0001
   6.1972  1.31206E+0003   4.82740E+0001
   6.1992  1.38634E+0003   4.32736E+0001
   6.2012  1.42043E+0003   3.30052E+0001
   6.2032  1.43002E+0003   2.26213E+0001
   6.2052  1.43056E+0003   2.29584E+0001
   6.2072  1.44406E+0003   1.48292E+0001
   6.2092  1.44151E+0003   2.00058E+0001
   6.2112  1.46287E+0003   1.58336E+0001
   6.2132  1.44677E+0003   1.85794E+0001
   6.2152  1.44796E+0003   1.36173E+0001
   6.2171  1.44069E+0003   2.27994E+0001
   6.2191  1.42309E+0003   1.83253E+0001
   6.2211  1.42835E+0003   2.57673E+0001
   6.2231  1.45549E+0003   1.72301E+0001
   6.2251  1.42868E+0003   1.69672E+0001
   6.2271  1.43823E+0003   1.64196E+0001
   6.2291  1.46044E+0003   2.02987E+0001
   6.2311  1.47361E+0003   1.13889E+0001
   6.2331  1.42505E+0003   1.50847E+0001
   6.2351  1.44603E+0003   1.74360E+0001
   6.2371  1.44429E+0003   1.86317E+0001
   6.2391  1.44164E+0003   3.00277E+0001
   6.2411  1.46866E+0003   2.20817E+0001
   6.2431  1.44616E+0003   1.64823E+0001
   6.2451  1.44246E+0003   1.17311E+0001
   6.2471  1.44987E+0003   1.49685E+0001
   6.2491  1.44936E+0003   1.71600E+0001
   6.2510  1.43969E+0003   1.35983E+0001
   6.2530  1.44206E+0003   2.59505E+0001
   6.2550  1.45911E+0003   1.46642E+0001
   6.2570  1.43392E+0003   2.21049E+0001
   6.2590  1.42106E+0003   1.36064E+0001
   6.2610  1.39144E+0003   2.38999E+0001
   6.2630  1.38574E+0003   3.64188E+0001
   6.2650  1.20183E+0003   8.81381E+0001
   6.2670  8.14219E+0002   3.00839E+0002
   6.2690  4.04019E+0002   1.35162E+0002
   6.2710  3.15550E+0002   6.30535E+0000
   6.2730  3.15750E+0002   1.45410E+0001
   6.2750  3.13888E+0002   4.29300E+0000
   6.2770  3.15281E+0002   1.22359E+0001
   6.2790  3.13231E+0002   1.57712E+0001
   6.2810  3.10819E+0002   8.68294E+0000
   6.2830  3.14944E+0002   2.99050E+0000
   6.2850  3.14331E+0002   4.45887E+0000
   6.2869  3.14163E+0002   7.13783E+0000
   6.2889  3.18088E+0002   5.69735E+0000
   6.2909  3.35788E+0002   3.25624E+0001
   6.2929  6.40863E+0002   2.63076E+0002
   6.2949  1.15848E+0003   1.00870E+0002
   6.2969  1.29431E+0003   6.25053E+0001
   6.2989  1.39297E+0003   3.11278E+0001
   6.3009  1.41970E+0003   3.25116E+0001
   6.3029  1.45736E+0003   1.78271E+0001
   6.3049  1.45950E+0003   1.51546E+0001
   6.3069  1.45208E+0003   1.20973E+0001
   6.3089  1.46916E+0003   1.47552E+0001
   6.3109  1.45620E+0003   2.38236E+0001
   6.3129  1.46706E+0003   1.67298E+0001
   6.3149  1.45838E+0003   3.82033E+0001
   6.3169  1.45843E+0003   1.95344E+0001
   6.3189  1.46902E+0003   1.82981E+0001
   6.3208  1.47185E+0003   1.64676E+0001
   6.3228  1.46636E+0003   1.83394E+0001
   6.3248  1.45415E+0003   2.00774E+0001
   6.3268  1.45355E+0003   1.61482E+0001
   6.3288  1.48868E+0003   1.19485E+0001
   6.3308  1.48442E+0003   1.63756E+0001
   6.3328  1.46958E+0003   1.77134E+0001
   6.3348  1.44741E+0003   1.83965E+0001
   6.3368  1.45605E+0003   2.06749E+0001
   6.3388  1.45448E+0003   1.41127E+0001
   6.3408  1.46404E+0003   1.31877E+0001
   6.3428  1.47955E+0003   1.34968E+0001
   6.3448  1.47673E+0003   1.02754E+0001
   6.3468  1.45838E+0003   1.56331E+0001
   6.3488  1.46881E+0003   3.14173E+0001
   6.3508  1.47874E+0003   2.26525E+0001
   6.3528  1.45604E+0003   1.90796E+0001
   6.3548  1.45087E+0003   1.31137E+0001
   6.3567  1.45368E+0003   1.90177E+0001
   6.3587  1.44593E+0003   8.31110E+0000
   6.3607  1.42414E+0003   1.33067E+0001
   6.3627  1.41979E+0003   2.60548E+0001
   6.3647  1.24605E+0003   7.99997E+0001
   6.3667  8.84394E+0002   2.65589E+0002
   6.3687  4.62763E+0002   1.67936E+0002
   6.3707  3.27713E+0002   2.07397E+0001
   6.3727  3.15513E+0002   1.10533E+0001
   6.3747  3.14269E+0002   4.40159E+0000
   6.3767  3.14138E+0002   7.06053E+0000
   6.3787  3.14250E+0002   6.59375E+0000
   6.3807  3.13063E+0002   3.04279E+0000
   6.3827  3.12281E+0002   9.80164E+0000
   6.3847  3.10494E+0002   2.86399E+0000
   6.3867  3.14569E+0002   5.61652E+0000
   6.3887  3.13038E+0002   1.27332E+0001
   6.3907  3.28369E+0002   1.56858E+0001
   6.3926  7.54100E+0002   2.88544E+0002
   6.3946  1.02330E+0003   1.84511E+0002
   6.3966  1.28732E+0003   8.16581E+0001
   6.3986  1.39495E+0003   2.79299E+0001
   6.4006  1.43022E+0003   2.54291E+0001
   6.4026  1.45961E+0003   1.34148E+0001
   6.4046  1.44663E+0003   2.29449E+0001
   6.4066  1.45501E+0003   1.32488E+0001
   6.4086  1.46258E+0003   2.43101E+0001
   6.4106  1.45009E+0003   9.26700E+0000
   6.4126  1.45434E+0003   1.21080E+0001
   6.4146  1.45091E+0003   1.59426E+0001
   6.4166  1.44915E+0003   1.95636E+0001
   6.4186  1.46084E+0003   1.48597E+0001
   6.4206  1.47777E+0003   1.98615E+0001
   6.4226  1.46058E+0003   1.47734E+0001
   6.4246  1.48478E+0003   1.15026E+0001
   6.4265  1.49196E+0003   8.17278E+0000
   6.4285  1.47943E+0003   2.81916E+0001
   6.4305  1.47276E+0003   2.26350E+0001
   6.4325  1.44790E+0003   2.32970E+0001
   6.4345  1.47323E+0003   2.74420E+0001
   6.4365  1.47019E+0003   2.41191E+0001
   6.4385  1.45899E+0003   1.86513E+0001
   6.4405  1.47136E+0003   1.86631E+0001
   6.4425  1.47328E+0003   1.67182E+0001
   6.4445  1.47821E+0003   3.10965E+0001
   6.4465  1.47913E+0003   2.12190E+0001
   6.4485  1.48021E+0003   3.22834E+0001
   6.4505  1.46153E+0003   1.44143E+0001
   6.4525  1.48533E+0003   9.76265E+0000
   6.4545  1.46716E+0003   1.86717E+0001
   6.4565  1.47309E+0003   9.61170E+0000
   6.4585  1.47733E+0003   2.62695E+0001
   6.4605  1.47553E+0003   1.96578E+0001
   6.4624  1.47717E+0003   2.79777E+0001
   6.4644  1.46414E+0003   2.98951E+0001
   6.4664  1.47227E+0003   1.28877E+0001
   6.4684  1.47859E+0003   2.32959E+0001
   6.4704  1.47426E+0003   1.88031E+0001
   6.4724  1.48859E+0003   9.30463E+0000
   6.4744  1.49064E+0003   1.60171E+0001
   6.4764  1.49845E+0003   1.94055E+0001
   6.4784  1.49888E+0003   2.68659E+0001
   6.4804  1.48692E+0003   1.69970E+0001
   6.4824  1.47184E+0003   1.43368E+0001
   6.4844  1.47877E+0003   2.03210E+0001
   6.4864  1.47487E+0003   2.56217E+0001
   6.4884  1.47888E+0003   1.78417E+0001
   6.4904  1.48241E+0003   1.34216E+0001
   6.4924  1.49767E+0003   3.22125E+0001
   6.4944  1.47216E+0003   1.98260E+0001
   6.4963  1.48943E+0003   1.31238E+0001
   6.4983  1.47573E+0003   1.80762E+0001
   6.5003  1.49408E+0003   1.43806E+0001
   6.5023  1.47193E+0003   1.22843E+0001
   6.5043  1.48339E+0003   1.28345E+0001
   6.5063  1.48483E+0003   1.03441E+0001
   6.5083  1.48516E+0003   1.08043E+0001
   6.5103  1.49037E+0003   8.83871E+0000
   6.5123  1.49099E+0003   2.17796E+0001
   6.5143  1.49351E+0003   1.27922E+0001
   6.5163  1.47898E+0003   1.76581E+0001
   6.5183  1.46880E+0003   2.75928E+0001
   6.5203  1.48403E+0003   1.41017E+0001
   6.5223  1.47779E+0003   1.15446E+0001
   6.5243  1.47746E+0003   1.61836E+0001
   6.5263  1.48869E+0003   2.80534E+0001
   6.5283  1.48376E+0003   1.20179E+0001
   6.5303  1.49345E+0003   1.38679E+0001
   6.5322  1.50111E+0003   1.52097E+0001
   6.5342  1.47564E+0003   1.28580E+0001
   6.5362  1.48413E+0003   2.38532E+0001
   6.5382  1.50129E+0003   9.24026E+0000
   6.5402  1.48236E+0003   1.41657E+0001
   6.5422  1.49155E+0003   1.07112E+0001
   6.5442  1.49329E+0003   3.77991E+0001
   6.5462  1.49007E+0003   2.24325E+0001
   6.5482  1.51393E+0003   1.56907E+0001
   6.5502  1.51168E+0003   1.22907E+0001
   6.5522  1.47545E+0003   2.05846E+0001
   6.5542  1.48857E+0003   1.12496E+0001
   6.5562  1.49354E+0003   1.57522E+0001
   6.5582  1.49714E+0003   2.80256E+0001
   6.5602  1.49870E+0003   9.30309E+0000
   6.5622  1.50293E+0003   1.52608E+0001
   6.5642  1.49159E+0003   1.18634E+0001
   6.5661  1.48173E+0003   1.94807E+0001
   6.5681  1.47819E+0003   1.63427E+0001
   6.5701  1.49518E+0003   2.57872E+0001
   6.5721  1.49507E+0003   1.82585E+0001
   6.5741  1.48691E+0003   1.65285E+0001
   6.5761  1.50389E+0003   2.04556E+0001
   6.5781  1.50804E+0003   1.59297E+0001
   6.5801  1.49439E+0003   1.82005E+0001
   6.5821  1.50379E+0003   1.86998E+0001
   6.5841  1.50010E+0003   1.55927E+0001
   6.5861  1.51066E+0003   1.64242E+0001
   6.5881  1.49638E+0003   3.39380E+0001
   6.5901  1.49246E+0003   2.41362E+0001
   6.5921  1.49894E+0003   3.21796E+0001
   6.5941  1.48770E+0003   1.93032E+0001
   6.5961  1.51813E+0003   1.18365E+0001
   6.5981  1.51710E+0003   1.68178E+0001
   6.6001  1.51002E+0003   1.47287E+0001
   6.6020  1.48697E+0003   9.46284E+0000
   6.6040  1.53104E+0003   5.09692E+0000
   6.6060  1.49404E+0003   1.71655E+0001
   6.6080  1.51039E+0003   1.54729E+0001
   6.6100  1.49022E+0003   1.40695E+0001
   6.6120  1.52352E+0003   1.34445E+0001
   6.6140  1.51258E+0003   1.07166E+0001
   6.6160  1.50861E+0003   1.70761E+0001
   6.6180  1.49481E+0003   2.09960E+0001
   6.6200  1.51401E+0003   3.25444E+0001
   6.6220  1.49961E+0003   1.65247E+0001
   6.6240  1.50238E+0003   1.24720E+0001
   6.6260  1.51513E+0003   1.47689E+0001
   6.6280  1.52766E+0003   9.03693E+0000
   6.6300  1.50610E+0003   2.85343E+0001
   6.6320  1.51597E+0003   1.24341E+0001
   6.6340  1.50209E+0003   1.92221E+0001
   6.6359  1.53224E+0003   2.41270E+0001
   6.6379  1.50702E+0003   2.05349E+0001
   6.6399  1.49174E+0003   3.22524E+0001
   6.6419  1.50124E+0003   2.71179E+0001
   6.6439  1.51054E+0003   1.13562E+0001
   6.6459  1.50538E+0003   1.02021E+0001
   6.6479  1.50126E+0003   2.29359E+0001
   6.6499  1.51253E+0003   2.03435E+0001
   6.6519  1.50484E+0003   1.86113E+0001
   6.6539  1.51188E+0003   1.75429E+0001
   6.6559  1.51901E+0003   1.18463E+0001
   6.6579  1.48324E+0003   2.27043E+0001
   6.6599  1.50465E+0003   2.33500E+0001
   6.6619  1.47059E+0003   7.06522E+0000
   6.6639  1.37801E+0003   6.05725E+0001
   6.6659  1.18300E+0003   1.62515E+0002
   6.6679  8.25944E+0002   2.56952E+0002
   6.6699  3.96925E+0002   1.10799E+0002
   6.6718  3.15888E+0002   6.40428E+0000
   6.6738  3.14081E+0002   6.30652E+0000
   6.6758  3.13938E+0002   2.92551E+0000
   6.6778  3.14600E+0002   1.47891E+0001
   6.6798  3.16775E+0002   2.18675E+0000
   6.6818  3.12644E+0002   3.10956E+0000
   6.6838  3.13588E+0002   3.96199E+0000
   6.6858  3.13019E+0002   7.89103E+0000
   6.6878  3.14494E+0002   5.32001E+0000
   6.6898  3.24719E+0002   1.14939E+0001
   6.6918  3.58869E+0002   4.86692E+0001
   6.6938  6.23175E+0002   2.32888E+0002
   6.6958  1.18103E+0003   1.31548E+0002
   6.6978  1.29974E+0003   8.81262E+0001
   6.6998  1.41337E+0003   4.37304E+0001
   6.7018  1.47596E+0003   3.03156E+0001
   6.7038  1.49903E+0003   2.32086E+0001
   6.7057  1.48648E+0003   1.30221E+0001
   6.7077  1.51401E+0003   2.03207E+0001
   6.7097  1.54095E+0003   3.03683E+0001
   6.7117  1.51703E+0003   1.33741E+0001
   6.7137  1.51884E+0003   2.14363E+0001
   6.7157  1.52060E+0003   1.44243E+0001
   6.7177  1.50932E+0003   1.90920E+0001
   6.7197  1.53291E+0003   1.52001E+0001
   6.7217  1.52968E+0003   2.00119E+0001
   6.7237  1.51090E+0003   1.46574E+0001
   6.7257  1.51644E+0003   1.72544E+0001
   6.7277  1.52243E+0003   1.04989E+0001
   6.7297  1.52100E+0003   2.66032E+0001
   6.7317  1.51887E+0003   1.34125E+0001
   6.7337  1.53336E+0003   2.17811E+0001
   6.7357  1.52403E+0003   8.55688E+0000
   6.7377  1.53058E+0003   2.05238E+0001
   6.7397  1.49869E+0003   2.45597E+0001
   6.7416  1.51979E+0003   2.68391E+0001
   6.7436  1.53333E+0003   1.94560E+0001
   6.7456  1.54521E+0003   1.27251E+0001
   6.7476  1.51629E+0003   1.67499E+0001
   6.7496  1.51611E+0003   1.69524E+0001
   6.7516  1.52231E+0003   1.58490E+0001
   6.7536  1.49433E+0003   1.38830E+0001
   6.7556  1.53410E+0003   1.86825E+0001
   6.7576  1.52563E+0003   1.34805E+0001
   6.7596  1.52356E+0003   1.80563E+0001
   6.7616  1.47471E+0003   3.22545E+0001
   6.7636  1.43410E+0003   6.37303E+0001
   6.7656  1.25348E+0003   1.18643E+0002
   6.7676  9.98256E+0002   2.20820E+0002
   6.7696  4.54838E+0002   1.51589E+0002
   6.7716  3.19556E+0002   1.13820E+0001
   6.7736  3.13750E+0002   4.84097E+0000
   6.7755  3.12019E+0002   5.43032E+0000
   6.7775  3.14575E+0002   8.06997E+0000
   6.7795  3.14175E+0002   8.73781E+0000
   6.7815  3.15650E+0002   3.82099E+0000
   6.7835  3.14794E+0002   5.33889E+0000
   6.7855  3.13325E+0002   3.39034E+0000
   6.7875  3.13581E+0002   2.47253E+0000
   6.7895  3.17713E+0002   7.57858E+0000
   6.7915  3.43819E+0002   3.65202E+0001
   6.7935  6.88731E+0002   2.50510E+0002
   6.7955  9.80938E+0002   2.43145E+0002
   6.7975  1.29199E+0003   1.06341E+0002
   6.7995  1.44948E+0003   4.46730E+0001
   6.8015  1.48691E+0003   3.97035E+0001
   6.8035  1.52271E+0003   2.06711E+0001
   6.8055  1.52611E+0003   2.83596E+0001
   6.8075  1.53941E+0003   1.33973E+0001
   6.8095  1.51516E+0003   1.32214E+0001
   6.8114  1.52390E+0003   2.14295E+0001
   6.8134  1.54631E+0003   3.46419E+0001
   6.8154  1.51923E+0003   2.86104E+0001
   6.8174  1.54069E+0003   1.90775E+0001
   6.8194  1.56264E+0003   1.99416E+0001
   6.8214  1.56793E+0003   1.94074E+0001
   6.8234  1.52549E+0003   9.08515E+0000
   6.8254  1.53962E+0003   1.04024E+0001
   6.8274  1.53748E+0003   2.69281E+0001
   6.8294  1.54697E+0003   1.51283E+0001
   6.8314  1.53915E+0003   1.44872E+0001
   6.8334  1.54253E+0003   1.66095E+0001
   6.8354  1.56388E+0003   2.49516E+0001
   6.8374  1.53944E+0003   2.20999E+0001
   6.8394  1.50773E+0003   1.46210E+0001
   6.8414  1.52396E+0003   2.05380E+0001
   6.8434  1.51869E+0003   2.28826E+0001
   6.8453  1.52787E+0003   1.04138E+0001
   6.8473  1.57146E+0003   2.81300E+0001
   6.8493  1.54718E+0003   2.21155E+0001
   6.8513  1.55244E+0003   2.57838E+0001
   6.8533  1.52361E+0003   1.38123E+0001
   6.8553  1.55246E+0003   2.60561E+0001
   6.8573  1.55181E+0003   1.42427E+0001
   6.8593  1.57042E+0003   2.25636E+0001
   6.8613  1.56985E+0003   1.95013E+0001
   6.8633  1.54244E+0003   3.49942E+0001
   6.8653  1.53606E+0003   1.40108E+0001
   6.8673  1.56459E+0003   1.83278E+0001
   6.8693  1.54421E+0003   2.03837E+0001
   6.8713  1.55488E+0003   1.86561E+0001
   6.8733  1.53623E+0003   1.28622E+0001
   6.8753  1.55461E+0003   2.52744E+0001
   6.8773  1.56790E+0003   1.45388E+0001
   6.8793  1.54126E+0003   3.30220E+0001
   6.8812  1.53985E+0003   2.08810E+0001
   6.8832  1.54413E+0003   2.28038E+0001
   6.8852  1.57227E+0003   2.99128E+0001
   6.8872  1.56671E+0003   2.39139E+0001
   6.8892  1.53988E+0003   2.73047E+0001
   6.8912  1.54907E+0003   3.03560E+0001
   6.8932  1.55896E+0003   1.99634E+0001
   6.8952  1.54863E+0003   2.19125E+0001
   6.8972  1.55706E+0003   2.17123E+0001
   6.8992  1.56114E+0003   1.34425E+0001
   6.9012  1.54773E+0003   1.30873E+0001
   6.9032  1.54556E+0003   2.33852E+0001
   6.9052  1.54556E+0003   2.21347E+0001
   6.9072  1.56303E+0003   1.51263E+0001
   6.9092  1.55619E+0003   1.15237E+0001
   6.9112  1.54698E+0003   1.84844E+0001
   6.9132  1.54885E+0003   2.38639E+0001
   6.9152  1.55153E+0003   1.21683E+0001
   6.9171  1.56016E+0003   2.50181E+0001
   6.9191  1.55366E+0003   2.40304E+0001
   6.9211  1.55767E+0003   2.87956E+0001
   6.9231  1.54569E+0003   1.52606E+0001
   6.9251  1.56721E+0003   2.68963E+0001
   6.9271  1.56925E+0003   1.14303E+0001
   6.9291  1.57231E+0003   1.92167E+0001
   6.9311  1.55430E+0003   1.81059E+0001
   6.9331  1.55934E+0003   3.10617E+0001
   6.9351  1.54115E+0003   1.62087E+0001
   6.9371  1.56911E+0003   1.86203E+0001
   6.9391  1.55682E+0003   1.70044E+0001
   6.9411  1.55981E+0003   2.36245E+0001
   6.9431  1.57732E+0003   2.98842E+0001
   6.9451  1.56563E+0003   3.09553E+0001
   6.9471  1.55951E+0003   1.34413E+0001
   6.9491  1.54857E+0003   1.82490E+0001
   6.9510  1.57793E+0003   7.21487E+0000
   6.9530  1.57841E+0003   2.81586E+0001
   6.9550  1.55896E+0003   1.54420E+0001
   6.9570  1.53839E+0003   1.76949E+0001
   6.9590  1.56256E+0003   1.21755E+0001
   6.9610  1.54188E+0003   2.95103E+0001
   6.9630  1.48524E+0003   3.90442E+0001
   6.9650  1.39524E+0003   6.44647E+0001
   6.9670  1.09469E+0003   1.89371E+0002
   6.9690  8.23075E+0002   2.52947E+0002
   6.9710  4.21813E+0002   1.17935E+0002
   6.9730  3.18213E+0002   7.75015E+0000
   6.9750  3.16250E+0002   5.12445E+0000
   6.9770  3.12769E+0002   6.55498E+0000
   6.9790  3.12944E+0002   7.43072E+0000
   6.9810  3.12331E+0002   4.02666E+0000
   6.9830  3.12700E+0002   6.52304E+0000
   6.9850  3.14269E+0002   2.16484E+0000
   6.9869  3.13913E+0002   5.60177E+0000
   6.9889  3.17669E+0002   9.78923E+0000
   6.9909  3.38625E+0002   3.06784E+0001
   6.9929  4.77475E+0002   1.25661E+0002
   6.9949  6.84581E+0002   2.19471E+0002
   6.9969  1.19565E+0003   1.48641E+0002
   6.9989  1.41006E+0003   6.76420E+0001
   7.0009  1.46461E+0003   4.44531E+0001
   7.0029  1.54841E+0003   2.69429E+0001
   7.0049  1.54245E+0003   1.66562E+0001
   7.0069  1.55447E+0003   1.76534E+0001
   7.0089  1.57700E+0003   1.88267E+0001
   7.0109  1.54388E+0003   3.06600E+0001
   7.0129  1.56553E+0003   1.59505E+0001
   7.0149  1.57906E+0003   2.58057E+0001
   7.0169  1.56826E+0003   2.44605E+0001
   7.0189  1.58634E+0003   3.90037E+0001
   7.0208  1.58748E+0003   1.60563E+0001
   7.0228  1.54309E+0003   1.22638E+0001
   7.0248  1.57459E+0003   2.14832E+0001
   7.0268  1.56198E+0003   2.10484E+0001
   7.0288  1.55423E+0003   1.63411E+0001
   7.0308  1.58431E+0003   3.04018E+0001
   7.0328  1.57254E+0003   2.87289E+0001
   7.0348  1.59909E+0003   2.07293E+0001
   7.0368  1.57597E+0003   2.61810E+0001
   7.0388  1.57611E+0003   6.47108E+0000
   7.0408  1.55693E+0003   2.86864E+0001
   7.0428  1.56307E+0003   1.99923E+0001
   7.0448  1.58109E+0003   1.32491E+0001
   7.0468  1.57349E+0003   4.40080E+0001
   7.0488  1.57558E+0003   2.33996E+0001
   7.0508  1.57033E+0003   2.69856E+0001
   7.0528  1.56028E+0003   3.82799E+0001
   7.0548  1.55137E+0003   2.67687E+0001
   7.0567  1.55084E+0003   1.84066E+0001
   7.0587  1.56772E+0003   5.14633E+0001
   7.0607  1.54306E+0003   3.30589E+0001
   7.0627  1.50077E+0003   7.00392E+0001
   7.0647  1.45166E+0003   9.74859E+0001
   7.0667  1.01051E+0003   2.26907E+0002
   7.0687  7.83225E+0002   2.41665E+0002
   7.0707  4.83950E+0002   1.54361E+0002
   7.0727  3.17750E+0002   9.28803E+0000
   7.0747  3.13250E+0002   7.34370E+0000
   7.0767  3.13375E+0002   1.02264E+0001
   7.0787  3.12925E+0002   3.84049E+0000
   7.0807  3.11269E+0002   1.26147E+0001
   7.0827  3.13394E+0002   3.35950E+0000
   7.0847  3.10706E+0002   7.82256E+0000
   7.0867  3.12788E+0002   9.37976E+0000
   7.0887  3.15044E+0002   8.97674E+0000
   7.0906  3.20694E+0002   1.23729E+0001
   7.0926  3.53663E+0002   3.05301E+0001
   7.0946  7.93063E+0002   1.92511E+0002
   7.0966  1.14506E+0003   9.02853E+0001
   7.0986  1.22746E+0003   4.20648E+0001
   7.1006  1.34024E+0003   3.79009E+0001
   7.1026  1.40064E+0003   8.61737E+0001
   7.1046  1.37881E+0003   8.92848E+0001
   7.1066  1.44860E+0003   8.59031E+0001
   7.1086  1.35618E+0003   1.16467E+0002
   7.1106  1.40869E+0003   8.54216E+0001
   7.1126  1.38313E+0003   1.03983E+0002
   7.1146  1.39025E+0003   9.52783E+0001
   7.1166  1.33240E+0003   1.04406E+0002
   7.1186  1.33543E+0003   1.34113E+0002
   7.1206  1.35718E+0003   1.08879E+0002
   7.1226  1.32956E+0003   1.06638E+0002
   7.1246  1.29643E+0003   1.20778E+0002
   7.1265  1.29614E+0003   1.15318E+0002
   7.1285  1.29814E+0003   1.19963E+0002
   7.1305  1.26632E+0003   1.20593E+0002
   7.1325  1.29293E+0003   8.70872E+0001
   7.1345  1.27487E+0003   1.26156E+0002
   7.1365  1.24115E+0003   1.00962E+0002
   7.1385  1.23155E+0003   1.08611E+0002
   7.1405  1.22162E+0003   1.05951E+0002
   7.1425  1.20365E+0003   1.11002E+0002
   7.1445  1.20359E+0003   1.22470E+0002
   7.1465  1.16580E+0003   1.09934E+0002
   7.1485  1.15683E+0003   1.18919E+0002
   7.1505  1.20106E+0003   1.08026E+0002
   7.1525  1.14100E+0003   1.26564E+0002
   7.1545  1.11920E+0003   1.24453E+0002
   7.1565  1.11722E+0003   1.15899E+0002
   7.1585  1.08737E+0003   1.06047E+0002
   7.1604  1.04481E+0003   1.05486E+0002
   7.1624  1.11818E+0003   1.06749E+0002
   7.1644  1.04444E+0003   9.77292E+0001
   7.1664  9.57806E+0002   1.14290E+0002
   7.1684  8.74113E+0002   1.22784E+0002
   7.1704  5.27675E+0002   1.66513E+0002
   7.1724  3.40338E+0002   3.78491E+0001
   7.1744  3.18225E+0002   8.54762E+0000
   7.1764  3.16244E+0002   5.25612E+0000
   7.1784  3.14600E+0002   5.02966E+0000
   7.1804  3.12606E+0002   1.17660E+0001
   7.1824  3.12425E+0002   5.33731E+0000
   7.1844  3.10075E+0002   1.00564E+0001
   7.1864  3.12588E+0002   9.87699E+0000
   7.1884  3.11963E+0002   4.31898E+0000
   7.1904  3.15350E+0002   6.95090E+0000
   7.1924  3.14831E+0002   5.70002E+0000
   7.1944  3.74744E+0002   3.38592E+0001
   7.1963  4.93575E+0002   6.53176E+0001
   7.1983  6.10181E+0002   3.89098E+0001
   7.2003  6.99319E+0002   1.11575E+0002
   7.2023  7.24525E+0002   1.11805E+0002
   7.2043  6.72063E+0002   1.25896E+0002
   7.2063  6.87000E+0002   1.45170E+0002
   7.2083  6.62006E+0002   1.61832E+0002
   7.2103  6.52319E+0002   1.49555E+0002
   7.2123  5.91775E+0002   1.48260E+0002
   7.2143  5.65550E+0002   1.43690E+0002
   7.2163  5.79981E+0002   1.28511E+0002
   7.2183  5.32612E+0002   1.22462E+0002
   7.2203  5.39519E+0002   1.12274E+0002
   7.2223  5.23781E+0002   1.29477E+0002
   7.2243  5.03694E+0002   1.31496E+0002
   7.2263  5.20013E+0002   1.36612E+0002
   7.2283  4.53238E+0002   1.13649E+0002
   7.2302  4.42494E+0002   1.06725E+0002
   7.2322  4.17950E+0002   8.58791E+0001
   7.2342  4.54319E+0002   9.96492E+0001
   7.2362  4.13794E+0002   8.04081E+0001
   7.2382  3.93694E+0002   6.89655E+0001
   7.2402  3.95263E+0002   7.41643E+0001
   7.2422  3.70175E+0002   5.16834E+0001
   7.2442  3.78019E+0002   5.07629E+0001
   7.2462  3.45494E+0002   3.02697E+0001
   7.2482  3.36294E+0002   2.29749E+0001
   7.2502  3.39225E+0002   2.38959E+0001
   7.2522  3.28144E+0002   1.64964E+0001
   7.2542  3.26588E+0002   1.63614E+0001
   7.2562  3.31413E+0002   1.56371E+0001
   7.2582  3.19938E+0002   1.07376E+0001
   7.2602  3.17988E+0002   8.38495E+0000
   7.2622  3.21588E+0002   1.19097E+0001
   7.2642  3.18369E+0002   9.91011E+0000
   7.2661  3.16281E+0002   4.96509E+0000
   7.2681  3.16569E+0002   9.73834E+0000
   7.2701  3.11881E+0002   7.72801E+0000
   7.2721  3.14281E+0002   7.67836E+0000
   7.2741  3.13138E+0002   3.84949E+0000
   7.2761  3.14519E+0002   9.10259E+0000
   7.2781  3.11850E+0002   8.51469E+0000
   7.2801  3.11006E+0002   7.53201E+0000
   7.2821  3.12181E+0002   4.18251E+0000
   7.2841  3.14706E+0002   5.94180E+0000
   7.2861  3.13231E+0002   6.22457E+0000
   7.2881  3.11181E+0002   7.39296E+0000
   7.2901  3.12231E+0002   3.33246E+0000
   7.2921  3.14019E+0002   1.35038E+0001
   7.2941  3.09775E+0002   1.24269E+0001
   7.2961  3.11044E+0002   3.98395E+0000
   7.3000  3.10256E+0002   4.98453E+0000
