# Supplementary material for: A radial calibration window for analytical ultracentrifugation
Source: PLoS One. 2018 Jul 30;13(7):e0201529. doi: 10.1371/journal.pone.0201529 (PMC6066226; doi:10.1371/journal.pone.0201529)
Supplement: S1 Dataset — (ZIP) [file pone.0201529.s001.zip › FDSscans/B00010.FI2]

7/30/2015 7:45:10 PM:  Voltage: 2150 Gain: 8 Range: 4
F 2 20.1 50000 0001726 2.6412E10 488 165
   5.6029  3.12000E+0002   4.28427E+0000
   5.6049  3.07800E+0002   3.96201E+0000
   5.6069  3.13013E+0002   3.35072E+0000
   5.6089  3.11919E+0002   5.57626E+0000
   5.6109  3.09800E+0002   5.87984E+0000
   5.6129  3.11800E+0002   1.91898E+0000
   5.6149  3.12388E+0002   5.59485E+0000
   5.6169  3.12394E+0002   2.93449E+0000
   5.6189  3.13000E+0002   4.25999E+0000
   5.6209  3.12100E+0002   5.00100E+0000
   5.6228  3.11938E+0002   1.05244E+0001
   5.6248  3.11069E+0002   4.07511E+0000
   5.6268  3.12475E+0002   3.66870E+0000
   5.6288  3.12781E+0002   6.06473E+0000
   5.6308  3.11725E+0002   8.37134E+0000
   5.6328  3.10100E+0002   1.17087E+0001
   5.6348  3.10944E+0002   1.20387E+0001
   5.6368  3.07563E+0002   6.57599E+0000
   5.6388  3.13013E+0002   7.87209E+0000
   5.6408  3.12988E+0002   1.74274E+0001
   5.6428  3.14194E+0002   1.14402E+0001
   5.6448  3.14619E+0002   9.70159E+0000
   5.6468  3.13800E+0002   1.60562E+0001
   5.6488  3.09306E+0002   1.24304E+0001
   5.6508  3.10456E+0002   3.33625E+0000
   5.6528  3.11038E+0002   5.85223E+0000
   5.6548  3.08656E+0002   5.58060E+0000
   5.6567  3.14294E+0002   8.29804E+0000
   5.6587  3.11063E+0002   1.07038E+0001
   5.6607  3.14413E+0002   1.14968E+0001
   5.6627  3.09656E+0002   1.43493E+0001
   5.6647  3.11031E+0002   3.27838E+0000
   5.6667  3.13938E+0002   1.28389E+0001
   5.6687  3.05788E+0002   9.08033E+0000
   5.6707  3.12113E+0002   4.66421E+0000
   5.6727  3.11294E+0002   4.38719E+0000
   5.6747  3.13044E+0002   6.96145E+0000
   5.6767  3.14794E+0002   3.77640E+0000
   5.6787  3.11781E+0002   9.88324E+0000
   5.6807  3.13813E+0002   5.76171E+0000
   5.6827  3.09244E+0002   7.32628E+0000
   5.6847  3.12000E+0002   6.64041E+0000
   5.6867  3.11581E+0002   7.53713E+0000
   5.6887  3.12881E+0002   9.91260E+0000
   5.6907  3.10713E+0002   7.14002E+0000
   5.6926  3.11094E+0002   5.42148E+0000
   5.6946  3.12788E+0002   7.39137E+0000
   5.6966  3.18606E+0002   8.60922E+0000
   5.6986  3.13288E+0002   1.00140E+0001
   5.7006  3.13375E+0002   4.60265E+0000
   5.7026  3.11444E+0002   7.98651E+0000
   5.7046  3.14500E+0002   1.26353E+0001
   5.7066  3.07344E+0002   6.70974E+0000
   5.7086  3.09863E+0002   1.31437E+0001
   5.7106  3.10400E+0002   8.13403E+0000
   5.7126  3.11625E+0002   3.86288E+0000
   5.7146  3.11513E+0002   6.16744E+0000
   5.7166  3.10206E+0002   1.26248E+0001
   5.7186  3.13438E+0002   1.00563E+0001
   5.7206  3.16425E+0002   6.42918E+0000
   5.7226  3.11138E+0002   9.97653E+0000
   5.7246  3.12494E+0002   5.49522E+0000
   5.7265  3.11438E+0002   5.89013E+0000
   5.7285  3.14956E+0002   1.25997E+0001
   5.7305  3.13919E+0002   4.79684E+0000
   5.7325  3.13250E+0002   7.82768E+0000
   5.7345  3.12594E+0002   2.84934E+0000
   5.7365  3.12550E+0002   1.46070E+0001
   5.7385  3.12419E+0002   5.44274E+0000
   5.7405  3.11600E+0002   4.42267E+0000
   5.7425  3.09338E+0002   8.93245E+0000
   5.7445  3.09913E+0002   9.52247E+0000
   5.7465  3.13675E+0002   1.12738E+0001
   5.7485  3.12844E+0002   4.86794E+0000
   5.7505  3.13581E+0002   8.32517E+0000
   5.7525  3.17181E+0002   2.00544E+0001
   5.7545  3.21169E+0002   4.59840E+0000
   5.7565  3.25200E+0002   1.04750E+0001
   5.7585  3.13869E+0002   3.86995E+0000
   5.7605  3.12981E+0002   6.66603E+0000
   5.7624  3.11575E+0002   5.14605E+0000
   5.7644  3.11919E+0002   7.96160E+0000
   5.7664  3.12244E+0002   6.47934E+0000
   5.7684  3.12419E+0002   4.85035E+0000
   5.7704  3.15231E+0002   1.00766E+0001
   5.7724  3.13769E+0002   8.70045E+0000
   5.7744  3.15488E+0002   5.22923E+0000
   5.7764  3.15713E+0002   1.00065E+0001
   5.7784  3.14613E+0002   9.94899E+0000
   5.7804  3.11794E+0002   5.77245E+0000
   5.7824  3.11738E+0002   7.30196E+0000
   5.7844  3.12531E+0002   1.50091E+0001
   5.7864  3.16588E+0002   7.38392E+0000
   5.7884  3.19475E+0002   7.02633E+0000
   5.7904  3.14794E+0002   1.16987E+0001
   5.7924  3.15025E+0002   6.99692E+0000
   5.7944  3.16350E+0002   8.27300E+0000
   5.7963  3.14156E+0002   5.09969E+0000
   5.7983  3.14713E+0002   4.76496E+0000
   5.8003  3.12188E+0002   6.90144E+0000
   5.8023  3.17038E+0002   1.66142E+0001
   5.8043  3.12431E+0002   6.72535E+0000
   5.8063  3.13763E+0002   7.50407E+0000
   5.8083  3.14906E+0002   4.14939E+0000
   5.8103  3.12250E+0002   2.73633E+0000
   5.8123  3.13700E+0002   3.65274E+0000
   5.8143  3.14506E+0002   5.87303E+0000
   5.8163  3.15988E+0002   6.76257E+0000
   5.8183  3.12813E+0002   4.43253E+0000
   5.8203  3.11950E+0002   5.81808E+0000
   5.8223  3.12938E+0002   6.11564E+0000
   5.8243  3.13519E+0002   7.03560E+0000
   5.8263  3.17650E+0002   1.08007E+0001
   5.8283  3.16025E+0002   5.38464E+0000
   5.8303  3.14194E+0002   4.20609E+0000
   5.8322  3.14613E+0002   1.28095E+0001
   5.8342  3.13394E+0002   4.91235E+0000
   5.8362  3.12994E+0002   2.64598E+0000
   5.8382  3.15350E+0002   1.49280E+0001
   5.8402  3.16094E+0002   6.45755E+0000
   5.8422  3.11888E+0002   6.99910E+0000
   5.8442  3.15156E+0002   6.09174E+0000
   5.8462  3.15150E+0002   9.88142E+0000
   5.8482  3.15075E+0002   4.28595E+0000
   5.8502  3.12781E+0002   2.56971E+0000
   5.8522  3.11363E+0002   4.93570E+0000
   5.8542  3.16131E+0002   1.61550E+0001
   5.8562  3.13669E+0002   7.27317E+0000
   5.8582  3.16019E+0002   1.09272E+0001
   5.8602  3.14975E+0002   7.95719E+0000
   5.8622  3.11088E+0002   5.66391E+0000
   5.8642  3.14119E+0002   4.40564E+0000
   5.8662  3.17038E+0002   4.71313E+0000
   5.8681  3.12969E+0002   4.80913E+0000
   5.8701  3.14044E+0002   9.04112E+0000
   5.8721  3.08438E+0002   1.40261E+0001
   5.8741  3.14081E+0002   5.15579E+0000
   5.8761  3.07019E+0002   1.08267E+0001
   5.8781  3.12094E+0002   6.11698E+0000
   5.8801  3.12806E+0002   1.88513E+0000
   5.8821  3.16075E+0002   5.22440E+0000
   5.8841  3.12269E+0002   1.91740E+0001
   5.8861  3.15075E+0002   6.20035E+0000
   5.8881  3.11113E+0002   1.62399E+0000
   5.8901  3.11988E+0002   7.58715E+0000
   5.8921  3.10681E+0002   1.11048E+0001
   5.8941  3.15806E+0002   5.43104E+0000
   5.8961  3.12063E+0002   6.41296E+0000
   5.8981  3.13406E+0002   8.26687E+0000
   5.9001  3.09938E+0002   6.65778E+0000
   5.9020  3.24963E+0002   1.22506E+0001
   5.9040  3.15281E+0002   2.92868E+0000
   5.9060  3.15675E+0002   7.31826E+0000
   5.9080  3.19794E+0002   7.76555E+0000
   5.9100  5.49288E+0002   2.35763E+0002
   5.9120  5.52744E+0002   2.11433E+0002
   5.9140  3.21081E+0002   1.43727E+0001
   5.9160  3.20619E+0002   9.59393E+0000
   5.9180  3.29175E+0002   2.09821E+0001
   5.9200  3.14675E+0002   6.64807E+0000
   5.9220  3.19656E+0002   8.53628E+0000
   5.9240  3.10150E+0002   4.41871E+0000
   5.9260  3.23069E+0002   1.13588E+0001
   5.9280  3.16319E+0002   7.92163E+0000
   5.9300  3.14156E+0002   1.35638E+0001
   5.9320  3.11838E+0002   1.69557E+0001
   5.9340  3.16875E+0002   1.02856E+0001
   5.9360  3.14006E+0002   3.29715E+0000
   5.9379  3.13575E+0002   5.99077E+0000
   5.9399  3.19950E+0002   9.07166E+0000
   5.9419  3.27444E+0002   1.50231E+0001
   5.9439  3.15894E+0002   7.68358E+0000
   5.9459  3.20688E+0002   1.13540E+0001
   5.9479  3.68006E+0002   4.98411E+0001
   5.9499  3.40906E+0002   1.14144E+0001
   5.9519  3.18425E+0002   9.34060E+0000
   5.9539  3.17475E+0002   4.49437E+0000
   5.9559  3.21500E+0002   5.66988E+0000
   5.9579  3.23138E+0002   4.12142E+0000
   5.9599  3.34119E+0002   1.49930E+0001
   5.9619  3.81463E+0002   1.06896E+0001
   5.9639  1.16433E+0003   1.16609E+0002
   5.9659  9.03694E+0002   3.14724E+0002
   5.9679  4.89525E+0002   2.34245E+0002
   5.9699  3.20575E+0002   1.75787E+0001
   5.9718  3.13969E+0002   3.13851E+0000
   5.9738  3.09019E+0002   1.15533E+0001
   5.9758  3.12894E+0002   3.15475E+0000
   5.9778  3.24544E+0002   2.53886E+0001
   5.9798  3.16406E+0002   1.40572E+0001
   5.9818  3.14988E+0002   1.70207E+0001
   5.9838  3.15494E+0002   3.74766E+0000
   5.9858  3.12588E+0002   5.38770E+0000
   5.9878  3.15325E+0002   4.15805E+0000
   5.9898  3.19513E+0002   5.11149E+0000
   5.9918  6.86163E+0002   2.54581E+0002
   5.9938  9.37706E+0002   1.94161E+0002
   5.9958  1.21316E+0003   7.19118E+0001
   5.9978  1.32672E+0003   4.41040E+0001
   5.9998  1.39872E+0003   2.16150E+0001
   6.0018  1.41562E+0003   2.08783E+0001
   6.0038  1.43429E+0003   1.55378E+0001
   6.0058  1.41427E+0003   1.51202E+0001
   6.0077  1.42218E+0003   8.52223E+0000
   6.0097  1.41932E+0003   2.44721E+0001
   6.0117  1.41089E+0003   1.73940E+0001
   6.0137  1.40903E+0003   1.81162E+0001
   6.0157  1.43634E+0003   2.64394E+0001
   6.0177  1.41774E+0003   9.40125E+0000
   6.0197  1.40856E+0003   1.01162E+0001
   6.0217  1.41607E+0003   2.11409E+0001
   6.0237  1.42706E+0003   1.81885E+0001
   6.0257  1.39616E+0003   1.71226E+0001
   6.0277  1.41349E+0003   1.05810E+0001
   6.0297  1.41456E+0003   1.23546E+0001
   6.0317  1.43581E+0003   9.35694E+0000
   6.0337  1.41486E+0003   4.44209E+0001
   6.0357  1.43169E+0003   1.29828E+0001
   6.0377  1.42597E+0003   2.00551E+0001
   6.0397  1.44630E+0003   4.06021E+0001
   6.0416  1.39987E+0003   2.81710E+0001
   6.0436  1.41075E+0003   2.42806E+0001
   6.0456  1.43765E+0003   2.53521E+0001
   6.0476  1.40741E+0003   1.55023E+0001
   6.0496  1.39447E+0003   1.56339E+0001
   6.0516  1.43821E+0003   2.33028E+0001
   6.0536  1.40629E+0003   1.16458E+0001
   6.0556  1.40928E+0003   7.28264E+0000
   6.0576  1.40542E+0003   2.31268E+0001
   6.0596  1.40531E+0003   4.00500E+0001
   6.0616  1.34474E+0003   3.63820E+0001
   6.0636  1.29702E+0003   4.83361E+0001
   6.0656  1.07870E+0003   1.53499E+0002
   6.0676  5.86894E+0002   2.87239E+0002
   6.0696  3.53044E+0002   5.91414E+0001
   6.0716  3.12519E+0002   7.09769E+0000
   6.0736  3.13488E+0002   4.14757E+0000
   6.0756  3.15406E+0002   4.22448E+0000
   6.0775  3.16075E+0002   5.80641E+0000
   6.0795  3.13419E+0002   9.47277E+0000
   6.0815  3.15525E+0002   6.79664E+0000
   6.0835  3.30606E+0002   4.60860E+0001
   6.0855  3.11763E+0002   6.07236E+0000
   6.0875  3.14644E+0002   4.63242E+0000
   6.0895  3.19506E+0002   8.22070E+0000
   6.0915  4.38719E+0002   1.46307E+0002
   6.0935  1.01804E+0003   1.49633E+0002
   6.0955  1.24067E+0003   6.48297E+0001
   6.0975  1.28508E+0003   4.13552E+0001
   6.0995  1.37304E+0003   3.19028E+0001
   6.1015  1.41663E+0003   1.12231E+0001
   6.1035  1.39915E+0003   2.61652E+0001
   6.1055  1.41561E+0003   1.00699E+0001
   6.1075  1.43056E+0003   1.69316E+0001
   6.1095  1.42713E+0003   1.04294E+0001
   6.1114  1.40901E+0003   1.78459E+0001
   6.1134  1.43743E+0003   1.10241E+0001
   6.1154  1.44137E+0003   1.78365E+0001
   6.1174  1.42590E+0003   1.47952E+0001
   6.1194  1.44923E+0003   1.45245E+0001
   6.1214  1.43335E+0003   1.34177E+0001
   6.1234  1.42664E+0003   4.71007E+0001
   6.1254  1.42488E+0003   2.76954E+0001
   6.1274  1.42569E+0003   1.94739E+0001
   6.1294  1.43121E+0003   2.08814E+0001
   6.1314  1.42904E+0003   2.65052E+0001
   6.1334  1.42275E+0003   2.06622E+0001
   6.1354  1.43796E+0003   9.86515E+0000
   6.1374  1.43862E+0003   1.28721E+0001
   6.1394  1.44368E+0003   8.32119E+0000
   6.1414  1.43051E+0003   1.55689E+0001
   6.1434  1.42853E+0003   2.81123E+0001
   6.1454  1.42736E+0003   1.41705E+0001
   6.1473  1.42483E+0003   1.24833E+0001
   6.1493  1.44002E+0003   1.82937E+0001
   6.1513  1.43511E+0003   1.28846E+0001
   6.1533  1.42408E+0003   2.01793E+0001
   6.1553  1.41807E+0003   7.32421E+0000
   6.1573  1.43021E+0003   1.98940E+0001
   6.1593  1.42893E+0003   2.13680E+0001
   6.1613  1.37408E+0003   2.81778E+0001
   6.1633  1.32196E+0003   4.13582E+0001
   6.1653  1.04683E+0003   2.00437E+0002
   6.1673  4.72950E+0002   1.82706E+0002
   6.1693  3.27200E+0002   2.43608E+0001
   6.1713  3.13219E+0002   4.49760E+0000
   6.1733  3.15063E+0002   1.10200E+0001
   6.1753  3.09369E+0002   5.74480E+0000
   6.1773  3.13988E+0002   6.69402E+0000
   6.1793  3.16925E+0002   6.31026E+0000
   6.1812  3.13331E+0002   4.08828E+0000
   6.1832  3.14331E+0002   7.61522E+0000
   6.1852  3.15406E+0002   6.90950E+0000
   6.1872  3.13669E+0002   4.35592E+0000
   6.1892  3.21444E+0002   1.35115E+0001
   6.1912  4.47594E+0002   1.64038E+0002
   6.1932  7.91869E+0002   2.46412E+0002
   6.1952  1.21096E+0003   7.85853E+0001
   6.1972  1.31657E+0003   4.87008E+0001
   6.1992  1.38730E+0003   5.03564E+0001
   6.2012  1.40004E+0003   3.33930E+0001
   6.2032  1.42843E+0003   3.40149E+0001
   6.2052  1.43358E+0003   2.91415E+0001
   6.2072  1.43450E+0003   1.59617E+0001
   6.2092  1.45590E+0003   2.36229E+0001
   6.2112  1.42155E+0003   1.32921E+0001
   6.2132  1.43697E+0003   2.13326E+0001
   6.2152  1.43696E+0003   1.38588E+0001
   6.2171  1.45893E+0003   1.79369E+0001
   6.2191  1.45319E+0003   2.50665E+0001
   6.2211  1.45003E+0003   2.40183E+0001
   6.2231  1.44839E+0003   1.94293E+0001
   6.2251  1.43148E+0003   1.36920E+0001
   6.2271  1.45250E+0003   1.39219E+0001
   6.2291  1.44704E+0003   2.41861E+0001
   6.2311  1.44858E+0003   3.36517E+0000
   6.2331  1.45774E+0003   2.82566E+0001
   6.2351  1.43576E+0003   1.45932E+0001
   6.2371  1.42539E+0003   2.01476E+0001
   6.2391  1.42822E+0003   1.83088E+0001
   6.2411  1.47304E+0003   3.31794E+0001
   6.2431  1.45416E+0003   1.49060E+0001
   6.2451  1.45865E+0003   3.05978E+0001
   6.2471  1.45001E+0003   1.46171E+0001
   6.2491  1.45763E+0003   1.69061E+0001
   6.2510  1.42821E+0003   1.29864E+0001
   6.2530  1.44131E+0003   1.44341E+0001
   6.2550  1.44618E+0003   3.61834E+0001
   6.2570  1.42707E+0003   2.39126E+0001
   6.2590  1.42603E+0003   2.39337E+0001
   6.2610  1.41859E+0003   1.96571E+0001
   6.2630  1.40362E+0003   3.33910E+0001
   6.2650  1.20454E+0003   9.61643E+0001
   6.2670  8.32588E+0002   3.05550E+0002
   6.2690  4.72031E+0002   1.84194E+0002
   6.2710  3.14450E+0002   9.34358E+0000
   6.2730  3.14513E+0002   2.93084E+0000
   6.2750  3.15013E+0002   7.18574E+0000
   6.2770  3.13744E+0002   9.69397E+0000
   6.2790  3.12463E+0002   8.24476E+0000
   6.2810  3.12188E+0002   7.92558E+0000
   6.2830  3.22238E+0002   2.37662E+0001
   6.2850  3.13844E+0002   1.21150E+0001
   6.2869  3.14475E+0002   3.72383E+0000
   6.2889  3.16925E+0002   4.42034E+0000
   6.2909  3.35369E+0002   2.46366E+0001
   6.2929  7.23819E+0002   2.62060E+0002
   6.2949  1.18767E+0003   1.18905E+0002
   6.2969  1.31684E+0003   4.68946E+0001
   6.2989  1.35756E+0003   4.02381E+0001
   6.3009  1.41803E+0003   4.06712E+0001
   6.3029  1.43010E+0003   1.38426E+0001
   6.3049  1.44641E+0003   1.75253E+0001
   6.3069  1.46928E+0003   1.56996E+0001
   6.3089  1.46570E+0003   9.17497E+0000
   6.3109  1.47409E+0003   1.20910E+0001
   6.3129  1.46768E+0003   1.75861E+0001
   6.3149  1.46268E+0003   2.07044E+0001
   6.3169  1.46691E+0003   1.81567E+0001
   6.3189  1.46131E+0003   2.10297E+0001
   6.3208  1.45475E+0003   2.00031E+0001
   6.3228  1.45024E+0003   1.99478E+0001
   6.3248  1.45976E+0003   2.04170E+0001
   6.3268  1.46235E+0003   2.31479E+0001
   6.3288  1.47778E+0003   1.18688E+0001
   6.3308  1.46839E+0003   1.55164E+0001
   6.3328  1.47900E+0003   1.71168E+0001
   6.3348  1.45941E+0003   1.05460E+0001
   6.3368  1.47304E+0003   1.14925E+0001
   6.3388  1.48158E+0003   1.60010E+0001
   6.3408  1.45623E+0003   2.46717E+0001
   6.3428  1.46466E+0003   1.34530E+0001
   6.3448  1.46044E+0003   1.01378E+0001
   6.3468  1.46818E+0003   1.51155E+0001
   6.3488  1.45033E+0003   2.01925E+0001
   6.3508  1.47093E+0003   1.88485E+0001
   6.3528  1.46099E+0003   1.41332E+0001
   6.3548  1.46931E+0003   1.19235E+0001
   6.3567  1.45533E+0003   1.73592E+0001
   6.3587  1.47740E+0003   2.21374E+0001
   6.3607  1.42074E+0003   1.20146E+0001
   6.3627  1.40275E+0003   2.67287E+0001
   6.3647  1.26476E+0003   8.46449E+0001
   6.3667  9.77513E+0002   2.40381E+0002
   6.3687  3.46813E+0002   5.54186E+0001
   6.3707  3.23588E+0002   1.88104E+0001
   6.3727  3.18444E+0002   6.50725E+0000
   6.3747  3.12713E+0002   7.44160E+0000
   6.3767  3.11456E+0002   1.03309E+0001
   6.3787  3.13663E+0002   4.88581E+0000
   6.3807  3.14938E+0002   6.17726E+0000
   6.3827  3.16025E+0002   6.84995E+0000
   6.3847  3.15888E+0002   1.03392E+0001
   6.3867  3.12856E+0002   8.23047E+0000
   6.3887  3.15319E+0002   4.28277E+0000
   6.3907  3.36388E+0002   2.72192E+0001
   6.3926  7.01756E+0002   2.83133E+0002
   6.3946  1.03626E+0003   2.05602E+0002
   6.3966  1.29284E+0003   5.68166E+0001
   6.3986  1.37544E+0003   5.30544E+0001
   6.4006  1.43781E+0003   2.32137E+0001
   6.4026  1.44085E+0003   2.28376E+0001
   6.4046  1.46458E+0003   1.95208E+0001
   6.4066  1.47016E+0003   1.39815E+0001
   6.4086  1.46303E+0003   1.87298E+0001
   6.4106  1.45816E+0003   1.91566E+0001
   6.4126  1.48439E+0003   1.73213E+0001
   6.4146  1.46717E+0003   2.45883E+0001
   6.4166  1.45058E+0003   1.87872E+0001
   6.4186  1.44503E+0003   1.55767E+0001
   6.4206  1.48558E+0003   2.44313E+0001
   6.4226  1.47075E+0003   1.65529E+0001
   6.4246  1.48903E+0003   2.15090E+0001
   6.4265  1.46940E+0003   1.26566E+0001
   6.4285  1.47710E+0003   2.51966E+0001
   6.4305  1.48431E+0003   1.28350E+0001
   6.4325  1.47443E+0003   1.18636E+0001
   6.4345  1.47841E+0003   1.20658E+0001
   6.4365  1.47974E+0003   1.16003E+0001
   6.4385  1.47554E+0003   3.27411E+0001
   6.4405  1.45973E+0003   1.78093E+0001
   6.4425  1.44784E+0003   1.64511E+0001
   6.4445  1.47503E+0003   1.37848E+0001
   6.4465  1.49251E+0003   1.10353E+0001
   6.4485  1.46116E+0003   2.53583E+0001
   6.4505  1.46810E+0003   1.89382E+0001
   6.4525  1.46988E+0003   1.83731E+0001
   6.4545  1.50361E+0003   1.74440E+0001
   6.4565  1.49408E+0003   1.13458E+0001
   6.4585  1.47644E+0003   2.09168E+0001
   6.4605  1.46178E+0003   1.49489E+0001
   6.4624  1.48571E+0003   1.97730E+0001
   6.4644  1.47619E+0003   1.68880E+0001
   6.4664  1.47941E+0003   2.42887E+0001
   6.4684  1.46111E+0003   1.47187E+0001
   6.4704  1.50174E+0003   1.78886E+0001
   6.4724  1.48616E+0003   2.05792E+0001
   6.4744  1.47056E+0003   1.55665E+0001
   6.4764  1.48413E+0003   2.56212E+0001
   6.4784  1.47180E+0003   2.37558E+0001
   6.4804  1.48011E+0003   8.36361E+0000
   6.4824  1.49508E+0003   2.38147E+0001
   6.4844  1.49844E+0003   2.00321E+0001
   6.4864  1.47789E+0003   7.85796E+0000
   6.4884  1.47598E+0003   1.37722E+0001
   6.4904  1.47106E+0003   3.65692E+0001
   6.4924  1.47810E+0003   1.67194E+0001
   6.4944  1.47000E+0003   1.74101E+0001
   6.4963  1.49508E+0003   2.31218E+0001
   6.4983  1.50486E+0003   2.96361E+0001
   6.5003  1.49628E+0003   1.86549E+0001
   6.5023  1.49193E+0003   1.76567E+0001
   6.5043  1.50798E+0003   1.46237E+0001
   6.5063  1.47719E+0003   1.40056E+0001
   6.5083  1.50584E+0003   1.49838E+0001
   6.5103  1.46853E+0003   2.32498E+0001
   6.5123  1.49071E+0003   2.23243E+0001
   6.5143  1.49485E+0003   2.23940E+0001
   6.5163  1.48732E+0003   1.77427E+0001
   6.5183  1.49411E+0003   2.20948E+0001
   6.5203  1.49875E+0003   1.63861E+0001
   6.5223  1.47376E+0003   1.79555E+0001
   6.5243  1.48451E+0003   1.42941E+0001
   6.5263  1.49612E+0003   2.00944E+0001
   6.5283  1.50285E+0003   1.69910E+0001
   6.5303  1.47363E+0003   2.11117E+0001
   6.5322  1.48464E+0003   2.07768E+0001
   6.5342  1.50387E+0003   1.15470E+0001
   6.5362  1.51480E+0003   2.18345E+0001
   6.5382  1.46668E+0003   1.82214E+0001
   6.5402  1.49329E+0003   1.45413E+0001
   6.5422  1.49701E+0003   2.19846E+0001
   6.5442  1.49413E+0003   1.67920E+0001
   6.5462  1.51977E+0003   2.53764E+0001
   6.5482  1.52256E+0003   1.48361E+0001
   6.5502  1.48954E+0003   1.90849E+0001
   6.5522  1.45748E+0003   2.35217E+0001
   6.5542  1.51254E+0003   1.97301E+0001
   6.5562  1.50833E+0003   1.21688E+0001
   6.5582  1.49324E+0003   1.91089E+0001
   6.5602  1.50574E+0003   2.04556E+0001
   6.5622  1.49793E+0003   1.25706E+0001
   6.5642  1.49843E+0003   2.73757E+0001
   6.5661  1.50022E+0003   2.25069E+0001
   6.5681  1.47894E+0003   2.92959E+0001
   6.5701  1.46532E+0003   1.32538E+0001
   6.5721  1.49053E+0003   2.61293E+0001
   6.5741  1.49829E+0003   1.70644E+0001
   6.5761  1.48152E+0003   3.17984E+0001
   6.5781  1.48436E+0003   1.07813E+0001
   6.5801  1.51059E+0003   1.03383E+0001
   6.5821  1.51004E+0003   1.56684E+0001
   6.5841  1.52638E+0003   2.52600E+0001
   6.5861  1.49915E+0003   2.83508E+0001
   6.5881  1.50736E+0003   1.71525E+0001
   6.5901  1.48219E+0003   1.92604E+0001
   6.5921  1.50448E+0003   1.78095E+0001
   6.5941  1.49967E+0003   1.46868E+0001
   6.5961  1.48388E+0003   1.08901E+0001
   6.5981  1.50491E+0003   2.72187E+0001
   6.6001  1.48304E+0003   2.01869E+0001
   6.6020  1.48923E+0003   1.57222E+0001
   6.6040  1.52483E+0003   2.61672E+0001
   6.6060  1.53090E+0003   1.20734E+0001
   6.6080  1.49257E+0003   2.03577E+0001
   6.6100  1.51066E+0003   2.09558E+0001
   6.6120  1.48515E+0003   1.19340E+0001
   6.6140  1.50839E+0003   2.54119E+0001
   6.6160  1.49485E+0003   1.60052E+0001
   6.6180  1.49814E+0003   2.06391E+0001
   6.6200  1.49239E+0003   1.52971E+0001
   6.6220  1.49834E+0003   2.67480E+0001
   6.6240  1.52378E+0003   3.01158E+0001
   6.6260  1.51494E+0003   2.08102E+0001
   6.6280  1.50398E+0003   1.60308E+0001
   6.6300  1.50108E+0003   1.96468E+0001
   6.6320  1.52339E+0003   7.50349E+0000
   6.6340  1.51363E+0003   1.59867E+0001
   6.6359  1.52481E+0003   3.25366E+0001
   6.6379  1.50229E+0003   1.31504E+0001
   6.6399  1.49716E+0003   1.40685E+0001
   6.6419  1.52379E+0003   1.63406E+0001
   6.6439  1.51745E+0003   2.09745E+0001
   6.6459  1.50518E+0003   1.26629E+0001
   6.6479  1.52258E+0003   1.77521E+0001
   6.6499  1.51601E+0003   1.01248E+0001
   6.6519  1.52994E+0003   1.87022E+0001
   6.6539  1.52414E+0003   3.70336E+0001
   6.6559  1.50086E+0003   2.21414E+0001
   6.6579  1.50723E+0003   1.48477E+0001
   6.6599  1.49037E+0003   2.23835E+0001
   6.6619  1.46620E+0003   3.36224E+0001
   6.6639  1.35541E+0003   5.49908E+0001
   6.6659  1.29724E+0003   1.00097E+0002
   6.6679  6.95056E+0002   2.42680E+0002
   6.6699  4.41494E+0002   1.41860E+0002
   6.6718  3.20088E+0002   9.53401E+0000
   6.6738  3.13006E+0002   5.29587E+0000
   6.6758  3.13638E+0002   1.15725E+0001
   6.6778  3.13013E+0002   4.56616E+0000
   6.6798  3.13506E+0002   3.88908E+0000
   6.6818  3.10844E+0002   5.79800E+0000
   6.6838  3.12313E+0002   6.57304E+0000
   6.6858  3.41031E+0002   5.89705E+0001
   6.6878  3.14038E+0002   3.81098E+0000
   6.6898  3.20938E+0002   9.89008E+0000
   6.6918  3.71906E+0002   5.82497E+0001
   6.6938  7.47381E+0002   2.38867E+0002
   6.6958  1.19849E+0003   1.21170E+0002
   6.6978  1.36226E+0003   6.01349E+0001
   6.6998  1.42826E+0003   3.86994E+0001
   6.7018  1.50436E+0003   1.37116E+0001
   6.7038  1.50539E+0003   1.46724E+0001
   6.7057  1.51225E+0003   1.72767E+0001
   6.7077  1.51198E+0003   9.45288E+0000
   6.7097  1.50754E+0003   1.67477E+0001
   6.7117  1.49963E+0003   2.03833E+0001
   6.7137  1.50440E+0003   1.62071E+0001
   6.7157  1.51593E+0003   1.93512E+0001
   6.7177  1.53193E+0003   1.58318E+0001
   6.7197  1.52439E+0003   1.81471E+0001
   6.7217  1.52804E+0003   8.49908E+0000
   6.7237  1.52869E+0003   2.13764E+0001
   6.7257  1.50793E+0003   1.76705E+0001
   6.7277  1.53976E+0003   2.76358E+0001
   6.7297  1.51241E+0003   1.57527E+0001
   6.7317  1.52671E+0003   1.83677E+0001
   6.7337  1.55843E+0003   1.91283E+0001
   6.7357  1.53739E+0003   1.95841E+0001
   6.7377  1.51699E+0003   1.38460E+0001
   6.7397  1.51725E+0003   3.02945E+0001
   6.7416  1.51503E+0003   1.21182E+0001
   6.7436  1.53194E+0003   1.64134E+0001
   6.7456  1.52608E+0003   2.00069E+0001
   6.7476  1.51018E+0003   1.71547E+0001
   6.7496  1.51192E+0003   2.24272E+0001
   6.7516  1.52396E+0003   2.01508E+0001
   6.7536  1.51483E+0003   2.04689E+0001
   6.7556  1.51223E+0003   2.90880E+0001
   6.7576  1.52781E+0003   1.80412E+0001
   6.7596  1.52678E+0003   2.99896E+0001
   6.7616  1.48082E+0003   2.13844E+0001
   6.7636  1.46144E+0003   5.05653E+0001
   6.7656  1.25318E+0003   1.16931E+0002
   6.7676  8.32500E+0002   2.55881E+0002
   6.7696  5.23219E+0002   2.03508E+0002
   6.7716  3.32594E+0002   2.72575E+0001
   6.7736  3.13638E+0002   4.81312E+0000
   6.7755  3.14013E+0002   4.00310E+0000
   6.7775  3.14319E+0002   6.51572E+0000
   6.7795  3.14094E+0002   1.23176E+0001
   6.7815  3.14344E+0002   3.21684E+0000
   6.7835  3.10525E+0002   4.70498E+0000
   6.7855  3.14981E+0002   1.10720E+0001
   6.7875  3.12281E+0002   6.76588E+0000
   6.7895  3.15556E+0002   7.52691E+0000
   6.7915  3.34288E+0002   2.09656E+0001
   6.7935  5.08113E+0002   1.66861E+0002
   6.7955  1.12283E+0003   1.70602E+0002
   6.7975  1.24054E+0003   1.19816E+0002
   6.7995  1.44316E+0003   5.17271E+0001
   6.8015  1.47602E+0003   2.33138E+0001
   6.8035  1.51099E+0003   1.86592E+0001
   6.8055  1.52154E+0003   1.53959E+0001
   6.8075  1.52097E+0003   2.79447E+0001
   6.8095  1.55559E+0003   1.56661E+0001
   6.8114  1.53837E+0003   1.80282E+0001
   6.8134  1.51790E+0003   1.29762E+0001
   6.8154  1.52478E+0003   1.63060E+0001
   6.8174  1.54337E+0003   9.19703E+0000
   6.8194  1.54141E+0003   1.90195E+0001
   6.8214  1.53829E+0003   1.50118E+0001
   6.8234  1.55309E+0003   1.87947E+0001
   6.8254  1.54071E+0003   2.03728E+0001
   6.8274  1.53757E+0003   1.84744E+0001
   6.8294  1.53944E+0003   2.79523E+0001
   6.8314  1.54068E+0003   1.33428E+0001
   6.8334  1.55152E+0003   2.09089E+0001
   6.8354  1.55449E+0003   2.72159E+0001
   6.8374  1.51998E+0003   2.07819E+0001
   6.8394  1.52541E+0003   1.36099E+0001
   6.8414  1.56211E+0003   1.09290E+0001
   6.8434  1.53026E+0003   2.29120E+0001
   6.8453  1.54392E+0003   1.68680E+0001
   6.8473  1.53673E+0003   2.72029E+0001
   6.8493  1.53628E+0003   2.65633E+0001
   6.8513  1.53962E+0003   1.41342E+0001
   6.8533  1.52894E+0003   1.39891E+0001
   6.8553  1.55946E+0003   2.00742E+0001
   6.8573  1.54772E+0003   1.97000E+0001
   6.8593  1.53159E+0003   1.40265E+0001
   6.8613  1.56795E+0003   2.49109E+0001
   6.8633  1.57553E+0003   1.70623E+0001
   6.8653  1.53078E+0003   2.49683E+0001
   6.8673  1.55583E+0003   1.89255E+0001
   6.8693  1.55424E+0003   2.64581E+0001
   6.8713  1.55456E+0003   2.55783E+0001
   6.8733  1.56254E+0003   1.95281E+0001
   6.8753  1.54244E+0003   1.37002E+0001
   6.8773  1.53203E+0003   3.06956E+0001
   6.8793  1.57919E+0003   2.08837E+0001
   6.8812  1.55503E+0003   2.44068E+0001
   6.8832  1.54812E+0003   1.64534E+0001
   6.8852  1.57633E+0003   2.06460E+0001
   6.8872  1.56883E+0003   1.35919E+0001
   6.8892  1.54865E+0003   2.96395E+0001
   6.8912  1.55729E+0003   1.47352E+0001
   6.8932  1.54889E+0003   1.25704E+0001
   6.8952  1.55260E+0003   2.37028E+0001
   6.8972  1.53369E+0003   1.07825E+0001
   6.8992  1.54211E+0003   8.25636E+0000
   6.9012  1.57021E+0003   1.53148E+0001
   6.9032  1.55646E+0003   2.42259E+0001
   6.9052  1.55527E+0003   1.84954E+0001
   6.9072  1.55173E+0003   1.26794E+0001
   6.9092  1.57504E+0003   2.07795E+0001
   6.9112  1.57447E+0003   8.29828E+0000
   6.9132  1.57096E+0003   1.22736E+0001
   6.9152  1.56973E+0003   2.07907E+0001
   6.9171  1.55451E+0003   1.64951E+0001
   6.9191  1.55574E+0003   2.00124E+0001
   6.9211  1.55214E+0003   2.41228E+0001
   6.9231  1.55159E+0003   1.41813E+0001
   6.9251  1.55243E+0003   1.98466E+0001
   6.9271  1.55375E+0003   2.78492E+0001
   6.9291  1.54766E+0003   2.64686E+0001
   6.9311  1.54653E+0003   1.45170E+0001
   6.9331  1.56313E+0003   2.86435E+0001
   6.9351  1.57173E+0003   1.39582E+0001
   6.9371  1.56331E+0003   8.44526E+0000
   6.9391  1.56720E+0003   1.52782E+0001
   6.9411  1.56433E+0003   4.08983E+0001
   6.9431  1.56863E+0003   2.28237E+0001
   6.9451  1.57301E+0003   1.67618E+0001
   6.9471  1.56309E+0003   2.03792E+0001
   6.9491  1.57186E+0003   1.40732E+0001
   6.9510  1.56149E+0003   2.10989E+0001
   6.9530  1.57026E+0003   1.04680E+0001
   6.9550  1.57451E+0003   1.54129E+0001
   6.9570  1.54841E+0003   2.54069E+0001
   6.9590  1.52966E+0003   2.36721E+0001
   6.9610  1.55099E+0003   1.21818E+0001
   6.9630  1.50258E+0003   2.11667E+0001
   6.9650  1.44325E+0003   9.28454E+0001
   6.9670  1.24548E+0003   1.44286E+0002
   6.9690  8.35738E+0002   2.50030E+0002
   6.9710  3.56406E+0002   6.34710E+0001
   6.9730  3.23625E+0002   1.91527E+0001
   6.9750  3.14050E+0002   3.03727E+0000
   6.9770  3.13644E+0002   4.18830E+0000
   6.9790  3.12756E+0002   1.16252E+0001
   6.9810  3.15231E+0002   6.80204E+0000
   6.9830  3.15519E+0002   1.05219E+0001
   6.9850  3.14288E+0002   3.26188E+0000
   6.9869  3.14156E+0002   3.02768E+0000
   6.9889  3.16369E+0002   4.35520E+0000
   6.9909  3.16700E+0002   1.00818E+0001
   6.9929  5.34825E+0002   1.34864E+0002
   6.9949  7.74025E+0002   2.44943E+0002
   6.9969  1.08736E+0003   2.09636E+0002
   6.9989  1.40279E+0003   6.59607E+0001
   7.0009  1.46579E+0003   3.15713E+0001
   7.0029  1.52040E+0003   2.55749E+0001
   7.0049  1.55769E+0003   1.91770E+0001
   7.0069  1.57729E+0003   2.77517E+0001
   7.0089  1.57661E+0003   1.01902E+0001
   7.0109  1.58169E+0003   1.21587E+0001
   7.0129  1.55061E+0003   1.99652E+0001
   7.0149  1.56222E+0003   2.35032E+0001
   7.0169  1.58320E+0003   1.06521E+0001
   7.0189  1.59006E+0003   1.28732E+0001
   7.0208  1.58804E+0003   2.12664E+0001
   7.0228  1.57594E+0003   1.47689E+0001
   7.0248  1.57904E+0003   1.35212E+0001
   7.0268  1.57834E+0003   1.78913E+0001
   7.0288  1.56672E+0003   1.43827E+0001
   7.0308  1.58469E+0003   2.21748E+0001
   7.0328  1.57606E+0003   2.84124E+0001
   7.0348  1.57831E+0003   1.71825E+0001
   7.0368  1.59444E+0003   1.36669E+0001
   7.0388  1.56903E+0003   1.23152E+0001
   7.0408  1.55972E+0003   1.64817E+0001
   7.0428  1.55846E+0003   1.56440E+0001
   7.0448  1.57939E+0003   1.37150E+0001
   7.0468  1.58308E+0003   3.74796E+0001
   7.0488  1.57209E+0003   2.65811E+0001
   7.0508  1.59756E+0003   3.88794E+0001
   7.0528  1.59520E+0003   2.99704E+0001
   7.0548  1.58673E+0003   2.55860E+0001
   7.0567  1.56406E+0003   1.70629E+0001
   7.0587  1.53159E+0003   4.24813E+0001
   7.0607  1.54639E+0003   3.01185E+0001
   7.0627  1.49207E+0003   5.75931E+0001
   7.0647  1.39974E+0003   9.54916E+0001
   7.0667  1.31614E+0003   1.44771E+0002
   7.0687  8.01844E+0002   2.30602E+0002
   7.0707  4.11888E+0002   1.05621E+0002
   7.0727  3.35544E+0002   2.70888E+0001
   7.0747  3.13894E+0002   8.18993E+0000
   7.0767  3.11331E+0002   1.11907E+0001
   7.0787  3.12113E+0002   6.29741E+0000
   7.0807  3.14606E+0002   3.15455E+0000
   7.0827  3.15338E+0002   3.58380E+0000
   7.0847  3.14031E+0002   4.33564E+0000
   7.0867  3.12050E+0002   8.30512E+0000
   7.0887  3.14419E+0002   5.23244E+0000
   7.0906  3.19413E+0002   8.70588E+0000
   7.0926  4.00550E+0002   5.92026E+0001
   7.0946  6.20313E+0002   1.58288E+0002
   7.0966  1.02299E+0003   1.14728E+0002
   7.0986  1.30872E+0003   4.84402E+0001
   7.1006  1.34495E+0003   4.47003E+0001
   7.1026  1.36096E+0003   8.22527E+0001
   7.1046  1.38009E+0003   8.83014E+0001
   7.1066  1.41622E+0003   9.54673E+0001
   7.1086  1.39444E+0003   8.20124E+0001
   7.1106  1.41333E+0003   7.34714E+0001
   7.1126  1.40724E+0003   1.01257E+0002
   7.1146  1.36859E+0003   9.12287E+0001
   7.1166  1.42229E+0003   9.52355E+0001
   7.1186  1.34440E+0003   1.25526E+0002
   7.1206  1.33762E+0003   9.38777E+0001
   7.1226  1.34519E+0003   9.36452E+0001
   7.1246  1.33994E+0003   1.01335E+0002
   7.1265  1.30844E+0003   1.10042E+0002
   7.1285  1.26311E+0003   1.10853E+0002
   7.1305  1.29134E+0003   9.98682E+0001
   7.1325  1.26714E+0003   1.18433E+0002
   7.1345  1.24653E+0003   1.08381E+0002
   7.1365  1.22963E+0003   1.19894E+0002
   7.1385  1.22149E+0003   1.29248E+0002
   7.1405  1.19833E+0003   1.06092E+0002
   7.1425  1.21194E+0003   9.96837E+0001
   7.1445  1.16575E+0003   1.13474E+0002
   7.1465  1.13701E+0003   1.28469E+0002
   7.1485  1.16649E+0003   1.35438E+0002
   7.1505  1.17409E+0003   1.10581E+0002
   7.1525  1.14527E+0003   1.03126E+0002
   7.1545  1.15289E+0003   9.69002E+0001
   7.1565  1.10205E+0003   1.16575E+0002
   7.1585  1.08957E+0003   1.10274E+0002
   7.1604  1.08059E+0003   1.09390E+0002
   7.1624  1.06911E+0003   9.57357E+0001
   7.1644  1.01024E+0003   1.16459E+0002
   7.1664  1.00494E+0003   1.04333E+0002
   7.1684  7.75081E+0002   1.68072E+0002
   7.1704  5.04838E+0002   1.50517E+0002
   7.1724  3.54556E+0002   5.54027E+0001
   7.1744  3.13719E+0002   4.11669E+0000
   7.1764  3.12956E+0002   3.67346E+0000
   7.1784  3.16519E+0002   1.13881E+0001
   7.1804  3.12000E+0002   5.34860E+0000
   7.1824  3.11588E+0002   4.28571E+0000
   7.1844  3.12631E+0002   7.38514E+0000
   7.1864  3.13263E+0002   1.05536E+0001
   7.1884  3.12263E+0002   2.89631E+0000
   7.1904  3.14600E+0002   1.16865E+0001
   7.1924  3.13738E+0002   8.12887E+0000
   7.1944  3.22456E+0002   7.78865E+0000
   7.1963  5.17275E+0002   5.57822E+0001
   7.1983  6.69394E+0002   6.41908E+0001
   7.2003  6.61325E+0002   1.03069E+0002
   7.2023  6.77931E+0002   1.34433E+0002
   7.2043  6.95519E+0002   1.42493E+0002
   7.2063  6.33788E+0002   1.47491E+0002
   7.2083  6.95594E+0002   1.48137E+0002
   7.2103  6.14719E+0002   1.56578E+0002
   7.2123  5.98788E+0002   1.31409E+0002
   7.2143  5.82431E+0002   1.34377E+0002
   7.2163  5.31563E+0002   1.36235E+0002
   7.2183  5.69394E+0002   1.33927E+0002
   7.2203  5.25481E+0002   1.25851E+0002
   7.2223  5.17038E+0002   1.15276E+0002
   7.2243  5.17469E+0002   1.25492E+0002
   7.2263  4.63238E+0002   1.06465E+0002
   7.2283  4.50169E+0002   1.05732E+0002
   7.2302  4.71006E+0002   1.16187E+0002
   7.2322  4.44350E+0002   9.12299E+0001
   7.2342  4.15525E+0002   8.17751E+0001
   7.2362  4.17813E+0002   8.77322E+0001
   7.2382  3.80900E+0002   6.11720E+0001
   7.2402  3.69400E+0002   5.12068E+0001
   7.2422  3.89075E+0002   5.87812E+0001
   7.2442  3.69306E+0002   4.29793E+0001
   7.2462  3.55138E+0002   4.05634E+0001
   7.2482  3.51231E+0002   3.12463E+0001
   7.2502  3.38338E+0002   2.66785E+0001
   7.2522  3.28813E+0002   1.39835E+0001
   7.2542  3.30125E+0002   1.63052E+0001
   7.2562  3.29075E+0002   1.80813E+0001
   7.2582  3.21231E+0002   8.42720E+0000
   7.2602  3.23131E+0002   1.39555E+0001
   7.2622  3.18850E+0002   6.13127E+0000
   7.2642  3.16644E+0002   8.04763E+0000
   7.2661  3.16856E+0002   1.14212E+0001
   7.2681  3.15556E+0002   6.22710E+0000
   7.2701  3.11031E+0002   5.31298E+0000
   7.2721  3.17181E+0002   4.52006E+0000
   7.2741  3.12919E+0002   7.47861E+0000
   7.2761  3.15194E+0002   3.31115E+0000
   7.2781  3.14425E+0002   4.16105E+0000
   7.2801  3.12225E+0002   5.56367E+0000
   7.2821  3.13325E+0002   2.45191E+0000
   7.2841  3.11019E+0002   5.84217E+0000
   7.2861  3.11500E+0002   4.79322E+0000
   7.2881  3.13575E+0002   8.02274E+0000
   7.2901  3.12581E+0002   2.12448E+0000
   7.2921  3.12419E+0002   8.20661E+0000
   7.2941  3.12244E+0002   4.18770E+0000
   7.2961  3.11906E+0002   4.66904E+0000
   7.3000  3.10863E+0002   3.78894E+0000
