# Supplementary material for: A radial calibration window for analytical ultracentrifugation
Source: PLoS One. 2018 Jul 30;13(7):e0201529. doi: 10.1371/journal.pone.0201529 (PMC6066226; doi:10.1371/journal.pone.0201529)
Supplement: S1 Dataset — (ZIP) [file pone.0201529.s001.zip › FDSscans/B00011.FI2]

7/30/2015 7:46:26 PM:  Voltage: 2150 Gain: 8 Range: 4
F 2 20.1 50000 0001801 2.8468E10 488 165
   5.6029  3.07350E+0002   8.34701E+0000
   5.6049  3.10294E+0002   2.75090E+0000
   5.6069  3.11719E+0002   3.58010E+0000
   5.6089  3.12225E+0002   4.18143E+0000
   5.6109  3.11744E+0002   1.62658E+0001
   5.6129  3.13644E+0002   1.03626E+0001
   5.6149  3.12313E+0002   6.45483E+0000
   5.6169  3.11531E+0002   1.50564E+0001
   5.6189  3.13494E+0002   1.09162E+0001
   5.6209  3.11000E+0002   5.84401E+0000
   5.6228  3.12644E+0002   8.27130E+0000
   5.6248  3.13600E+0002   4.61140E+0000
   5.6268  3.11100E+0002   5.89109E+0000
   5.6288  3.13206E+0002   8.04495E+0000
   5.6308  3.10869E+0002   7.75461E+0000
   5.6328  3.13038E+0002   4.48454E+0000
   5.6348  3.13125E+0002   6.08579E+0000
   5.6368  3.07225E+0002   9.94544E+0000
   5.6388  3.11844E+0002   8.11953E+0000
   5.6408  3.13219E+0002   1.43977E+0001
   5.6428  3.13563E+0002   8.61183E+0000
   5.6448  3.04475E+0002   1.05989E+0001
   5.6468  3.11656E+0002   1.92451E+0001
   5.6488  3.12394E+0002   2.80735E+0000
   5.6508  3.09125E+0002   1.30602E+0001
   5.6528  3.11581E+0002   9.92904E+0000
   5.6548  3.10244E+0002   3.40358E+0000
   5.6567  3.10950E+0002   9.31450E+0000
   5.6587  3.12075E+0002   2.94226E+0000
   5.6607  3.05300E+0002   5.04158E+0000
   5.6627  3.11163E+0002   9.66132E+0000
   5.6647  3.11469E+0002   4.47678E+0000
   5.6667  3.11413E+0002   4.15750E+0000
   5.6687  3.03525E+0002   5.98764E+0000
   5.6707  3.11269E+0002   4.65231E+0000
   5.6727  3.12563E+0002   1.06023E+0001
   5.6747  3.16269E+0002   1.32773E+0001
   5.6767  3.09200E+0002   1.64302E+0001
   5.6787  3.10313E+0002   9.74743E+0000
   5.6807  3.10394E+0002   3.10221E+0000
   5.6827  3.11125E+0002   4.92208E+0000
   5.6847  3.10144E+0002   5.39218E+0000
   5.6867  3.12531E+0002   5.68674E+0000
   5.6887  3.12994E+0002   9.01672E+0000
   5.6907  3.08513E+0002   7.45636E+0000
   5.6926  3.12794E+0002   6.00427E+0000
   5.6946  3.12431E+0002   4.51168E+0000
   5.6966  3.16175E+0002   1.21221E+0001
   5.6986  3.13081E+0002   1.35093E+0001
   5.7006  3.10556E+0002   9.31165E+0000
   5.7026  3.14981E+0002   7.33474E+0000
   5.7046  3.12894E+0002   4.49138E+0000
   5.7066  3.09706E+0002   7.35850E+0000
   5.7086  3.12425E+0002   9.76867E+0000
   5.7106  3.15356E+0002   5.71243E+0000
   5.7126  3.11713E+0002   8.69352E+0000
   5.7146  3.12863E+0002   9.94930E+0000
   5.7166  3.14100E+0002   1.29164E+0001
   5.7186  3.12438E+0002   3.27698E+0000
   5.7206  3.13875E+0002   1.10746E+0001
   5.7226  3.10669E+0002   2.95956E+0000
   5.7246  3.12325E+0002   4.41553E+0000
   5.7265  3.14875E+0002   7.82204E+0000
   5.7285  3.12094E+0002   4.85669E+0000
   5.7305  3.11194E+0002   4.78787E+0000
   5.7325  3.17406E+0002   6.35993E+0000
   5.7345  3.12750E+0002   3.78054E+0000
   5.7365  3.15256E+0002   7.97970E+0000
   5.7385  3.12813E+0002   3.02322E+0000
   5.7405  3.12731E+0002   1.03672E+0001
   5.7425  3.11488E+0002   6.32889E+0000
   5.7445  3.17425E+0002   4.87462E+0000
   5.7465  3.11006E+0002   9.48268E+0000
   5.7485  3.11938E+0002   1.21331E+0001
   5.7505  3.16681E+0002   1.34609E+0001
   5.7525  3.24313E+0002   9.97057E+0000
   5.7545  3.21606E+0002   6.87286E+0000
   5.7565  3.19719E+0002   9.74716E+0000
   5.7585  3.08494E+0002   8.04145E+0000
   5.7605  3.11225E+0002   1.11437E+0001
   5.7624  3.12438E+0002   6.22223E+0000
   5.7644  3.19694E+0002   7.29074E+0000
   5.7664  3.15919E+0002   9.26888E+0000
   5.7684  3.17000E+0002   1.23975E+0001
   5.7704  3.07069E+0002   7.84771E+0000
   5.7724  3.15163E+0002   1.94568E+0001
   5.7744  3.14731E+0002   8.65356E+0000
   5.7764  3.13688E+0002   1.31899E+0001
   5.7784  3.13194E+0002   1.03639E+0001
   5.7804  3.15463E+0002   3.75148E+0000
   5.7824  3.14238E+0002   1.21759E+0001
   5.7844  3.13256E+0002   7.23157E+0000
   5.7864  3.15856E+0002   4.43684E+0000
   5.7884  3.09550E+0002   9.52497E+0000
   5.7904  3.13813E+0002   1.41927E+0001
   5.7924  3.15525E+0002   6.37569E+0000
   5.7944  3.13319E+0002   3.18820E+0000
   5.7963  3.12538E+0002   4.95995E+0000
   5.7983  3.14544E+0002   4.50367E+0000
   5.8003  3.13581E+0002   2.60065E+0000
   5.8023  3.14706E+0002   1.30703E+0001
   5.8043  3.15263E+0002   4.67532E+0000
   5.8063  3.12719E+0002   8.27932E+0000
   5.8083  3.13913E+0002   4.73258E+0000
   5.8103  3.13256E+0002   8.80912E+0000
   5.8123  3.15713E+0002   5.39721E+0000
   5.8143  3.18663E+0002   7.41526E+0000
   5.8163  3.12150E+0002   7.44060E+0000
   5.8183  3.13813E+0002   4.05892E+0000
   5.8203  3.13638E+0002   2.88853E+0000
   5.8223  3.13131E+0002   5.38136E+0000
   5.8243  3.15650E+0002   5.32001E+0000
   5.8263  3.23825E+0002   5.26136E+0000
   5.8283  3.15081E+0002   7.12405E+0000
   5.8303  3.13275E+0002   1.29055E+0001
   5.8322  3.14206E+0002   4.35330E+0000
   5.8342  3.21719E+0002   1.22508E+0001
   5.8362  3.11719E+0002   1.01116E+0001
   5.8382  3.17119E+0002   1.01190E+0001
   5.8402  3.17869E+0002   1.05683E+0001
   5.8422  3.14513E+0002   6.72829E+0000
   5.8442  3.16994E+0002   9.80656E+0000
   5.8462  3.13831E+0002   3.73601E+0000
   5.8482  3.14319E+0002   4.63515E+0000
   5.8502  3.19281E+0002   1.34498E+0001
   5.8522  3.13419E+0002   5.12088E+0000
   5.8542  3.14819E+0002   1.02162E+0001
   5.8562  3.12838E+0002   1.55405E+0001
   5.8582  3.13394E+0002   3.39724E+0000
   5.8602  3.12719E+0002   8.19067E+0000
   5.8622  3.16113E+0002   1.08094E+0001
   5.8642  3.14069E+0002   3.59048E+0000
   5.8662  3.20706E+0002   1.03812E+0001
   5.8681  3.12119E+0002   4.53427E+0000
   5.8701  3.13625E+0002   4.99519E+0000
   5.8721  3.12888E+0002   8.98846E+0000
   5.8741  3.13513E+0002   5.02766E+0000
   5.8761  3.14625E+0002   6.60355E+0000
   5.8781  3.13481E+0002   6.29143E+0000
   5.8801  3.12100E+0002   3.82557E+0000
   5.8821  3.18475E+0002   7.22388E+0000
   5.8841  3.11188E+0002   8.13587E+0000
   5.8861  3.13594E+0002   4.85631E+0000
   5.8881  3.11956E+0002   5.49539E+0000
   5.8901  3.13575E+0002   3.39917E+0000
   5.8921  3.14975E+0002   6.14181E+0000
   5.8941  3.14581E+0002   1.96547E+0001
   5.8961  3.13056E+0002   2.74465E+0000
   5.8981  3.17406E+0002   9.40698E+0000
   5.9001  3.12981E+0002   6.28915E+0000
   5.9020  3.19594E+0002   9.53919E+0000
   5.9040  3.11800E+0002   8.54049E+0000
   5.9060  3.15000E+0002   1.15617E+0001
   5.9080  3.17069E+0002   1.20384E+0001
   5.9100  5.55481E+0002   1.73314E+0002
   5.9120  4.92069E+0002   1.60580E+0002
   5.9140  3.10688E+0002   1.08785E+0001
   5.9160  3.16644E+0002   9.33819E+0000
   5.9180  3.24794E+0002   2.11511E+0001
   5.9200  3.11875E+0002   4.24963E+0000
   5.9220  3.17588E+0002   7.52329E+0000
   5.9240  3.13150E+0002   7.47061E+0000
   5.9260  3.20619E+0002   1.62506E+0001
   5.9280  3.14956E+0002   1.33051E+0001
   5.9300  3.17638E+0002   1.30270E+0001
   5.9320  3.14238E+0002   1.08047E+0001
   5.9340  3.12719E+0002   5.00746E+0000
   5.9360  3.13394E+0002   2.33891E+0001
   5.9379  3.13338E+0002   8.71987E+0000
   5.9399  3.16475E+0002   1.16695E+0001
   5.9419  3.74600E+0002   5.06837E+0001
   5.9439  3.23988E+0002   8.02433E+0000
   5.9459  3.34481E+0002   8.84193E+0000
   5.9479  4.34850E+0002   7.80075E+0001
   5.9499  3.49138E+0002   1.98299E+0001
   5.9519  3.19706E+0002   6.45736E+0000
   5.9539  3.18481E+0002   8.04485E+0000
   5.9559  3.17863E+0002   2.75111E+0000
   5.9579  3.27794E+0002   8.39888E+0000
   5.9599  3.43563E+0002   2.54929E+0001
   5.9619  3.95881E+0002   8.62958E+0000
   5.9639  1.25108E+0003   1.44695E+0002
   5.9659  9.72831E+0002   2.45317E+0002
   5.9679  4.60319E+0002   2.09014E+0002
   5.9699  3.18150E+0002   1.16914E+0001
   5.9718  3.15875E+0002   7.29996E+0000
   5.9738  3.11150E+0002   1.19501E+0001
   5.9758  3.13713E+0002   7.55975E+0000
   5.9778  3.19469E+0002   8.91650E+0000
   5.9798  3.11400E+0002   5.54594E+0000
   5.9818  3.12263E+0002   3.59007E+0000
   5.9838  3.12513E+0002   1.02495E+0001
   5.9858  3.16731E+0002   1.32454E+0001
   5.9878  3.04200E+0002   9.82929E+0000
   5.9898  3.22650E+0002   1.37499E+0001
   5.9918  5.41056E+0002   2.27397E+0002
   5.9938  1.07022E+0003   1.35776E+0002
   5.9958  1.23468E+0003   6.75925E+0001
   5.9978  1.35197E+0003   4.75406E+0001
   5.9998  1.40659E+0003   2.69823E+0001
   6.0018  1.40943E+0003   1.77981E+0001
   6.0038  1.41759E+0003   1.67562E+0001
   6.0058  1.43083E+0003   1.40966E+0001
   6.0077  1.43563E+0003   1.38489E+0001
   6.0097  1.41767E+0003   9.67750E+0000
   6.0117  1.39788E+0003   9.86290E+0000
   6.0137  1.41844E+0003   8.67305E+0000
   6.0157  1.45487E+0003   3.54334E+0001
   6.0177  1.41271E+0003   9.89368E+0000
   6.0197  1.39280E+0003   1.01855E+0001
   6.0217  1.39465E+0003   2.31589E+0001
   6.0237  1.42015E+0003   2.69529E+0001
   6.0257  1.41020E+0003   3.86433E+0001
   6.0277  1.40168E+0003   1.18807E+0001
   6.0297  1.42593E+0003   1.53354E+0001
   6.0317  1.39180E+0003   2.48611E+0001
   6.0337  1.39746E+0003   1.70629E+0001
   6.0357  1.42308E+0003   1.15258E+0001
   6.0377  1.42281E+0003   1.71997E+0001
   6.0397  1.42661E+0003   4.22822E+0001
   6.0416  1.41179E+0003   1.04265E+0001
   6.0436  1.40632E+0003   2.88807E+0001
   6.0456  1.40341E+0003   2.34500E+0001
   6.0476  1.41811E+0003   4.56308E+0001
   6.0496  1.40331E+0003   3.53759E+0001
   6.0516  1.41749E+0003   1.46596E+0001
   6.0536  1.40648E+0003   1.52930E+0001
   6.0556  1.39178E+0003   1.73170E+0001
   6.0576  1.40165E+0003   1.52525E+0001
   6.0596  1.38453E+0003   9.52111E+0000
   6.0616  1.36468E+0003   4.02013E+0001
   6.0636  1.29978E+0003   3.99832E+0001
   6.0656  1.16346E+0003   9.46804E+0001
   6.0676  5.48444E+0002   1.94902E+0002
   6.0696  3.72400E+0002   9.65076E+0001
   6.0716  3.13588E+0002   5.05493E+0000
   6.0736  3.13975E+0002   4.48267E+0000
   6.0756  3.12725E+0002   5.60418E+0000
   6.0775  3.37544E+0002   5.63130E+0001
   6.0795  3.13750E+0002   9.01721E+0000
   6.0815  3.13425E+0002   4.48518E+0000
   6.0835  3.13656E+0002   9.68830E+0000
   6.0855  3.16369E+0002   1.20152E+0001
   6.0875  3.14994E+0002   8.58538E+0000
   6.0895  3.17719E+0002   8.14584E+0000
   6.0915  3.68594E+0002   7.99258E+0001
   6.0935  8.90106E+0002   2.26799E+0002
   6.0955  1.14639E+0003   7.97651E+0001
   6.0975  1.25733E+0003   6.02597E+0001
   6.0995  1.36406E+0003   2.28734E+0001
   6.1015  1.41613E+0003   1.21869E+0001
   6.1035  1.42125E+0003   1.62212E+0001
   6.1055  1.40959E+0003   2.64423E+0001
   6.1075  1.42943E+0003   2.24276E+0001
   6.1095  1.41959E+0003   1.73735E+0001
   6.1114  1.41115E+0003   2.23516E+0001
   6.1134  1.41532E+0003   1.19567E+0001
   6.1154  1.41431E+0003   1.44868E+0001
   6.1174  1.41072E+0003   1.67819E+0001
   6.1194  1.43237E+0003   1.39046E+0001
   6.1214  1.43458E+0003   1.83632E+0001
   6.1234  1.43772E+0003   1.86597E+0001
   6.1254  1.42977E+0003   1.35613E+0001
   6.1274  1.42783E+0003   1.13676E+0001
   6.1294  1.43758E+0003   9.64453E+0000
   6.1314  1.41786E+0003   2.67488E+0001
   6.1334  1.41922E+0003   1.71856E+0001
   6.1354  1.42716E+0003   1.94145E+0001
   6.1374  1.40340E+0003   2.08484E+0001
   6.1394  1.42946E+0003   3.04198E+0001
   6.1414  1.42978E+0003   1.31899E+0001
   6.1434  1.42255E+0003   2.52225E+0001
   6.1454  1.41561E+0003   1.06554E+0001
   6.1473  1.42054E+0003   1.69901E+0001
   6.1493  1.41744E+0003   1.41333E+0001
   6.1513  1.41205E+0003   9.50723E+0000
   6.1533  1.41983E+0003   1.44825E+0001
   6.1553  1.42404E+0003   1.90121E+0001
   6.1573  1.41876E+0003   1.46592E+0001
   6.1593  1.39819E+0003   1.28776E+0001
   6.1613  1.38645E+0003   2.84173E+0001
   6.1633  1.31409E+0003   4.12114E+0001
   6.1653  1.08765E+0003   1.70216E+0002
   6.1673  6.28863E+0002   2.56041E+0002
   6.1693  3.30494E+0002   3.73191E+0001
   6.1713  3.15138E+0002   4.46722E+0000
   6.1733  3.12038E+0002   9.70791E+0000
   6.1753  3.14519E+0002   5.89234E+0000
   6.1773  3.13056E+0002   4.88652E+0000
   6.1793  3.16550E+0002   1.82351E+0001
   6.1812  3.12519E+0002   5.50065E+0000
   6.1832  3.12956E+0002   5.65171E+0000
   6.1852  3.15294E+0002   1.22810E+0001
   6.1872  3.18231E+0002   1.11713E+0001
   6.1892  3.15600E+0002   6.10020E+0000
   6.1912  3.88006E+0002   9.98214E+0001
   6.1932  9.02494E+0002   2.20344E+0002
   6.1952  1.17326E+0003   8.62723E+0001
   6.1972  1.30505E+0003   4.04651E+0001
   6.1992  1.38484E+0003   3.57551E+0001
   6.2012  1.41584E+0003   1.55464E+0001
   6.2032  1.45003E+0003   2.24177E+0001
   6.2052  1.45102E+0003   1.25696E+0001
   6.2072  1.44863E+0003   2.15810E+0001
   6.2092  1.43292E+0003   1.98250E+0001
   6.2112  1.44438E+0003   2.12486E+0001
   6.2132  1.43581E+0003   1.58186E+0001
   6.2152  1.44811E+0003   2.68413E+0001
   6.2171  1.45163E+0003   1.39873E+0001
   6.2191  1.45214E+0003   1.78345E+0001
   6.2211  1.43386E+0003   2.36715E+0001
   6.2231  1.42479E+0003   1.81889E+0001
   6.2251  1.45029E+0003   2.62989E+0001
   6.2271  1.44298E+0003   1.38935E+0001
   6.2291  1.46023E+0003   1.95589E+0001
   6.2311  1.45699E+0003   2.70072E+0001
   6.2331  1.44033E+0003   1.35841E+0001
   6.2351  1.42401E+0003   2.36503E+0001
   6.2371  1.44022E+0003   1.97190E+0001
   6.2391  1.45689E+0003   1.83818E+0001
   6.2411  1.49163E+0003   2.48585E+0001
   6.2431  1.44987E+0003   3.16420E+0001
   6.2451  1.44104E+0003   2.05701E+0001
   6.2471  1.42691E+0003   1.56490E+0001
   6.2491  1.43458E+0003   1.23831E+0001
   6.2510  1.42888E+0003   1.56702E+0001
   6.2530  1.43584E+0003   2.78146E+0001
   6.2550  1.43566E+0003   1.37767E+0001
   6.2570  1.45053E+0003   1.59106E+0001
   6.2590  1.42744E+0003   2.41171E+0001
   6.2610  1.40738E+0003   1.61658E+0001
   6.2630  1.34096E+0003   5.71660E+0001
   6.2650  1.12877E+0003   1.48206E+0002
   6.2670  7.73850E+0002   2.67809E+0002
   6.2690  5.15763E+0002   2.12556E+0002
   6.2710  3.21013E+0002   1.32022E+0001
   6.2730  3.24900E+0002   3.60248E+0001
   6.2750  3.14588E+0002   7.39441E+0000
   6.2770  3.13694E+0002   3.02613E+0000
   6.2790  3.42931E+0002   6.61365E+0001
   6.2810  3.12363E+0002   9.71268E+0000
   6.2830  3.14831E+0002   4.98250E+0000
   6.2850  3.13231E+0002   7.73840E+0000
   6.2869  3.11844E+0002   4.60455E+0000
   6.2889  3.15681E+0002   8.92551E+0000
   6.2909  3.30863E+0002   2.03100E+0001
   6.2929  8.92613E+0002   2.21743E+0002
   6.2949  1.12055E+0003   1.19525E+0002
   6.2969  1.23232E+0003   6.45093E+0001
   6.2989  1.38234E+0003   3.00858E+0001
   6.3009  1.40733E+0003   2.63288E+0001
   6.3029  1.46561E+0003   2.10348E+0001
   6.3049  1.44434E+0003   1.72672E+0001
   6.3069  1.45304E+0003   1.94404E+0001
   6.3089  1.45942E+0003   1.94692E+0001
   6.3109  1.46863E+0003   1.48206E+0001
   6.3129  1.44134E+0003   3.78238E+0001
   6.3149  1.45423E+0003   2.30788E+0001
   6.3169  1.45738E+0003   1.52849E+0001
   6.3189  1.45169E+0003   1.24988E+0001
   6.3208  1.47446E+0003   1.20775E+0001
   6.3228  1.46750E+0003   2.12596E+0001
   6.3248  1.44828E+0003   1.67486E+0001
   6.3268  1.46718E+0003   2.45476E+0001
   6.3288  1.46476E+0003   2.13921E+0001
   6.3308  1.47399E+0003   3.56732E+0001
   6.3328  1.44714E+0003   2.24136E+0001
   6.3348  1.46410E+0003   3.71214E+0001
   6.3368  1.44999E+0003   3.72174E+0001
   6.3388  1.46158E+0003   2.19799E+0001
   6.3408  1.45406E+0003   2.19514E+0001
   6.3428  1.47574E+0003   8.45036E+0000
   6.3448  1.46535E+0003   1.75149E+0001
   6.3468  1.47598E+0003   1.69753E+0001
   6.3488  1.44941E+0003   1.50879E+0001
   6.3508  1.44979E+0003   2.31962E+0001
   6.3528  1.44838E+0003   1.08802E+0001
   6.3548  1.47078E+0003   1.60228E+0001
   6.3567  1.45080E+0003   1.27673E+0001
   6.3587  1.45108E+0003   1.87117E+0001
   6.3607  1.42856E+0003   1.09794E+0001
   6.3627  1.38055E+0003   5.23767E+0001
   6.3647  1.31458E+0003   6.12853E+0001
   6.3667  1.04121E+0003   2.07560E+0002
   6.3687  3.97988E+0002   1.33242E+0002
   6.3707  3.26388E+0002   2.96868E+0001
   6.3727  3.15325E+0002   2.99698E+0000
   6.3747  3.14444E+0002   6.49283E+0000
   6.3767  3.11413E+0002   8.72266E+0000
   6.3787  3.18363E+0002   7.07556E+0000
   6.3807  3.13413E+0002   6.74387E+0000
   6.3827  3.14506E+0002   7.37716E+0000
   6.3847  3.13731E+0002   6.56575E+0000
   6.3867  3.17075E+0002   8.18867E+0000
   6.3887  3.15363E+0002   5.25248E+0000
   6.3907  3.44213E+0002   3.42933E+0001
   6.3926  6.41069E+0002   2.77005E+0002
   6.3946  9.93006E+0002   1.86756E+0002
   6.3966  1.27472E+0003   8.03264E+0001
   6.3986  1.35010E+0003   5.86826E+0001
   6.4006  1.40973E+0003   2.17790E+0001
   6.4026  1.43270E+0003   1.84291E+0001
   6.4046  1.47178E+0003   1.27931E+0001
   6.4066  1.45024E+0003   1.44912E+0001
   6.4086  1.45510E+0003   1.17674E+0001
   6.4106  1.46512E+0003   3.05989E+0001
   6.4126  1.47055E+0003   2.40155E+0001
   6.4146  1.45266E+0003   2.37858E+0001
   6.4166  1.45797E+0003   1.96855E+0001
   6.4186  1.45653E+0003   2.44424E+0001
   6.4206  1.45754E+0003   2.74978E+0001
   6.4226  1.46365E+0003   2.31375E+0001
   6.4246  1.46302E+0003   1.89865E+0001
   6.4265  1.47818E+0003   2.05964E+0001
   6.4285  1.47808E+0003   9.48563E+0000
   6.4305  1.47481E+0003   1.22988E+0001
   6.4325  1.47049E+0003   2.49886E+0001
   6.4345  1.46416E+0003   1.12521E+0001
   6.4365  1.46048E+0003   1.39999E+0001
   6.4385  1.46955E+0003   1.62152E+0001
   6.4405  1.47930E+0003   1.85814E+0001
   6.4425  1.47026E+0003   4.09039E+0001
   6.4445  1.49894E+0003   1.42519E+0001
   6.4465  1.47328E+0003   2.14748E+0001
   6.4485  1.47593E+0003   1.62054E+0001
   6.4505  1.48318E+0003   2.31776E+0001
   6.4525  1.46969E+0003   1.32140E+0001
   6.4545  1.46330E+0003   1.72148E+0001
   6.4565  1.47329E+0003   1.75782E+0001
   6.4585  1.47183E+0003   5.14930E+0000
   6.4605  1.45273E+0003   1.28951E+0001
   6.4624  1.49163E+0003   1.59892E+0001
   6.4644  1.46459E+0003   3.31084E+0001
   6.4664  1.46198E+0003   1.31154E+0001
   6.4684  1.51122E+0003   2.43346E+0001
   6.4704  1.48764E+0003   1.45649E+0001
   6.4724  1.47012E+0003   1.84906E+0001
   6.4744  1.47804E+0003   2.57429E+0001
   6.4764  1.48919E+0003   2.79842E+0001
   6.4784  1.47764E+0003   1.10871E+0001
   6.4804  1.48128E+0003   1.06196E+0001
   6.4824  1.47634E+0003   1.16346E+0001
   6.4844  1.50121E+0003   1.58638E+0001
   6.4864  1.47680E+0003   2.29087E+0001
   6.4884  1.50068E+0003   2.40445E+0001
   6.4904  1.48215E+0003   2.79599E+0001
   6.4924  1.48003E+0003   2.57708E+0001
   6.4944  1.51322E+0003   2.57574E+0001
   6.4963  1.46981E+0003   1.32618E+0001
   6.4983  1.48901E+0003   2.19806E+0001
   6.5003  1.47372E+0003   1.80791E+0001
   6.5023  1.48085E+0003   2.24199E+0001
   6.5043  1.50627E+0003   1.88530E+0001
   6.5063  1.49481E+0003   1.91074E+0001
   6.5083  1.50776E+0003   1.60087E+0001
   6.5103  1.47298E+0003   2.13765E+0001
   6.5123  1.48807E+0003   1.44994E+0001
   6.5143  1.49422E+0003   3.04099E+0001
   6.5163  1.49520E+0003   1.64324E+0001
   6.5183  1.48010E+0003   1.83970E+0001
   6.5203  1.49109E+0003   1.35951E+0001
   6.5223  1.49784E+0003   1.62076E+0001
   6.5243  1.49273E+0003   9.79652E+0000
   6.5263  1.49610E+0003   2.55386E+0001
   6.5283  1.46547E+0003   2.81855E+0001
   6.5303  1.50616E+0003   1.96046E+0001
   6.5322  1.48561E+0003   1.53982E+0001
   6.5342  1.48663E+0003   2.26227E+0001
   6.5362  1.50131E+0003   2.27114E+0001
   6.5382  1.49097E+0003   9.50475E+0000
   6.5402  1.49433E+0003   1.41784E+0001
   6.5422  1.50046E+0003   1.88647E+0001
   6.5442  1.49402E+0003   1.15844E+0001
   6.5462  1.47046E+0003   2.31913E+0001
   6.5482  1.50472E+0003   9.42455E+0000
   6.5502  1.50172E+0003   1.67665E+0001
   6.5522  1.47405E+0003   1.08796E+0001
   6.5542  1.50560E+0003   1.90339E+0001
   6.5562  1.50651E+0003   2.01427E+0001
   6.5582  1.44786E+0003   2.31556E+0001
   6.5602  1.50682E+0003   1.61864E+0001
   6.5622  1.52144E+0003   1.08751E+0001
   6.5642  1.49180E+0003   1.67280E+0001
   6.5661  1.51193E+0003   1.79640E+0001
   6.5681  1.49293E+0003   2.06281E+0001
   6.5701  1.48569E+0003   1.64600E+0001
   6.5721  1.48817E+0003   1.87632E+0001
   6.5741  1.48497E+0003   2.28003E+0001
   6.5761  1.48642E+0003   9.15223E+0000
   6.5781  1.51094E+0003   1.32063E+0001
   6.5801  1.48247E+0003   1.58528E+0001
   6.5821  1.47046E+0003   1.58325E+0001
   6.5841  1.50736E+0003   1.15433E+0001
   6.5861  1.51603E+0003   2.07187E+0001
   6.5881  1.49804E+0003   1.48907E+0001
   6.5901  1.51019E+0003   2.68082E+0001
   6.5921  1.49882E+0003   9.36741E+0000
   6.5941  1.50086E+0003   8.78439E+0000
   6.5961  1.52181E+0003   2.43237E+0001
   6.5981  1.49694E+0003   1.51447E+0001
   6.6001  1.48793E+0003   2.67663E+0001
   6.6020  1.48128E+0003   2.38335E+0001
   6.6040  1.51403E+0003   9.88713E+0000
   6.6060  1.51956E+0003   1.57110E+0001
   6.6080  1.49871E+0003   3.09510E+0001
   6.6100  1.48416E+0003   2.11630E+0001
   6.6120  1.50728E+0003   1.75493E+0001
   6.6140  1.51619E+0003   2.47517E+0001
   6.6160  1.51501E+0003   1.68699E+0001
   6.6180  1.50508E+0003   1.99912E+0001
   6.6200  1.51597E+0003   1.93463E+0001
   6.6220  1.50926E+0003   2.12803E+0001
   6.6240  1.52252E+0003   1.85550E+0001
   6.6260  1.52474E+0003   1.82082E+0001
   6.6280  1.51437E+0003   2.30830E+0001
   6.6300  1.51227E+0003   2.03179E+0001
   6.6320  1.50860E+0003   1.80428E+0001
   6.6340  1.49075E+0003   1.38634E+0001
   6.6359  1.50398E+0003   8.59831E+0000
   6.6379  1.50618E+0003   1.96271E+0001
   6.6399  1.49789E+0003   1.61067E+0001
   6.6419  1.49511E+0003   1.14409E+0001
   6.6439  1.50346E+0003   1.92818E+0001
   6.6459  1.49859E+0003   2.05425E+0001
   6.6479  1.49922E+0003   2.29103E+0001
   6.6499  1.51498E+0003   1.41048E+0001
   6.6519  1.51704E+0003   2.66461E+0001
   6.6539  1.50631E+0003   7.55661E+0000
   6.6559  1.49501E+0003   1.07020E+0001
   6.6579  1.51955E+0003   3.27717E+0001
   6.6599  1.48553E+0003   7.52988E+0000
   6.6619  1.46371E+0003   3.21017E+0001
   6.6639  1.39069E+0003   4.43167E+0001
   6.6659  1.18183E+0003   1.43498E+0002
   6.6679  8.97700E+0002   2.54256E+0002
   6.6699  4.41425E+0002   1.59235E+0002
   6.6718  3.18056E+0002   5.02350E+0000
   6.6738  3.13731E+0002   5.99429E+0000
   6.6758  3.12231E+0002   1.01712E+0001
   6.6778  3.11806E+0002   2.60600E+0000
   6.6798  3.11838E+0002   7.23661E+0000
   6.6818  3.13775E+0002   4.54581E+0000
   6.6838  3.13119E+0002   5.43389E+0000
   6.6858  3.13025E+0002   1.22050E+0001
   6.6878  3.14131E+0002   3.00816E+0000
   6.6898  3.22963E+0002   1.11345E+0001
   6.6918  3.49275E+0002   3.91065E+0001
   6.6938  7.94650E+0002   2.82935E+0002
   6.6958  1.17913E+0003   1.37796E+0002
   6.6978  1.31651E+0003   7.20785E+0001
   6.6998  1.43931E+0003   2.75081E+0001
   6.7018  1.46841E+0003   1.40042E+0001
   6.7038  1.49771E+0003   2.28333E+0001
   6.7057  1.50909E+0003   1.35752E+0001
   6.7077  1.49855E+0003   1.86756E+0001
   6.7097  1.51373E+0003   2.34510E+0001
   6.7117  1.54056E+0003   1.27163E+0001
   6.7137  1.50715E+0003   1.83398E+0001
   6.7157  1.53003E+0003   1.51241E+0001
   6.7177  1.48408E+0003   2.32443E+0001
   6.7197  1.52688E+0003   2.57205E+0001
   6.7217  1.49979E+0003   1.80722E+0001
   6.7237  1.51260E+0003   9.72600E+0000
   6.7257  1.51384E+0003   2.08945E+0001
   6.7277  1.54174E+0003   2.41860E+0001
   6.7297  1.54471E+0003   2.05501E+0001
   6.7317  1.53562E+0003   2.21518E+0001
   6.7337  1.53369E+0003   2.05835E+0001
   6.7357  1.52892E+0003   1.49257E+0001
   6.7377  1.52646E+0003   1.67555E+0001
   6.7397  1.50689E+0003   2.19423E+0001
   6.7416  1.53098E+0003   9.71357E+0000
   6.7436  1.52930E+0003   1.59138E+0001
   6.7456  1.52885E+0003   2.66564E+0001
   6.7476  1.51733E+0003   1.36837E+0001
   6.7496  1.50731E+0003   1.85176E+0001
   6.7516  1.52338E+0003   1.77487E+0001
   6.7536  1.53507E+0003   2.20815E+0001
   6.7556  1.54549E+0003   2.70438E+0001
   6.7576  1.51151E+0003   1.57669E+0001
   6.7596  1.50234E+0003   2.14201E+0001
   6.7616  1.50409E+0003   1.55357E+0001
   6.7636  1.41640E+0003   1.65159E+0001
   6.7656  1.25971E+0003   1.23456E+0002
   6.7676  9.50113E+0002   2.29223E+0002
   6.7696  4.75975E+0002   1.83020E+0002
   6.7716  3.42769E+0002   4.81889E+0001
   6.7736  3.14725E+0002   6.93104E+0000
   6.7755  3.14663E+0002   7.28173E+0000
   6.7775  3.12013E+0002   6.69402E+0000
   6.7795  3.11025E+0002   6.34838E+0000
   6.7815  3.13131E+0002   7.55871E+0000
   6.7835  3.14188E+0002   4.75051E+0000
   6.7855  3.09913E+0002   5.54638E+0000
   6.7875  3.17781E+0002   8.68754E+0000
   6.7895  3.20438E+0002   5.33489E+0000
   6.7915  3.39838E+0002   2.37240E+0001
   6.7935  6.27031E+0002   2.19266E+0002
   6.7955  8.03356E+0002   2.81336E+0002
   6.7975  1.30769E+0003   1.02331E+0002
   6.7995  1.43086E+0003   3.83261E+0001
   6.8015  1.45371E+0003   4.32114E+0001
   6.8035  1.52163E+0003   2.22493E+0001
   6.8055  1.52072E+0003   2.94229E+0001
   6.8075  1.52229E+0003   1.16235E+0001
   6.8095  1.53446E+0003   9.54574E+0000
   6.8114  1.54017E+0003   2.72579E+0001
   6.8134  1.54780E+0003   2.26198E+0001
   6.8154  1.52460E+0003   1.83856E+0001
   6.8174  1.54069E+0003   1.12333E+0001
   6.8194  1.52033E+0003   2.11603E+0001
   6.8214  1.52126E+0003   2.42237E+0001
   6.8234  1.53346E+0003   1.81975E+0001
   6.8254  1.54725E+0003   2.62594E+0001
   6.8274  1.55620E+0003   1.13575E+0001
   6.8294  1.54505E+0003   2.26065E+0001
   6.8314  1.54639E+0003   1.64414E+0001
   6.8334  1.54208E+0003   2.62634E+0001
   6.8354  1.54484E+0003   2.81503E+0001
   6.8374  1.55218E+0003   2.22351E+0001
   6.8394  1.53804E+0003   1.52527E+0001
   6.8414  1.50611E+0003   2.60051E+0001
   6.8434  1.56387E+0003   2.03350E+0001
   6.8453  1.55580E+0003   2.06292E+0001
   6.8473  1.55183E+0003   1.15701E+0001
   6.8493  1.52743E+0003   1.36316E+0001
   6.8513  1.54497E+0003   1.04364E+0001
   6.8533  1.54060E+0003   1.11960E+0001
   6.8553  1.54744E+0003   1.54376E+0001
   6.8573  1.55351E+0003   1.10968E+0001
   6.8593  1.55299E+0003   1.96816E+0001
   6.8613  1.54014E+0003   7.07804E+0000
   6.8633  1.54599E+0003   1.09201E+0001
   6.8653  1.55116E+0003   2.32236E+0001
   6.8673  1.53159E+0003   2.05748E+0001
   6.8693  1.54951E+0003   2.10871E+0001
   6.8713  1.53705E+0003   1.91608E+0001
   6.8733  1.54929E+0003   1.54612E+0001
   6.8753  1.55733E+0003   1.31471E+0001
   6.8773  1.53541E+0003   1.53779E+0001
   6.8793  1.56987E+0003   1.85426E+0001
   6.8812  1.52916E+0003   2.23036E+0001
   6.8832  1.55815E+0003   1.63964E+0001
   6.8852  1.55866E+0003   9.33826E+0000
   6.8872  1.55861E+0003   1.66832E+0001
   6.8892  1.53912E+0003   2.39662E+0001
   6.8912  1.52973E+0003   1.41635E+0001
   6.8932  1.55837E+0003   1.85731E+0001
   6.8952  1.55264E+0003   1.15965E+0001
   6.8972  1.54527E+0003   1.89871E+0001
   6.8992  1.56543E+0003   2.32961E+0001
   6.9012  1.56873E+0003   3.09052E+0001
   6.9032  1.55919E+0003   1.28865E+0001
   6.9052  1.55161E+0003   2.99632E+0001
   6.9072  1.56128E+0003   1.12978E+0001
   6.9092  1.57148E+0003   2.05879E+0001
   6.9112  1.55933E+0003   2.07185E+0001
   6.9132  1.58126E+0003   3.26846E+0001
   6.9152  1.55107E+0003   2.18231E+0001
   6.9171  1.55204E+0003   1.17016E+0001
   6.9191  1.56402E+0003   1.72523E+0001
   6.9211  1.56606E+0003   1.94471E+0001
   6.9231  1.56749E+0003   1.24391E+0001
   6.9251  1.54554E+0003   2.33808E+0001
   6.9271  1.56916E+0003   1.91312E+0001
   6.9291  1.57124E+0003   2.39285E+0001
   6.9311  1.55266E+0003   2.21063E+0001
   6.9331  1.57323E+0003   2.07662E+0001
   6.9351  1.55272E+0003   2.69560E+0001
   6.9371  1.55889E+0003   1.69513E+0001
   6.9391  1.57859E+0003   1.70181E+0001
   6.9411  1.54111E+0003   1.76087E+0001
   6.9431  1.57679E+0003   1.39468E+0001
   6.9451  1.57827E+0003   2.44379E+0001
   6.9471  1.55884E+0003   1.66668E+0001
   6.9491  1.57081E+0003   3.25182E+0001
   6.9510  1.55056E+0003   1.41889E+0001
   6.9530  1.54299E+0003   2.00708E+0001
   6.9550  1.54532E+0003   1.61136E+0001
   6.9570  1.54248E+0003   2.84460E+0001
   6.9590  1.55461E+0003   2.01145E+0001
   6.9610  1.53344E+0003   1.51787E+0001
   6.9630  1.48759E+0003   3.18844E+0001
   6.9650  1.41366E+0003   7.13302E+0001
   6.9670  1.08504E+0003   1.94900E+0002
   6.9690  6.18931E+0002   2.15562E+0002
   6.9710  4.19288E+0002   1.23509E+0002
   6.9730  3.19838E+0002   1.88534E+0001
   6.9750  3.13613E+0002   5.39721E+0000
   6.9770  3.13063E+0002   5.96583E+0000
   6.9790  3.12981E+0002   8.40526E+0000
   6.9810  3.11969E+0002   1.10970E+0001
   6.9830  3.12794E+0002   4.72956E+0000
   6.9850  3.14463E+0002   5.23866E+0000
   6.9869  3.12638E+0002   2.84273E+0000
   6.9889  3.14769E+0002   3.90484E+0000
   6.9909  3.36350E+0002   2.45206E+0001
   6.9929  4.15775E+0002   8.51102E+0001
   6.9949  7.10425E+0002   2.35508E+0002
   6.9969  1.21419E+0003   1.49178E+0002
   6.9989  1.32139E+0003   9.13257E+0001
   7.0009  1.45111E+0003   4.67520E+0001
   7.0029  1.52241E+0003   3.24207E+0001
   7.0049  1.54363E+0003   1.96132E+0001
   7.0069  1.56583E+0003   1.73388E+0001
   7.0089  1.58219E+0003   1.87544E+0001
   7.0109  1.57308E+0003   1.17718E+0001
   7.0129  1.58136E+0003   1.33712E+0001
   7.0149  1.56241E+0003   2.72234E+0001
   7.0169  1.58006E+0003   1.67103E+0001
   7.0189  1.56994E+0003   1.64024E+0001
   7.0208  1.59212E+0003   2.29080E+0001
   7.0228  1.55336E+0003   1.75414E+0001
   7.0248  1.58548E+0003   1.75827E+0001
   7.0268  1.58533E+0003   1.21956E+0001
   7.0288  1.57121E+0003   1.70730E+0001
   7.0308  1.57308E+0003   2.70267E+0001
   7.0328  1.55276E+0003   2.31669E+0001
   7.0348  1.56354E+0003   3.11014E+0001
   7.0368  1.59122E+0003   3.31318E+0001
   7.0388  1.56457E+0003   1.30688E+0001
   7.0408  1.57459E+0003   3.52506E+0001
   7.0428  1.55039E+0003   2.24008E+0001
   7.0448  1.57058E+0003   1.94341E+0001
   7.0468  1.57084E+0003   1.43986E+0001
   7.0488  1.54817E+0003   1.65932E+0001
   7.0508  1.56562E+0003   3.57275E+0001
   7.0528  1.55706E+0003   3.31281E+0001
   7.0548  1.55394E+0003   1.20565E+0001
   7.0567  1.56376E+0003   2.48576E+0001
   7.0587  1.55057E+0003   1.53787E+0001
   7.0607  1.53844E+0003   4.65015E+0001
   7.0627  1.52753E+0003   4.29729E+0001
   7.0647  1.47897E+0003   5.53362E+0001
   7.0667  1.26393E+0003   1.57689E+0002
   7.0687  7.25338E+0002   2.18757E+0002
   7.0707  5.32513E+0002   1.80830E+0002
   7.0727  3.19175E+0002   1.21532E+0001
   7.0747  3.13744E+0002   4.26152E+0000
   7.0767  3.14675E+0002   1.39432E+0001
   7.0787  3.11869E+0002   9.10269E+0000
   7.0807  3.15106E+0002   9.36229E+0000
   7.0827  3.12944E+0002   4.36899E+0000
   7.0847  3.13531E+0002   3.49664E+0000
   7.0867  3.14869E+0002   1.48564E+0001
   7.0887  3.14394E+0002   9.42569E+0000
   7.0906  3.24038E+0002   6.59080E+0000
   7.0926  3.65050E+0002   3.54055E+0001
   7.0946  6.72044E+0002   1.50366E+0002
   7.0966  1.03096E+0003   1.37288E+0002
   7.0986  1.25104E+0003   4.84336E+0001
   7.1006  1.35168E+0003   5.00440E+0001
   7.1026  1.39279E+0003   5.80010E+0001
   7.1046  1.42542E+0003   7.43814E+0001
   7.1066  1.41103E+0003   6.63135E+0001
   7.1086  1.42133E+0003   8.62748E+0001
   7.1106  1.44963E+0003   7.70183E+0001
   7.1126  1.42428E+0003   6.82671E+0001
   7.1146  1.39746E+0003   9.12489E+0001
   7.1166  1.32276E+0003   1.09666E+0002
   7.1186  1.31345E+0003   7.49399E+0001
   7.1206  1.32969E+0003   1.15684E+0002
   7.1226  1.32844E+0003   9.41857E+0001
   7.1246  1.31244E+0003   1.10998E+0002
   7.1265  1.29440E+0003   9.46763E+0001
   7.1285  1.34144E+0003   1.16146E+0002
   7.1305  1.27829E+0003   1.13066E+0002
   7.1325  1.25284E+0003   1.21438E+0002
   7.1345  1.26629E+0003   9.68441E+0001
   7.1365  1.25119E+0003   1.32818E+0002
   7.1385  1.21016E+0003   1.23685E+0002
   7.1405  1.22446E+0003   1.12057E+0002
   7.1425  1.18151E+0003   1.00435E+0002
   7.1445  1.20014E+0003   1.22623E+0002
   7.1465  1.20928E+0003   1.04323E+0002
   7.1485  1.13203E+0003   1.33373E+0002
   7.1505  1.14489E+0003   1.08071E+0002
   7.1525  1.17706E+0003   1.06468E+0002
   7.1545  1.14384E+0003   1.14027E+0002
   7.1565  1.16045E+0003   1.16683E+0002
   7.1585  1.15022E+0003   1.05782E+0002
   7.1604  1.07284E+0003   9.93363E+0001
   7.1624  1.06700E+0003   9.16617E+0001
   7.1644  1.04386E+0003   1.15337E+0002
   7.1664  9.29575E+0002   1.26169E+0002
   7.1684  8.88525E+0002   1.30334E+0002
   7.1704  5.07350E+0002   1.58353E+0002
   7.1724  3.27794E+0002   2.19068E+0001
   7.1744  3.14419E+0002   7.74909E+0000
   7.1764  3.11338E+0002   7.94504E+0000
   7.1784  3.09856E+0002   1.38464E+0001
   7.1804  3.08631E+0002   4.43286E+0000
   7.1824  3.11144E+0002   4.36040E+0000
   7.1844  3.10588E+0002   1.18050E+0001
   7.1864  3.10444E+0002   6.72435E+0000
   7.1884  3.13369E+0002   2.79245E+0000
   7.1904  3.14500E+0002   4.00156E+0000
   7.1924  3.14188E+0002   4.84147E+0000
   7.1944  3.59713E+0002   2.67640E+0001
   7.1963  5.21463E+0002   5.39037E+0001
   7.1983  5.85363E+0002   5.78982E+0001
   7.2003  6.61306E+0002   1.11336E+0002
   7.2023  6.91875E+0002   1.20690E+0002
   7.2043  7.01781E+0002   1.19725E+0002
   7.2063  6.91669E+0002   1.59938E+0002
   7.2083  6.63944E+0002   1.62557E+0002
   7.2103  6.44419E+0002   1.57207E+0002
   7.2123  6.51669E+0002   1.33401E+0002
   7.2143  6.27831E+0002   1.40936E+0002
   7.2163  5.58325E+0002   1.44106E+0002
   7.2183  5.23031E+0002   1.26189E+0002
   7.2203  5.43275E+0002   1.12796E+0002
   7.2223  4.89463E+0002   1.25614E+0002
   7.2243  5.32338E+0002   1.33108E+0002
   7.2263  4.91406E+0002   1.21373E+0002
   7.2283  4.84206E+0002   1.24696E+0002
   7.2302  4.73306E+0002   1.16438E+0002
   7.2322  4.43850E+0002   9.70294E+0001
   7.2342  4.09406E+0002   7.78499E+0001
   7.2362  4.06119E+0002   8.08385E+0001
   7.2382  4.13050E+0002   7.62124E+0001
   7.2402  3.61775E+0002   4.78061E+0001
   7.2422  3.78125E+0002   5.59527E+0001
   7.2442  3.82150E+0002   5.53047E+0001
   7.2462  3.60313E+0002   4.07836E+0001
   7.2482  3.47975E+0002   3.62516E+0001
   7.2502  3.41981E+0002   2.52874E+0001
   7.2522  3.28906E+0002   1.46390E+0001
   7.2542  3.24900E+0002   1.00104E+0001
   7.2562  3.32425E+0002   1.64728E+0001
   7.2582  3.23069E+0002   1.18153E+0001
   7.2602  3.21719E+0002   1.45021E+0001
   7.2622  3.22313E+0002   1.16384E+0001
   7.2642  3.18225E+0002   8.48466E+0000
   7.2661  3.18075E+0002   4.80774E+0000
   7.2681  3.14238E+0002   6.77485E+0000
   7.2701  3.14381E+0002   1.45436E+0001
   7.2721  3.15931E+0002   6.72711E+0000
   7.2741  3.15725E+0002   5.98931E+0000
   7.2761  3.12419E+0002   4.74114E+0000
   7.2781  3.13775E+0002   4.08128E+0000
   7.2801  3.12856E+0002   4.51836E+0000
   7.2821  3.10950E+0002   9.48552E+0000
   7.2841  3.13294E+0002   3.73697E+0000
   7.2861  3.12919E+0002   3.69387E+0000
   7.2881  3.13338E+0002   5.92483E+0000
   7.2901  3.12475E+0002   5.52511E+0000
   7.2921  3.13531E+0002   2.37256E+0000
   7.2941  3.11563E+0002   3.86634E+0000
   7.2961  3.12144E+0002   8.94836E+0000
   7.3000  3.10438E+0002   6.17504E+0000
