# Supplementary material for: A radial calibration window for analytical ultracentrifugation
Source: PLoS One. 2018 Jul 30;13(7):e0201529. doi: 10.1371/journal.pone.0201529 (PMC6066226; doi:10.1371/journal.pone.0201529)
Supplement: S1 Dataset — (ZIP) [file pone.0201529.s001.zip › FDSscans/B00012.FI2]

7/30/2015 7:48:26 PM:  Voltage: 2150 Gain: 8 Range: 4
F 2 20.2 50000 0001920 3.1731E10 488 165
   5.6029  3.11775E+0002   8.72980E+0000
   5.6049  3.08419E+0002   6.81989E+0000
   5.6069  3.12938E+0002   6.39012E+0000
   5.6089  3.12113E+0002   3.53268E+0000
   5.6109  3.10544E+0002   4.81774E+0000
   5.6129  3.12225E+0002   6.66235E+0000
   5.6149  3.06719E+0002   3.65098E+0000
   5.6169  3.08869E+0002   1.17018E+0001
   5.6189  3.14444E+0002   1.00569E+0001
   5.6209  3.13781E+0002   1.18197E+0001
   5.6228  3.14306E+0002   5.95084E+0000
   5.6248  3.10763E+0002   6.76063E+0000
   5.6268  3.08619E+0002   4.18699E+0000
   5.6288  3.13450E+0002   7.19670E+0000
   5.6308  3.10219E+0002   5.71694E+0000
   5.6328  3.12325E+0002   1.28496E+0001
   5.6348  3.20838E+0002   8.06899E+0000
   5.6368  3.14025E+0002   1.33047E+0001
   5.6388  3.14238E+0002   1.24881E+0001
   5.6408  3.11913E+0002   8.72882E+0000
   5.6428  3.11594E+0002   4.00015E+0000
   5.6448  3.10781E+0002   3.58865E+0000
   5.6468  3.10106E+0002   6.32594E+0000
   5.6488  3.12094E+0002   5.46122E+0000
   5.6508  3.17281E+0002   7.15172E+0000
   5.6528  3.07969E+0002   1.16369E+0001
   5.6548  3.11894E+0002   5.11712E+0000
   5.6567  3.11419E+0002   5.70249E+0000
   5.6587  3.10213E+0002   9.55156E+0000
   5.6607  3.11706E+0002   8.41546E+0000
   5.6627  3.12713E+0002   4.08042E+0000
   5.6647  3.14131E+0002   7.89266E+0000
   5.6667  3.12706E+0002   4.44831E+0000
   5.6687  3.14750E+0002   1.52154E+0001
   5.6707  3.10088E+0002   3.19841E+0000
   5.6727  3.11931E+0002   7.08230E+0000
   5.6747  3.11175E+0002   1.11744E+0001
   5.6767  3.10406E+0002   5.38690E+0000
   5.6787  3.11556E+0002   3.72449E+0000
   5.6807  3.13131E+0002   5.37485E+0000
   5.6827  3.14463E+0002   9.18551E+0000
   5.6847  3.10288E+0002   1.46058E+0001
   5.6867  3.12144E+0002   6.46650E+0000
   5.6887  3.12463E+0002   3.27622E+0000
   5.6907  3.10638E+0002   1.49448E+0001
   5.6926  3.12163E+0002   6.37915E+0000
   5.6946  3.13156E+0002   1.16473E+0001
   5.6966  3.13844E+0002   8.82379E+0000
   5.6986  3.09119E+0002   5.03931E+0000
   5.7006  3.11344E+0002   5.19525E+0000
   5.7026  3.12156E+0002   3.82940E+0000
   5.7046  3.11456E+0002   4.48560E+0000
   5.7066  3.13106E+0002   4.51940E+0000
   5.7086  3.12350E+0002   7.53691E+0000
   5.7106  3.11638E+0002   9.33989E+0000
   5.7126  3.05256E+0002   9.88360E+0000
   5.7146  3.07431E+0002   1.10472E+0001
   5.7166  3.11481E+0002   3.75927E+0000
   5.7186  3.15731E+0002   1.52289E+0001
   5.7206  3.11500E+0002   4.45393E+0000
   5.7226  3.12625E+0002   6.54747E+0000
   5.7246  3.12688E+0002   5.74651E+0000
   5.7265  3.09288E+0002   4.35171E+0000
   5.7285  3.10838E+0002   4.56055E+0000
   5.7305  3.15025E+0002   6.43928E+0000
   5.7325  3.12225E+0002   5.69665E+0000
   5.7345  3.12950E+0002   4.21159E+0000
   5.7365  3.18944E+0002   1.30165E+0001
   5.7385  3.10619E+0002   4.25246E+0000
   5.7405  3.14019E+0002   4.30998E+0000
   5.7425  3.12894E+0002   2.95423E+0000
   5.7445  3.13050E+0002   7.68359E+0000
   5.7465  3.21975E+0002   1.07840E+0001
   5.7485  3.12369E+0002   2.52448E+0001
   5.7505  3.15394E+0002   1.30039E+0001
   5.7525  3.07131E+0002   1.09701E+0001
   5.7545  3.13275E+0002   2.68037E+0000
   5.7565  3.15500E+0002   3.42126E+0000
   5.7585  3.17300E+0002   5.69868E+0000
   5.7605  3.21594E+0002   7.85740E+0000
   5.7624  3.14881E+0002   6.91933E+0000
   5.7644  3.14575E+0002   3.74591E+0000
   5.7664  3.14288E+0002   3.73562E+0000
   5.7684  3.12669E+0002   1.09606E+0001
   5.7704  3.16781E+0002   9.75517E+0000
   5.7724  3.21225E+0002   7.58910E+0000
   5.7744  3.12975E+0002   4.07331E+0000
   5.7764  3.14738E+0002   5.60612E+0000
   5.7784  3.08888E+0002   4.98045E+0000
   5.7804  3.07875E+0002   6.73865E+0000
   5.7824  3.12938E+0002   6.03250E+0000
   5.7844  3.14631E+0002   1.38535E+0001
   5.7864  3.14094E+0002   5.68660E+0000
   5.7884  3.16263E+0002   5.11088E+0000
   5.7904  3.13069E+0002   1.14880E+0001
   5.7924  3.16944E+0002   1.29384E+0001
   5.7944  3.14313E+0002   3.80097E+0000
   5.7963  3.15700E+0002   1.18894E+0001
   5.7983  3.14556E+0002   5.22918E+0000
   5.8003  3.15275E+0002   5.31337E+0000
   5.8023  3.16444E+0002   7.67378E+0000
   5.8043  3.18994E+0002   1.39348E+0001
   5.8063  3.14700E+0002   8.53493E+0000
   5.8083  3.17313E+0002   1.51906E+0001
   5.8103  3.15300E+0002   3.96674E+0000
   5.8123  3.11656E+0002   1.13339E+0001
   5.8143  3.11175E+0002   4.98943E+0000
   5.8163  3.12656E+0002   1.35341E+0001
   5.8183  3.15356E+0002   5.80124E+0000
   5.8203  3.15481E+0002   1.03834E+0001
   5.8223  3.12188E+0002   4.81636E+0000
   5.8243  3.11306E+0002   1.79685E+0001
   5.8263  3.15181E+0002   4.41711E+0000
   5.8283  3.16656E+0002   3.44029E+0000
   5.8303  3.15813E+0002   7.62741E+0000
   5.8322  3.13550E+0002   1.20547E+0001
   5.8342  3.14294E+0002   4.59483E+0000
   5.8362  3.14038E+0002   1.04398E+0001
   5.8382  3.11294E+0002   5.87665E+0000
   5.8402  3.16706E+0002   1.41091E+0001
   5.8422  3.11425E+0002   7.06041E+0000
   5.8442  3.13475E+0002   3.45425E+0000
   5.8462  3.12844E+0002   5.25517E+0000
   5.8482  3.12238E+0002   6.39618E+0000
   5.8502  3.13294E+0002   4.72625E+0000
   5.8522  3.13219E+0002   5.26696E+0000
   5.8542  3.14494E+0002   2.40207E+0000
   5.8562  3.13338E+0002   5.09717E+0000
   5.8582  3.23588E+0002   1.17124E+0001
   5.8602  3.19256E+0002   1.12232E+0001
   5.8622  3.15188E+0002   5.71728E+0000
   5.8642  3.13263E+0002   9.03582E+0000
   5.8662  3.12988E+0002   5.55606E+0000
   5.8681  3.11881E+0002   3.53831E+0000
   5.8701  3.13581E+0002   6.53995E+0000
   5.8721  3.10644E+0002   6.74754E+0000
   5.8741  3.06688E+0002   4.97693E+0000
   5.8761  3.08425E+0002   7.55625E+0000
   5.8781  3.12813E+0002   5.34414E+0000
   5.8801  3.14894E+0002   8.40758E+0000
   5.8821  3.17413E+0002   8.26286E+0000
   5.8841  3.08394E+0002   4.92836E+0000
   5.8861  3.12144E+0002   7.88769E+0000
   5.8881  3.09938E+0002   5.29727E+0000
   5.8901  3.10638E+0002   4.97982E+0000
   5.8921  3.12250E+0002   4.37864E+0000
   5.8941  3.13175E+0002   4.26050E+0000
   5.8961  3.23925E+0002   8.88872E+0000
   5.8981  3.06775E+0002   4.79212E+0000
   5.9001  3.10250E+0002   1.10357E+0001
   5.9020  3.13394E+0002   1.47377E+0001
   5.9040  3.12356E+0002   3.93724E+0000
   5.9060  3.33631E+0002   1.40278E+0001
   5.9080  3.76363E+0002   6.52671E+0001
   5.9100  3.89369E+0002   6.95089E+0001
   5.9120  4.01556E+0002   7.63656E+0001
   5.9140  3.88300E+0002   6.53392E+0001
   5.9160  3.60094E+0002   2.79753E+0001
   5.9180  3.15356E+0002   6.96271E+0000
   5.9200  3.19725E+0002   5.07980E+0000
   5.9220  3.17913E+0002   1.41314E+0001
   5.9240  3.14219E+0002   6.11236E+0000
   5.9260  3.20125E+0002   9.84184E+0000
   5.9280  3.24244E+0002   9.55284E+0000
   5.9300  3.22013E+0002   1.68262E+0001
   5.9320  3.21875E+0002   1.02670E+0001
   5.9340  3.16369E+0002   7.15648E+0000
   5.9360  3.13119E+0002   1.03519E+0001
   5.9379  3.21925E+0002   1.00902E+0001
   5.9399  3.27613E+0002   9.77202E+0000
   5.9419  3.35269E+0002   1.69738E+0001
   5.9439  3.32631E+0002   2.34156E+0001
   5.9459  3.50363E+0002   2.00628E+0001
   5.9479  3.67325E+0002   1.30739E+0001
   5.9499  3.78463E+0002   2.60677E+0001
   5.9519  3.47488E+0002   1.27295E+0001
   5.9539  3.23856E+0002   1.07399E+0001
   5.9559  3.22825E+0002   1.31276E+0001
   5.9579  3.38213E+0002   4.64756E+0000
   5.9599  4.32619E+0002   1.87857E+0001
   5.9619  4.94675E+0002   3.22855E+0001
   5.9639  6.10469E+0002   5.87033E+0001
   5.9659  7.37763E+0002   1.00074E+0002
   5.9679  6.51631E+0002   1.13209E+0002
   5.9699  4.79688E+0002   1.01156E+0002
   5.9718  3.39319E+0002   2.73970E+0001
   5.9738  3.17094E+0002   1.68033E+0001
   5.9758  3.15544E+0002   1.29050E+0001
   5.9778  3.12813E+0002   2.44486E+0000
   5.9798  3.12869E+0002   7.41495E+0000
   5.9818  3.13269E+0002   5.13045E+0000
   5.9838  3.15150E+0002   1.32330E+0001
   5.9858  3.13969E+0002   1.30760E+0001
   5.9878  3.27450E+0002   1.64903E+0001
   5.9898  3.79175E+0002   3.77002E+0001
   5.9918  4.49188E+0002   5.38387E+0001
   5.9938  6.42656E+0002   8.38748E+0001
   5.9958  8.06838E+0002   7.20421E+0001
   5.9978  9.13138E+0002   4.10908E+0001
   5.9998  9.73238E+0002   2.53907E+0001
   6.0018  1.01661E+0003   1.75170E+0001
   6.0038  1.01085E+0003   1.72454E+0001
   6.0058  1.02150E+0003   2.71929E+0001
   6.0077  1.02335E+0003   1.01342E+0001
   6.0097  1.00577E+0003   1.16362E+0001
   6.0117  1.00042E+0003   9.04812E+0000
   6.0137  1.00146E+0003   1.34089E+0001
   6.0157  1.01889E+0003   1.17326E+0001
   6.0177  1.01957E+0003   1.33596E+0001
   6.0197  1.00741E+0003   1.88961E+0001
   6.0217  1.01189E+0003   1.83038E+0001
   6.0237  1.00178E+0003   2.43068E+0001
   6.0257  9.95381E+0002   8.48298E+0000
   6.0277  9.98294E+0002   1.65052E+0001
   6.0297  9.99738E+0002   1.81137E+0001
   6.0317  1.01223E+0003   2.63697E+0001
   6.0337  9.97756E+0002   7.49979E+0000
   6.0357  1.00326E+0003   2.46916E+0001
   6.0377  9.91531E+0002   1.62854E+0001
   6.0397  1.00069E+0003   1.82402E+0001
   6.0416  1.00459E+0003   1.33034E+0001
   6.0436  1.00933E+0003   1.54589E+0001
   6.0456  1.01155E+0003   1.99234E+0001
   6.0476  1.01333E+0003   2.17950E+0001
   6.0496  9.88444E+0002   2.33108E+0001
   6.0516  9.77056E+0002   1.46317E+0001
   6.0536  9.77269E+0002   2.05708E+0001
   6.0556  9.96213E+0002   1.19762E+0001
   6.0576  1.00459E+0003   1.07805E+0001
   6.0596  9.89719E+0002   7.38848E+0000
   6.0616  9.68675E+0002   1.00739E+0001
   6.0636  9.17169E+0002   2.96717E+0001
   6.0656  7.76569E+0002   7.43342E+0001
   6.0676  6.69538E+0002   8.87688E+0001
   6.0696  4.84769E+0002   9.75779E+0001
   6.0716  3.47731E+0002   3.37254E+0001
   6.0736  3.15906E+0002   7.53558E+0000
   6.0756  3.14050E+0002   8.42110E+0000
   6.0775  3.11613E+0002   1.63286E+0001
   6.0795  3.13031E+0002   5.06658E+0000
   6.0815  3.14406E+0002   2.48962E+0001
   6.0835  3.12856E+0002   5.17451E+0000
   6.0855  3.14719E+0002   5.73756E+0000
   6.0875  3.18400E+0002   6.82825E+0000
   6.0895  3.65394E+0002   3.57770E+0001
   6.0915  4.27200E+0002   4.83538E+0001
   6.0935  6.76113E+0002   8.82752E+0001
   6.0955  8.01138E+0002   6.71954E+0001
   6.0975  8.59975E+0002   5.36709E+0001
   6.0995  9.72638E+0002   2.48306E+0001
   6.1015  9.93213E+0002   1.33544E+0001
   6.1035  9.90050E+0002   7.65392E+0000
   6.1055  1.00835E+0003   1.04276E+0001
   6.1075  1.00450E+0003   1.00924E+0001
   6.1095  1.00216E+0003   1.61363E+0001
   6.1114  1.00088E+0003   1.82501E+0001
   6.1134  1.00915E+0003   9.22144E+0000
   6.1154  1.00586E+0003   1.64945E+0001
   6.1174  1.02369E+0003   2.20761E+0001
   6.1194  1.00460E+0003   1.25976E+0001
   6.1214  1.01383E+0003   1.69567E+0001
   6.1234  1.00914E+0003   1.34495E+0001
   6.1254  1.02304E+0003   1.17572E+0001
   6.1274  1.01326E+0003   1.05647E+0001
   6.1294  1.01926E+0003   1.61744E+0001
   6.1314  9.98906E+0002   1.69060E+0001
   6.1334  1.03059E+0003   2.82349E+0001
   6.1354  1.02622E+0003   1.49966E+0001
   6.1374  9.99181E+0002   1.42413E+0001
   6.1394  1.01384E+0003   1.53010E+0001
   6.1414  1.01823E+0003   1.29988E+0001
   6.1434  1.00409E+0003   3.11980E+0001
   6.1454  1.00652E+0003   1.66293E+0001
   6.1473  1.01160E+0003   1.23981E+0001
   6.1493  1.01069E+0003   1.60778E+0001
   6.1513  1.01743E+0003   1.78110E+0001
   6.1533  1.00396E+0003   9.60049E+0000
   6.1553  1.00509E+0003   1.61934E+0001
   6.1573  1.01628E+0003   8.17173E+0000
   6.1593  9.98844E+0002   1.74365E+0001
   6.1613  9.87350E+0002   1.15846E+0001
   6.1633  8.89069E+0002   3.74797E+0001
   6.1653  8.59463E+0002   5.45730E+0001
   6.1673  6.74663E+0002   9.56828E+0001
   6.1693  4.22569E+0002   6.92233E+0001
   6.1713  3.64825E+0002   4.36233E+0001
   6.1733  3.15969E+0002   6.69349E+0000
   6.1753  3.13606E+0002   6.68178E+0000
   6.1773  3.12769E+0002   7.29745E+0000
   6.1793  3.13088E+0002   4.90126E+0000
   6.1812  3.16200E+0002   7.82208E+0000
   6.1832  3.14725E+0002   3.28396E+0000
   6.1852  3.13625E+0002   1.80394E+0001
   6.1872  3.21350E+0002   9.49961E+0000
   6.1892  3.42706E+0002   2.70544E+0001
   6.1912  4.40931E+0002   5.69006E+0001
   6.1932  6.13288E+0002   9.34907E+0001
   6.1952  7.26275E+0002   8.89232E+0001
   6.1972  9.14950E+0002   4.78614E+0001
   6.1992  1.00338E+0003   2.07924E+0001
   6.2012  1.01582E+0003   2.67520E+0001
   6.2032  1.01496E+0003   9.87287E+0000
   6.2052  1.02409E+0003   2.47378E+0001
   6.2072  1.01885E+0003   1.35829E+0001
   6.2092  1.03774E+0003   1.77795E+0001
   6.2112  1.03994E+0003   2.03848E+0001
   6.2132  9.94400E+0002   4.96513E+0000
   6.2152  1.02284E+0003   1.38560E+0001
   6.2171  1.02696E+0003   1.62485E+0001
   6.2191  1.03347E+0003   1.01447E+0001
   6.2211  1.03241E+0003   1.26896E+0001
   6.2231  1.04173E+0003   2.74591E+0001
   6.2251  1.02620E+0003   1.01816E+0001
   6.2271  1.02203E+0003   8.66137E+0000
   6.2291  1.03230E+0003   6.32199E+0000
   6.2311  1.02180E+0003   2.00349E+0001
   6.2331  1.02490E+0003   2.13043E+0001
   6.2351  1.04059E+0003   1.94319E+0001
   6.2371  1.02287E+0003   2.22681E+0001
   6.2391  1.04347E+0003   7.33819E+0000
   6.2411  1.02978E+0003   1.76977E+0001
   6.2431  1.04211E+0003   1.24581E+0001
   6.2451  1.03189E+0003   1.80909E+0001
   6.2471  1.02572E+0003   1.18490E+0001
   6.2491  1.03004E+0003   2.02981E+0001
   6.2510  1.01871E+0003   1.26325E+0001
   6.2530  1.04396E+0003   2.65473E+0001
   6.2550  1.02711E+0003   1.45018E+0001
   6.2570  1.03022E+0003   1.41602E+0001
   6.2590  1.01874E+0003   1.85919E+0001
   6.2610  1.00965E+0003   1.13963E+0001
   6.2630  9.46356E+0002   4.00292E+0001
   6.2650  9.21506E+0002   4.74361E+0001
   6.2670  7.23656E+0002   7.83459E+0001
   6.2690  5.51919E+0002   9.30899E+0001
   6.2710  3.99856E+0002   7.28453E+0001
   6.2730  3.30144E+0002   2.14717E+0001
   6.2750  3.12875E+0002   1.29367E+0001
   6.2770  3.13388E+0002   5.92493E+0000
   6.2790  3.13725E+0002   4.48518E+0000
   6.2810  3.13100E+0002   5.90318E+0000
   6.2830  3.13725E+0002   7.09397E+0000
   6.2850  3.15231E+0002   6.52191E+0000
   6.2869  3.13381E+0002   1.25604E+0001
   6.2889  3.29413E+0002   1.86075E+0001
   6.2909  4.10294E+0002   5.10953E+0001
   6.2929  5.65931E+0002   8.26182E+0001
   6.2949  6.64638E+0002   9.53923E+0001
   6.2969  8.69556E+0002   6.14152E+0001
   6.2989  9.76188E+0002   3.54938E+0001
   6.3009  1.00079E+0003   1.28203E+0001
   6.3029  1.05732E+0003   2.84856E+0001
   6.3049  1.02881E+0003   1.90282E+0001
   6.3069  1.06011E+0003   1.41695E+0001
   6.3089  1.03686E+0003   1.30147E+0001
   6.3109  1.02874E+0003   1.51992E+0001
   6.3129  1.04869E+0003   2.23862E+0001
   6.3149  1.03704E+0003   1.36415E+0001
   6.3169  1.06838E+0003   2.36157E+0001
   6.3189  1.03404E+0003   1.27827E+0001
   6.3208  1.04087E+0003   9.97705E+0000
   6.3228  1.05122E+0003   1.57765E+0001
   6.3248  1.03642E+0003   1.67729E+0001
   6.3268  1.04779E+0003   1.38504E+0001
   6.3288  1.06722E+0003   1.47052E+0001
   6.3308  1.04868E+0003   1.38739E+0001
   6.3328  1.05744E+0003   1.35946E+0001
   6.3348  1.04270E+0003   1.39678E+0001
   6.3368  1.05099E+0003   1.06616E+0001
   6.3388  1.05415E+0003   2.04129E+0001
   6.3408  1.04430E+0003   8.76641E+0000
   6.3428  1.03991E+0003   1.87448E+0001
   6.3448  1.04873E+0003   2.20042E+0001
   6.3468  1.04639E+0003   1.80581E+0001
   6.3488  1.05847E+0003   3.20256E+0001
   6.3508  1.03664E+0003   1.02926E+0001
   6.3528  1.04875E+0003   1.30561E+0001
   6.3548  1.04811E+0003   1.42586E+0001
   6.3567  1.06026E+0003   1.37393E+0001
   6.3587  1.04511E+0003   2.48135E+0001
   6.3607  1.02831E+0003   1.62556E+0001
   6.3627  9.91700E+0002   3.24213E+0001
   6.3647  9.23131E+0002   4.43290E+0001
   6.3667  7.69931E+0002   9.30891E+0001
   6.3687  5.77456E+0002   1.03566E+0002
   6.3707  4.15700E+0002   8.81297E+0001
   6.3727  3.25525E+0002   2.06249E+0001
   6.3747  3.14106E+0002   9.31652E+0000
   6.3767  3.14525E+0002   5.63444E+0000
   6.3787  3.12750E+0002   9.68414E+0000
   6.3807  3.22869E+0002   1.21878E+0001
   6.3827  3.03963E+0002   9.97402E+0000
   6.3847  3.10719E+0002   7.07652E+0000
   6.3867  3.12038E+0002   6.22263E+0000
   6.3887  3.21281E+0002   1.20454E+0001
   6.3907  4.04963E+0002   5.93850E+0001
   6.3926  5.16300E+0002   7.95946E+0001
   6.3946  6.00825E+0002   9.90091E+0001
   6.3966  9.06144E+0002   5.53473E+0001
   6.3986  1.00041E+0003   3.48592E+0001
   6.4006  1.04296E+0003   1.70796E+0001
   6.4026  1.05751E+0003   1.02547E+0001
   6.4046  1.05584E+0003   1.17925E+0001
   6.4066  1.04316E+0003   9.21730E+0000
   6.4086  1.05981E+0003   1.95458E+0001
   6.4106  1.05527E+0003   1.13240E+0001
   6.4126  1.06198E+0003   1.00082E+0001
   6.4146  1.05751E+0003   1.81693E+0001
   6.4166  1.05385E+0003   1.10092E+0001
   6.4186  1.05421E+0003   1.09121E+0001
   6.4206  1.06192E+0003   1.35082E+0001
   6.4226  1.06063E+0003   1.55360E+0001
   6.4246  1.04147E+0003   1.34179E+0001
   6.4265  1.06369E+0003   1.45224E+0001
   6.4285  1.07508E+0003   8.24617E+0000
   6.4305  1.06241E+0003   1.51700E+0001
   6.4325  1.07148E+0003   1.36107E+0001
   6.4345  1.06532E+0003   1.26881E+0001
   6.4365  1.07508E+0003   2.01734E+0001
   6.4385  1.07100E+0003   1.00743E+0001
   6.4405  1.04745E+0003   2.59256E+0001
   6.4425  1.05088E+0003   8.48335E+0000
   6.4445  1.04597E+0003   1.99322E+0001
   6.4465  1.05476E+0003   2.34211E+0001
   6.4485  1.06891E+0003   1.58418E+0001
   6.4505  1.06343E+0003   1.80318E+0001
   6.4525  1.04946E+0003   1.26726E+0001
   6.4545  1.05561E+0003   2.02987E+0001
   6.4565  1.07828E+0003   1.46836E+0001
   6.4585  1.05403E+0003   1.69171E+0001
   6.4605  1.06228E+0003   8.92395E+0000
   6.4624  1.07044E+0003   2.66239E+0001
   6.4644  1.08301E+0003   1.61533E+0001
   6.4664  1.06938E+0003   1.12449E+0001
   6.4684  1.06198E+0003   1.42870E+0001
   6.4704  1.07438E+0003   1.77831E+0001
   6.4724  1.06314E+0003   1.08078E+0001
   6.4744  1.07673E+0003   6.11179E+0000
   6.4764  1.07553E+0003   1.02305E+0001
   6.4784  1.06753E+0003   1.19541E+0001
   6.4804  1.07465E+0003   6.81102E+0000
   6.4824  1.04884E+0003   2.68399E+0001
   6.4844  1.05713E+0003   2.02496E+0001
   6.4864  1.07015E+0003   7.95911E+0000
   6.4884  1.07369E+0003   1.49866E+0001
   6.4904  1.06694E+0003   9.89551E+0000
   6.4924  1.06883E+0003   2.07092E+0001
   6.4944  1.06823E+0003   1.21024E+0001
   6.4963  1.07233E+0003   1.77891E+0001
   6.4983  1.07475E+0003   8.43594E+0000
   6.5003  1.06566E+0003   8.56905E+0000
   6.5023  1.05969E+0003   7.64247E+0000
   6.5043  1.05104E+0003   1.93391E+0001
   6.5063  1.06446E+0003   2.06109E+0001
   6.5083  1.06855E+0003   2.05005E+0001
   6.5103  1.09360E+0003   7.87337E+0000
   6.5123  1.07203E+0003   1.17597E+0001
   6.5143  1.07849E+0003   1.32797E+0001
   6.5163  1.05471E+0003   1.54191E+0001
   6.5183  1.08880E+0003   2.68386E+0001
   6.5203  1.08994E+0003   9.06331E+0000
   6.5223  1.08639E+0003   2.66176E+0001
   6.5243  1.07432E+0003   1.49200E+0001
   6.5263  1.08774E+0003   1.26287E+0001
   6.5283  1.05659E+0003   1.18586E+0001
   6.5303  1.08069E+0003   3.23220E+0001
   6.5322  1.07849E+0003   1.73237E+0001
   6.5342  1.08610E+0003   2.22489E+0001
   6.5362  1.06283E+0003   1.30594E+0001
   6.5382  1.06455E+0003   1.63516E+0001
   6.5402  1.08688E+0003   7.78185E+0000
   6.5422  1.08592E+0003   2.92871E+0001
   6.5442  1.08906E+0003   1.38345E+0001
   6.5462  1.09113E+0003   1.40684E+0001
   6.5482  1.06909E+0003   1.39016E+0001
   6.5502  1.08631E+0003   1.29486E+0001
   6.5522  1.09068E+0003   1.87591E+0001
   6.5542  1.10709E+0003   1.82426E+0001
   6.5562  1.11338E+0003   1.60166E+0001
   6.5582  1.09011E+0003   1.35565E+0001
   6.5602  1.07263E+0003   9.29028E+0000
   6.5622  1.08917E+0003   1.60093E+0001
   6.5642  1.08622E+0003   3.23341E+0001
   6.5661  1.06826E+0003   9.87386E+0000
   6.5681  1.07423E+0003   1.16832E+0001
   6.5701  1.08112E+0003   9.28290E+0000
   6.5721  1.07832E+0003   1.71772E+0001
   6.5741  1.07500E+0003   1.67675E+0001
   6.5761  1.08221E+0003   2.30127E+0001
   6.5781  1.08072E+0003   1.45231E+0001
   6.5801  1.09728E+0003   1.97518E+0001
   6.5821  1.10204E+0003   1.89158E+0001
   6.5841  1.09515E+0003   2.18812E+0001
   6.5861  1.08457E+0003   1.65716E+0001
   6.5881  1.10258E+0003   1.82596E+0001
   6.5901  1.08864E+0003   1.38200E+0001
   6.5921  1.09010E+0003   1.66825E+0001
   6.5941  1.08825E+0003   1.51971E+0001
   6.5961  1.08894E+0003   1.52897E+0001
   6.5981  1.10121E+0003   2.21502E+0001
   6.6001  1.11408E+0003   2.19695E+0001
   6.6020  1.08754E+0003   1.06197E+0001
   6.6040  1.08287E+0003   1.58815E+0001
   6.6060  1.08387E+0003   2.92602E+0001
   6.6080  1.10986E+0003   1.03925E+0001
   6.6100  1.10254E+0003   1.48758E+0001
   6.6120  1.09136E+0003   7.24909E+0000
   6.6140  1.10863E+0003   1.72188E+0001
   6.6160  1.09384E+0003   1.33651E+0001
   6.6180  1.08078E+0003   1.83428E+0001
   6.6200  1.09141E+0003   1.95603E+0001
   6.6220  1.10843E+0003   1.73018E+0001
   6.6240  1.11049E+0003   1.16706E+0001
   6.6260  1.09994E+0003   1.51030E+0001
   6.6280  1.09703E+0003   2.34412E+0001
   6.6300  1.12194E+0003   1.42159E+0001
   6.6320  1.09124E+0003   1.19460E+0001
   6.6340  1.10094E+0003   1.89268E+0001
   6.6359  1.09107E+0003   1.30434E+0001
   6.6379  1.12079E+0003   1.41751E+0001
   6.6399  1.10963E+0003   1.55754E+0001
   6.6419  1.11183E+0003   2.45471E+0001
   6.6439  1.10075E+0003   8.45710E+0000
   6.6459  1.12059E+0003   1.12344E+0001
   6.6479  1.11796E+0003   1.47792E+0001
   6.6499  1.07535E+0003   1.54507E+0001
   6.6519  1.10289E+0003   2.36545E+0001
   6.6539  1.11287E+0003   1.01652E+0001
   6.6559  1.08976E+0003   2.08736E+0001
   6.6579  1.11141E+0003   1.00198E+0001
   6.6599  1.10596E+0003   1.75340E+0001
   6.6619  1.08422E+0003   2.90258E+0001
   6.6639  1.01798E+0003   3.32191E+0001
   6.6659  9.86963E+0002   6.09960E+0001
   6.6679  7.70219E+0002   1.10204E+0002
   6.6699  4.33819E+0002   9.32436E+0001
   6.6718  4.36769E+0002   1.15097E+0002
   6.6738  3.10019E+0002   5.59517E+0000
   6.6758  3.07150E+0002   1.21934E+0001
   6.6778  3.12731E+0002   1.00881E+0001
   6.6798  3.14388E+0002   9.58331E+0000
   6.6818  3.11069E+0002   6.92940E+0000
   6.6838  3.11906E+0002   3.70641E+0000
   6.6858  3.11294E+0002   7.55612E+0000
   6.6878  3.07025E+0002   6.03340E+0000
   6.6898  3.09994E+0002   9.67774E+0000
   6.6918  3.93069E+0002   5.94784E+0001
   6.6938  4.98088E+0002   1.03267E+0002
   6.6958  8.22538E+0002   1.18219E+0002
   6.6978  9.84931E+0002   5.47102E+0001
   6.6998  1.04681E+0003   4.74018E+0001
   6.7018  1.09574E+0003   1.98133E+0001
   6.7038  1.11168E+0003   1.74429E+0001
   6.7057  1.12391E+0003   1.35197E+0001
   6.7077  1.12860E+0003   1.32396E+0001
   6.7097  1.11178E+0003   1.51327E+0001
   6.7117  1.10484E+0003   1.18652E+0001
   6.7137  1.12843E+0003   1.57899E+0001
   6.7157  1.10639E+0003   1.22440E+0001
   6.7177  1.11836E+0003   1.40578E+0001
   6.7197  1.11227E+0003   1.66876E+0001
   6.7217  1.09644E+0003   1.68903E+0001
   6.7237  1.09371E+0003   1.31479E+0001
   6.7257  1.12009E+0003   1.15716E+0001
   6.7277  1.12524E+0003   9.21083E+0000
   6.7297  1.12591E+0003   7.06735E+0000
   6.7317  1.13383E+0003   1.82496E+0001
   6.7337  1.12050E+0003   1.43638E+0001
   6.7357  1.12225E+0003   1.14493E+0001
   6.7377  1.10023E+0003   2.04711E+0001
   6.7397  1.14116E+0003   1.47376E+0001
   6.7416  1.12776E+0003   1.69478E+0001
   6.7436  1.12316E+0003   1.73963E+0001
   6.7456  1.12795E+0003   1.57387E+0001
   6.7476  1.11501E+0003   1.52461E+0001
   6.7496  1.12433E+0003   1.66628E+0001
   6.7516  1.10357E+0003   1.29854E+0001
   6.7536  1.11539E+0003   1.31492E+0001
   6.7556  1.11398E+0003   1.77573E+0001
   6.7576  1.12264E+0003   1.53931E+0001
   6.7596  1.09506E+0003   2.05220E+0001
   6.7616  1.10426E+0003   1.33291E+0001
   6.7636  1.09656E+0003   6.28624E+0000
   6.7656  1.02299E+0003   4.02801E+0001
   6.7676  7.75081E+0002   1.21288E+0002
   6.7696  5.81775E+0002   1.32281E+0002
   6.7716  4.18313E+0002   1.04610E+0002
   6.7736  3.16356E+0002   6.79977E+0000
   6.7755  3.13281E+0002   6.64471E+0000
   6.7775  3.11788E+0002   4.78198E+0000
   6.7795  3.12313E+0002   4.69919E+0000
   6.7815  3.11356E+0002   6.29737E+0000
   6.7835  3.12975E+0002   7.83370E+0000
   6.7855  3.11794E+0002   8.80802E+0000
   6.7875  3.15275E+0002   7.06996E+0000
   6.7895  3.15875E+0002   3.72047E+0000
   6.7915  3.75919E+0002   5.20729E+0001
   6.7935  4.23775E+0002   7.53586E+0001
   6.7955  7.12513E+0002   1.38475E+0002
   6.7975  9.37550E+0002   6.96353E+0001
   6.7995  1.05452E+0003   3.88961E+0001
   6.8015  1.08171E+0003   1.76004E+0001
   6.8035  1.13574E+0003   1.20069E+0001
   6.8055  1.10978E+0003   1.53346E+0001
   6.8075  1.12790E+0003   2.97161E+0001
   6.8095  1.13333E+0003   1.32841E+0001
   6.8114  1.13656E+0003   1.83606E+0001
   6.8134  1.13909E+0003   1.20309E+0001
   6.8154  1.13893E+0003   2.12859E+0001
   6.8174  1.14958E+0003   1.75623E+0001
   6.8194  1.14263E+0003   1.58476E+0001
   6.8214  1.12951E+0003   1.39784E+0001
   6.8234  1.13553E+0003   1.16794E+0001
   6.8254  1.10858E+0003   8.80531E+0000
   6.8274  1.14773E+0003   1.16963E+0001
   6.8294  1.14941E+0003   1.81983E+0001
   6.8314  1.13462E+0003   1.00786E+0001
   6.8334  1.14022E+0003   1.93790E+0001
   6.8354  1.14058E+0003   1.58593E+0001
   6.8374  1.13916E+0003   1.10170E+0001
   6.8394  1.13449E+0003   1.73361E+0001
   6.8414  1.14544E+0003   2.82364E+0001
   6.8434  1.15803E+0003   1.08072E+0001
   6.8453  1.13846E+0003   1.10198E+0001
   6.8473  1.14864E+0003   1.54392E+0001
   6.8493  1.14486E+0003   1.79764E+0001
   6.8513  1.14721E+0003   3.23435E+0001
   6.8533  1.12781E+0003   1.65872E+0001
   6.8553  1.14360E+0003   3.30758E+0001
   6.8573  1.13738E+0003   1.74127E+0001
   6.8593  1.13760E+0003   3.23388E+0001
   6.8613  1.13955E+0003   1.99906E+0001
   6.8633  1.14413E+0003   1.18567E+0001
   6.8653  1.15139E+0003   2.32176E+0001
   6.8673  1.16158E+0003   2.36791E+0001
   6.8693  1.14738E+0003   2.25399E+0001
   6.8713  1.12236E+0003   2.23884E+0001
   6.8733  1.16239E+0003   1.97162E+0001
   6.8753  1.14481E+0003   1.53228E+0001
   6.8773  1.14768E+0003   2.14625E+0001
   6.8793  1.16054E+0003   1.17574E+0001
   6.8812  1.13331E+0003   1.41359E+0001
   6.8832  1.14423E+0003   1.83751E+0001
   6.8852  1.14741E+0003   2.30489E+0001
   6.8872  1.14106E+0003   1.41574E+0001
   6.8892  1.15619E+0003   1.86681E+0001
   6.8912  1.16452E+0003   1.81398E+0001
   6.8932  1.15804E+0003   1.76038E+0001
   6.8952  1.14817E+0003   1.54944E+0001
   6.8972  1.16708E+0003   1.29621E+0001
   6.8992  1.14676E+0003   1.17235E+0001
   6.9012  1.16901E+0003   7.20433E+0000
   6.9032  1.14116E+0003   8.48524E+0000
   6.9052  1.16201E+0003   2.27299E+0001
   6.9072  1.16214E+0003   1.06244E+0001
   6.9092  1.15886E+0003   1.33306E+0001
   6.9112  1.16366E+0003   1.40189E+0001
   6.9132  1.15964E+0003   1.36442E+0001
   6.9152  1.16184E+0003   8.63082E+0000
   6.9171  1.15556E+0003   2.41779E+0001
   6.9191  1.15499E+0003   1.90538E+0001
   6.9211  1.15104E+0003   1.68879E+0001
   6.9231  1.14730E+0003   2.52439E+0001
   6.9251  1.15209E+0003   2.11588E+0001
   6.9271  1.16493E+0003   1.44119E+0001
   6.9291  1.17046E+0003   1.73164E+0001
   6.9311  1.17112E+0003   1.94126E+0001
   6.9331  1.15834E+0003   2.76395E+0001
   6.9351  1.15719E+0003   1.31862E+0001
   6.9371  1.14813E+0003   1.31371E+0001
   6.9391  1.16936E+0003   8.96894E+0000
   6.9411  1.18476E+0003   1.28228E+0001
   6.9431  1.15428E+0003   2.06909E+0001
   6.9451  1.16097E+0003   2.15323E+0001
   6.9471  1.16561E+0003   1.14653E+0001
   6.9491  1.14752E+0003   1.50590E+0001
   6.9510  1.16072E+0003   1.85351E+0001
   6.9530  1.15901E+0003   2.10351E+0001
   6.9550  1.16472E+0003   1.01125E+0001
   6.9570  1.15464E+0003   1.23137E+0001
   6.9590  1.15159E+0003   1.82328E+0001
   6.9610  1.16118E+0003   8.58507E+0000
   6.9630  1.15766E+0003   1.09643E+0001
   6.9650  1.11414E+0003   3.26455E+0001
   6.9670  1.02152E+0003   7.57087E+0001
   6.9690  8.72606E+0002   1.12020E+0002
   6.9710  4.20019E+0002   1.22284E+0002
   6.9730  3.33444E+0002   3.34183E+0001
   6.9750  3.14681E+0002   6.55779E+0000
   6.9770  3.13238E+0002   5.31870E+0000
   6.9790  3.14094E+0002   5.65066E+0000
   6.9810  3.14338E+0002   3.88376E+0000
   6.9830  3.14438E+0002   1.24785E+0001
   6.9850  3.15138E+0002   8.68064E+0000
   6.9869  3.11794E+0002   4.81157E+0000
   6.9889  3.06625E+0002   6.06481E+0000
   6.9909  3.09256E+0002   1.25130E+0001
   6.9929  3.94706E+0002   6.69056E+0001
   6.9949  7.02619E+0002   1.48573E+0002
   6.9969  7.71519E+0002   1.46031E+0002
   6.9989  1.06990E+0003   5.21058E+0001
   7.0009  1.14892E+0003   3.35530E+0001
   7.0029  1.15067E+0003   1.55566E+0001
   7.0049  1.16521E+0003   2.01979E+0001
   7.0069  1.17636E+0003   2.74792E+0001
   7.0089  1.17297E+0003   1.25377E+0001
   7.0109  1.18142E+0003   8.08878E+0000
   7.0129  1.18269E+0003   2.02446E+0001
   7.0149  1.16891E+0003   2.41191E+0001
   7.0169  1.20245E+0003   1.80580E+0001
   7.0189  1.19574E+0003   1.41496E+0001
   7.0208  1.16084E+0003   1.24113E+0001
   7.0228  1.18706E+0003   1.05903E+0001
   7.0248  1.19518E+0003   2.02695E+0001
   7.0268  1.17751E+0003   1.44137E+0001
   7.0288  1.19608E+0003   1.28414E+0001
   7.0308  1.19038E+0003   1.94111E+0001
   7.0328  1.19364E+0003   1.73119E+0001
   7.0348  1.19599E+0003   1.19507E+0001
   7.0368  1.19517E+0003   2.04020E+0001
   7.0388  1.19894E+0003   1.56028E+0001
   7.0408  1.17907E+0003   1.00157E+0001
   7.0428  1.20071E+0003   1.21810E+0001
   7.0448  1.17587E+0003   1.10494E+0001
   7.0468  1.18152E+0003   1.59588E+0001
   7.0488  1.16983E+0003   1.36889E+0001
   7.0508  1.18858E+0003   2.85583E+0001
   7.0528  1.17329E+0003   1.02146E+0001
   7.0548  1.18343E+0003   2.63573E+0001
   7.0567  1.17437E+0003   1.40283E+0001
   7.0587  1.17363E+0003   2.00691E+0001
   7.0607  1.18128E+0003   1.14361E+0001
   7.0627  1.16687E+0003   2.69217E+0001
   7.0647  1.09860E+0003   6.82870E+0001
   7.0667  1.04545E+0003   7.54045E+0001
   7.0687  7.85969E+0002   1.67678E+0002
   7.0707  4.74231E+0002   1.70341E+0002
   7.0727  3.70806E+0002   7.53455E+0001
   7.0747  3.16275E+0002   7.24237E+0000
   7.0767  3.15563E+0002   1.18797E+0001
   7.0787  3.15231E+0002   7.96039E+0000
   7.0807  3.12694E+0002   7.50666E+0000
   7.0827  3.16256E+0002   9.87437E+0000
   7.0847  3.14650E+0002   3.87331E+0000
   7.0867  3.12750E+0002   4.40993E+0000
   7.0887  3.12725E+0002   3.56818E+0000
   7.0906  3.16800E+0002   6.37809E+0000
   7.0926  3.75156E+0002   6.15786E+0001
   7.0946  6.45113E+0002   1.31002E+0002
   7.0966  7.53538E+0002   1.26442E+0002
   7.0986  9.85538E+0002   6.70055E+0001
   7.1006  1.04071E+0003   3.03979E+0001
   7.1026  1.11024E+0003   4.73156E+0001
   7.1046  1.12016E+0003   6.17413E+0001
   7.1066  1.11171E+0003   4.53285E+0001
   7.1086  1.10289E+0003   5.52830E+0001
   7.1106  1.10062E+0003   5.40971E+0001
   7.1126  1.07764E+0003   6.39844E+0001
   7.1146  1.05928E+0003   7.24649E+0001
   7.1166  1.08350E+0003   6.91512E+0001
   7.1186  1.04455E+0003   6.15160E+0001
   7.1206  1.08043E+0003   6.79633E+0001
   7.1226  1.08049E+0003   7.44469E+0001
   7.1246  1.06071E+0003   7.41168E+0001
   7.1265  1.05532E+0003   7.37286E+0001
   7.1285  1.02492E+0003   8.20016E+0001
   7.1305  1.02093E+0003   8.05626E+0001
   7.1325  1.02666E+0003   8.56044E+0001
   7.1345  1.00693E+0003   7.21983E+0001
   7.1365  1.02601E+0003   6.49223E+0001
   7.1385  1.00926E+0003   8.35553E+0001
   7.1405  9.73281E+0002   7.51606E+0001
   7.1425  9.86438E+0002   7.53979E+0001
   7.1445  9.65600E+0002   8.04315E+0001
   7.1465  9.61694E+0002   8.70095E+0001
   7.1485  9.60500E+0002   7.71046E+0001
   7.1505  9.63944E+0002   8.12408E+0001
   7.1525  9.24394E+0002   8.22119E+0001
   7.1545  9.11381E+0002   8.26793E+0001
   7.1565  9.09281E+0002   8.66523E+0001
   7.1585  8.87944E+0002   7.47235E+0001
   7.1604  8.86588E+0002   8.44651E+0001
   7.1624  8.40750E+0002   7.50735E+0001
   7.1644  8.58731E+0002   7.92858E+0001
   7.1664  8.14063E+0002   9.01936E+0001
   7.1684  6.35900E+0002   1.50170E+0002
   7.1704  4.79369E+0002   1.41753E+0002
   7.1724  3.17506E+0002   6.59052E+0000
   7.1744  3.11800E+0002   6.89638E+0000
   7.1764  3.12144E+0002   3.77533E+0000
   7.1784  3.15513E+0002   1.32837E+0001
   7.1804  3.14075E+0002   3.34468E+0000
   7.1824  3.14225E+0002   1.21555E+0001
   7.1844  3.13688E+0002   9.00388E+0000
   7.1864  3.15119E+0002   6.69139E+0000
   7.1884  3.08850E+0002   6.14898E+0000
   7.1904  3.15113E+0002   5.87174E+0000
   7.1924  3.33138E+0002   2.42119E+0001
   7.1944  3.75056E+0002   5.65734E+0001
   7.1963  6.08644E+0002   6.28522E+0001
   7.1983  7.40913E+0002   8.24129E+0001
   7.2003  6.96575E+0002   1.26578E+0002
   7.2023  6.99331E+0002   1.60056E+0002
   7.2043  7.15881E+0002   1.46430E+0002
   7.2063  7.13031E+0002   1.61514E+0002
   7.2083  6.81138E+0002   1.62496E+0002
   7.2103  6.33663E+0002   1.57465E+0002
   7.2123  6.98381E+0002   1.55483E+0002
   7.2143  6.10575E+0002   1.47140E+0002
   7.2163  5.66237E+0002   1.34999E+0002
   7.2183  5.84300E+0002   1.22442E+0002
   7.2203  5.15763E+0002   1.30000E+0002
   7.2223  5.47631E+0002   1.45872E+0002
   7.2243  4.86113E+0002   1.26867E+0002
   7.2263  4.67163E+0002   1.20002E+0002
   7.2283  4.66719E+0002   1.14853E+0002
   7.2302  4.27156E+0002   9.73419E+0001
   7.2322  4.28406E+0002   8.74433E+0001
   7.2342  4.12375E+0002   8.60294E+0001
   7.2362  4.02638E+0002   7.36799E+0001
   7.2382  3.79081E+0002   5.47841E+0001
   7.2402  3.95569E+0002   5.13319E+0001
   7.2422  3.70663E+0002   4.82635E+0001
   7.2442  3.58281E+0002   3.83429E+0001
   7.2462  3.47231E+0002   3.26481E+0001
   7.2482  3.36006E+0002   1.99978E+0001
   7.2502  3.32956E+0002   1.69699E+0001
   7.2522  3.42313E+0002   3.18339E+0001
   7.2542  3.23706E+0002   8.28673E+0000
   7.2562  3.23463E+0002   1.00875E+0001
   7.2582  3.21544E+0002   6.02728E+0000
   7.2602  3.18631E+0002   9.21942E+0000
   7.2622  3.21975E+0002   1.03578E+0001
   7.2642  3.15856E+0002   6.92084E+0000
   7.2661  3.17456E+0002   6.49889E+0000
   7.2681  3.16944E+0002   5.31042E+0000
   7.2701  3.16138E+0002   4.48649E+0000
   7.2721  3.15331E+0002   2.62327E+0000
   7.2741  3.21156E+0002   1.02351E+0001
   7.2761  3.15444E+0002   4.69381E+0000
   7.2781  3.13294E+0002   3.72726E+0000
   7.2801  3.13825E+0002   3.71206E+0000
   7.2821  3.13894E+0002   6.67570E+0000
   7.2841  3.20425E+0002   1.08852E+0001
   7.2861  3.11706E+0002   4.01683E+0000
   7.2881  3.14038E+0002   7.01417E+0000
   7.2901  3.10300E+0002   3.09516E+0000
   7.2921  3.10494E+0002   8.84435E+0000
   7.2941  3.14550E+0002   5.99270E+0000
   7.2961  3.13556E+0002   7.02242E+0000
   7.3000  3.11988E+0002   7.17547E+0000
