# Supplementary material for: A radial calibration window for analytical ultracentrifugation
Source: PLoS One. 2018 Jul 30;13(7):e0201529. doi: 10.1371/journal.pone.0201529 (PMC6066226; doi:10.1371/journal.pone.0201529)
Supplement: S1 Dataset — (ZIP) [file pone.0201529.s001.zip › IFscans/00001.ip4]

cm/pixel:  0.00072706945, new artiface
P 4 20.7 50000 0000218 2.8630E09 655 50
   5.7562   0.00000E+000
   5.7569   2.03353E-001
   5.7577   -2.29627E-001
   5.7584   -2.15253E-001
   5.7591   -3.30022E-001
   5.7598   -2.11654E-001
   5.7606   1.34372E-002
   5.7613   -8.96309E-002
   5.7620   -1.47361E-002
   5.7628   -9.89133E-003
   5.7635   1.26656E-001
   5.7642   -1.29600E-001
   5.7649   -1.52180E-001
   5.7657   2.90817E-003
   5.7664   1.04397E-001
   5.7671   2.38045E-001
   5.7678   1.17015E-001
   5.7686   1.30507E-001
   5.7693   4.24499E-002
   5.7700   -1.38379E-001
   5.7707   -4.03266E-001
   5.7715   -3.04350E-001
   5.7722   -1.09396E-001
   5.7729   -1.75820E-001
   5.7737   -9.64871E-002
   5.7744   -3.02301E-001
   5.7751   -2.38286E-001
   5.7758   -2.67779E-001
   5.7766   -2.61686E-001
   5.7773   -2.78566E-001
   5.7780   -3.53653E-001
   5.7787   -3.73242E-001
   5.7795   -3.07947E-001
   5.7802   -3.31813E-001
   5.7809   -3.78506E-001
   5.7817   -4.83389E-001
   5.7824   -5.25652E-001
   5.7831   -5.69218E-001
   5.7838   -5.37696E-001
   5.7846   -5.69485E-001
   5.7853   -5.62637E-001
   5.7860   -5.75489E-001
   5.7867   -5.89582E-001
   5.7875   -6.10773E-001
   5.7882   -6.21453E-001
   5.7889   -6.57997E-001
   5.7897   -6.68432E-001
   5.7904   -6.81705E-001
   5.7911   -6.88496E-001
   5.7918   -6.90524E-001
   5.7926   -6.89711E-001
   5.7933   -6.83306E-001
   5.7940   -6.69671E-001
   5.7947   -6.53448E-001
   5.7955   -6.35595E-001
   5.7962   -6.27524E-001
   5.7969   -6.24148E-001
   5.7977   -6.23446E-001
   5.7984   -6.21693E-001
   5.7991   -6.18925E-001
   5.7998   -6.20750E-001
   5.8006   -6.34600E-001
   5.8013   -6.56883E-001
   5.8020   -6.77468E-001
   5.8027   -6.87715E-001
   5.8035   -6.85338E-001
   5.8042   -6.63166E-001
   5.8049   -6.24189E-001
   5.8056   -6.05103E-001
   5.8064   -5.95661E-001
   5.8071   -6.07096E-001
   5.8078   -6.47953E-001
   5.8086   -6.82791E-001
   5.8093   -6.75933E-001
   5.8100   -6.29748E-001
   5.8107   -5.91239E-001
   5.8115   -5.81754E-001
   5.8122   -6.11416E-001
   5.8129   -6.61407E-001
   5.8136   -6.72459E-001
   5.8144   -6.36895E-001
   5.8151   -6.02766E-001
   5.8158   -6.02047E-001
   5.8166   -6.23787E-001
   5.8173   -6.32771E-001
   5.8180   -6.08785E-001
   5.8187   -5.83409E-001
   5.8195   -5.99923E-001
   5.8202   -6.44587E-001
   5.8209   -6.57605E-001
   5.8216   -6.32146E-001
   5.8224   -6.31628E-001
   5.8231   -6.70766E-001
   5.8238   -6.87192E-001
   5.8246   -6.56926E-001
   5.8253   -6.49117E-001
   5.8260   -6.79129E-001
   5.8267   -6.71736E-001
   5.8275   -6.35403E-001
   5.8282   -6.41042E-001
   5.8289   -6.34389E-001
   5.8296   -5.75900E-001
   5.8304   -5.43252E-001
   5.8311   -5.60126E-001
   5.8318   -5.19020E-001
   5.8326   -4.00054E-001
   5.8333   -3.55273E-001
   5.8340   -3.75858E-001
   5.8347   -3.44309E-001
   5.8355   -2.42002E-001
   5.8362   -1.16895E-001
   5.8369   -6.79535E-002
   5.8376   -4.74271E-002
   5.8384   -4.22611E-002
   5.8391   1.76122E-001
   5.8398   3.26264E-001
   5.8405   3.72496E-001
   5.8413   3.71586E-001
   5.8420   3.46154E-001
   5.8427   1.04060E-001
   5.8435   -1.80184E-002
   5.8442   -4.00151E-002
   5.8449   -5.04483E-002
   5.8456   -1.17377E-001
   5.8464   -2.79914E-001
   5.8471   -3.26916E-001
   5.8478   -3.40444E-001
   5.8485   -3.58217E-001
   5.8493   -4.36431E-001
   5.8500   -5.10887E-001
   5.8507   -5.29073E-001
   5.8515   -5.36906E-001
   5.8522   -5.72754E-001
   5.8529   -6.19201E-001
   5.8536   -6.35241E-001
   5.8544   -6.34118E-001
   5.8551   -6.34435E-001
   5.8558   -6.44218E-001
   5.8565   -6.51983E-001
   5.8573   -6.50716E-001
   5.8580   -6.54462E-001
   5.8587   -6.60783E-001
   5.8595   -6.45863E-001
   5.8602   -6.24932E-001
   5.8609   -6.10401E-001
   5.8616   -6.04329E-001
   5.8624   -5.91978E-001
   5.8631   -5.88882E-001
   5.8638   -6.01633E-001
   5.8645   -6.06209E-001
   5.8653   -6.07638E-001
   5.8660   -6.18337E-001
   5.8667   -6.20443E-001
   5.8674   -6.08808E-001
   5.8682   -5.96972E-001
   5.8689   -5.80137E-001
   5.8696   -5.69034E-001
   5.8704   -5.64941E-001
   5.8711   -5.62370E-001
   5.8718   -5.71061E-001
   5.8725   -5.82685E-001
   5.8733   -5.86775E-001
   5.8740   -5.83488E-001
   5.8747   -5.82434E-001
   5.8754   -6.07129E-001
   5.8762   -6.49012E-001
   5.8769   -6.68717E-001
   5.8776   -6.73036E-001
   5.8784   -6.86859E-001
   5.8791   -7.39209E-001
   5.8798   -8.18825E-001
   5.8805   -8.58061E-001
   5.8813   -8.70666E-001
   5.8820   -8.97972E-001
   5.8827   -9.87036E-001
   5.8834   -1.12387E+000
   5.8842   -1.17818E+000
   5.8849   -1.19791E+000
   5.8856   -1.23370E+000
   5.8864   -1.53328E+000
   5.8871   -1.60157E+000
   5.8878   -1.62059E+000
   5.8885   -1.62657E+000
   5.8893   -1.60295E+000
   5.8900   -1.37146E+000
   5.8907   -1.20998E+000
   5.8914   -1.19911E+000
   5.8922   -1.17806E+000
   5.8929   -1.06429E+000
   5.8936   -9.21321E-001
   5.8944   -8.92017E-001
   5.8951   -8.79206E-001
   5.8958   -8.45291E-001
   5.8965   -7.70230E-001
   5.8973   -7.15449E-001
   5.8980   -6.95026E-001
   5.8987   -6.78147E-001
   5.8994   -6.40468E-001
   5.9002   -6.05515E-001
   5.9009   -5.92689E-001
   5.9016   -5.86888E-001
   5.9023   -5.69351E-001
   5.9031   -5.56184E-001
   5.9038   -5.61839E-001
   5.9045   -5.71023E-001
   5.9053   -5.71057E-001
   5.9060   -5.68697E-001
   5.9067   -5.73654E-001
   5.9074   -5.90171E-001
   5.9082   -6.04722E-001
   5.9089   -6.10030E-001
   5.9096   -6.16084E-001
   5.9103   -6.16923E-001
   5.9111   -6.08248E-001
   5.9118   -6.06478E-001
   5.9125   -6.08576E-001
   5.9133   -6.02166E-001
   5.9140   -5.98959E-001
   5.9147   -6.01064E-001
   5.9154   -5.99538E-001
   5.9162   -5.93403E-001
   5.9169   -5.88839E-001
   5.9176   -5.86217E-001
   5.9183   -5.84365E-001
   5.9191   -5.79360E-001
   5.9198   -5.89464E-001
   5.9205   -6.08634E-001
   5.9213   -6.21799E-001
   5.9220   -6.27908E-001
   5.9227   -6.23835E-001
   5.9234   -6.28277E-001
   5.9242   -6.41461E-001
   5.9249   -6.42015E-001
   5.9256   -6.32191E-001
   5.9263   -6.22601E-001
   5.9271   -6.18510E-001
   5.9278   -6.12469E-001
   5.9285   -5.87468E-001
   5.9293   -5.51991E-001
   5.9300   -5.36961E-001
   5.9307   -5.31980E-001
   5.9314   -5.01568E-001
   5.9322   -4.29374E-001
   5.9329   -3.66034E-001
   5.9336   -3.42382E-001
   5.9343   -3.20982E-001
   5.9351   -2.48236E-001
   5.9358   -9.91798E-002
   5.9365   -3.49980E-002
   5.9372   -1.71684E-002
   5.9380   -8.81658E-003
   5.9387   6.71570E-002
   5.9394   4.01498E-001
   5.9402   4.19723E-001
   5.9409   4.22482E-001
   5.9416   4.12133E-001
   5.9423   1.79376E-001
   5.9431   1.32230E-002
   5.9438   1.58964E-003
   5.9445   -5.21825E-003
   5.9452   -5.17526E-002
   5.9460   -2.14071E-001
   5.9467   -2.99946E-001
   5.9474   -3.13811E-001
   5.9482   -3.39972E-001
   5.9489   -4.12915E-001
   5.9496   -4.88926E-001
   5.9503   -5.06524E-001
   5.9511   -5.09328E-001
   5.9518   -5.32839E-001
   5.9525   -5.77662E-001
   5.9532   -6.05825E-001
   5.9540   -6.10251E-001
   5.9547   -6.12669E-001
   5.9554   -6.18390E-001
   5.9562   -6.24199E-001
   5.9569   -6.26463E-001
   5.9576   -6.29438E-001
   5.9583   -6.33315E-001
   5.9591   -6.23875E-001
   5.9598   -6.01275E-001
   5.9605   -5.77685E-001
   5.9612   -5.66745E-001
   5.9620   -5.57620E-001
   5.9627   -5.55496E-001
   5.9634   -5.68461E-001
   5.9641   -5.81092E-001
   5.9649   -5.83665E-001
   5.9656   -5.91945E-001
   5.9663   -5.97703E-001
   5.9671   -5.88732E-001
   5.9678   -5.72049E-001
   5.9685   -5.55256E-001
   5.9692   -5.41237E-001
   5.9700   -5.37016E-001
   5.9707   -5.33602E-001
   5.9714   -5.33080E-001
   5.9721   -5.42002E-001
   5.9729   -5.45816E-001
   5.9736   -5.42581E-001
   5.9743   -5.42792E-001
   5.9751   -5.58676E-001
   5.9758   -5.97704E-001
   5.9765   -6.24608E-001
   5.9772   -6.32327E-001
   5.9780   -6.36805E-001
   5.9787   -6.69650E-001
   5.9794   -7.58037E-001
   5.9801   -8.18332E-001
   5.9809   -8.38263E-001
   5.9816   -8.63149E-001
   5.9823   -9.44969E-001
   5.9831   -1.06267E+000
   5.9838   -1.11596E+000
   5.9845   -1.14404E+000
   5.9852   -1.15351E+000
   5.9860   -1.20768E+000
   5.9867   -1.53872E+000
   5.9874   -1.58241E+000
   5.9881   -1.58149E+000
   5.9889   -1.53520E+000
   5.9896   -1.19088E+000
   5.9903   -1.12608E+000
   5.9911   -1.12300E+000
   5.9918   -1.11534E+000
   5.9925   -1.02870E+000
   5.9932   -8.99313E-001
   5.9940   -8.54407E-001
   5.9947   -8.42329E-001
   5.9954   -8.18365E-001
   5.9961   -7.64625E-001
   5.9969   -7.03941E-001
   5.9976   -6.71354E-001
   5.9983   -6.52160E-001
   5.9990   -6.13937E-001
   5.9998   -5.75276E-001
   6.0005   -5.55897E-001
   6.0012   -5.50131E-001
   6.0020   -5.40196E-001
   6.0027   -5.25350E-001
   6.0034   -5.25849E-001
   6.0041   -5.36915E-001
   6.0049   -5.37497E-001
   6.0056   -5.30996E-001
   6.0063   -5.31969E-001
   6.0070   -5.43984E-001
   6.0078   -5.64758E-001
   6.0085   -5.76782E-001
   6.0092   -5.81381E-001
   6.0100   -5.86691E-001
   6.0107   -5.81145E-001
   6.0114   -5.76754E-001
   6.0121   -5.81246E-001
   6.0129   -5.78645E-001
   6.0136   -5.71049E-001
   6.0143   -5.70094E-001
   6.0150   -5.69257E-001
   6.0158   -5.64627E-001
   6.0165   -5.59969E-001
   6.0172   -5.59347E-001
   6.0180   -5.59821E-001
   6.0187   -5.55943E-001
   6.0194   -5.58542E-001
   6.0201   -5.77484E-001
   6.0209   -5.96405E-001
   6.0216   -6.04618E-001
   6.0223   -6.03532E-001
   6.0230   -6.05508E-001
   6.0238   -6.16490E-001
   6.0245   -6.23489E-001
   6.0252   -6.14042E-001
   6.0260   -6.02579E-001
   6.0267   -5.96726E-001
   6.0274   -5.93115E-001
   6.0281   -5.73724E-001
   6.0289   -5.35414E-001
   6.0296   -5.08312E-001
   6.0303   -5.06519E-001
   6.0310   -4.96570E-001
   6.0318   -4.33847E-001
   6.0325   -3.55334E-001
   6.0332   -3.20198E-001
   6.0339   -3.14674E-001
   6.0347   -2.79820E-001
   6.0354   -8.69063E-002
   6.0361   6.92958E-003
   6.0369   1.91470E-002
   6.0376   2.27055E-002
   6.0383   6.14645E-002
   6.0390   3.87839E-001
   6.0398   4.32120E-001
   6.0405   4.31520E-001
   6.0412   4.20781E-001
   6.0419   3.04893E-001
   6.0427   3.40117E-002
   6.0434   1.38271E-002
   6.0441   6.03914E-003
   6.0449   -3.61291E-002
   6.0456   -1.77315E-001
   6.0463   -2.74157E-001
   6.0470   -2.96960E-001
   6.0478   -3.13141E-001
   6.0485   -3.64251E-001
   6.0492   -4.42426E-001
   6.0499   -4.82264E-001
   6.0507   -4.90786E-001
   6.0514   -5.09754E-001
   6.0521   -5.50034E-001
   6.0529   -5.81970E-001
   6.0536   -5.89878E-001
   6.0543   -5.88600E-001
   6.0550   -5.94244E-001
   6.0558   -5.97793E-001
   6.0565   -5.99770E-001
   6.0572   -6.00208E-001
   6.0579   -6.04679E-001
   6.0587   -6.04603E-001
   6.0594   -5.90921E-001
   6.0601   -5.71430E-001
   6.0609   -5.59783E-001
   6.0616   -5.52947E-001
   6.0623   -5.45447E-001
   6.0630   -5.48091E-001
   6.0638   -5.64931E-001
   6.0645   -5.74409E-001
   6.0652   -5.82179E-001
   6.0659   -5.92185E-001
   6.0667   -5.87939E-001
   6.0674   -5.72172E-001
   6.0681   -5.56075E-001
   6.0688   -5.39534E-001
   6.0696   -5.33688E-001
   6.0703   -5.35820E-001
   6.0710   -5.35996E-001
   6.0718   -5.40021E-001
   6.0725   -5.47876E-001
   6.0732   -5.45586E-001
   6.0739   -5.46033E-001
   6.0747   -5.55720E-001
   6.0754   -5.86353E-001
   6.0761   -6.22640E-001
   6.0768   -6.34648E-001
   6.0776   -6.43822E-001
   6.0783   -6.62119E-001
   6.0790   -7.21549E-001
   6.0798   -7.83573E-001
   6.0805   -8.08674E-001
   6.0812   -8.22847E-001
   6.0819   -8.62288E-001
   6.0827   -9.51210E-001
   6.0834   -1.05909E+000
   6.0841   -1.11455E+000
   6.0848   -1.13586E+000
   6.0856   -1.14842E+000
   6.0863   -1.55446E+000
   6.0870   -1.59458E+000
   6.0878   -1.61218E+000
   6.0885   -1.61138E+000
   6.0892   -1.60992E+000
   6.0899   -2.10715E+000
   6.0907   -2.12767E+000
   6.0914   -2.14237E+000
   6.0921   -2.10958E+000
   6.0928   -1.95274E+000
   6.0936   -1.87499E+000
   6.0943   -1.86067E+000
   6.0950   -1.84529E+000
   6.0957   -1.79927E+000
   6.0965   -1.72757E+000
   6.0972   -1.68365E+000
   6.0979   -1.66296E+000
   6.0987   -1.63531E+000
   6.0994   -1.59248E+000
   6.1001   -1.56726E+000
   6.1008   -1.55869E+000
   6.1016   -1.55222E+000
   6.1023   -1.53475E+000
   6.1030   -1.52466E+000
   6.1037   -1.52946E+000
   6.1045   -1.53576E+000
   6.1052   -1.53313E+000
   6.1059   -1.52820E+000
   6.1067   -1.53530E+000
   6.1074   -1.55434E+000
   6.1081   -1.56782E+000
   6.1088   -1.57419E+000
   6.1096   -1.57915E+000
   6.1103   -1.58242E+000
   6.1110   -1.57544E+000
   6.1117   -1.57372E+000
   6.1125   -1.57540E+000
   6.1132   -1.56902E+000
   6.1139   -1.56702E+000
   6.1147   -1.57121E+000
   6.1154   -1.57091E+000
   6.1161   -1.56771E+000
   6.1168   -1.56813E+000
   6.1176   -1.56628E+000
   6.1183   -1.56337E+000
   6.1190   -1.55988E+000
   6.1197   -1.57273E+000
   6.1205   -1.59519E+000
   6.1212   -1.61173E+000
   6.1219   -1.61728E+000
   6.1227   -1.61860E+000
   6.1234   -1.62472E+000
   6.1241   -1.63471E+000
   6.1248   -1.63417E+000
   6.1256   -1.62109E+000
   6.1263   -1.61495E+000
   6.1270   -1.61443E+000
   6.1277   -1.60094E+000
   6.1285   -1.56210E+000
   6.1292   -1.52276E+000
   6.1299   -1.50735E+000
   6.1306   -1.49867E+000
   6.1314   -1.45333E+000
   6.1321   -1.36974E+000
   6.1328   -1.33522E+000
   6.1336   -1.33189E+000
   6.1343   -1.32626E+000
   6.1350   -1.23821E+000
   6.1357   -1.07742E+000
   6.1365   -1.04477E+000
   6.1372   -1.04019E+000
   6.1379   -1.03763E+000
   6.1386   -5.70186E-001
   6.1394   -5.53416E-001
   6.1401   -5.64680E-001
   6.1408   -5.77664E-001
   6.1416   -6.07606E-001
   6.1423   -9.66511E-001
   6.1430   -1.01619E+000
   6.1437   -1.02659E+000
   6.1445   -1.05604E+000
   6.1452   -1.14391E+000
   6.1459   -1.25724E+000
   6.1466   -1.29761E+000
   6.1474   -1.31489E+000
   6.1481   -1.34822E+000
   6.1488   -1.43201E+000
   6.1496   -1.49847E+000
   6.1503   -1.52101E+000
   6.1510   -1.53130E+000
   6.1517   -1.56046E+000
   6.1525   -1.59971E+000
   6.1532   -1.62130E+000
   6.1539   -1.62574E+000
   6.1546   -1.63128E+000
   6.1554   -1.63863E+000
   6.1561   -1.64076E+000
   6.1568   -1.64664E+000
   6.1576   -1.65064E+000
   6.1583   -1.65500E+000
   6.1590   -1.64927E+000
   6.1597   -1.63273E+000
   6.1605   -1.61271E+000
   6.1612   -1.60201E+000
   6.1619   -1.59337E+000
   6.1626   -1.58933E+000
   6.1634   -1.60376E+000
   6.1641   -1.62151E+000
   6.1648   -1.62960E+000
   6.1655   -1.63550E+000
   6.1663   -1.63791E+000
   6.1670   -1.62460E+000
   6.1677   -1.60700E+000
   6.1685   -1.58998E+000
   6.1692   -1.57635E+000
   6.1699   -1.57820E+000
   6.1706   -1.58016E+000
   6.1714   -1.57839E+000
   6.1721   -1.58456E+000
   6.1728   -1.58806E+000
   6.1735   -1.58742E+000
   6.1743   -1.59421E+000
   6.1750   -1.60779E+000
   6.1757   -1.64169E+000
   6.1765   -1.66788E+000
   6.1772   -1.68024E+000
   6.1779   -1.69450E+000
   6.1786   -1.73468E+000
   6.1794   -1.80670E+000
   6.1801   -1.84940E+000
   6.1808   -1.87107E+000
   6.1815   -1.89594E+000
   6.1823   -1.96117E+000
   6.1830   -2.08623E+000
   6.1837   -2.15908E+000
   6.1845   -2.19308E+000
   6.1852   -2.21223E+000
   6.1859   -2.28745E+000
   6.1866   -2.60523E+000
   6.1874   -2.64730E+000
   6.1881   -2.66111E+000
   6.1888   -2.65455E+000
   6.1895   -3.14867E+000
   6.1903   -3.15251E+000
   6.1910   -3.16538E+000
   6.1917   -3.16382E+000
   6.1924   -3.09153E+000
   6.1932   -2.94317E+000
   6.1939   -2.89782E+000
   6.1946   -2.89954E+000
   6.1954   -2.88405E+000
   6.1961   -2.82797E+000
   6.1968   -2.75506E+000
   6.1975   -2.72645E+000
   6.1983   -2.72100E+000
   6.1990   -2.69300E+000
   6.1997   -2.64365E+000
   6.2004   -2.61730E+000
   6.2012   -2.60954E+000
   6.2019   -2.60019E+000
   6.2026   -2.57993E+000
   6.2034   -2.57513E+000
   6.2041   -2.58305E+000
   6.2048   -2.58462E+000
   6.2055   -2.57909E+000
   6.2063   -2.57944E+000
   6.2070   -2.59705E+000
   6.2077   -2.61736E+000
   6.2084   -2.63181E+000
   6.2092   -2.63581E+000
   6.2099   -2.63850E+000
   6.2106   -2.63765E+000
   6.2114   -2.62956E+000
   6.2121   -2.63037E+000
   6.2128   -2.63170E+000
   6.2135   -2.62982E+000
   6.2143   -2.63170E+000
   6.2150   -2.63636E+000
   6.2157   -2.63074E+000
   6.2164   -2.62933E+000
   6.2172   -2.62661E+000
   6.2179   -2.62419E+000
   6.2186   -2.62026E+000
   6.2194   -2.62066E+000
   6.2201   -2.63623E+000
   6.2208   -2.65793E+000
   6.2215   -2.66637E+000
   6.2223   -2.66376E+000
   6.2230   -2.66430E+000
   6.2237   -2.67283E+000
   6.2244   -2.68157E+000
   6.2252   -2.67266E+000
   6.2259   -2.65836E+000
   6.2266   -2.65502E+000
   6.2273   -2.65104E+000
   6.2281   -2.62419E+000
   6.2288   -2.58428E+000
   6.2295   -2.56392E+000
   6.2303   -2.55813E+000
   6.2310   -2.54096E+000
   6.2317   -2.45878E+000
   6.2324   -2.37673E+000
   6.2332   -2.36529E+000
   6.2339   -2.36692E+000
   6.2346   -2.32121E+000
   6.2353   -2.10561E+000
   6.2361   -2.05353E+000
   6.2368   -2.05157E+000
   6.2375   -2.06178E+000
   6.2383   -2.07209E+000
   6.2390   -1.58814E+000
   6.2397   -1.59772E+000
   6.2404   -1.61199E+000
   6.2412   -1.64157E+000
   6.2419   -1.91398E+000
   6.2426   -2.03313E+000
   6.2433   -2.04459E+000
   6.2441   -2.05013E+000
   6.2448   -2.09718E+000
   6.2455   -2.24694E+000
   6.2463   -2.33770E+000
   6.2470   -2.36509E+000
   6.2477   -2.38096E+000
   6.2484   -2.43522E+000
   6.2492   -2.51287E+000
   6.2499   -2.54572E+000
   6.2506   -2.55448E+000
   6.2513   -2.57181E+000
   6.2521   -2.60675E+000
   6.2528   -2.63557E+000
   6.2535   -2.64835E+000
   6.2543   -2.65136E+000
   6.2550   -2.66159E+000
   6.2557   -2.66188E+000
   6.2564   -2.65631E+000
   6.2572   -2.65882E+000
   6.2579   -2.66305E+000
   6.2586   -2.66127E+000
   6.2593   -2.65340E+000
   6.2601   -2.63532E+000
   6.2608   -2.61852E+000
   6.2615   -2.61179E+000
   6.2622   -2.60416E+000
   6.2630   -2.60910E+000
   6.2637   -2.62701E+000
   6.2644   -2.64256E+000
   6.2652   -2.65011E+000
   6.2659   -2.65383E+000
   6.2666   -2.65161E+000
   6.2673   -2.64085E+000
   6.2681   -2.62352E+000
   6.2688   -2.60407E+000
   6.2695   -2.59618E+000
   6.2702   -2.59932E+000
   6.2710   -2.59630E+000
   6.2717   -2.59583E+000
   6.2724   -2.59958E+000
   6.2732   -2.59974E+000
   6.2739   -2.60758E+000
   6.2746   -2.61331E+000
   6.2753   -2.63161E+000
   6.2761   -2.66829E+000
   6.2768   -2.69271E+000
   6.2775   -2.70682E+000
   6.2782   -2.72718E+000
   6.2790   -2.77426E+000
   6.2797   -2.84457E+000
   6.2804   -2.89304E+000
   6.2812   -2.92154E+000
   6.2819   -2.96410E+000
   6.2826   -3.05538E+000
   6.2833   -3.14663E+000
   6.2841   -3.19630E+000
   6.2848   -3.21787E+000
   6.2855   -3.22925E+000
   6.2862   -3.37687E+000
   6.2870   -3.66391E+000
   6.2877   -3.68320E+000
   6.2884   -3.67829E+000
   6.2891   -3.64194E+000
   6.2899   -3.21259E+000
   6.2906   -3.21971E+000
   6.2913   -3.23459E+000
   6.2921   -3.21570E+000
   6.2928   -3.11365E+000
   6.2935   -2.98785E+000
   6.2942   -2.95548E+000
   6.2950   -2.93390E+000
   6.2957   -2.89199E+000
   6.2964   -2.80470E+000
   6.2971   -2.74036E+000
   6.2979   -2.72670E+000
   6.2986   -2.70886E+000
   6.2993   -2.66396E+000
   6.3001   -2.63778E+000
   6.3008   -2.62867E+000
   6.3015   -2.62190E+000
   6.3022   -2.60377E+000
   6.3030   -2.59154E+000
   6.3037   -2.60105E+000
   6.3044   -2.60550E+000
   6.3051   -2.60007E+000
   6.3059   -2.59792E+000
   6.3066   -2.60378E+000
   6.3073   -2.62077E+000
   6.3081   -2.64121E+000
   6.3088   -2.64635E+000
   6.3095   -2.64878E+000
   6.3102   -2.64974E+000
   6.3110   -2.64127E+000
   6.3117   -2.63432E+000
   6.3124   -2.63642E+000
   6.3131   -2.63454E+000
   6.3139   -2.62384E+000
   6.3146   -2.62780E+000
   6.3153   -2.62991E+000
   6.3161   -2.62157E+000
   6.3168   -2.62150E+000
   6.3175   -2.62007E+000
   6.3182   -2.61606E+000
   6.3190   -2.61309E+000
   6.3197   -2.62190E+000
   6.3204   -2.64558E+000
   6.3211   -2.66134E+000
   6.3219   -2.65860E+000
   6.3226   -2.65794E+000
   6.3233   -2.66412E+000
   6.3240   -2.67516E+000
   6.3248   -2.66963E+000
   6.3255   -2.65646E+000
   6.3262   -2.65283E+000
   6.3270   -2.65266E+000
   6.3277   -2.63483E+000
   6.3284   -2.59650E+000
   6.3291   -2.56762E+000
   6.3299   -2.55614E+000
   6.3306   -2.54318E+000
   6.3313   -2.48647E+000
   6.3320   -2.39606E+000
   6.3328   -2.36386E+000
   6.3335   -2.36747E+000
   6.3342   -2.35027E+000
   6.3350   -2.16156E+000
   6.3357   -2.04075E+000
   6.3364   -2.03264E+000
   6.3371   -2.02889E+000
   6.3379   -2.01600E+000
   6.3386   -1.65255E+000
   6.3393   -1.60501E+000
   6.3400   -1.61284E+000
   6.3408   -1.63577E+000
   6.3415   -1.73550E+000
   6.3422   -1.99175E+000
   6.3430   -2.02961E+000
   6.3437   -2.03984E+000
   6.3444   -2.07868E+000
   6.3451   -2.20412E+000
   6.3459   -2.30558E+000
   6.3466   -2.34142E+000
   6.3473   -2.36050E+000
   6.3480   -2.40796E+000
   6.3488   -2.48642E+000
   6.3495   -2.52497E+000
   6.3502   -2.53985E+000
   6.3510   -2.55486E+000
   6.3517   -2.58791E+000
   6.3524   -2.61866E+000
   6.3531   -2.63262E+000
   6.3539   -2.63728E+000
   6.3546   -2.64701E+000
   6.3553   -2.65100E+000
   6.3560   -2.64631E+000
   6.3568   -2.64457E+000
   6.3575   -2.64712E+000
   6.3582   -2.64928E+000
   6.3589   -2.64052E+000
   6.3597   -2.62233E+000
   6.3604   -2.60320E+000
   6.3611   -2.59133E+000
   6.3619   -2.58688E+000
   6.3626   -2.58749E+000
   6.3633   -2.60419E+000
   6.3640   -2.62183E+000
   6.3648   -2.63162E+000
   6.3655   -2.63732E+000
   6.3662   -2.63420E+000
   6.3669   -2.62133E+000
   6.3677   -2.60917E+000
   6.3684   -2.59145E+000
   6.3691   -2.57572E+000
   6.3699   -2.58455E+000
   6.3706   -2.59171E+000
   6.3713   -2.58945E+000
   6.3720   -2.59326E+000
   6.3728   -2.59337E+000
   6.3735   -2.58994E+000
   6.3742   -2.60965E+000
   6.3749   -2.63006E+000
   6.3757   -2.64839E+000
   6.3764   -2.65630E+000
   6.3771   -2.68689E+000
   6.3779   -2.73166E+000
   6.3786   -2.75530E+000
   6.3793   -2.78624E+000
   6.3800   -2.86114E+000
   6.3808   -2.91780E+000
   6.3815   -2.92771E+000
   6.3822   -2.95227E+000
   6.3829   -3.09263E+000
   6.3837   -3.17270E+000
   6.3844   -3.18778E+000
   6.3851   -3.18707E+000
   6.3858   -3.55195E+000
   6.3866   -3.57920E+000
   6.3873   -3.56181E+000
   6.3880   -3.52329E+000
   6.3888   -3.06412E+000
   6.3895   -3.03813E+000
   6.3902   -3.00940E+000
   6.3909   -2.94940E+000
   6.3917   -2.71263E+000
   6.3924   -2.60672E+000
   6.3931   -2.55132E+000
   6.3938   -2.48772E+000
   6.3946   -2.34899E+000
   6.3953   -2.26639E+000
   6.3960   -2.23687E+000
   6.3968   -2.19330E+000
   6.3975   -1.94505E+000
   6.3982   -1.86533E+000
   6.3989   -1.76426E+000
   6.3997   -1.47607E+000
   6.4004   -1.49040E+000
   6.4011   -1.47312E+000
   6.4018   -1.34440E+000
   6.4026   -1.32310E+000
   6.4033   -1.34611E+000
   6.4040   -1.32170E+000
   6.4048   -1.27854E+000
   6.4055   -1.26622E+000
   6.4062   -1.27410E+000
   6.4069   -1.26873E+000
   6.4077   -1.29292E+000
   6.4084   -1.33208E+000
   6.4091   -1.36552E+000
   6.4098   -1.37596E+000
   6.4106   -1.32364E+000
   6.4113   -1.12243E+000
   6.4120   -1.01038E+000
   6.4128   -1.07766E+000
   6.4135   -1.15096E+000
   6.4142   -1.19618E+000
   6.4149   -1.26587E+000
   6.4157   -1.36354E+000
   6.4164   -1.46200E+000
   6.4171   -1.58788E+000
   6.4178   -1.68363E+000
   6.4186   -1.72971E+000
   6.4193   -1.76180E+000
   6.4200   -1.81672E+000
   6.4207   -1.95029E+000
   6.4215   -2.15727E+000
   6.4222   -2.38305E+000
   6.4229   -2.44469E+000
   6.4237   -2.49254E+000
   6.4244   -2.55373E+000
   6.4251   -2.63758E+000
   6.4258   -2.72523E+000
   6.4266   -2.78944E+000
   6.4273   -2.81540E+000
   6.4280   -2.79911E+000
   6.4287   -2.72499E+000
   6.4295   -2.64566E+000
   6.4302   -2.61945E+000
   6.4309   -2.57405E+000
   6.4317   -2.45054E+000
   6.4324   -2.31476E+000
   6.4331   -2.30401E+000
   6.4338   -2.32406E+000
   6.4346   -2.14400E+000
   6.4353   -1.97379E+000
   6.4360   -1.99476E+000
   6.4367   -2.03420E+000
   6.4375   -2.06262E+000
   6.4382   -1.63838E+000
   6.4389   -1.61105E+000
   6.4397   -1.62497E+000
   6.4404   -1.65256E+000
   6.4411   -1.76113E+000
   6.4418   -1.96599E+000
   6.4426   -2.01691E+000
   6.4433   -2.03699E+000
   6.4440   -2.07093E+000
   6.4447   -2.16796E+000
   6.4455   -2.24540E+000
   6.4462   -2.26502E+000
   6.4469   -2.28914E+000
   6.4477   -2.35140E+000
   6.4484   -2.43359E+000
   6.4491   -2.48666E+000
   6.4498   -2.51285E+000
   6.4506   -2.53630E+000
   6.4513   -2.56802E+000
   6.4520   -2.60500E+000
   6.4527   -2.61741E+000
   6.4535   -2.61491E+000
   6.4542   -2.62773E+000
   6.4549   -2.64562E+000
   6.4556   -2.65097E+000
   6.4564   -2.64743E+000
   6.4571   -2.63963E+000
   6.4578   -2.62603E+000
   6.4586   -2.61659E+000
   6.4593   -2.60851E+000
   6.4600   -2.59930E+000
   6.4607   -2.59434E+000
   6.4615   -2.57698E+000
   6.4622   -2.56526E+000
   6.4629   -2.56479E+000
   6.4636   -2.57389E+000
   6.4644   -2.57914E+000
   6.4651   -2.58507E+000
   6.4658   -2.58879E+000
   6.4666   -2.57849E+000
   6.4673   -2.56284E+000
   6.4680   -2.55070E+000
   6.4687   -2.54628E+000
   6.4695   -2.55797E+000
   6.4702   -2.57100E+000
   6.4709   -2.57774E+000
   6.4716   -2.57414E+000
   6.4724   -2.55983E+000
   6.4731   -2.54747E+000
   6.4738   -2.55316E+000
   6.4746   -2.55895E+000
   6.4753   -2.56470E+000
   6.4760   -2.56635E+000
   6.4767   -2.55878E+000
   6.4775   -2.56204E+000
   6.4782   -2.57195E+000
   6.4789   -2.56887E+000
   6.4796   -2.56171E+000
   6.4804   -2.55512E+000
   6.4811   -2.55929E+000
   6.4818   -2.56463E+000
   6.4826   -2.55344E+000
   6.4833   -2.54609E+000
   6.4840   -2.55489E+000
   6.4847   -2.55812E+000
   6.4855   -2.54911E+000
   6.4862   -2.55624E+000
   6.4869   -2.56006E+000
   6.4876   -2.55385E+000
   6.4884   -2.55725E+000
   6.4891   -2.56020E+000
   6.4898   -2.55750E+000
   6.4905   -2.55629E+000
   6.4913   -2.56246E+000
   6.4920   -2.56325E+000
   6.4927   -2.56127E+000
   6.4935   -2.56722E+000
   6.4942   -2.56914E+000
   6.4949   -2.55780E+000
   6.4956   -2.56014E+000
   6.4964   -2.56570E+000
   6.4971   -2.56377E+000
   6.4978   -2.55525E+000
   6.4985   -2.55123E+000
   6.4993   -2.55624E+000
   6.5000   -2.56113E+000
   6.5007   -2.55324E+000
   6.5015   -2.54928E+000
   6.5022   -2.55140E+000
   6.5029   -2.55544E+000
   6.5036   -2.55788E+000
   6.5044   -2.55095E+000
   6.5051   -2.54176E+000
   6.5058   -2.54377E+000
   6.5065   -2.55041E+000
   6.5073   -2.55389E+000
   6.5080   -2.55726E+000
   6.5087   -2.54558E+000
   6.5095   -2.53512E+000
   6.5102   -2.53472E+000
   6.5109   -2.53430E+000
   6.5116   -2.54035E+000
   6.5124   -2.55304E+000
   6.5131   -2.55098E+000
   6.5138   -2.54408E+000
   6.5145   -2.54000E+000
   6.5153   -2.52604E+000
   6.5160   -2.51458E+000
   6.5167   -2.51976E+000
   6.5174   -2.52370E+000
   6.5182   -2.52723E+000
   6.5189   -2.53327E+000
   6.5196   -2.54619E+000
   6.5204   -2.55982E+000
   6.5211   -2.56183E+000
   6.5218   -2.56637E+000
   6.5225   -2.57644E+000
   6.5233   -2.58154E+000
   6.5240   -2.57148E+000
   6.5247   -2.55815E+000
   6.5254   -2.55559E+000
   6.5262   -2.55613E+000
   6.5269   -2.54239E+000
   6.5276   -2.50651E+000
   6.5284   -2.47388E+000
   6.5291   -2.46859E+000
   6.5298   -2.46032E+000
   6.5305   -2.40672E+000
   6.5313   -2.32041E+000
   6.5320   -2.27399E+000
   6.5327   -2.26764E+000
   6.5334   -2.25362E+000
   6.5342   -2.09990E+000
   6.5349   -1.94473E+000
   6.5356   -1.93729E+000
   6.5364   -1.94828E+000
   6.5371   -1.96419E+000
   6.5378   -1.47589E+000
   6.5385   -1.48900E+000
   6.5393   -1.50910E+000
   6.5400   -1.54135E+000
   6.5407   -1.67679E+000
   6.5414   -1.86145E+000
   6.5422   -1.90681E+000
   6.5429   -1.93656E+000
   6.5436   -1.98854E+000
   6.5444   -2.11972E+000
   6.5451   -2.20677E+000
   6.5458   -2.23370E+000
   6.5465   -2.25881E+000
   6.5473   -2.31164E+000
   6.5480   -2.38173E+000
   6.5487   -2.42018E+000
   6.5494   -2.43604E+000
   6.5502   -2.46016E+000
   6.5509   -2.49242E+000
   6.5516   -2.51714E+000
   6.5523   -2.52707E+000
   6.5531   -2.53491E+000
   6.5538   -2.54722E+000
   6.5545   -2.55943E+000
   6.5553   -2.56265E+000
   6.5560   -2.55412E+000
   6.5567   -2.54814E+000
   6.5574   -2.54737E+000
   6.5582   -2.53891E+000
   6.5589   -2.52928E+000
   6.5596   -2.51917E+000
   6.5603   -2.51523E+000
   6.5611   -2.50832E+000
   6.5618   -2.50127E+000
   6.5625   -2.50370E+000
   6.5633   -2.50988E+000
   6.5640   -2.51477E+000
   6.5647   -2.52138E+000
   6.5654   -2.52394E+000
   6.5662   -2.51758E+000
   6.5669   -2.50749E+000
   6.5676   -2.50275E+000
   6.5683   -2.50184E+000
   6.5691   -2.50934E+000
   6.5698   -2.51817E+000
   6.5705   -2.51619E+000
   6.5713   -2.51275E+000
   6.5720   -2.50456E+000
   6.5727   -2.49651E+000
   6.5734   -2.50060E+000
   6.5742   -2.50476E+000
   6.5749   -2.50175E+000
   6.5756   -2.49880E+000
   6.5763   -2.49490E+000
   6.5771   -2.49899E+000
   6.5778   -2.50392E+000
   6.5785   -2.50376E+000
   6.5793   -2.49773E+000
   6.5800   -2.49555E+000
   6.5807   -2.49803E+000
   6.5814   -2.49990E+000
   6.5822   -2.49669E+000
   6.5829   -2.49346E+000
   6.5836   -2.49829E+000
   6.5843   -2.49913E+000
   6.5851   -2.48868E+000
   6.5858   -2.49254E+000
   6.5865   -2.49549E+000
   6.5872   -2.49061E+000
   6.5880   -2.49487E+000
   6.5887   -2.50136E+000
   6.5894   -2.49584E+000
   6.5902   -2.49391E+000
   6.5909   -2.49439E+000
   6.5916   -2.48727E+000
   6.5923   -2.48070E+000
   6.5931   -2.48597E+000
   6.5938   -2.48526E+000
   6.5945   -2.47715E+000
   6.5952   -2.47939E+000
   6.5960   -2.48718E+000
   6.5967   -2.48754E+000
   6.5974   -2.48262E+000
   6.5982   -2.48125E+000
   6.5989   -2.48580E+000
   6.5996   -2.49160E+000
   6.6003   -2.48312E+000
   6.6011   -2.47922E+000
   6.6018   -2.48203E+000
   6.6025   -2.48761E+000
   6.6032   -2.49126E+000
   6.6040   -2.48754E+000
   6.6047   -2.48173E+000
   6.6054   -2.48342E+000
   6.6062   -2.48961E+000
   6.6069   -2.49273E+000
   6.6076   -2.49302E+000
   6.6083   -2.48619E+000
   6.6091   -2.47799E+000
   6.6098   -2.48010E+000
   6.6105   -2.48555E+000
   6.6112   -2.49541E+000
   6.6120   -2.50589E+000
   6.6127   -2.50301E+000
   6.6134   -2.48934E+000
   6.6142   -2.48209E+000
   6.6149   -2.47324E+000
   6.6156   -2.46242E+000
   6.6163   -2.46661E+000
   6.6171   -2.47835E+000
   6.6178   -2.48517E+000
   6.6185   -2.49080E+000
   6.6192   -2.50250E+000
   6.6200   -2.50955E+000
   6.6207   -2.51056E+000
   6.6214   -2.51320E+000
   6.6221   -2.52218E+000
   6.6229   -2.52696E+000
   6.6236   -2.52166E+000
   6.6243   -2.51123E+000
   6.6251   -2.50545E+000
   6.6258   -2.50817E+000
   6.6265   -2.49691E+000
   6.6272   -2.46357E+000
   6.6280   -2.43426E+000
   6.6287   -2.42369E+000
   6.6294   -2.40929E+000
   6.6301   -2.36401E+000
   6.6309   -2.27025E+000
   6.6316   -2.22728E+000
   6.6323   -2.21995E+000
   6.6331   -2.19963E+000
   6.6338   -2.06072E+000
   6.6345   -1.92759E+000
   6.6352   -1.90660E+000
   6.6360   -1.90744E+000
   6.6367   -1.89870E+000
   6.6374   -1.44673E+000
   6.6381   -1.45431E+000
   6.6389   -1.46998E+000
   6.6396   -1.50264E+000
   6.6403   -1.67157E+000
   6.6411   -1.83309E+000
   6.6418   -1.87313E+000
   6.6425   -1.89580E+000
   6.6432   -1.93444E+000
   6.6440   -2.05776E+000
   6.6447   -2.15037E+000
   6.6454   -2.18399E+000
   6.6461   -2.21067E+000
   6.6469   -2.27316E+000
   6.6476   -2.34370E+000
   6.6483   -2.38388E+000
   6.6490   -2.39977E+000
   6.6498   -2.41653E+000
   6.6505   -2.44687E+000
   6.6512   -2.47399E+000
   6.6520   -2.48958E+000
   6.6527   -2.49763E+000
   6.6534   -2.50868E+000
   6.6541   -2.51386E+000
   6.6549   -2.50891E+000
   6.6556   -2.50733E+000
   6.6563   -2.51590E+000
   6.6570   -2.51686E+000
   6.6578   -2.50702E+000
   6.6585   -2.48754E+000
   6.6592   -2.46962E+000
   6.6600   -2.46059E+000
   6.6607   -2.45642E+000
   6.6614   -2.45499E+000
   6.6621   -2.47009E+000
   6.6629   -2.48942E+000
   6.6636   -2.49999E+000
   6.6643   -2.50397E+000
   6.6650   -2.50072E+000
   6.6658   -2.48764E+000
   6.6665   -2.46905E+000
   6.6672   -2.45266E+000
   6.6680   -2.44319E+000
   6.6687   -2.44552E+000
   6.6694   -2.45212E+000
   6.6701   -2.44653E+000
   6.6709   -2.44483E+000
   6.6716   -2.44919E+000
   6.6723   -2.45534E+000
   6.6730   -2.46831E+000
   6.6738   -2.48286E+000
   6.6745   -2.50299E+000
   6.6752   -2.53025E+000
   6.6760   -2.53970E+000
   6.6767   -2.55526E+000
   6.6774   -2.58870E+000
   6.6781   -2.64452E+000
   6.6789   -2.69375E+000
   6.6796   -2.71365E+000
   6.6803   -2.72993E+000
   6.6810   -2.81946E+000
   6.6818   -3.04340E+000
   6.6825   -3.08469E+000
   6.6832   -3.10531E+000
   6.6839   -3.14518E+000
   6.6847   -3.27727E+000
   6.6854   -3.41957E+000
   6.6861   -3.45749E+000
   6.6869   -3.45928E+000
   6.6876   -3.40971E+000
   6.6883   -3.18433E+000
   6.6890   -3.07526E+000
   6.6898   -3.05754E+000
   6.6905   -3.04411E+000
   6.6912   -2.95824E+000
   6.6919   -2.82680E+000
   6.6927   -2.78893E+000
   6.6934   -2.77242E+000
   6.6941   -2.73210E+000
   6.6949   -2.65547E+000
   6.6956   -2.60142E+000
   6.6963   -2.57602E+000
   6.6970   -2.55650E+000
   6.6978   -2.52440E+000
   6.6985   -2.48789E+000
   6.6992   -2.47359E+000
   6.6999   -2.46385E+000
   6.7007   -2.45005E+000
   6.7014   -2.43750E+000
   6.7021   -2.43416E+000
   6.7029   -2.44357E+000
   6.7036   -2.44230E+000
   6.7043   -2.43703E+000
   6.7050   -2.44151E+000
   6.7058   -2.45717E+000
   6.7065   -2.47509E+000
   6.7072   -2.48404E+000
   6.7079   -2.48376E+000
   6.7087   -2.48277E+000
   6.7094   -2.48406E+000
   6.7101   -2.47918E+000
   6.7109   -2.47607E+000
   6.7116   -2.47652E+000
   6.7123   -2.46985E+000
   6.7130   -2.46214E+000
   6.7138   -2.46229E+000
   6.7145   -2.45861E+000
   6.7152   -2.45367E+000
   6.7159   -2.45816E+000
   6.7167   -2.45656E+000
   6.7174   -2.45746E+000
   6.7181   -2.46200E+000
   6.7188   -2.48083E+000
   6.7196   -2.49858E+000
   6.7203   -2.50082E+000
   6.7210   -2.49558E+000
   6.7218   -2.50031E+000
   6.7225   -2.50567E+000
   6.7232   -2.50428E+000
   6.7239   -2.49419E+000
   6.7247   -2.48112E+000
   6.7254   -2.47843E+000
   6.7261   -2.46591E+000
   6.7268   -2.43043E+000
   6.7276   -2.39539E+000
   6.7283   -2.37767E+000
   6.7290   -2.36215E+000
   6.7298   -2.31389E+000
   6.7305   -2.23181E+000
   6.7312   -2.19020E+000
   6.7319   -2.17482E+000
   6.7327   -2.14797E+000
   6.7334   -2.01126E+000
   6.7341   -1.90241E+000
   6.7348   -1.87980E+000
   6.7356   -1.87212E+000
   6.7363   -1.84533E+000
   6.7370   -1.44789E+000
   6.7378   -1.42490E+000
   6.7385   -1.43124E+000
   6.7392   -1.45726E+000
   6.7399   -1.61908E+000
   6.7407   -1.83092E+000
   6.7414   -1.85754E+000
   6.7421   -1.87816E+000
   6.7428   -1.92539E+000
   6.7436   -2.06946E+000
   6.7443   -2.15671E+000
   6.7450   -2.17234E+000
   6.7457   -2.18288E+000
   6.7465   -2.23376E+000
   6.7472   -2.31390E+000
   6.7479   -2.36014E+000
   6.7487   -2.37321E+000
   6.7494   -2.38435E+000
   6.7501   -2.41961E+000
   6.7508   -2.45028E+000
   6.7516   -2.46414E+000
   6.7523   -2.46305E+000
   6.7530   -2.46841E+000
   6.7537   -2.47716E+000
   6.7545   -2.47662E+000
   6.7552   -2.47073E+000
   6.7559   -2.47169E+000
   6.7567   -2.47131E+000
   6.7574   -2.46622E+000
   6.7581   -2.45523E+000
   6.7588   -2.43536E+000
   6.7596   -2.41512E+000
   6.7603   -2.40130E+000
   6.7610   -2.40281E+000
   6.7617   -2.42213E+000
   6.7625   -2.44744E+000
   6.7632   -2.45383E+000
   6.7639   -2.44936E+000
   6.7647   -2.44621E+000
   6.7654   -2.44018E+000
   6.7661   -2.42795E+000
   6.7668   -2.41145E+000
   6.7676   -2.38764E+000
   6.7683   -2.37491E+000
   6.7690   -2.38036E+000
   6.7697   -2.38496E+000
   6.7705   -2.39250E+000
   6.7712   -2.40219E+000
   6.7719   -2.40097E+000
   6.7727   -2.38148E+000
   6.7734   -2.37168E+000
   6.7741   -2.38697E+000
   6.7748   -2.43273E+000
   6.7756   -2.47648E+000
   6.7763   -2.51988E+000
   6.7770   -2.59240E+000
   6.7777   -2.72154E+000
   6.7785   -2.80430E+000
   6.7792   -2.82143E+000
   6.7799   -2.81612E+000
   6.7806   -2.83349E+000
   6.7814   -2.88258E+000
   6.7821   -2.89750E+000
   6.7828   -2.90132E+000
   6.7836   -2.91330E+000
   6.7843   -2.93145E+000
   6.7850   -3.02062E+000
   6.7857   -3.20499E+000
   6.7865   -3.27398E+000
   6.7872   -3.28730E+000
   6.7879   -3.25975E+000
   6.7886   -2.97984E+000
   6.7894   -2.88414E+000
   6.7901   -2.85994E+000
   6.7908   -2.83820E+000
   6.7916   -2.81876E+000
   6.7923   -2.81764E+000
   6.7930   -2.82758E+000
   6.7937   -2.83697E+000
   6.7945   -2.83611E+000
   6.7952   -2.44254E+000
   6.7959   -2.43607E+000
   6.7966   -2.44352E+000
   6.7974   -2.43980E+000
   6.7981   -2.43142E+000
   6.7988   -2.43380E+000
   6.7996   -2.43819E+000
   6.8003   -2.43967E+000
   6.8010   -2.43778E+000
   6.8017   -2.43123E+000
   6.8025   -2.43067E+000
   6.8032   -2.42609E+000
   6.8039   -2.41271E+000
   6.8046   -2.40702E+000
   6.8054   -2.41359E+000
   6.8061   -2.42664E+000
   6.8068   -2.43294E+000
   6.8076   -2.43021E+000
   6.8083   -2.42599E+000
   6.8090   -2.42848E+000
   6.8097   -2.42525E+000
   6.8105   -2.41544E+000
   6.8112   -2.40935E+000
   6.8119   -2.39793E+000
   6.8126   -2.38411E+000
   6.8134   -2.38391E+000
   6.8141   -2.38630E+000
   6.8148   -2.38652E+000
   6.8155   -2.39236E+000
   6.8163   -2.39752E+000
   6.8170   -2.39563E+000
   6.8177   -2.40225E+000
   6.8185   -2.42170E+000
   6.8192   -2.44462E+000
   6.8199   -2.45976E+000
   6.8206   -2.45785E+000
   6.8214   -2.45827E+000
   6.8221   -2.46891E+000
   6.8228   -2.47422E+000
   6.8235   -2.47180E+000
   6.8243   -2.46875E+000
   6.8250   -2.46302E+000
   6.8257   -2.44998E+000
   6.8265   -2.41343E+000
   6.8272   -2.38118E+000
   6.8279   -2.36253E+000
   6.8286   -2.33687E+000
   6.8294   -2.28003E+000
   6.8301   -2.21482E+000
   6.8308   -2.17559E+000
   6.8315   -2.15737E+000
   6.8323   -2.13649E+000
   6.8330   -2.05521E+000
   6.8337   -1.88632E+000
   6.8345   -1.85085E+000
   6.8352   -1.85556E+000
   6.8359   -1.88148E+000
   6.8366   -2.36931E+000
   6.8374   -2.40050E+000
   6.8381   -2.41293E+000
   6.8388   -2.42527E+000
   6.8395   -2.76025E+000
   6.8403   -2.86578E+000
   6.8410   -2.86529E+000
   6.8417   -2.86981E+000
   6.8424   -2.91913E+000
   6.8432   -3.03025E+000
   6.8439   -3.10891E+000
   6.8446   -3.14248E+000
   6.8454   -3.17017E+000
   6.8461   -3.21801E+000
   6.8468   -3.27444E+000
   6.8475   -3.30729E+000
   6.8483   -3.31160E+000
   6.8490   -3.31881E+000
   6.8497   -3.35122E+000
   6.8504   -3.39228E+000
   6.8512   -3.41843E+000
   6.8519   -3.43518E+000
   6.8526   -3.44840E+000
   6.8534   -3.45679E+000
   6.8541   -3.45067E+000
   6.8548   -3.43727E+000
   6.8555   -3.42782E+000
   6.8563   -3.43171E+000
   6.8570   -3.43796E+000
   6.8577   -3.43017E+000
   6.8584   -3.41326E+000
   6.8592   -3.39763E+000
   6.8599   -3.38253E+000
   6.8606   -3.37373E+000
   6.8614   -3.38196E+000
   6.8621   -3.39786E+000
   6.8628   -3.40483E+000
   6.8635   -3.40175E+000
   6.8643   -3.40020E+000
   6.8650   -3.39660E+000
   6.8657   -3.39593E+000
   6.8664   -3.39698E+000
   6.8672   -3.39031E+000
   6.8679   -3.38405E+000
   6.8686   -3.38844E+000
   6.8694   -3.39656E+000
   6.8701   -3.40039E+000
   6.8708   -3.40004E+000
   6.8715   -3.39207E+000
   6.8723   -3.38894E+000
   6.8730   -3.39658E+000
   6.8737   -3.40188E+000
   6.8744   -3.39899E+000
   6.8752   -3.38952E+000
   6.8759   -3.38452E+000
   6.8766   -3.39540E+000
   6.8773   -3.40516E+000
   6.8781   -3.40062E+000
   6.8788   -3.39401E+000
   6.8795   -3.39276E+000
   6.8803   -3.39781E+000
   6.8810   -3.39556E+000
   6.8817   -3.39051E+000
   6.8824   -3.38952E+000
   6.8832   -3.39016E+000
   6.8839   -3.38588E+000
   6.8846   -3.38197E+000
   6.8853   -3.38561E+000
   6.8861   -3.38330E+000
   6.8868   -3.38096E+000
   6.8875   -3.38441E+000
   6.8883   -3.38494E+000
   6.8890   -3.37961E+000
   6.8897   -3.38371E+000
   6.8904   -3.38612E+000
   6.8912   -3.37674E+000
   6.8919   -3.37842E+000
   6.8926   -3.38694E+000
   6.8933   -3.38145E+000
   6.8941   -3.37881E+000
   6.8948   -3.38904E+000
   6.8955   -3.39414E+000
   6.8963   -3.39379E+000
   6.8970   -3.39300E+000
   6.8977   -3.39637E+000
   6.8984   -3.40455E+000
   6.8992   -3.40018E+000
   6.8999   -3.38870E+000
   6.9006   -3.38951E+000
   6.9013   -3.39401E+000
   6.9021   -3.39395E+000
   6.9028   -3.38754E+000
   6.9035   -3.38025E+000
   6.9043   -3.38211E+000
   6.9050   -3.38831E+000
   6.9057   -3.39571E+000
   6.9064   -3.39498E+000
   6.9072   -3.38276E+000
   6.9079   -3.37151E+000
   6.9086   -3.36726E+000
   6.9093   -3.37226E+000
   6.9101   -3.38252E+000
   6.9108   -3.39033E+000
   6.9115   -3.39308E+000
   6.9122   -3.38814E+000
   6.9130   -3.38055E+000
   6.9137   -3.37494E+000
   6.9144   -3.36787E+000
   6.9152   -3.36456E+000
   6.9159   -3.37191E+000
   6.9166   -3.38056E+000
   6.9173   -3.38458E+000
   6.9181   -3.39597E+000
   6.9188   -3.41197E+000
   6.9195   -3.41473E+000
   6.9202   -3.41332E+000
   6.9210   -3.41693E+000
   6.9217   -3.42387E+000
   6.9224   -3.42038E+000
   6.9232   -3.40431E+000
   6.9239   -3.39283E+000
   6.9246   -3.39165E+000
   6.9253   -3.37906E+000
   6.9261   -3.34745E+000
   6.9268   -3.30968E+000
   6.9275   -3.29563E+000
   6.9282   -3.28539E+000
   6.9290   -3.23583E+000
   6.9297   -3.14433E+000
   6.9304   -3.10308E+000
   6.9312   -3.09620E+000
   6.9319   -3.06763E+000
   6.9326   -2.93957E+000
   6.9333   -2.83156E+000
   6.9341   -2.80366E+000
   6.9348   -2.78876E+000
   6.9355   -2.75858E+000
   6.9362   -2.41141E+000
   6.9370   -2.37179E+000
   6.9377   -2.37240E+000
   6.9384   -2.38647E+000
   6.9391   -2.50880E+000
   6.9399   -2.74327E+000
   6.9406   -2.77258E+000
   6.9413   -2.79079E+000
   6.9421   -2.83542E+000
   6.9428   -2.96137E+000
   6.9435   -3.06018E+000
   6.9442   -3.08722E+000
   6.9450   -3.10952E+000
   6.9457   -3.15873E+000
   6.9464   -3.23123E+000
   6.9471   -3.26906E+000
   6.9479   -3.28523E+000
   6.9486   -3.30306E+000
   6.9493   -3.33698E+000
   6.9501   -3.36895E+000
   6.9508   -3.38262E+000
   6.9515   -3.38745E+000
   6.9522   -3.39465E+000
   6.9530   -3.40248E+000
   6.9537   -3.40146E+000
   6.9544   -3.39481E+000
   6.9551   -3.39656E+000
   6.9559   -3.40064E+000
   6.9566   -3.39593E+000
   6.9573   -3.38165E+000
   6.9581   -3.36073E+000
   6.9588   -3.34368E+000
   6.9595   -3.33591E+000
   6.9602   -3.33256E+000
   6.9610   -3.33916E+000
   6.9617   -3.35892E+000
   6.9624   -3.37531E+000
   6.9631   -3.37916E+000
   6.9639   -3.37780E+000
   6.9646   -3.36533E+000
   6.9653   -3.34521E+000
   6.9661   -3.32714E+000
   6.9668   -3.31598E+000
   6.9675   -3.31286E+000
   6.9682   -3.31808E+000
   6.9690   -3.31928E+000
   6.9697   -3.31285E+000
   6.9704   -3.31018E+000
   6.9711   -3.31629E+000
   6.9719   -3.32189E+000
   6.9726   -3.33533E+000
   6.9733   -3.35642E+000
   6.9740   -3.38535E+000
   6.9748   -3.40727E+000
   6.9755   -3.41970E+000
   6.9762   -3.44958E+000
   6.9770   -3.51822E+000
   6.9777   -3.58731E+000
   6.9784   -3.62047E+000
   6.9791   -3.64256E+000
   6.9799   -3.69476E+000
   6.9806   -3.80776E+000
   6.9813   -3.88488E+000
   6.9820   -3.92143E+000
   6.9828   -3.95379E+000
   6.9835   -4.01774E+000
   6.9842   -4.21169E+000
   6.9850   -4.30613E+000
   6.9857   -4.32439E+000
   6.9864   -4.31466E+000
   6.9871   -4.25448E+000
   6.9879   -3.99109E+000
   6.9886   -3.92976E+000
   6.9893   -3.92165E+000
   6.9900   -3.89358E+000
   6.9908   -3.68745E+000
   6.9915   -3.59053E+000
   6.9922   -3.58256E+000
   6.9930   -3.56402E+000
   6.9937   -3.51698E+000
   6.9944   -3.46395E+000
   6.9951   -3.42975E+000
   6.9959   -3.41087E+000
   6.9966   -3.39387E+000
   6.9973   -3.36457E+000
   6.9980   -3.33782E+000
   6.9988   -3.32487E+000
   6.9995   -3.31531E+000
   7.0002   -3.31028E+000
   7.0010   -3.30377E+000
   7.0017   -3.30081E+000
   7.0024   -3.30263E+000
   7.0031   -3.29893E+000
   7.0039   -3.30073E+000
   7.0046   -3.31287E+000
   7.0053   -3.33222E+000
   7.0060   -3.34446E+000
   7.0068   -3.34372E+000
   7.0075   -3.34182E+000
   7.0082   -3.34805E+000
   7.0089   -3.35332E+000
   7.0097   -3.35066E+000
   7.0104   -3.34855E+000
   7.0111   -3.34436E+000
   7.0119   -3.32793E+000
   7.0126   -3.31918E+000
   7.0133   -3.31978E+000
   7.0140   -3.31947E+000
   7.0148   -3.32258E+000
   7.0155   -3.33144E+000
   7.0162   -3.33288E+000
   7.0169   -3.33233E+000
   7.0177   -3.34853E+000
   7.0184   -3.36778E+000
   7.0191   -3.37838E+000
   7.0199   -3.38026E+000
   7.0206   -3.37976E+000
   7.0213   -3.38205E+000
   7.0220   -3.38068E+000
   7.0228   -3.37183E+000
   7.0235   -3.36459E+000
   7.0242   -3.35796E+000
   7.0249   -3.34143E+000
   7.0257   -3.30635E+000
   7.0264   -3.28123E+000
   7.0271   -3.26834E+000
   7.0279   -3.24877E+000
   7.0286   -3.19458E+000
   7.0293   -3.11274E+000
   7.0300   -3.07632E+000
   7.0308   -3.06561E+000
   7.0315   -3.03862E+000
   7.0322   -2.93172E+000
   7.0329   -2.81599E+000
   7.0337   -2.79304E+000
   7.0344   -2.78237E+000
   7.0351   -2.74198E+000
   7.0359   -2.35005E+000
   7.0366   -2.32834E+000
   7.0373   -2.33949E+000
   7.0380   -2.36238E+000
   7.0388   -2.48558E+000
   7.0395   -2.72124E+000
   7.0402   -2.75506E+000
   7.0409   -2.77350E+000
   7.0417   -2.82063E+000
   7.0424   -2.94944E+000
   7.0431   -3.04203E+000
   7.0438   -3.07485E+000
   7.0446   -3.09923E+000
   7.0453   -3.14761E+000
   7.0460   -3.21355E+000
   7.0468   -3.25526E+000
   7.0475   -3.27098E+000
   7.0482   -3.28681E+000
   7.0489   -3.31298E+000
   7.0497   -3.34499E+000
   7.0504   -3.36170E+000
   7.0511   -3.36962E+000
   7.0518   -3.37635E+000
   7.0526   -3.38526E+000
   7.0533   -3.38666E+000
   7.0540   -3.37887E+000
   7.0548   -3.37801E+000
   7.0555   -3.37990E+000
   7.0562   -3.37232E+000
   7.0569   -3.35547E+000
   7.0577   -3.33513E+000
   7.0584   -3.32117E+000
   7.0591   -3.31610E+000
   7.0598   -3.31601E+000
   7.0606   -3.32171E+000
   7.0613   -3.34265E+000
   7.0620   -3.35981E+000
   7.0628   -3.36302E+000
   7.0635   -3.36181E+000
   7.0642   -3.35247E+000
   7.0649   -3.33134E+000
   7.0657   -3.31313E+000
   7.0664   -3.30192E+000
   7.0671   -3.29966E+000
   7.0678   -3.30503E+000
   7.0686   -3.30707E+000
   7.0693   -3.29927E+000
   7.0700   -3.29931E+000
   7.0707   -3.30756E+000
   7.0715   -3.31673E+000
   7.0722   -3.33023E+000
   7.0729   -3.35131E+000
   7.0737   -3.37949E+000
   7.0744   -3.40222E+000
   7.0751   -3.41833E+000
   7.0758   -3.44637E+000
   7.0766   -3.50413E+000
   7.0773   -3.56162E+000
   7.0780   -3.58831E+000
   7.0787   -3.61189E+000
   7.0795   -3.65575E+000
   7.0802   -3.76110E+000
   7.0809   -3.84251E+000
   7.0817   -3.88800E+000
   7.0824   -3.91978E+000
   7.0831   -3.97464E+000
   7.0838   -4.22517E+000
   7.0846   -4.32574E+000
   7.0853   -4.35131E+000
   7.0860   -4.35053E+000
   7.0867   -4.27389E+000
   7.0875   -3.92095E+000
   7.0882   -3.90554E+000
   7.0889   -3.89941E+000
   7.0897   -3.88128E+000
   7.0904   -3.75878E+000
   7.0911   -3.63619E+000
   7.0918   -3.61290E+000
   7.0926   -3.59866E+000
   7.0933   -3.55214E+000
   7.0940   -3.48174E+000
   7.0947   -3.43788E+000
   7.0955   -3.41403E+000
   7.0962   -3.40216E+000
   7.0969   -3.37871E+000
   7.0977   -3.34810E+000
   7.0984   -3.32758E+000
   7.0991   -3.31544E+000
   7.0998   -3.31418E+000
   7.1006   -3.31453E+000
   7.1013   -3.30963E+000
   7.1020   -3.30851E+000
   7.1027   -3.30949E+000
   7.1035   -3.31302E+000
   7.1042   -3.32584E+000
   7.1049   -3.34185E+000
   7.1056   -3.35730E+000
   7.1064   -3.35746E+000
   7.1071   -3.35639E+000
   7.1078   -3.36412E+000
   7.1086   -3.37386E+000
   7.1093   -3.37376E+000
   7.1100   -3.37032E+000
   7.1107   -3.36832E+000
   7.1115   -3.35547E+000
   7.1122   -3.34313E+000
   7.1129   -3.34378E+000
   7.1136   -3.34596E+000
   7.1144   -3.34937E+000
   7.1151   -3.35839E+000
   7.1158   -3.36026E+000
   7.1166   -3.35669E+000
   7.1173   -3.36891E+000
   7.1180   -3.39127E+000
   7.1187   -3.39931E+000
   7.1195   -3.39856E+000
   7.1202   -3.40061E+000
   7.1209   -3.40178E+000
   7.1216   -3.39674E+000
   7.1224   -3.38603E+000
   7.1231   -3.38235E+000
   7.1238   -3.37760E+000
   7.1246   -3.35693E+000
   7.1253   -3.31400E+000
   7.1260   -3.29113E+000
   7.1267   -3.28355E+000
   7.1275   -3.26224E+000
   7.1282   -3.19123E+000
   7.1289   -3.11510E+000
   7.1296   -3.09400E+000
   7.1304   -3.08239E+000
   7.1311   -3.03519E+000
   7.1318   -2.90374E+000
   7.1326   -2.82750E+000
   7.1333   -2.80703E+000
   7.1340   -2.80631E+000
   7.1347   -2.76321E+000
   7.1355   -2.40405E+000
   7.1362   -2.37537E+000
   7.1369   -2.37769E+000
   7.1376   -2.39594E+000
   7.1384   -2.65025E+000
   7.1391   -2.82092E+000
   7.1398   -2.82351E+000
   7.1405   -2.82814E+000
   7.1413   -2.85361E+000
   7.1420   -2.97957E+000
   7.1427   -3.08011E+000
   7.1435   -3.11106E+000
   7.1442   -3.12047E+000
   7.1449   -3.15351E+000
   7.1456   -3.23756E+000
   7.1464   -3.29072E+000
   7.1471   -3.30669E+000
   7.1478   -3.32254E+000
   7.1485   -3.35118E+000
   7.1493   -3.38747E+000
   7.1500   -3.40522E+000
   7.1507   -3.40875E+000
   7.1515   -3.41471E+000
   7.1522   -3.42168E+000
   7.1529   -3.42381E+000
   7.1536   -3.41638E+000
   7.1544   -3.41312E+000
   7.1551   -3.41969E+000
   7.1558   -3.41875E+000
   7.1565   -3.40454E+000
   7.1573   -3.38590E+000
   7.1580   -3.37111E+000
   7.1587   -3.36297E+000
   7.1595   -3.36015E+000
   7.1602   -3.36896E+000
   7.1609   -3.38733E+000
   7.1616   -3.40737E+000
   7.1624   -3.41505E+000
   7.1631   -3.41394E+000
   7.1638   -3.40544E+000
   7.1645   -3.39480E+000
   7.1653   -3.37895E+000
   7.1660   -3.35932E+000
   7.1667   -3.35550E+000
   7.1674   -3.37495E+000
   7.1682   -3.38092E+000
   7.1689   -3.35482E+000
   7.1696   -3.35645E+000
   7.1704   -3.38659E+000
   7.1711   -3.38770E+000
   7.1718   -3.36277E+000
   7.1725   -3.38701E+000
   7.1733   -3.44983E+000
   7.1740   -3.48561E+000
   7.1747   -3.45438E+000
   7.1754   -3.43642E+000
   7.1762   -3.51369E+000
   7.1769   -3.70473E+000
   7.1776   -3.69474E+000
   7.1784   -3.67257E+000
   7.1791   -3.74380E+000
   7.1798   -3.88096E+000
   7.1805   -3.95956E+000
   7.1813   -4.02437E+000
   7.1820   -4.07630E+000
   7.1827   -4.25083E+000
   7.1834   -4.46453E+000
   7.1842   -4.61332E+000
   7.1849   -4.80158E+000
   7.1856   -5.05993E+000
   7.1864   -5.09699E+000
   7.1871   -5.45031E+000
   7.1878   -4.96305E+000
   7.1885   -4.62201E+000
   7.1893   -4.12234E+000
   7.1900   -4.12995E+000
   7.1907   -4.11927E+000
   7.1914   -4.24164E+000
   7.1922   -3.80669E+000
   7.1929   -3.91972E+000
   7.1936   -3.71455E+000
   7.1944   -3.44970E+000
   7.1951   -3.27803E+000
   7.1958   -3.12956E+000
   7.1965   -3.26977E+000
   7.1973   -3.08879E+000
   7.1980   -3.29067E+000
   7.1987   -3.54643E+000
   7.1994   -3.71182E+000
   7.2002   -3.71858E+000
   7.2009   -4.13212E+000
   7.2016   -4.00460E+000
   7.2023   -3.93229E+000
   7.2031   -4.04269E+000
   7.2038   -3.74605E+000
   7.2045   -3.47225E+000
   7.2053   -3.09939E+000
   7.2060   -3.19866E+000
   7.2067   -2.74392E+000
   7.2074   -3.14238E+000
   7.2082   -2.98790E+000
   7.2089   -3.02167E+000
   7.2096   -3.20177E+000
   7.2103   -3.28724E+000
