# Supplementary material for: A radial calibration window for analytical ultracentrifugation
Source: PLoS One. 2018 Jul 30;13(7):e0201529. doi: 10.1371/journal.pone.0201529 (PMC6066226; doi:10.1371/journal.pone.0201529)
Supplement: S1 Dataset — (ZIP) [file pone.0201529.s001.zip › IFscans/00002.ip4]

cm/pixel:  0.00072706945, new artiface
P 4 20.7 50000 0000704 1.6185E10 655 50
   5.7562   0.00000E+000
   5.7569   -2.32537E-001
   5.7577   -2.73904E-002
   5.7584   3.02287E-001
   5.7591   1.44020E-001
   5.7598   -1.48921E-001
   5.7606   1.61678E-001
   5.7613   -2.26246E-001
   5.7620   -4.46601E-001
   5.7628   -7.18146E-001
   5.7635   -8.81410E-001
   5.7642   -3.91920E-001
   5.7649   -5.40219E-001
   5.7657   -4.90134E-001
   5.7664   -4.06798E-001
   5.7671   -3.83340E-001
   5.7678   -4.10557E-001
   5.7686   -3.35072E-001
   5.7693   -4.14797E-001
   5.7700   -4.72264E-001
   5.7707   -5.61428E-001
   5.7715   -1.57685E-001
   5.7722   -5.60680E-001
   5.7729   -5.15590E-001
   5.7737   -5.79744E-001
   5.7744   -6.44290E-001
   5.7751   -6.56581E-001
   5.7758   -6.43663E-001
   5.7766   -7.16564E-001
   5.7773   -7.98984E-001
   5.7780   -8.14910E-001
   5.7787   -8.05515E-001
   5.7795   -7.25392E-001
   5.7802   -7.06219E-001
   5.7809   -8.77703E-001
   5.7817   -9.66857E-001
   5.7824   -1.00563E+000
   5.7831   -9.72389E-001
   5.7838   -9.64626E-001
   5.7846   -9.93884E-001
   5.7853   -9.96363E-001
   5.7860   -1.02446E+000
   5.7867   -1.03904E+000
   5.7875   -1.06303E+000
   5.7882   -1.08345E+000
   5.7889   -1.10637E+000
   5.7897   -1.12761E+000
   5.7904   -1.13736E+000
   5.7911   -1.14085E+000
   5.7918   -1.14436E+000
   5.7926   -1.14408E+000
   5.7933   -1.14176E+000
   5.7940   -1.12754E+000
   5.7947   -1.11244E+000
   5.7955   -1.09994E+000
   5.7962   -1.08845E+000
   5.7969   -1.08254E+000
   5.7977   -1.08089E+000
   5.7984   -1.08004E+000
   5.7991   -1.07547E+000
   5.7998   -1.07655E+000
   5.8006   -1.08665E+000
   5.8013   -1.10844E+000
   5.8020   -1.12960E+000
   5.8027   -1.14379E+000
   5.8035   -1.14440E+000
   5.8042   -1.12425E+000
   5.8049   -1.09463E+000
   5.8056   -1.06550E+000
   5.8064   -1.05306E+000
   5.8071   -1.05955E+000
   5.8078   -1.09043E+000
   5.8086   -1.13344E+000
   5.8093   -1.14071E+000
   5.8100   -1.10503E+000
   5.8107   -1.06030E+000
   5.8115   -1.04176E+000
   5.8122   -1.05956E+000
   5.8129   -1.10503E+000
   5.8136   -1.13225E+000
   5.8144   -1.10890E+000
   5.8151   -1.06916E+000
   5.8158   -1.05840E+000
   5.8166   -1.07516E+000
   5.8173   -1.09171E+000
   5.8180   -1.08081E+000
   5.8187   -1.04916E+000
   5.8195   -1.05020E+000
   5.8202   -1.08531E+000
   5.8209   -1.11612E+000
   5.8216   -1.10176E+000
   5.8224   -1.08911E+000
   5.8231   -1.11670E+000
   5.8238   -1.14539E+000
   5.8246   -1.12751E+000
   5.8253   -1.10786E+000
   5.8260   -1.12552E+000
   5.8267   -1.13161E+000
   5.8275   -1.10592E+000
   5.8282   -1.09173E+000
   5.8289   -1.09474E+000
   5.8296   -1.05907E+000
   5.8304   -1.00856E+000
   5.8311   -1.01220E+000
   5.8318   -1.00630E+000
   5.8326   -8.94853E-001
   5.8333   -8.20088E-001
   5.8340   -8.27822E-001
   5.8347   -8.15682E-001
   5.8355   -7.26679E-001
   5.8362   -5.79966E-001
   5.8369   -5.23396E-001
   5.8376   -5.07165E-001
   5.8384   -4.88091E-001
   5.8391   -3.62548E-001
   5.8398   -1.22364E-001
   5.8405   -9.53462E-002
   5.8413   -8.36396E-002
   5.8420   -1.15761E-001
   5.8427   -2.70446E-001
   5.8435   -4.74294E-001
   5.8442   -4.92239E-001
   5.8449   -5.08215E-001
   5.8456   -5.46032E-001
   5.8464   -7.21555E-001
   5.8471   -7.87555E-001
   5.8478   -7.98592E-001
   5.8485   -8.12534E-001
   5.8493   -8.75998E-001
   5.8500   -9.60802E-001
   5.8507   -9.88237E-001
   5.8515   -9.94041E-001
   5.8522   -1.01603E+000
   5.8529   -1.06148E+000
   5.8536   -1.08844E+000
   5.8544   -1.09099E+000
   5.8551   -1.09215E+000
   5.8558   -1.09915E+000
   5.8565   -1.10741E+000
   5.8573   -1.10950E+000
   5.8580   -1.11032E+000
   5.8587   -1.11581E+000
   5.8595   -1.11108E+000
   5.8602   -1.09051E+000
   5.8609   -1.07172E+000
   5.8616   -1.06425E+000
   5.8624   -1.05465E+000
   5.8631   -1.04666E+000
   5.8638   -1.05551E+000
   5.8645   -1.06711E+000
   5.8653   -1.06928E+000
   5.8660   -1.07762E+000
   5.8667   -1.08512E+000
   5.8674   -1.07743E+000
   5.8682   -1.06274E+000
   5.8689   -1.04600E+000
   5.8696   -1.03096E+000
   5.8704   -1.02698E+000
   5.8711   -1.02631E+000
   5.8718   -1.02914E+000
   5.8725   -1.04057E+000
   5.8733   -1.04493E+000
   5.8740   -1.04381E+000
   5.8747   -1.04258E+000
   5.8754   -1.05652E+000
   5.8762   -1.08968E+000
   5.8769   -1.11233E+000
   5.8776   -1.12010E+000
   5.8784   -1.13586E+000
   5.8791   -1.17134E+000
   5.8798   -1.24274E+000
   5.8805   -1.29541E+000
   5.8813   -1.31490E+000
   5.8820   -1.32816E+000
   5.8827   -1.38450E+000
   5.8834   -1.53932E+000
   5.8842   -1.62839E+000
   5.8849   -1.65770E+000
   5.8856   -1.68928E+000
   5.8864   -1.88393E+000
   5.8871   -2.03251E+000
   5.8878   -2.06380E+000
   5.8885   -2.07200E+000
   5.8893   -2.06917E+000
   5.8900   -1.98476E+000
   5.8907   -1.68307E+000
   5.8914   -1.66313E+000
   5.8922   -1.64814E+000
   5.8929   -1.58499E+000
   5.8936   -1.43235E+000
   5.8944   -1.36649E+000
   5.8951   -1.34944E+000
   5.8958   -1.32624E+000
   5.8965   -1.26263E+000
   5.8973   -1.18829E+000
   5.8980   -1.15998E+000
   5.8987   -1.14407E+000
   5.8994   -1.11272E+000
   5.9002   -1.07271E+000
   5.9009   -1.05156E+000
   5.9016   -1.04683E+000
   5.9023   -1.03813E+000
   5.9031   -1.02259E+000
   5.9038   -1.02170E+000
   5.9045   -1.03048E+000
   5.9053   -1.03286E+000
   5.9060   -1.02871E+000
   5.9067   -1.02972E+000
   5.9074   -1.04239E+000
   5.9082   -1.05956E+000
   5.9089   -1.06961E+000
   5.9096   -1.07177E+000
   5.9103   -1.07406E+000
   5.9111   -1.06937E+000
   5.9118   -1.06419E+000
   5.9125   -1.06648E+000
   5.9133   -1.06577E+000
   5.9140   -1.05976E+000
   5.9147   -1.05926E+000
   5.9154   -1.05775E+000
   5.9162   -1.05268E+000
   5.9169   -1.04876E+000
   5.9176   -1.04797E+000
   5.9183   -1.04720E+000
   5.9191   -1.04320E+000
   5.9198   -1.04347E+000
   5.9205   -1.05876E+000
   5.9213   -1.07696E+000
   5.9220   -1.08524E+000
   5.9227   -1.08407E+000
   5.9234   -1.08346E+000
   5.9242   -1.09419E+000
   5.9249   -1.09803E+000
   5.9256   -1.09233E+000
   5.9263   -1.08301E+000
   5.9271   -1.07856E+000
   5.9278   -1.07395E+000
   5.9285   -1.05516E+000
   5.9293   -1.02105E+000
   5.9300   -9.95251E-001
   5.9307   -9.89607E-001
   5.9314   -9.71855E-001
   5.9322   -9.08648E-001
   5.9329   -8.36404E-001
   5.9336   -8.07251E-001
   5.9343   -7.86514E-001
   5.9351   -7.29642E-001
   5.9358   -5.87413E-001
   5.9365   -5.03814E-001
   5.9372   -4.82102E-001
   5.9380   -4.75910E-001
   5.9387   -4.31493E-001
   5.9394   -8.58769E-002
   5.9402   -3.94768E-002
   5.9409   -4.44134E-002
   5.9416   -5.14722E-002
   5.9423   -1.95241E-001
   5.9431   -4.42713E-001
   5.9438   -4.60264E-001
   5.9445   -4.66499E-001
   5.9452   -5.01419E-001
   5.9460   -6.40275E-001
   5.9467   -7.52820E-001
   5.9474   -7.72448E-001
   5.9482   -7.90365E-001
   5.9489   -8.54683E-001
   5.9496   -9.34249E-001
   5.9503   -9.65254E-001
   5.9511   -9.69304E-001
   5.9518   -9.85391E-001
   5.9525   -1.02679E+000
   5.9532   -1.05928E+000
   5.9540   -1.06852E+000
   5.9547   -1.07099E+000
   5.9554   -1.07586E+000
   5.9562   -1.08297E+000
   5.9569   -1.08653E+000
   5.9576   -1.08713E+000
   5.9583   -1.09126E+000
   5.9591   -1.08706E+000
   5.9598   -1.06646E+000
   5.9605   -1.04072E+000
   5.9612   -1.02848E+000
   5.9620   -1.01836E+000
   5.9627   -1.01155E+000
   5.9634   -1.01977E+000
   5.9641   -1.03670E+000
   5.9649   -1.04302E+000
   5.9656   -1.04794E+000
   5.9663   -1.05683E+000
   5.9671   -1.05132E+000
   5.9678   -1.03524E+000
   5.9685   -1.01827E+000
   5.9692   -1.00156E+000
   5.9700   -9.95591E-001
   5.9707   -9.93912E-001
   5.9714   -9.91529E-001
   5.9721   -9.95635E-001
   5.9729   -1.00186E+000
   5.9736   -1.00065E+000
   5.9743   -9.99426E-001
   5.9751   -1.00770E+000
   5.9758   -1.03438E+000
   5.9765   -1.06894E+000
   5.9772   -1.08363E+000
   5.9780   -1.09149E+000
   5.9787   -1.11988E+000
   5.9794   -1.19566E+000
   5.9801   -1.26861E+000
   5.9809   -1.29730E+000
   5.9816   -1.31149E+000
   5.9823   -1.35936E+000
   5.9831   -1.47777E+000
   5.9838   -1.55980E+000
   5.9845   -1.59150E+000
   5.9852   -1.60978E+000
   5.9860   -1.64619E+000
   5.9867   -1.93603E+000
   5.9874   -2.03689E+000
   5.9881   -2.05252E+000
   5.9889   -2.04267E+000
   5.9896   -1.66716E+000
   5.9903   -1.57864E+000
   5.9911   -1.57438E+000
   5.9918   -1.57223E+000
   5.9925   -1.52345E+000
   5.9932   -1.38918E+000
   5.9940   -1.31917E+000
   5.9947   -1.30429E+000
   5.9954   -1.28281E+000
   5.9961   -1.23289E+000
   5.9969   -1.16852E+000
   5.9976   -1.12849E+000
   5.9983   -1.11584E+000
   5.9990   -1.08814E+000
   5.9998   -1.05074E+000
   6.0005   -1.02213E+000
   6.0012   -1.00911E+000
   6.0020   -1.00021E+000
   6.0027   -9.85369E-001
   6.0034   -9.81199E-001
   6.0041   -9.93093E-001
   6.0049   -9.98546E-001
   6.0056   -9.93316E-001
   6.0063   -9.90700E-001
   6.0070   -1.00041E+000
   6.0078   -1.01704E+000
   6.0085   -1.03083E+000
   6.0092   -1.03702E+000
   6.0100   -1.04038E+000
   6.0107   -1.04069E+000
   6.0114   -1.03634E+000
   6.0121   -1.03651E+000
   6.0129   -1.03767E+000
   6.0136   -1.03171E+000
   6.0143   -1.02652E+000
   6.0150   -1.02558E+000
   6.0158   -1.02049E+000
   6.0165   -1.01573E+000
   6.0172   -1.01617E+000
   6.0180   -1.01797E+000
   6.0187   -1.01807E+000
   6.0194   -1.01806E+000
   6.0201   -1.02930E+000
   6.0209   -1.04773E+000
   6.0216   -1.06038E+000
   6.0223   -1.06171E+000
   6.0230   -1.06176E+000
   6.0238   -1.06733E+000
   6.0245   -1.07456E+000
   6.0252   -1.07010E+000
   6.0260   -1.05934E+000
   6.0267   -1.05327E+000
   6.0274   -1.04956E+000
   6.0281   -1.03928E+000
   6.0289   -1.00899E+000
   6.0296   -9.74440E-001
   6.0303   -9.61867E-001
   6.0310   -9.57006E-001
   6.0318   -9.06285E-001
   6.0325   -8.17365E-001
   6.0332   -7.76824E-001
   6.0339   -7.65850E-001
   6.0347   -7.40328E-001
   6.0354   -5.93615E-001
   6.0361   -4.70967E-001
   6.0369   -4.47002E-001
   6.0376   -4.39620E-001
   6.0383   -4.09675E-001
   6.0390   -9.74987E-002
   6.0398   -1.82916E-002
   6.0405   -1.93878E-002
   6.0412   -2.64167E-002
   6.0419   -8.41742E-002
   6.0427   -4.22543E-001
   6.0434   -4.44379E-001
   6.0441   -4.45144E-001
   6.0449   -4.66337E-001
   6.0456   -5.85270E-001
   6.0463   -7.19745E-001
   6.0470   -7.50355E-001
   6.0478   -7.63927E-001
   6.0485   -8.05947E-001
   6.0492   -8.83203E-001
   6.0499   -9.32314E-001
   6.0507   -9.47030E-001
   6.0514   -9.59452E-001
   6.0521   -9.92735E-001
   6.0529   -1.02517E+000
   6.0536   -1.03880E+000
   6.0543   -1.04249E+000
   6.0550   -1.04898E+000
   6.0558   -1.05434E+000
   6.0565   -1.05634E+000
   6.0572   -1.05734E+000
   6.0579   -1.06087E+000
   6.0587   -1.06287E+000
   6.0594   -1.05081E+000
   6.0601   -1.03185E+000
   6.0609   -1.01815E+000
   6.0616   -1.00985E+000
   6.0623   -1.00125E+000
   6.0630   -1.00307E+000
   6.0638   -1.01767E+000
   6.0645   -1.03053E+000
   6.0652   -1.03761E+000
   6.0659   -1.04698E+000
   6.0667   -1.04750E+000
   6.0674   -1.03422E+000
   6.0681   -1.01744E+000
   6.0688   -9.99588E-001
   6.0696   -9.91313E-001
   6.0703   -9.90740E-001
   6.0710   -9.91863E-001
   6.0718   -9.94393E-001
   6.0725   -9.99751E-001
   6.0732   -1.00162E+000
   6.0739   -1.00128E+000
   6.0747   -1.00650E+000
   6.0754   -1.02855E+000
   6.0761   -1.06405E+000
   6.0768   -1.08352E+000
   6.0776   -1.09070E+000
   6.0783   -1.10501E+000
   6.0790   -1.14891E+000
   6.0798   -1.21400E+000
   6.0805   -1.25140E+000
   6.0812   -1.27162E+000
   6.0819   -1.29847E+000
   6.0827   -1.37432E+000
   6.0834   -1.49606E+000
   6.0841   -1.56992E+000
   6.0848   -1.59544E+000
   6.0856   -1.61962E+000
   6.0863   -1.88012E+000
   6.0870   -2.04999E+000
   6.0878   -2.06330E+000
   6.0885   -2.06811E+000
   6.0892   -2.08507E+000
   6.0899   -2.53046E+000
   6.0907   -2.57836E+000
   6.0914   -2.59954E+000
   6.0921   -2.60070E+000
   6.0928   -2.49344E+000
   6.0936   -2.34079E+000
   6.0943   -2.30884E+000
   6.0950   -2.29651E+000
   6.0957   -2.25692E+000
   6.0965   -2.18419E+000
   6.0972   -2.13430E+000
   6.0979   -2.11657E+000
   6.0987   -2.09586E+000
   6.0994   -2.05892E+000
   6.1001   -2.02644E+000
   6.1008   -2.01302E+000
   6.1016   -2.00451E+000
   6.1023   -1.98949E+000
   6.1030   -1.97587E+000
   6.1037   -1.97752E+000
   6.1045   -1.98496E+000
   6.1052   -1.98377E+000
   6.1059   -1.98124E+000
   6.1067   -1.98699E+000
   6.1074   -2.00050E+000
   6.1081   -2.01727E+000
   6.1088   -2.02733E+000
   6.1096   -2.03036E+000
   6.1103   -2.03307E+000
   6.1110   -2.03096E+000
   6.1117   -2.02802E+000
   6.1125   -2.03071E+000
   6.1132   -2.02745E+000
   6.1139   -2.02241E+000
   6.1147   -2.02338E+000
   6.1154   -2.02574E+000
   6.1161   -2.02261E+000
   6.1168   -2.02098E+000
   6.1176   -2.02100E+000
   6.1183   -2.01709E+000
   6.1190   -2.01486E+000
   6.1197   -2.02026E+000
   6.1205   -2.04008E+000
   6.1212   -2.05923E+000
   6.1219   -2.06766E+000
   6.1227   -2.07100E+000
   6.1234   -2.07373E+000
   6.1241   -2.08167E+000
   6.1248   -2.08365E+000
   6.1256   -2.07520E+000
   6.1263   -2.06955E+000
   6.1270   -2.06704E+000
   6.1277   -2.05747E+000
   6.1285   -2.02749E+000
   6.1292   -1.98420E+000
   6.1299   -1.96108E+000
   6.1306   -1.95495E+000
   6.1314   -1.92277E+000
   6.1321   -1.83953E+000
   6.1328   -1.79311E+000
   6.1336   -1.78601E+000
   6.1343   -1.77832E+000
   6.1350   -1.71110E+000
   6.1357   -1.54618E+000
   6.1365   -1.49337E+000
   6.1372   -1.48408E+000
   6.1379   -1.47707E+000
   6.1386   -1.10936E+000
   6.1394   -1.01719E+000
   6.1401   -1.01453E+000
   6.1408   -1.02846E+000
   6.1416   -1.04805E+000
   6.1423   -1.38183E+000
   6.1430   -1.46861E+000
   6.1437   -1.47893E+000
   6.1445   -1.49381E+000
   6.1452   -1.56569E+000
   6.1459   -1.70002E+000
   6.1466   -1.75323E+000
   6.1474   -1.76758E+000
   6.1481   -1.79040E+000
   6.1488   -1.85888E+000
   6.1496   -1.93526E+000
   6.1503   -1.96791E+000
   6.1510   -1.98133E+000
   6.1517   -2.00291E+000
   6.1525   -2.03925E+000
   6.1532   -2.06626E+000
   6.1539   -2.07382E+000
   6.1546   -2.07927E+000
   6.1554   -2.08598E+000
   6.1561   -2.08860E+000
   6.1568   -2.09145E+000
   6.1576   -2.09655E+000
   6.1583   -2.10161E+000
   6.1590   -2.10019E+000
   6.1597   -2.08646E+000
   6.1605   -2.06779E+000
   6.1612   -2.05497E+000
   6.1619   -2.04584E+000
   6.1626   -2.03880E+000
   6.1634   -2.04953E+000
   6.1641   -2.06633E+000
   6.1648   -2.07650E+000
   6.1655   -2.08130E+000
   6.1663   -2.08550E+000
   6.1670   -2.07765E+000
   6.1677   -2.06082E+000
   6.1685   -2.04291E+000
   6.1692   -2.02628E+000
   6.1699   -2.02517E+000
   6.1706   -2.02786E+000
   6.1714   -2.02766E+000
   6.1721   -2.03190E+000
   6.1728   -2.03379E+000
   6.1735   -2.03177E+000
   6.1743   -2.03608E+000
   6.1750   -2.04913E+000
   6.1757   -2.07456E+000
   6.1765   -2.10917E+000
   6.1772   -2.12609E+000
   6.1779   -2.14326E+000
   6.1786   -2.17876E+000
   6.1794   -2.24279E+000
   6.1801   -2.29589E+000
   6.1808   -2.31661E+000
   6.1815   -2.33082E+000
   6.1823   -2.37030E+000
   6.1830   -2.48276E+000
   6.1837   -2.59129E+000
   6.1845   -2.63160E+000
   6.1852   -2.65362E+000
   6.1859   -2.69150E+000
   6.1866   -2.99210E+000
   6.1874   -3.07839E+000
   6.1881   -3.09500E+000
   6.1888   -3.11289E+000
   6.1895   -3.25462E+000
   6.1903   -3.58153E+000
   6.1910   -3.60298E+000
   6.1917   -3.60760E+000
   6.1924   -3.56674E+000
   6.1932   -3.44103E+000
   6.1939   -3.35784E+000
   6.1946   -3.34942E+000
   6.1954   -3.33999E+000
   6.1961   -3.29642E+000
   6.1968   -3.21714E+000
   6.1975   -3.17410E+000
   6.1983   -3.16000E+000
   6.1990   -3.13581E+000
   6.1997   -3.09009E+000
   6.2004   -3.06135E+000
   6.2012   -3.05387E+000
   6.2019   -3.05164E+000
   6.2026   -3.03585E+000
   6.2034   -3.02549E+000
   6.2041   -3.03085E+000
   6.2048   -3.03479E+000
   6.2055   -3.03070E+000
   6.2063   -3.02947E+000
   6.2070   -3.03793E+000
   6.2077   -3.06026E+000
   6.2084   -3.07705E+000
   6.2092   -3.08173E+000
   6.2099   -3.08311E+000
   6.2106   -3.08697E+000
   6.2114   -3.07991E+000
   6.2121   -3.07769E+000
   6.2128   -3.08222E+000
   6.2135   -3.07947E+000
   6.2143   -3.07686E+000
   6.2150   -3.08064E+000
   6.2157   -3.08010E+000
   6.2164   -3.07512E+000
   6.2172   -3.07890E+000
   6.2179   -3.07739E+000
   6.2186   -3.07069E+000
   6.2194   -3.06919E+000
   6.2201   -3.07762E+000
   6.2208   -3.09857E+000
   6.2215   -3.11385E+000
   6.2223   -3.11245E+000
   6.2230   -3.11295E+000
   6.2237   -3.11873E+000
   6.2244   -3.12506E+000
   6.2252   -3.12084E+000
   6.2259   -3.10615E+000
   6.2266   -3.09839E+000
   6.2273   -3.09366E+000
   6.2281   -3.07239E+000
   6.2288   -3.03774E+000
   6.2295   -3.01071E+000
   6.2303   -3.00339E+000
   6.2310   -2.99036E+000
   6.2317   -2.92495E+000
   6.2324   -2.83377E+000
   6.2332   -2.81188E+000
   6.2339   -2.80913E+000
   6.2346   -2.76738E+000
   6.2353   -2.58417E+000
   6.2361   -2.50422E+000
   6.2368   -2.50203E+000
   6.2375   -2.50878E+000
   6.2383   -2.52790E+000
   6.2390   -2.02824E+000
   6.2397   -2.04105E+000
   6.2404   -2.04784E+000
   6.2412   -2.07634E+000
   6.2419   -2.28260E+000
   6.2426   -2.47622E+000
   6.2433   -2.49784E+000
   6.2441   -2.50799E+000
   6.2448   -2.53854E+000
   6.2455   -2.66743E+000
   6.2463   -2.77184E+000
   6.2470   -2.80672E+000
   6.2477   -2.82624E+000
   6.2484   -2.87180E+000
   6.2492   -2.94354E+000
   6.2499   -2.98228E+000
   6.2506   -2.99780E+000
   6.2513   -3.01066E+000
   6.2521   -3.04125E+000
   6.2528   -3.07430E+000
   6.2535   -3.09072E+000
   6.2543   -3.09829E+000
   6.2550   -3.10746E+000
   6.2557   -3.11282E+000
   6.2564   -3.10838E+000
   6.2572   -3.10666E+000
   6.2579   -3.11169E+000
   6.2586   -3.11304E+000
   6.2593   -3.10532E+000
   6.2601   -3.08590E+000
   6.2608   -3.07105E+000
   6.2615   -3.06154E+000
   6.2622   -3.05410E+000
   6.2630   -3.05460E+000
   6.2637   -3.07031E+000
   6.2644   -3.08589E+000
   6.2652   -3.09676E+000
   6.2659   -3.10121E+000
   6.2666   -3.10226E+000
   6.2673   -3.09048E+000
   6.2681   -3.07220E+000
   6.2688   -3.05571E+000
   6.2695   -3.04436E+000
   6.2702   -3.04719E+000
   6.2710   -3.04799E+000
   6.2717   -3.04640E+000
   6.2724   -3.04553E+000
   6.2732   -3.04609E+000
   6.2739   -3.05203E+000
   6.2746   -3.06443E+000
   6.2753   -3.07761E+000
   6.2761   -3.10882E+000
   6.2768   -3.13561E+000
   6.2775   -3.15388E+000
   6.2782   -3.17527E+000
   6.2790   -3.21660E+000
   6.2797   -3.28418E+000
   6.2804   -3.33993E+000
   6.2812   -3.36930E+000
   6.2819   -3.40472E+000
   6.2826   -3.48349E+000
   6.2833   -3.58030E+000
   6.2841   -3.63600E+000
   6.2848   -3.66374E+000
   6.2855   -3.67885E+000
   6.2862   -3.74888E+000
   6.2870   -4.02872E+000
   6.2877   -4.09988E+000
   6.2884   -4.10321E+000
   6.2891   -4.10585E+000
   6.2899   -3.67637E+000
   6.2906   -3.67578E+000
   6.2913   -3.68748E+000
   6.2921   -3.68517E+000
   6.2928   -3.62581E+000
   6.2935   -3.48800E+000
   6.2942   -3.41392E+000
   6.2950   -3.38716E+000
   6.2957   -3.34883E+000
   6.2964   -3.26526E+000
   6.2971   -3.19310E+000
   6.2979   -3.17695E+000
   6.2986   -3.16567E+000
   6.2993   -3.12623E+000
   6.3001   -3.08768E+000
   6.3008   -3.07507E+000
   6.3015   -3.07217E+000
   6.3022   -3.05878E+000
   6.3030   -3.03981E+000
   6.3037   -3.04429E+000
   6.3044   -3.05087E+000
   6.3051   -3.04818E+000
   6.3059   -3.04135E+000
   6.3066   -3.04606E+000
   6.3073   -3.06597E+000
   6.3081   -3.08653E+000
   6.3088   -3.09698E+000
   6.3095   -3.09663E+000
   6.3102   -3.09781E+000
   6.3110   -3.09513E+000
   6.3117   -3.08677E+000
   6.3124   -3.08787E+000
   6.3131   -3.08802E+000
   6.3139   -3.07767E+000
   6.3146   -3.07471E+000
   6.3153   -3.07770E+000
   6.3161   -3.07189E+000
   6.3168   -3.06887E+000
   6.3175   -3.07176E+000
   6.3182   -3.06804E+000
   6.3190   -3.06507E+000
   6.3197   -3.07031E+000
   6.3204   -3.09174E+000
   6.3211   -3.10931E+000
   6.3219   -3.11187E+000
   6.3226   -3.10795E+000
   6.3233   -3.11329E+000
   6.3240   -3.12105E+000
   6.3248   -3.12219E+000
   6.3255   -3.10935E+000
   6.3262   -3.10259E+000
   6.3270   -3.10260E+000
   6.3277   -3.09150E+000
   6.3284   -3.05902E+000
   6.3291   -3.02773E+000
   6.3299   -3.01338E+000
   6.3306   -3.00411E+000
   6.3313   -2.96102E+000
   6.3320   -2.86279E+000
   6.3328   -2.81020E+000
   6.3335   -2.80437E+000
   6.3342   -2.77968E+000
   6.3350   -2.62965E+000
   6.3357   -2.50553E+000
   6.3364   -2.48430E+000
   6.3371   -2.48475E+000
   6.3379   -2.46733E+000
   6.3386   -2.17175E+000
   6.3393   -2.07951E+000
   6.3400   -2.07124E+000
   6.3408   -2.10076E+000
   6.3415   -2.20025E+000
   6.3422   -2.40893E+000
   6.3430   -2.47372E+000
   6.3437   -2.48818E+000
   6.3444   -2.51660E+000
   6.3451   -2.62388E+000
   6.3459   -2.74027E+000
   6.3466   -2.78940E+000
   6.3473   -2.80771E+000
   6.3480   -2.84753E+000
   6.3488   -2.92204E+000
   6.3495   -2.97152E+000
   6.3502   -2.99308E+000
   6.3510   -3.00807E+000
   6.3517   -3.03544E+000
   6.3524   -3.07036E+000
   6.3531   -3.08858E+000
   6.3539   -3.09594E+000
   6.3546   -3.10117E+000
   6.3553   -3.10771E+000
   6.3560   -3.10388E+000
   6.3568   -3.09822E+000
   6.3575   -3.09953E+000
   6.3582   -3.10383E+000
   6.3589   -3.09982E+000
   6.3597   -3.08330E+000
   6.3604   -3.06396E+000
   6.3611   -3.05349E+000
   6.3619   -3.04552E+000
   6.3626   -3.04228E+000
   6.3633   -3.05198E+000
   6.3640   -3.07137E+000
   6.3648   -3.08401E+000
   6.3655   -3.09358E+000
   6.3662   -3.09409E+000
   6.3669   -3.08687E+000
   6.3677   -3.07341E+000
   6.3684   -3.05849E+000
   6.3691   -3.03785E+000
   6.3699   -3.03987E+000
   6.3706   -3.04800E+000
   6.3713   -3.04741E+000
   6.3720   -3.04583E+000
   6.3728   -3.04393E+000
   6.3735   -3.04118E+000
   6.3742   -3.05742E+000
   6.3749   -3.07890E+000
   6.3757   -3.09748E+000
   6.3764   -3.10679E+000
   6.3771   -3.13060E+000
   6.3779   -3.17292E+000
   6.3786   -3.20431E+000
   6.3793   -3.22793E+000
   6.3800   -3.30227E+000
   6.3808   -3.37294E+000
   6.3815   -3.39085E+000
   6.3822   -3.40106E+000
   6.3829   -3.49129E+000
   6.3837   -3.60743E+000
   6.3844   -3.63052E+000
   6.3851   -3.63729E+000
   6.3858   -3.78606E+000
   6.3866   -4.00008E+000
   6.3873   -3.99540E+000
   6.3880   -3.92549E+000
   6.3888   -3.56080E+000
   6.3895   -3.50942E+000
   6.3902   -3.48214E+000
   6.3909   -3.43365E+000
   6.3917   -3.21337E+000
   6.3924   -3.06512E+000
   6.3931   -3.01982E+000
   6.3938   -2.97140E+000
   6.3946   -2.83167E+000
   6.3953   -2.71680E+000
   6.3960   -2.69076E+000
   6.3968   -2.66704E+000
   6.3975   -2.48940E+000
   6.3982   -2.32677E+000
   6.3989   -2.23655E+000
   6.3997   -1.94487E+000
   6.4004   -1.92712E+000
   6.4011   -1.93053E+000
   6.4018   -1.85045E+000
   6.4026   -1.78953E+000
   6.4033   -1.81028E+000
   6.4040   -1.80738E+000
   6.4048   -1.75941E+000
   6.4055   -1.73634E+000
   6.4062   -1.73862E+000
   6.4069   -1.73786E+000
   6.4077   -1.75073E+000
   6.4084   -1.78483E+000
   6.4091   -1.81547E+000
   6.4098   -1.84353E+000
   6.4106   -1.80766E+000
   6.4113   -1.60853E+000
   6.4120   -1.46311E+000
   6.4128   -1.48821E+000
   6.4135   -1.57709E+000
   6.4142   -1.64698E+000
   6.4149   -1.70565E+000
   6.4157   -1.79703E+000
   6.4164   -1.87983E+000
   6.4171   -1.97520E+000
   6.4178   -2.09693E+000
   6.4186   -2.15831E+000
   6.4193   -2.19181E+000
   6.4200   -2.22802E+000
   6.4207   -2.30728E+000
   6.4215   -2.44717E+000
   6.4222   -2.80343E+000
   6.4229   -2.91354E+000
   6.4237   -2.94242E+000
   6.4244   -3.00434E+000
   6.4251   -3.09194E+000
   6.4258   -3.18229E+000
   6.4266   -3.25802E+000
   6.4273   -3.29945E+000
   6.4280   -3.29100E+000
   6.4287   -3.24177E+000
   6.4295   -3.13616E+000
   6.4302   -3.09570E+000
   6.4309   -3.07184E+000
   6.4317   -2.97753E+000
   6.4324   -2.80577E+000
   6.4331   -2.76661E+000
   6.4338   -2.77122E+000
   6.4346   -2.69697E+000
   6.4353   -2.46455E+000
   6.4360   -2.46020E+000
   6.4367   -2.49120E+000
   6.4375   -2.52745E+000
   6.4382   -2.62205E+000
   6.4389   -3.04288E+000
   6.4397   -3.05691E+000
   6.4404   -3.09020E+000
   6.4411   -3.18348E+000
   6.4418   -3.40166E+000
   6.4426   -3.46819E+000
   6.4433   -3.49615E+000
   6.4440   -3.52958E+000
   6.4447   -3.61983E+000
   6.4455   -3.70620E+000
   6.4462   -3.72814E+000
   6.4469   -3.74848E+000
   6.4477   -3.80007E+000
   6.4484   -3.87447E+000
   6.4491   -3.93100E+000
   6.4498   -3.96191E+000
   6.4506   -3.99022E+000
   6.4513   -4.01465E+000
   6.4520   -4.04988E+000
   6.4527   -4.07225E+000
   6.4535   -4.07143E+000
   6.4542   -4.07590E+000
   6.4549   -4.09288E+000
   6.4556   -4.09986E+000
   6.4564   -4.09871E+000
   6.4571   -4.09555E+000
   6.4578   -4.08597E+000
   6.4586   -4.06986E+000
   6.4593   -4.06243E+000
   6.4600   -4.05821E+000
   6.4607   -4.05384E+000
   6.4615   -4.03992E+000
   6.4622   -4.02318E+000
   6.4629   -4.02225E+000
   6.4636   -4.02738E+000
   6.4644   -4.03429E+000
   6.4651   -4.04032E+000
   6.4658   -4.04192E+000
   6.4666   -4.03901E+000
   6.4673   -4.02708E+000
   6.4680   -4.01379E+000
   6.4687   -4.00609E+000
   6.4695   -4.01396E+000
   6.4702   -4.02539E+000
   6.4709   -4.03370E+000
   6.4716   -4.03524E+000
   6.4724   -4.02229E+000
   6.4731   -4.01002E+000
   6.4738   -4.01147E+000
   6.4746   -4.01918E+000
   6.4753   -4.02564E+000
   6.4760   -4.02605E+000
   6.4767   -4.01957E+000
   6.4775   -4.01906E+000
   6.4782   -4.02668E+000
   6.4789   -4.03030E+000
   6.4796   -4.02029E+000
   6.4804   -4.01498E+000
   6.4811   -4.01855E+000
   6.4818   -4.02294E+000
   6.4826   -4.01610E+000
   6.4833   -4.00671E+000
   6.4840   -4.01020E+000
   6.4847   -4.01564E+000
   6.4855   -4.00776E+000
   6.4862   -4.01424E+000
   6.4869   -4.02162E+000
   6.4876   -4.01786E+000
   6.4884   -4.01514E+000
   6.4891   -4.02306E+000
   6.4898   -4.01782E+000
   6.4905   -4.01281E+000
   6.4913   -4.01519E+000
   6.4920   -4.02004E+000
   6.4927   -4.01490E+000
   6.4935   -4.01951E+000
   6.4942   -4.02575E+000
   6.4949   -4.01756E+000
   6.4956   -4.01358E+000
   6.4964   -4.01751E+000
   6.4971   -4.01844E+000
   6.4978   -4.01424E+000
   6.4985   -4.00859E+000
   6.4993   -4.01053E+000
   6.5000   -4.01615E+000
   6.5007   -4.01118E+000
   6.5015   -4.00751E+000
   6.5022   -4.00506E+000
   6.5029   -4.00992E+000
   6.5036   -4.01425E+000
   6.5044   -4.00622E+000
   6.5051   -3.99916E+000
   6.5058   -3.99685E+000
   6.5065   -4.00424E+000
   6.5073   -4.00954E+000
   6.5080   -4.01113E+000
   6.5087   -4.00419E+000
   6.5095   -3.99167E+000
   6.5102   -3.99096E+000
   6.5109   -3.99160E+000
   6.5116   -3.99866E+000
   6.5124   -4.00930E+000
   6.5131   -4.00812E+000
   6.5138   -4.00386E+000
   6.5145   -3.99754E+000
   6.5153   -3.98671E+000
   6.5160   -3.97328E+000
   6.5167   -3.97158E+000
   6.5174   -3.97915E+000
   6.5182   -3.98428E+000
   6.5189   -3.98926E+000
   6.5196   -4.00289E+000
   6.5204   -4.01852E+000
   6.5211   -4.02045E+000
   6.5218   -4.02273E+000
   6.5225   -4.03093E+000
   6.5233   -4.03949E+000
   6.5240   -4.03377E+000
   6.5247   -4.02166E+000
   6.5254   -4.01367E+000
   6.5262   -4.01604E+000
   6.5269   -4.00872E+000
   6.5276   -3.97499E+000
   6.5284   -3.93511E+000
   6.5291   -3.92485E+000
   6.5298   -3.91878E+000
   6.5305   -3.88151E+000
   6.5313   -3.78955E+000
   6.5320   -3.73684E+000
   6.5327   -3.72793E+000
   6.5334   -3.72110E+000
   6.5342   -3.61270E+000
   6.5349   -3.40682E+000
   6.5356   -3.38910E+000
   6.5364   -3.39462E+000
   6.5371   -3.40021E+000
   6.5378   -2.95219E+000
   6.5385   -2.94823E+000
   6.5393   -2.96229E+000
   6.5400   -2.99720E+000
   6.5407   -3.11098E+000
   6.5414   -3.30897E+000
   6.5422   -3.36249E+000
   6.5429   -3.39153E+000
   6.5436   -3.42615E+000
   6.5444   -3.53558E+000
   6.5451   -3.64256E+000
   6.5458   -3.68353E+000
   6.5465   -3.70819E+000
   6.5473   -3.75186E+000
   6.5480   -3.81993E+000
   6.5487   -3.87059E+000
   6.5494   -3.88843E+000
   6.5502   -3.90841E+000
   6.5509   -3.93952E+000
   6.5516   -3.96758E+000
   6.5523   -3.98468E+000
   6.5531   -3.99242E+000
   6.5538   -4.00243E+000
   6.5545   -4.01493E+000
   6.5553   -4.01829E+000
   6.5560   -4.01323E+000
   6.5567   -4.00915E+000
   6.5574   -4.00439E+000
   6.5582   -3.99950E+000
   6.5589   -3.98737E+000
   6.5596   -3.97582E+000
   6.5603   -3.97093E+000
   6.5611   -3.96137E+000
   6.5618   -3.95879E+000
   6.5625   -3.96003E+000
   6.5633   -3.96828E+000
   6.5640   -3.97318E+000
   6.5647   -3.97895E+000
   6.5654   -3.98074E+000
   6.5662   -3.97248E+000
   6.5669   -3.96389E+000
   6.5676   -3.95766E+000
   6.5683   -3.95300E+000
   6.5691   -3.95960E+000
   6.5698   -3.96744E+000
   6.5705   -3.96543E+000
   6.5713   -3.95996E+000
   6.5720   -3.95671E+000
   6.5727   -3.95052E+000
   6.5734   -3.95272E+000
   6.5742   -3.95763E+000
   6.5749   -3.95731E+000
   6.5756   -3.95547E+000
   6.5763   -3.95074E+000
   6.5771   -3.95252E+000
   6.5778   -3.95592E+000
   6.5785   -3.95485E+000
   6.5793   -3.94926E+000
   6.5800   -3.94786E+000
   6.5807   -3.95027E+000
   6.5814   -3.95254E+000
   6.5822   -3.95118E+000
   6.5829   -3.94813E+000
   6.5836   -3.95154E+000
   6.5843   -3.95298E+000
   6.5851   -3.94505E+000
   6.5858   -3.94703E+000
   6.5865   -3.94773E+000
   6.5872   -3.94617E+000
   6.5880   -3.94665E+000
   6.5887   -3.95119E+000
   6.5894   -3.94793E+000
   6.5902   -3.94396E+000
   6.5909   -3.94556E+000
   6.5916   -3.94194E+000
   6.5923   -3.93278E+000
   6.5931   -3.93670E+000
   6.5938   -3.93907E+000
   6.5945   -3.93288E+000
   6.5952   -3.93117E+000
   6.5960   -3.93952E+000
   6.5967   -3.94115E+000
   6.5974   -3.93770E+000
   6.5982   -3.93556E+000
   6.5989   -3.93988E+000
   6.5996   -3.94531E+000
   6.6003   -3.93951E+000
   6.6011   -3.93290E+000
   6.6018   -3.93431E+000
   6.6025   -3.93985E+000
   6.6032   -3.94338E+000
   6.6040   -3.94167E+000
   6.6047   -3.93613E+000
   6.6054   -3.93516E+000
   6.6062   -3.94131E+000
   6.6069   -3.94560E+000
   6.6076   -3.94431E+000
   6.6083   -3.93876E+000
   6.6091   -3.92865E+000
   6.6098   -3.92878E+000
   6.6105   -3.93383E+000
   6.6112   -3.94179E+000
   6.6120   -3.95399E+000
   6.6127   -3.95382E+000
   6.6134   -3.94347E+000
   6.6142   -3.93182E+000
   6.6149   -3.92467E+000
   6.6156   -3.91309E+000
   6.6163   -3.91482E+000
   6.6171   -3.92708E+000
   6.6178   -3.93600E+000
   6.6185   -3.94070E+000
   6.6192   -3.94944E+000
   6.6200   -3.96144E+000
   6.6207   -3.96419E+000
   6.6214   -3.96783E+000
   6.6221   -3.97586E+000
   6.6229   -3.97968E+000
   6.6236   -3.98055E+000
   6.6243   -3.97098E+000
   6.6251   -3.96236E+000
   6.6258   -3.96442E+000
   6.6265   -3.95908E+000
   6.6272   -3.92643E+000
   6.6280   -3.88813E+000
   6.6287   -3.87178E+000
   6.6294   -3.85759E+000
   6.6301   -3.82076E+000
   6.6309   -3.72486E+000
   6.6316   -3.67927E+000
   6.6323   -3.67373E+000
   6.6331   -3.66483E+000
   6.6338   -3.54727E+000
   6.6345   -3.37340E+000
   6.6352   -3.35290E+000
   6.6360   -3.35188E+000
   6.6367   -3.34006E+000
   6.6374   -2.92473E+000
   6.6381   -2.90484E+000
   6.6389   -2.91254E+000
   6.6396   -2.94160E+000
   6.6403   -3.08016E+000
   6.6411   -3.27971E+000
   6.6418   -3.32202E+000
   6.6425   -3.34317E+000
   6.6432   -3.38348E+000
   6.6440   -3.47367E+000
   6.6447   -3.57910E+000
   6.6454   -3.62179E+000
   6.6461   -3.65215E+000
   6.6469   -3.70461E+000
   6.6476   -3.78127E+000
   6.6483   -3.82727E+000
   6.6490   -3.84378E+000
   6.6498   -3.86164E+000
   6.6505   -3.89224E+000
   6.6512   -3.91874E+000
   6.6520   -3.93551E+000
   6.6527   -3.94608E+000
   6.6534   -3.95514E+000
   6.6541   -3.96495E+000
   6.6549   -3.96412E+000
   6.6556   -3.95986E+000
   6.6563   -3.96560E+000
   6.6570   -3.96926E+000
   6.6578   -3.95967E+000
   6.6585   -3.94172E+000
   6.6592   -3.92361E+000
   6.6600   -3.91699E+000
   6.6607   -3.91289E+000
   6.6614   -3.91210E+000
   6.6621   -3.92237E+000
   6.6629   -3.93826E+000
   6.6636   -3.95047E+000
   6.6643   -3.95376E+000
   6.6650   -3.95129E+000
   6.6658   -3.93979E+000
   6.6665   -3.91950E+000
   6.6672   -3.90528E+000
   6.6680   -3.89485E+000
   6.6687   -3.89392E+000
   6.6694   -3.89870E+000
   6.6701   -3.89886E+000
   6.6709   -3.89423E+000
   6.6716   -3.89569E+000
   6.6723   -3.90257E+000
   6.6730   -3.91006E+000
   6.6738   -3.92217E+000
   6.6745   -3.94097E+000
   6.6752   -3.96542E+000
   6.6760   -3.98788E+000
   6.6767   -4.00331E+000
   6.6774   -4.03083E+000
   6.6781   -4.08366E+000
   6.6789   -4.14395E+000
   6.6796   -4.17225E+000
   6.6803   -4.19932E+000
   6.6810   -4.26592E+000
   6.6818   -4.44008E+000
   6.6825   -4.51058E+000
   6.6832   -4.53135E+000
   6.6839   -4.56121E+000
   6.6847   -4.66127E+000
   6.6854   -4.86617E+000
   6.6861   -4.92763E+000
   6.6869   -4.93257E+000
   6.6876   -4.91000E+000
   6.6883   -4.59174E+000
   6.6890   -4.50423E+000
   6.6898   -4.49143E+000
   6.6905   -4.48474E+000
   6.6912   -4.43509E+000
   6.6919   -4.30421E+000
   6.6927   -4.24380E+000
   6.6934   -4.22565E+000
   6.6941   -4.19452E+000
   6.6949   -4.12885E+000
   6.6956   -4.05377E+000
   6.6963   -4.02757E+000
   6.6970   -4.00827E+000
   6.6978   -3.98335E+000
   6.6985   -3.94157E+000
   6.6992   -3.91975E+000
   6.6999   -3.91300E+000
   6.7007   -3.89738E+000
   6.7014   -3.88605E+000
   6.7021   -3.88057E+000
   6.7029   -3.88928E+000
   6.7036   -3.89491E+000
   6.7043   -3.88820E+000
   6.7050   -3.88532E+000
   6.7058   -3.90076E+000
   6.7065   -3.92094E+000
   6.7072   -3.92907E+000
   6.7079   -3.93034E+000
   6.7087   -3.92928E+000
   6.7094   -3.93243E+000
   6.7101   -3.93184E+000
   6.7109   -3.92763E+000
   6.7116   -3.93027E+000
   6.7123   -3.92418E+000
   6.7130   -3.91224E+000
   6.7138   -3.90962E+000
   6.7145   -3.90940E+000
   6.7152   -3.90332E+000
   6.7159   -3.90393E+000
   6.7167   -3.90610E+000
   6.7174   -3.90407E+000
   6.7181   -3.90790E+000
   6.7188   -3.92351E+000
   6.7196   -3.94269E+000
   6.7203   -3.94892E+000
   6.7210   -3.94657E+000
   6.7218   -3.94734E+000
   6.7225   -3.95395E+000
   6.7232   -3.95552E+000
   6.7239   -3.94765E+000
   6.7247   -3.93358E+000
   6.7254   -3.92523E+000
   6.7261   -3.91940E+000
   6.7268   -3.88075E+000
   6.7276   -3.84558E+000
   6.7283   -3.82598E+000
   6.7290   -3.80774E+000
   6.7298   -3.75944E+000
   6.7305   -3.67733E+000
   6.7312   -3.63750E+000
   6.7319   -3.62526E+000
   6.7327   -3.60385E+000
   6.7334   -3.49951E+000
   6.7341   -3.36453E+000
   6.7348   -3.33428E+000
   6.7356   -3.32806E+000
   6.7363   -3.30902E+000
   6.7370   -2.91975E+000
   6.7378   -2.88133E+000
   6.7385   -2.87986E+000
   6.7392   -2.89885E+000
   6.7399   -3.04806E+000
   6.7407   -3.28431E+000
   6.7414   -3.30502E+000
   6.7421   -3.31942E+000
   6.7428   -3.35464E+000
   6.7436   -3.47251E+000
   6.7443   -3.57645E+000
   6.7450   -3.60878E+000
   6.7457   -3.62450E+000
   6.7465   -3.67364E+000
   6.7472   -3.75205E+000
   6.7479   -3.80099E+000
   6.7487   -3.81622E+000
   6.7494   -3.82906E+000
   6.7501   -3.86240E+000
   6.7508   -3.89415E+000
   6.7516   -3.90850E+000
   6.7523   -3.90901E+000
   6.7530   -3.91400E+000
   6.7537   -3.92843E+000
   6.7545   -3.93077E+000
   6.7552   -3.92247E+000
   6.7559   -3.91419E+000
   6.7567   -3.91566E+000
   6.7574   -3.91808E+000
   6.7581   -3.90846E+000
   6.7588   -3.89108E+000
   6.7596   -3.86541E+000
   6.7603   -3.85157E+000
   6.7610   -3.85432E+000
   6.7617   -3.87126E+000
   6.7625   -3.89022E+000
   6.7632   -3.89736E+000
   6.7639   -3.89399E+000
   6.7647   -3.89195E+000
   6.7654   -3.89293E+000
   6.7661   -3.88383E+000
   6.7668   -3.86623E+000
   6.7676   -3.84108E+000
   6.7683   -3.82232E+000
   6.7690   -3.82840E+000
   6.7697   -3.83952E+000
   6.7705   -3.84473E+000
   6.7712   -3.84699E+000
   6.7719   -3.83921E+000
   6.7727   -3.82502E+000
   6.7734   -3.81877E+000
   6.7741   -3.83553E+000
   6.7748   -3.87971E+000
   6.7756   -3.93115E+000
   6.7763   -3.97482E+000
   6.7770   -4.04010E+000
   6.7777   -4.17059E+000
   6.7785   -4.25071E+000
   6.7792   -4.25163E+000
   6.7799   -4.19702E+000
   6.7806   -4.16017E+000
   6.7814   -4.24591E+000
   6.7821   -4.31345E+000
   6.7828   -4.34315E+000
   6.7836   -4.36336E+000
   6.7843   -4.38559E+000
   6.7850   -4.45056E+000
   6.7857   -4.64973E+000
   6.7865   -4.74166E+000
   6.7872   -4.76603E+000
   6.7879   -4.77003E+000
   6.7886   -4.35697E+000
   6.7894   -4.31459E+000
   6.7901   -4.30932E+000
   6.7908   -4.29393E+000
   6.7916   -4.27084E+000
   6.7923   -4.26449E+000
   6.7930   -4.27332E+000
   6.7937   -4.28342E+000
   6.7945   -4.26521E+000
   6.7952   -3.91068E+000
   6.7959   -3.88979E+000
   6.7966   -3.90127E+000
   6.7974   -3.90346E+000
   6.7981   -3.89502E+000
   6.7988   -3.89360E+000
   6.7996   -3.89529E+000
   6.8003   -3.89523E+000
   6.8010   -3.89473E+000
   6.8017   -3.88803E+000
   6.8025   -3.88088E+000
   6.8032   -3.87482E+000
   6.8039   -3.86051E+000
   6.8046   -3.84929E+000
   6.8054   -3.85384E+000
   6.8061   -3.87034E+000
   6.8068   -3.87954E+000
   6.8076   -3.87669E+000
   6.8083   -3.87176E+000
   6.8090   -3.87436E+000
   6.8097   -3.87437E+000
   6.8105   -3.86567E+000
   6.8112   -3.85850E+000
   6.8119   -3.84736E+000
   6.8126   -3.83393E+000
   6.8134   -3.83012E+000
   6.8141   -3.83435E+000
   6.8148   -3.83321E+000
   6.8155   -3.83731E+000
   6.8163   -3.84906E+000
   6.8170   -3.84719E+000
   6.8177   -3.84875E+000
   6.8185   -3.87011E+000
   6.8192   -3.89402E+000
   6.8199   -3.91063E+000
   6.8206   -3.91341E+000
   6.8214   -3.91163E+000
   6.8221   -3.92003E+000
   6.8228   -3.92547E+000
   6.8235   -3.92259E+000
   6.8243   -3.91861E+000
   6.8250   -3.91279E+000
   6.8257   -3.89900E+000
   6.8265   -3.86640E+000
   6.8272   -3.83284E+000
   6.8279   -3.81363E+000
   6.8286   -3.78801E+000
   6.8294   -3.73246E+000
   6.8301   -3.67283E+000
   6.8308   -3.63688E+000
   6.8315   -3.61917E+000
   6.8323   -3.61336E+000
   6.8330   -3.54252E+000
   6.8337   -3.31870E+000
   6.8345   -3.28406E+000
   6.8352   -3.28955E+000
   6.8359   -3.28347E+000
   6.8366   -2.86641E+000
   6.8374   -2.86200E+000
   6.8381   -2.86232E+000
   6.8388   -2.86037E+000
   6.8395   -2.88790E+000
   6.8403   -3.30915E+000
   6.8410   -3.30476E+000
   6.8417   -3.31123E+000
   6.8424   -3.35388E+000
   6.8432   -3.47469E+000
   6.8439   -3.56903E+000
   6.8446   -3.60748E+000
   6.8454   -3.63692E+000
   6.8461   -3.68169E+000
   6.8468   -3.73377E+000
   6.8475   -3.76181E+000
   6.8483   -3.76107E+000
   6.8490   -3.76894E+000
   6.8497   -3.80384E+000
   6.8504   -3.84691E+000
   6.8512   -3.87418E+000
   6.8519   -3.88635E+000
   6.8526   -3.89197E+000
   6.8534   -3.90093E+000
   6.8541   -3.89447E+000
   6.8548   -3.88274E+000
   6.8555   -3.87627E+000
   6.8563   -3.88044E+000
   6.8570   -3.88718E+000
   6.8577   -3.87907E+000
   6.8584   -3.86137E+000
   6.8592   -3.84369E+000
   6.8599   -3.82962E+000
   6.8606   -3.82352E+000
   6.8614   -3.82951E+000
   6.8621   -3.84409E+000
   6.8628   -3.84967E+000
   6.8635   -3.84587E+000
   6.8643   -3.84396E+000
   6.8650   -3.84446E+000
   6.8657   -3.84513E+000
   6.8664   -3.84411E+000
   6.8672   -3.83840E+000
   6.8679   -3.82950E+000
   6.8686   -3.83436E+000
   6.8694   -3.84650E+000
   6.8701   -3.85137E+000
   6.8708   -3.84793E+000
   6.8715   -3.83902E+000
   6.8723   -3.83306E+000
   6.8730   -3.84328E+000
   6.8737   -3.84949E+000
   6.8744   -3.84690E+000
   6.8752   -3.83703E+000
   6.8759   -3.83262E+000
   6.8766   -3.84128E+000
   6.8773   -3.85091E+000
   6.8781   -3.84800E+000
   6.8788   -3.84217E+000
   6.8795   -3.83965E+000
   6.8803   -3.84514E+000
   6.8810   -3.84555E+000
   6.8817   -3.83828E+000
   6.8824   -3.83557E+000
   6.8832   -3.83704E+000
   6.8839   -3.83484E+000
   6.8846   -3.82891E+000
   6.8853   -3.83144E+000
   6.8861   -3.83241E+000
   6.8868   -3.82824E+000
   6.8875   -3.82826E+000
   6.8883   -3.83071E+000
   6.8890   -3.82855E+000
   6.8897   -3.83200E+000
   6.8904   -3.83543E+000
   6.8912   -3.82750E+000
   6.8919   -3.82599E+000
   6.8926   -3.83428E+000
   6.8933   -3.83146E+000
   6.8941   -3.82700E+000
   6.8948   -3.83509E+000
   6.8955   -3.84266E+000
   6.8963   -3.84303E+000
   6.8970   -3.84209E+000
   6.8977   -3.84489E+000
   6.8984   -3.85199E+000
   6.8992   -3.84985E+000
   6.8999   -3.83868E+000
   6.9006   -3.83641E+000
   6.9013   -3.84345E+000
   6.9021   -3.84401E+000
   6.9028   -3.83687E+000
   6.9035   -3.82853E+000
   6.9043   -3.82812E+000
   6.9050   -3.83538E+000
   6.9057   -3.84346E+000
   6.9064   -3.84350E+000
   6.9072   -3.83073E+000
   6.9079   -3.81981E+000
   6.9086   -3.81365E+000
   6.9093   -3.81784E+000
   6.9101   -3.83039E+000
   6.9108   -3.83966E+000
   6.9115   -3.84259E+000
   6.9122   -3.83718E+000
   6.9130   -3.82690E+000
   6.9137   -3.82213E+000
   6.9144   -3.81695E+000
   6.9152   -3.81263E+000
   6.9159   -3.82050E+000
   6.9166   -3.83048E+000
   6.9173   -3.83421E+000
   6.9181   -3.84649E+000
   6.9188   -3.86252E+000
   6.9195   -3.86669E+000
   6.9202   -3.86514E+000
   6.9210   -3.86631E+000
   6.9217   -3.87127E+000
   6.9224   -3.87062E+000
   6.9232   -3.85483E+000
   6.9239   -3.84307E+000
   6.9246   -3.84009E+000
   6.9253   -3.82708E+000
   6.9261   -3.79408E+000
   6.9268   -3.75421E+000
   6.9275   -3.74033E+000
   6.9282   -3.72747E+000
   6.9290   -3.67891E+000
   6.9297   -3.59257E+000
   6.9304   -3.54539E+000
   6.9312   -3.53557E+000
   6.9319   -3.51667E+000
   6.9326   -3.40927E+000
   6.9333   -3.28840E+000
   6.9341   -3.25739E+000
   6.9348   -3.24840E+000
   6.9355   -3.23498E+000
   6.9362   -2.88802E+000
   6.9370   -2.81400E+000
   6.9377   -2.81132E+000
   6.9384   -2.82011E+000
   6.9391   -2.92339E+000
   6.9399   -3.19937E+000
   6.9406   -3.22479E+000
   6.9413   -3.24250E+000
   6.9421   -3.28200E+000
   6.9428   -3.38598E+000
   6.9435   -3.48949E+000
   6.9442   -3.52774E+000
   6.9450   -3.54792E+000
   6.9457   -3.58725E+000
   6.9464   -3.66004E+000
   6.9471   -3.70913E+000
   6.9479   -3.73177E+000
   6.9486   -3.75149E+000
   6.9493   -3.78209E+000
   6.9501   -3.81589E+000
   6.9508   -3.83252E+000
   6.9515   -3.83833E+000
   6.9522   -3.84372E+000
   6.9530   -3.85207E+000
   6.9537   -3.85382E+000
   6.9544   -3.84668E+000
   6.9551   -3.84380E+000
   6.9559   -3.84851E+000
   6.9566   -3.84663E+000
   6.9573   -3.83412E+000
   6.9581   -3.81698E+000
   6.9588   -3.79545E+000
   6.9595   -3.78593E+000
   6.9602   -3.78335E+000
   6.9610   -3.78903E+000
   6.9617   -3.80581E+000
   6.9624   -3.82371E+000
   6.9631   -3.82859E+000
   6.9639   -3.82765E+000
   6.9646   -3.81925E+000
   6.9653   -3.80085E+000
   6.9661   -3.78205E+000
   6.9668   -3.76694E+000
   6.9675   -3.76154E+000
   6.9682   -3.76724E+000
   6.9690   -3.76936E+000
   6.9697   -3.76092E+000
   6.9704   -3.75853E+000
   6.9711   -3.76374E+000
   6.9719   -3.77165E+000
   6.9726   -3.78080E+000
   6.9733   -3.79872E+000
   6.9740   -3.82628E+000
   6.9748   -3.85314E+000
   6.9755   -3.86868E+000
   6.9762   -3.88445E+000
   6.9770   -3.93663E+000
   6.9777   -4.00737E+000
   6.9784   -4.05270E+000
   6.9791   -4.08256E+000
   6.9799   -4.13030E+000
   6.9806   -4.25126E+000
   6.9813   -4.34043E+000
   6.9820   -4.37602E+000
   6.9828   -4.39934E+000
   6.9835   -4.45052E+000
   6.9842   -4.62682E+000
   6.9850   -4.74714E+000
   6.9857   -4.76831E+000
   6.9864   -4.76351E+000
   6.9871   -4.72544E+000
   6.9879   -4.47442E+000
   6.9886   -4.38380E+000
   6.9893   -4.37082E+000
   6.9900   -4.35090E+000
   6.9908   -4.17466E+000
   6.9915   -4.04354E+000
   6.9922   -4.03559E+000
   6.9930   -4.03111E+000
   6.9937   -3.99400E+000
   6.9944   -3.93102E+000
   6.9951   -3.88405E+000
   6.9959   -3.86180E+000
   6.9966   -3.84817E+000
   6.9973   -3.82623E+000
   6.9980   -3.79853E+000
   6.9988   -3.77926E+000
   6.9995   -3.76598E+000
   7.0002   -3.76109E+000
   7.0010   -3.75683E+000
   7.0017   -3.75275E+000
   7.0024   -3.75390E+000
   7.0031   -3.75172E+000
   7.0039   -3.75451E+000
   7.0046   -3.76494E+000
   7.0053   -3.77887E+000
   7.0060   -3.79364E+000
   7.0068   -3.79733E+000
   7.0075   -3.79504E+000
   7.0082   -3.80035E+000
   7.0089   -3.80820E+000
   7.0097   -3.80969E+000
   7.0104   -3.80472E+000
   7.0111   -3.79721E+000
   7.0119   -3.78071E+000
   7.0126   -3.77060E+000
   7.0133   -3.76965E+000
   7.0140   -3.77193E+000
   7.0148   -3.77579E+000
   7.0155   -3.78505E+000
   7.0162   -3.78886E+000
   7.0169   -3.78628E+000
   7.0177   -3.79574E+000
   7.0184   -3.81713E+000
   7.0191   -3.83032E+000
   7.0199   -3.83163E+000
   7.0206   -3.83230E+000
   7.0213   -3.83189E+000
   7.0220   -3.83102E+000
   7.0228   -3.82463E+000
   7.0235   -3.82036E+000
   7.0242   -3.81600E+000
   7.0249   -3.79630E+000
   7.0257   -3.75790E+000
   7.0264   -3.72821E+000
   7.0271   -3.71693E+000
   7.0279   -3.69815E+000
   7.0286   -3.64882E+000
   7.0293   -3.57121E+000
   7.0300   -3.53163E+000
   7.0308   -3.51973E+000
   7.0315   -3.49835E+000
   7.0322   -3.40047E+000
   7.0329   -3.28563E+000
   7.0337   -3.24802E+000
   7.0344   -3.23640E+000
   7.0351   -3.22379E+000
   7.0359   -2.81386E+000
   7.0366   -2.77940E+000
   7.0373   -2.78112E+000
   7.0380   -2.79774E+000
   7.0388   -2.88742E+000
   7.0395   -3.16484E+000
   7.0402   -3.21546E+000
   7.0409   -3.22759E+000
   7.0417   -3.26810E+000
   7.0424   -3.38451E+000
   7.0431   -3.49252E+000
   7.0438   -3.52899E+000
   7.0446   -3.55336E+000
   7.0453   -3.59606E+000
   7.0460   -3.66007E+000
   7.0468   -3.70576E+000
   7.0475   -3.72519E+000
   7.0482   -3.73977E+000
   7.0489   -3.76622E+000
   7.0497   -3.79802E+000
   7.0504   -3.81592E+000
   7.0511   -3.82324E+000
   7.0518   -3.83068E+000
   7.0526   -3.83775E+000
   7.0533   -3.84021E+000
   7.0540   -3.83224E+000
   7.0548   -3.82887E+000
   7.0555   -3.83258E+000
   7.0562   -3.82756E+000
   7.0569   -3.81621E+000
   7.0577   -3.79516E+000
   7.0584   -3.77912E+000
   7.0591   -3.76876E+000
   7.0598   -3.76879E+000
   7.0606   -3.77698E+000
   7.0613   -3.79653E+000
   7.0620   -3.81471E+000
   7.0628   -3.82053E+000
   7.0635   -3.81862E+000
   7.0642   -3.81214E+000
   7.0649   -3.79269E+000
   7.0657   -3.77131E+000
   7.0664   -3.75814E+000
   7.0671   -3.75358E+000
   7.0678   -3.75877E+000
   7.0686   -3.76390E+000
   7.0693   -3.75872E+000
   7.0700   -3.75699E+000
   7.0707   -3.76520E+000
   7.0715   -3.77593E+000
   7.0722   -3.78953E+000
   7.0729   -3.81213E+000
   7.0737   -3.83844E+000
   7.0744   -3.86227E+000
   7.0751   -3.87665E+000
   7.0758   -3.89713E+000
   7.0766   -3.94683E+000
   7.0773   -4.00871E+000
   7.0780   -4.04580E+000
   7.0787   -4.07052E+000
   7.0795   -4.11202E+000
   7.0802   -4.19407E+000
   7.0809   -4.28847E+000
   7.0817   -4.33205E+000
   7.0824   -4.36035E+000
   7.0831   -4.39359E+000
   7.0838   -4.66370E+000
   7.0846   -4.78976E+000
   7.0853   -4.81054E+000
   7.0860   -4.80434E+000
   7.0867   -4.75557E+000
   7.0875   -4.41747E+000
   7.0882   -4.37190E+000
   7.0889   -4.36059E+000
   7.0897   -4.34235E+000
   7.0904   -4.23744E+000
   7.0911   -4.09642E+000
   7.0918   -4.06925E+000
   7.0926   -4.05879E+000
   7.0933   -4.02724E+000
   7.0940   -3.96125E+000
   7.0947   -3.90504E+000
   7.0955   -3.87564E+000
   7.0962   -3.86225E+000
   7.0969   -3.84355E+000
   7.0977   -3.81015E+000
   7.0984   -3.78529E+000
   7.0991   -3.77593E+000
   7.0998   -3.77491E+000
   7.1006   -3.77539E+000
   7.1013   -3.77026E+000
   7.1020   -3.76754E+000
   7.1027   -3.77039E+000
   7.1035   -3.77552E+000
   7.1042   -3.78549E+000
   7.1049   -3.79872E+000
   7.1056   -3.81413E+000
   7.1064   -3.81972E+000
   7.1071   -3.81507E+000
   7.1078   -3.82158E+000
   7.1086   -3.83401E+000
   7.1093   -3.83773E+000
   7.1100   -3.83386E+000
   7.1107   -3.82888E+000
   7.1115   -3.81726E+000
   7.1122   -3.80413E+000
   7.1129   -3.80254E+000
   7.1136   -3.80564E+000
   7.1144   -3.80899E+000
   7.1151   -3.81808E+000
   7.1158   -3.82365E+000
   7.1166   -3.82019E+000
   7.1173   -3.82450E+000
   7.1180   -3.84653E+000
   7.1187   -3.86178E+000
   7.1195   -3.86247E+000
   7.1202   -3.86695E+000
   7.1209   -3.86622E+000
   7.1216   -3.85815E+000
   7.1224   -3.84690E+000
   7.1231   -3.84140E+000
   7.1238   -3.83945E+000
   7.1246   -3.81977E+000
   7.1253   -3.77781E+000
   7.1260   -3.75000E+000
   7.1267   -3.74247E+000
   7.1275   -3.72436E+000
   7.1282   -3.65798E+000
   7.1289   -3.57988E+000
   7.1296   -3.55400E+000
   7.1304   -3.54502E+000
   7.1311   -3.51212E+000
   7.1318   -3.39142E+000
   7.1326   -3.29884E+000
   7.1333   -3.27668E+000
   7.1340   -3.27112E+000
   7.1347   -3.25610E+000
   7.1355   -2.87062E+000
   7.1362   -2.82709E+000
   7.1369   -2.82792E+000
   7.1376   -2.84215E+000
   7.1384   -2.97241E+000
   7.1391   -3.28633E+000
   7.1398   -3.29289E+000
   7.1405   -3.29846E+000
   7.1413   -3.31783E+000
   7.1420   -3.40837E+000
   7.1427   -3.53211E+000
   7.1435   -3.56753E+000
   7.1442   -3.58603E+000
   7.1449   -3.61141E+000
   7.1456   -3.68618E+000
   7.1464   -3.74508E+000
   7.1471   -3.76608E+000
   7.1478   -3.78164E+000
   7.1485   -3.80900E+000
   7.1493   -3.84609E+000
   7.1500   -3.86827E+000
   7.1507   -3.87382E+000
   7.1515   -3.87857E+000
   7.1522   -3.88621E+000
   7.1529   -3.88928E+000
   7.1536   -3.88177E+000
   7.1544   -3.87620E+000
   7.1551   -3.88038E+000
   7.1558   -3.88404E+000
   7.1565   -3.87454E+000
   7.1573   -3.85762E+000
   7.1580   -3.83897E+000
   7.1587   -3.82706E+000
   7.1595   -3.82391E+000
   7.1602   -3.83253E+000
   7.1609   -3.84876E+000
   7.1616   -3.86910E+000
   7.1624   -3.88235E+000
   7.1631   -3.88096E+000
   7.1638   -3.87300E+000
   7.1645   -3.86659E+000
   7.1653   -3.85130E+000
   7.1660   -3.82872E+000
   7.1667   -3.82490E+000
   7.1674   -3.84037E+000
   7.1682   -3.84430E+000
   7.1689   -3.82317E+000
   7.1696   -3.82343E+000
   7.1704   -3.84922E+000
   7.1711   -3.85417E+000
   7.1718   -3.83014E+000
   7.1725   -3.85060E+000
   7.1733   -3.90459E+000
   7.1740   -3.94514E+000
   7.1747   -3.92173E+000
   7.1754   -3.88956E+000
   7.1762   -3.95451E+000
   7.1769   -4.14016E+000
   7.1776   -4.17528E+000
   7.1784   -4.15158E+000
   7.1791   -4.15837E+000
   7.1798   -4.23926E+000
   7.1805   -4.49477E+000
   7.1813   -4.51305E+000
   7.1820   -4.53443E+000
   7.1827   -4.65992E+000
   7.1834   -4.89443E+000
   7.1842   -5.07317E+000
   7.1849   -5.23080E+000
   7.1856   -5.31311E+000
   7.1864   -5.71459E+000
   7.1871   -5.83549E+000
   7.1878   -6.26661E+000
   7.1885   -6.01615E+000
   7.1893   -6.40172E+000
   7.1900   -6.00064E+000
   7.1907   -5.77225E+000
   7.1914   -5.67651E+000
   7.1922   -5.27772E+000
   7.1929   -5.05179E+000
   7.1936   -4.67125E+000
   7.1944   -4.28907E+000
   7.1951   -4.09542E+000
   7.1958   -3.79030E+000
   7.1965   -3.96569E+000
   7.1973   -4.09731E+000
   7.1980   -4.43158E+000
   7.1987   -4.46599E+000
   7.1994   -4.46528E+000
   7.2002   -4.40857E+000
   7.2009   -4.46241E+000
   7.2016   -4.08579E+000
   7.2023   -4.56445E+000
   7.2031   -4.23548E+000
   7.2038   -4.43393E+000
   7.2045   -4.10944E+000
   7.2053   -4.42062E+000
   7.2060   -4.39060E+000
   7.2067   -4.20812E+000
   7.2074   -4.51420E+000
   7.2082   -4.43971E+000
   7.2089   -4.57755E+000
   7.2096   -4.86374E+000
   7.2103   -5.29459E+000
