# Supplementary material for: A radial calibration window for analytical ultracentrifugation
Source: PLoS One. 2018 Jul 30;13(7):e0201529. doi: 10.1371/journal.pone.0201529 (PMC6066226; doi:10.1371/journal.pone.0201529)
Supplement: S1 Dataset — (ZIP) [file pone.0201529.s001.zip › IFscans/00003.ip4]

cm/pixel:  0.00072706945, new artiface
P 4 20.7 50000 0001163 2.8814E10 655 50
   5.7562   0.00000E+000
   5.7569   1.90439E-001
   5.7577   1.61523E-001
   5.7584   -3.36638E-001
   5.7591   -4.97889E-002
   5.7598   2.67413E-001
   5.7606   2.67511E-001
   5.7613   2.90780E-001
   5.7620   1.72109E-001
   5.7628   3.73472E-001
   5.7635   -7.93576E-003
   5.7642   2.27663E-001
   5.7649   -1.79944E-001
   5.7657   -1.53694E-001
   5.7664   -3.51638E-004
   5.7671   -7.42955E-002
   5.7678   9.72897E-002
   5.7686   3.66973E-002
   5.7693   3.78078E-002
   5.7700   -4.33855E-001
   5.7707   -4.01885E-002
   5.7715   2.65386E-001
   5.7722   -1.75092E-001
   5.7729   -1.69585E-001
   5.7737   -1.94621E-001
   5.7744   -1.67934E-001
   5.7751   -2.12938E-001
   5.7758   -2.64780E-001
   5.7766   -2.21788E-001
   5.7773   -3.43198E-001
   5.7780   -3.23506E-001
   5.7787   -3.36180E-001
   5.7795   -2.89032E-001
   5.7802   -2.39727E-001
   5.7809   -3.48846E-001
   5.7817   -4.69927E-001
   5.7824   -5.18602E-001
   5.7831   -5.18923E-001
   5.7838   -4.88890E-001
   5.7846   -4.91871E-001
   5.7853   -5.17013E-001
   5.7860   -5.25383E-001
   5.7867   -5.53206E-001
   5.7875   -5.74386E-001
   5.7882   -6.02410E-001
   5.7889   -6.24961E-001
   5.7897   -6.43492E-001
   5.7904   -6.54173E-001
   5.7911   -6.58983E-001
   5.7918   -6.60234E-001
   5.7926   -6.59013E-001
   5.7933   -6.56553E-001
   5.7940   -6.47527E-001
   5.7947   -6.34109E-001
   5.7955   -6.21687E-001
   5.7962   -6.11399E-001
   5.7969   -6.06725E-001
   5.7977   -6.06105E-001
   5.7984   -6.04789E-001
   5.7991   -5.99243E-001
   5.7998   -5.99184E-001
   5.8006   -6.09655E-001
   5.8013   -6.33130E-001
   5.8020   -6.53933E-001
   5.8027   -6.63851E-001
   5.8035   -6.62017E-001
   5.8042   -6.46728E-001
   5.8049   -6.22362E-001
   5.8056   -5.92737E-001
   5.8064   -5.77635E-001
   5.8071   -5.79220E-001
   5.8078   -6.08786E-001
   5.8086   -6.58287E-001
   5.8093   -6.66442E-001
   5.8100   -6.34702E-001
   5.8107   -5.90117E-001
   5.8115   -5.64676E-001
   5.8122   -5.75261E-001
   5.8129   -6.24863E-001
   5.8136   -6.57204E-001
   5.8144   -6.38074E-001
   5.8151   -5.98322E-001
   5.8158   -5.82223E-001
   5.8166   -5.96367E-001
   5.8173   -6.13069E-001
   5.8180   -6.07599E-001
   5.8187   -5.74144E-001
   5.8195   -5.65314E-001
   5.8202   -6.00344E-001
   5.8209   -6.38231E-001
   5.8216   -6.31339E-001
   5.8224   -6.09481E-001
   5.8231   -6.34180E-001
   5.8238   -6.68863E-001
   5.8246   -6.59211E-001
   5.8253   -6.31362E-001
   5.8260   -6.44155E-001
   5.8267   -6.61033E-001
   5.8275   -6.36056E-001
   5.8282   -6.13857E-001
   5.8289   -6.25541E-001
   5.8296   -5.91178E-001
   5.8304   -5.31796E-001
   5.8311   -5.38118E-001
   5.8318   -5.45283E-001
   5.8326   -4.27696E-001
   5.8333   -3.43019E-001
   5.8340   -3.51575E-001
   5.8347   -3.48454E-001
   5.8355   -2.62866E-001
   5.8362   -9.78902E-002
   5.8369   -5.27367E-002
   5.8376   -3.62597E-002
   5.8384   -1.34055E-002
   5.8391   5.78875E-002
   5.8398   3.57188E-001
   5.8405   3.75745E-001
   5.8413   3.96013E-001
   5.8420   3.54442E-001
   5.8427   2.26897E-001
   5.8435   4.53012E-003
   5.8442   -1.48656E-002
   5.8449   -3.25074E-002
   5.8456   -6.07968E-002
   5.8464   -2.23498E-001
   5.8471   -3.07859E-001
   5.8478   -3.14825E-001
   5.8485   -3.25347E-001
   5.8493   -3.83478E-001
   5.8500   -4.78819E-001
   5.8507   -5.10590E-001
   5.8515   -5.17544E-001
   5.8522   -5.35088E-001
   5.8529   -5.79503E-001
   5.8536   -6.07584E-001
   5.8544   -6.11974E-001
   5.8551   -6.14387E-001
   5.8558   -6.21036E-001
   5.8565   -6.29683E-001
   5.8573   -6.32304E-001
   5.8580   -6.32390E-001
   5.8587   -6.36325E-001
   5.8595   -6.36133E-001
   5.8602   -6.18273E-001
   5.8609   -5.99271E-001
   5.8616   -5.88869E-001
   5.8624   -5.82927E-001
   5.8631   -5.72897E-001
   5.8638   -5.78134E-001
   5.8645   -5.91505E-001
   5.8653   -5.93974E-001
   5.8660   -5.99700E-001
   5.8667   -6.09988E-001
   5.8674   -6.04332E-001
   5.8682   -5.90187E-001
   5.8689   -5.73840E-001
   5.8696   -5.58907E-001
   5.8704   -5.52762E-001
   5.8711   -5.50720E-001
   5.8718   -5.51212E-001
   5.8725   -5.61386E-001
   5.8733   -5.66676E-001
   5.8740   -5.67629E-001
   5.8747   -5.64490E-001
   5.8754   -5.77268E-001
   5.8762   -6.08669E-001
   5.8769   -6.35422E-001
   5.8776   -6.47003E-001
   5.8784   -6.60304E-001
   5.8791   -6.85752E-001
   5.8798   -7.49683E-001
   5.8805   -8.14289E-001
   5.8813   -8.23043E-001
   5.8820   -8.37728E-001
   5.8827   -9.05379E-001
   5.8834   -1.06808E+000
   5.8842   -1.14323E+000
   5.8849   -1.17659E+000
   5.8856   -1.21694E+000
   5.8864   -1.35996E+000
   5.8871   -1.55148E+000
   5.8878   -1.58085E+000
   5.8885   -1.59280E+000
   5.8893   -1.59684E+000
   5.8900   -1.51905E+000
   5.8907   -1.21013E+000
   5.8914   -1.17699E+000
   5.8922   -1.16086E+000
   5.8929   -1.11211E+000
   5.8936   -9.61296E-001
   5.8944   -8.93043E-001
   5.8951   -8.80505E-001
   5.8958   -8.59186E-001
   5.8965   -7.93312E-001
   5.8973   -7.16424E-001
   5.8980   -6.92078E-001
   5.8987   -6.71258E-001
   5.8994   -6.37161E-001
   5.9002   -5.98993E-001
   5.9009   -5.79357E-001
   5.9016   -5.72884E-001
   5.9023   -5.62955E-001
   5.9031   -5.47805E-001
   5.9038   -5.44927E-001
   5.9045   -5.56044E-001
   5.9053   -5.58264E-001
   5.9060   -5.52917E-001
   5.9067   -5.48362E-001
   5.9074   -5.59875E-001
   5.9082   -5.81664E-001
   5.9089   -5.94575E-001
   5.9096   -5.96232E-001
   5.9103   -5.99812E-001
   5.9111   -5.96178E-001
   5.9118   -5.86135E-001
   5.9125   -5.91019E-001
   5.9133   -5.92705E-001
   5.9140   -5.84846E-001
   5.9147   -5.83659E-001
   5.9154   -5.84755E-001
   5.9162   -5.76817E-001
   5.9169   -5.71092E-001
   5.9176   -5.70382E-001
   5.9183   -5.69910E-001
   5.9191   -5.65522E-001
   5.9198   -5.62697E-001
   5.9205   -5.77317E-001
   5.9213   -5.98575E-001
   5.9220   -6.08184E-001
   5.9227   -6.07681E-001
   5.9234   -6.06150E-001
   5.9242   -6.16805E-001
   5.9249   -6.26551E-001
   5.9256   -6.19817E-001
   5.9263   -6.08875E-001
   5.9271   -6.04249E-001
   5.9278   -6.02017E-001
   5.9285   -5.84441E-001
   5.9293   -5.45816E-001
   5.9300   -5.18470E-001
   5.9307   -5.14776E-001
   5.9314   -5.03355E-001
   5.9322   -4.34793E-001
   5.9329   -3.61295E-001
   5.9336   -3.26758E-001
   5.9343   -3.05711E-001
   5.9351   -2.59617E-001
   5.9358   -1.24560E-001
   5.9365   -3.12484E-002
   5.9372   -1.06247E-002
   5.9380   -2.52096E-003
   5.9387   2.69366E-002
   5.9394   3.75624E-001
   5.9402   4.28608E-001
   5.9409   4.22287E-001
   5.9416   4.08602E-001
   5.9423   3.00509E-001
   5.9431   3.83608E-002
   5.9438   1.65715E-002
   5.9445   1.24436E-002
   5.9452   -1.73489E-002
   5.9460   -1.61553E-001
   5.9467   -2.74657E-001
   5.9474   -2.92418E-001
   5.9482   -3.02047E-001
   5.9489   -3.61386E-001
   5.9496   -4.49738E-001
   5.9503   -4.83464E-001
   5.9511   -4.89162E-001
   5.9518   -5.06285E-001
   5.9525   -5.48335E-001
   5.9532   -5.81799E-001
   5.9540   -5.91562E-001
   5.9547   -5.93446E-001
   5.9554   -5.97967E-001
   5.9562   -6.04940E-001
   5.9569   -6.08340E-001
   5.9576   -6.08098E-001
   5.9583   -6.10207E-001
   5.9591   -6.09365E-001
   5.9598   -5.93182E-001
   5.9605   -5.68230E-001
   5.9612   -5.52078E-001
   5.9620   -5.43235E-001
   5.9627   -5.35146E-001
   5.9634   -5.39003E-001
   5.9641   -5.55524E-001
   5.9649   -5.62968E-001
   5.9656   -5.66848E-001
   5.9663   -5.77655E-001
   5.9671   -5.76005E-001
   5.9678   -5.62901E-001
   5.9685   -5.46416E-001
   5.9692   -5.28857E-001
   5.9700   -5.19131E-001
   5.9707   -5.16577E-001
   5.9714   -5.13187E-001
   5.9721   -5.16527E-001
   5.9729   -5.24243E-001
   5.9736   -5.22640E-001
   5.9743   -5.20737E-001
   5.9751   -5.29223E-001
   5.9758   -5.56291E-001
   5.9765   -5.91480E-001
   5.9772   -6.07663E-001
   5.9780   -6.17987E-001
   5.9787   -6.45061E-001
   5.9794   -7.10687E-001
   5.9801   -7.89135E-001
   5.9809   -8.18836E-001
   5.9816   -8.33793E-001
   5.9823   -8.75593E-001
   5.9831   -9.87079E-001
   5.9838   -1.07070E+000
   5.9845   -1.10186E+000
   5.9852   -1.12430E+000
   5.9860   -1.14237E+000
   5.9867   -1.43835E+000
   5.9874   -1.56668E+000
   5.9881   -1.57872E+000
   5.9889   -1.58644E+000
   5.9896   -1.22627E+000
   5.9903   -1.10553E+000
   5.9911   -1.10037E+000
   5.9918   -1.09356E+000
   5.9925   -1.05269E+000
   5.9932   -9.04300E-001
   5.9940   -8.37451E-001
   5.9947   -8.27369E-001
   5.9954   -8.10098E-001
   5.9961   -7.63061E-001
   5.9969   -6.93093E-001
   5.9976   -6.56749E-001
   5.9983   -6.39174E-001
   5.9990   -6.11968E-001
   5.9998   -5.75386E-001
   6.0005   -5.48740E-001
   6.0012   -5.36021E-001
   6.0020   -5.27259E-001
   6.0027   -5.11206E-001
   6.0034   -5.05693E-001
   6.0041   -5.16593E-001
   6.0049   -5.23987E-001
   6.0056   -5.19146E-001
   6.0063   -5.13498E-001
   6.0070   -5.18065E-001
   6.0078   -5.34550E-001
   6.0085   -5.54320E-001
   6.0092   -5.60089E-001
   6.0100   -5.63221E-001
   6.0107   -5.66059E-001
   6.0114   -5.58667E-001
   6.0121   -5.57076E-001
   6.0129   -5.62030E-001
   6.0136   -5.56472E-001
   6.0143   -5.48351E-001
   6.0150   -5.49042E-001
   6.0158   -5.45359E-001
   6.0165   -5.37883E-001
   6.0172   -5.37270E-001
   6.0180   -5.41785E-001
   6.0187   -5.41292E-001
   6.0194   -5.38751E-001
   6.0201   -5.45325E-001
   6.0209   -5.68548E-001
   6.0216   -5.83531E-001
   6.0223   -5.86814E-001
   6.0230   -5.85068E-001
   6.0238   -5.89335E-001
   6.0245   -6.00788E-001
   6.0252   -5.97949E-001
   6.0260   -5.85504E-001
   6.0267   -5.75971E-001
   6.0274   -5.72843E-001
   6.0281   -5.64543E-001
   6.0289   -5.33309E-001
   6.0296   -4.97105E-001
   6.0303   -4.85635E-001
   6.0310   -4.83192E-001
   6.0318   -4.33108E-001
   6.0325   -3.41714E-001
   6.0332   -2.98123E-001
   6.0339   -2.80692E-001
   6.0347   -2.59991E-001
   6.0354   -1.38308E-001
   6.0361   3.81134E-003
   6.0369   2.70590E-002
   6.0376   3.17122E-002
   6.0383   5.13603E-002
   6.0390   3.49737E-001
   6.0398   4.65668E-001
   6.0405   4.60485E-001
   6.0412   4.47578E-001
   6.0419   4.09464E-001
   6.0427   8.71821E-002
   6.0434   4.08213E-002
   6.0441   3.70278E-002
   6.0449   2.19751E-002
   6.0456   -9.01470E-002
   6.0463   -2.41348E-001
   6.0470   -2.70205E-001
   6.0478   -2.80241E-001
   6.0485   -3.15989E-001
   6.0492   -3.93464E-001
   6.0499   -4.47092E-001
   6.0507   -4.64843E-001
   6.0514   -4.77201E-001
   6.0521   -5.10928E-001
   6.0529   -5.47699E-001
   6.0536   -5.62374E-001
   6.0543   -5.65532E-001
   6.0550   -5.69480E-001
   6.0558   -5.76784E-001
   6.0565   -5.80744E-001
   6.0572   -5.81832E-001
   6.0579   -5.83262E-001
   6.0587   -5.86878E-001
   6.0594   -5.79052E-001
   6.0601   -5.60630E-001
   6.0609   -5.44065E-001
   6.0616   -5.35848E-001
   6.0623   -5.30774E-001
   6.0630   -5.27071E-001
   6.0638   -5.39389E-001
   6.0645   -5.54375E-001
   6.0652   -5.59928E-001
   6.0659   -5.67044E-001
   6.0667   -5.70447E-001
   6.0674   -5.59566E-001
   6.0681   -5.43744E-001
   6.0688   -5.27982E-001
   6.0696   -5.16207E-001
   6.0703   -5.13097E-001
   6.0710   -5.14248E-001
   6.0718   -5.14728E-001
   6.0725   -5.21425E-001
   6.0732   -5.24558E-001
   6.0739   -5.23764E-001
   6.0747   -5.29667E-001
   6.0754   -5.51928E-001
   6.0761   -5.87111E-001
   6.0768   -6.06649E-001
   6.0776   -6.14345E-001
   6.0783   -6.31822E-001
   6.0790   -6.63267E-001
   6.0798   -7.30841E-001
   6.0805   -7.75317E-001
   6.0812   -7.91991E-001
   6.0819   -8.17567E-001
   6.0827   -8.90918E-001
   6.0834   -1.02152E+000
   6.0841   -1.09002E+000
   6.0848   -1.12138E+000
   6.0856   -1.14213E+000
   6.0863   -1.26215E+000
   6.0870   -1.56845E+000
   6.0878   -1.57759E+000
   6.0885   -1.59089E+000
   6.0892   -1.61619E+000
   6.0899   -2.09004E+000
   6.0907   -2.10906E+000
   6.0914   -2.11294E+000
   6.0921   -2.11295E+000
   6.0928   -2.03507E+000
   6.0936   -1.86131E+000
   6.0943   -1.82909E+000
   6.0950   -1.81838E+000
   6.0957   -1.77940E+000
   6.0965   -1.70594E+000
   6.0972   -1.66331E+000
   6.0979   -1.64360E+000
   6.0987   -1.61815E+000
   6.0994   -1.58030E+000
   6.1001   -1.54837E+000
   6.1008   -1.53477E+000
   6.1016   -1.52562E+000
   6.1023   -1.51113E+000
   6.1030   -1.49616E+000
   6.1037   -1.49732E+000
   6.1045   -1.50535E+000
   6.1052   -1.50492E+000
   6.1059   -1.50208E+000
   6.1067   -1.50334E+000
   6.1074   -1.51896E+000
   6.1081   -1.53942E+000
   6.1088   -1.55153E+000
   6.1096   -1.55462E+000
   6.1103   -1.55811E+000
   6.1110   -1.55518E+000
   6.1117   -1.54811E+000
   6.1125   -1.55384E+000
   6.1132   -1.55474E+000
   6.1139   -1.54540E+000
   6.1147   -1.54801E+000
   6.1154   -1.55117E+000
   6.1161   -1.54654E+000
   6.1168   -1.54302E+000
   6.1176   -1.54345E+000
   6.1183   -1.53976E+000
   6.1190   -1.53495E+000
   6.1197   -1.53559E+000
   6.1205   -1.55481E+000
   6.1212   -1.57935E+000
   6.1219   -1.58878E+000
   6.1227   -1.59238E+000
   6.1234   -1.59766E+000
   6.1241   -1.60619E+000
   6.1248   -1.61241E+000
   6.1256   -1.60375E+000
   6.1263   -1.59382E+000
   6.1270   -1.59076E+000
   6.1277   -1.58393E+000
   6.1285   -1.55497E+000
   6.1292   -1.50856E+000
   6.1299   -1.48555E+000
   6.1306   -1.48250E+000
   6.1314   -1.45339E+000
   6.1321   -1.37078E+000
   6.1328   -1.32230E+000
   6.1336   -1.31179E+000
   6.1343   -1.30387E+000
   6.1350   -1.24911E+000
   6.1357   -1.07499E+000
   6.1365   -1.00855E+000
   6.1372   -1.00237E+000
   6.1379   -9.93782E-001
   6.1386   -8.35047E-001
   6.1394   -5.51215E-001
   6.1401   -5.43899E-001
   6.1408   -5.57250E-001
   6.1416   -5.81608E-001
   6.1423   -8.07914E-001
   6.1430   -9.79090E-001
   6.1437   -9.96142E-001
   6.1445   -1.00997E+000
   6.1452   -1.06730E+000
   6.1459   -1.21666E+000
   6.1466   -1.27809E+000
   6.1474   -1.28889E+000
   6.1481   -1.30888E+000
   6.1488   -1.37454E+000
   6.1496   -1.45224E+000
   6.1503   -1.48698E+000
   6.1510   -1.50056E+000
   6.1517   -1.52302E+000
   6.1525   -1.55999E+000
   6.1532   -1.58459E+000
   6.1539   -1.59331E+000
   6.1546   -1.59739E+000
   6.1554   -1.60424E+000
   6.1561   -1.61133E+000
   6.1568   -1.61227E+000
   6.1576   -1.61657E+000
   6.1583   -1.62103E+000
   6.1590   -1.62386E+000
   6.1597   -1.60971E+000
   6.1605   -1.59391E+000
   6.1612   -1.58044E+000
   6.1619   -1.57202E+000
   6.1626   -1.56409E+000
   6.1634   -1.56802E+000
   6.1641   -1.58370E+000
   6.1648   -1.59539E+000
   6.1655   -1.59971E+000
   6.1663   -1.60488E+000
   6.1670   -1.59894E+000
   6.1677   -1.58456E+000
   6.1685   -1.56759E+000
   6.1692   -1.55131E+000
   6.1699   -1.54857E+000
   6.1706   -1.55106E+000
   6.1714   -1.55142E+000
   6.1721   -1.55137E+000
   6.1728   -1.55602E+000
   6.1735   -1.55605E+000
   6.1743   -1.55882E+000
   6.1750   -1.56876E+000
   6.1757   -1.59186E+000
   6.1765   -1.62925E+000
   6.1772   -1.65012E+000
   6.1779   -1.67065E+000
   6.1786   -1.69905E+000
   6.1794   -1.75681E+000
   6.1801   -1.81388E+000
   6.1808   -1.83350E+000
   6.1815   -1.84892E+000
   6.1823   -1.89040E+000
   6.1830   -1.99243E+000
   6.1837   -2.09636E+000
   6.1845   -2.14078E+000
   6.1852   -2.17924E+000
   6.1859   -2.21752E+000
   6.1866   -2.49843E+000
   6.1874   -2.58275E+000
   6.1881   -2.60799E+000
   6.1888   -2.64707E+000
   6.1895   -2.76928E+000
   6.1903   -3.11493E+000
   6.1910   -3.12242E+000
   6.1917   -3.12349E+000
   6.1924   -3.09493E+000
   6.1932   -2.97222E+000
   6.1939   -2.89070E+000
   6.1946   -2.87897E+000
   6.1954   -2.86476E+000
   6.1961   -2.81754E+000
   6.1968   -2.73840E+000
   6.1975   -2.69333E+000
   6.1983   -2.67662E+000
   6.1990   -2.65124E+000
   6.1997   -2.61203E+000
   6.2004   -2.58504E+000
   6.2012   -2.57407E+000
   6.2019   -2.57102E+000
   6.2026   -2.55565E+000
   6.2034   -2.54305E+000
   6.2041   -2.55244E+000
   6.2048   -2.55757E+000
   6.2055   -2.55316E+000
   6.2063   -2.54729E+000
   6.2070   -2.55581E+000
   6.2077   -2.57854E+000
   6.2084   -2.59884E+000
   6.2092   -2.60325E+000
   6.2099   -2.60526E+000
   6.2106   -2.61117E+000
   6.2114   -2.60294E+000
   6.2121   -2.59947E+000
   6.2128   -2.60670E+000
   6.2135   -2.60283E+000
   6.2143   -2.59746E+000
   6.2150   -2.60298E+000
   6.2157   -2.60165E+000
   6.2164   -2.59479E+000
   6.2172   -2.59862E+000
   6.2179   -2.59988E+000
   6.2186   -2.59170E+000
   6.2194   -2.58978E+000
   6.2201   -2.59628E+000
   6.2208   -2.61837E+000
   6.2215   -2.63573E+000
   6.2223   -2.63477E+000
   6.2230   -2.63587E+000
   6.2237   -2.64256E+000
   6.2244   -2.65241E+000
   6.2252   -2.64895E+000
   6.2259   -2.63167E+000
   6.2266   -2.62336E+000
   6.2273   -2.61896E+000
   6.2281   -2.60132E+000
   6.2288   -2.56380E+000
   6.2295   -2.53418E+000
   6.2303   -2.52584E+000
   6.2310   -2.51569E+000
   6.2317   -2.45098E+000
   6.2324   -2.36150E+000
   6.2332   -2.33823E+000
   6.2339   -2.32950E+000
   6.2346   -2.28836E+000
   6.2353   -2.13812E+000
   6.2361   -2.03333E+000
   6.2368   -2.02508E+000
   6.2375   -2.03655E+000
   6.2383   -2.06039E+000
   6.2390   -1.56516E+000
   6.2397   -1.56606E+000
   6.2404   -1.57683E+000
   6.2412   -1.60182E+000
   6.2419   -1.71988E+000
   6.2426   -1.98126E+000
   6.2433   -2.01270E+000
   6.2441   -2.02793E+000
   6.2448   -2.05841E+000
   6.2455   -2.18028E+000
   6.2463   -2.29323E+000
   6.2470   -2.32553E+000
   6.2477   -2.34173E+000
   6.2484   -2.38562E+000
   6.2492   -2.46074E+000
   6.2499   -2.50182E+000
   6.2506   -2.51819E+000
   6.2513   -2.53183E+000
   6.2521   -2.56000E+000
   6.2528   -2.59274E+000
   6.2535   -2.60788E+000
   6.2543   -2.61494E+000
   6.2550   -2.62307E+000
   6.2557   -2.63281E+000
   6.2564   -2.62967E+000
   6.2572   -2.62774E+000
   6.2579   -2.63222E+000
   6.2586   -2.63592E+000
   6.2593   -2.62891E+000
   6.2601   -2.61097E+000
   6.2608   -2.59391E+000
   6.2615   -2.58269E+000
   6.2622   -2.57648E+000
   6.2630   -2.57426E+000
   6.2637   -2.58506E+000
   6.2644   -2.60422E+000
   6.2652   -2.61561E+000
   6.2659   -2.62167E+000
   6.2666   -2.62293E+000
   6.2673   -2.61142E+000
   6.2681   -2.59425E+000
   6.2688   -2.57888E+000
   6.2695   -2.56623E+000
   6.2702   -2.56700E+000
   6.2710   -2.57088E+000
   6.2717   -2.56732E+000
   6.2724   -2.56835E+000
   6.2732   -2.57124E+000
   6.2739   -2.57801E+000
   6.2746   -2.58548E+000
   6.2753   -2.59468E+000
   6.2761   -2.62498E+000
   6.2768   -2.65782E+000
   6.2775   -2.67753E+000
   6.2782   -2.69994E+000
   6.2790   -2.73402E+000
   6.2797   -2.80763E+000
   6.2804   -2.86096E+000
   6.2812   -2.88593E+000
   6.2819   -2.92256E+000
   6.2826   -3.00780E+000
   6.2833   -3.10731E+000
   6.2841   -3.15413E+000
   6.2848   -3.18096E+000
   6.2855   -3.20231E+000
   6.2862   -3.26482E+000
   6.2870   -3.55040E+000
   6.2877   -3.59968E+000
   6.2884   -3.62120E+000
   6.2891   -3.61910E+000
   6.2899   -3.23751E+000
   6.2906   -3.21101E+000
   6.2913   -3.21123E+000
   6.2921   -3.21276E+000
   6.2928   -3.16831E+000
   6.2935   -3.01167E+000
   6.2942   -2.93249E+000
   6.2950   -2.91085E+000
   6.2957   -2.87122E+000
   6.2964   -2.78113E+000
   6.2971   -2.71627E+000
   6.2979   -2.69807E+000
   6.2986   -2.68166E+000
   6.2993   -2.64529E+000
   6.3001   -2.60717E+000
   6.3008   -2.59410E+000
   6.3015   -2.58790E+000
   6.3022   -2.57770E+000
   6.3030   -2.55760E+000
   6.3037   -2.55973E+000
   6.3044   -2.56830E+000
   6.3051   -2.56650E+000
   6.3059   -2.55679E+000
   6.3066   -2.56318E+000
   6.3073   -2.58457E+000
   6.3081   -2.60184E+000
   6.3088   -2.61617E+000
   6.3095   -2.61517E+000
   6.3102   -2.61911E+000
   6.3110   -2.61729E+000
   6.3117   -2.60736E+000
   6.3124   -2.61048E+000
   6.3131   -2.61112E+000
   6.3139   -2.59917E+000
   6.3146   -2.59572E+000
   6.3153   -2.59904E+000
   6.3161   -2.59073E+000
   6.3168   -2.58868E+000
   6.3175   -2.59211E+000
   6.3182   -2.58815E+000
   6.3190   -2.58321E+000
   6.3197   -2.58820E+000
   6.3204   -2.60891E+000
   6.3211   -2.63043E+000
   6.3219   -2.63386E+000
   6.3226   -2.62827E+000
   6.3233   -2.63347E+000
   6.3240   -2.64179E+000
   6.3248   -2.64666E+000
   6.3255   -2.63083E+000
   6.3262   -2.62129E+000
   6.3270   -2.62323E+000
   6.3277   -2.61633E+000
   6.3284   -2.58286E+000
   6.3291   -2.54495E+000
   6.3299   -2.53156E+000
   6.3306   -2.52623E+000
   6.3313   -2.47929E+000
   6.3320   -2.37456E+000
   6.3328   -2.32296E+000
   6.3335   -2.31752E+000
   6.3342   -2.29444E+000
   6.3350   -2.17336E+000
   6.3357   -2.03878E+000
   6.3364   -2.01332E+000
   6.3371   -2.01217E+000
   6.3379   -2.01543E+000
   6.3386   -1.78900E+000
   6.3393   -1.59624E+000
   6.3400   -1.59161E+000
   6.3408   -1.62378E+000
   6.3415   -1.70710E+000
   6.3422   -1.93966E+000
   6.3430   -1.99804E+000
   6.3437   -2.01860E+000
   6.3444   -2.04337E+000
   6.3451   -2.13369E+000
   6.3459   -2.26075E+000
   6.3466   -2.29965E+000
   6.3473   -2.31875E+000
   6.3480   -2.35085E+000
   6.3488   -2.43269E+000
   6.3495   -2.49235E+000
   6.3502   -2.51773E+000
   6.3510   -2.53213E+000
   6.3517   -2.55850E+000
   6.3524   -2.59109E+000
   6.3531   -2.61005E+000
   6.3539   -2.61734E+000
   6.3546   -2.62373E+000
   6.3553   -2.63410E+000
   6.3560   -2.63010E+000
   6.3568   -2.62280E+000
   6.3575   -2.62301E+000
   6.3582   -2.62807E+000
   6.3589   -2.62521E+000
   6.3597   -2.60828E+000
   6.3604   -2.59133E+000
   6.3611   -2.57774E+000
   6.3619   -2.56858E+000
   6.3626   -2.56523E+000
   6.3633   -2.57289E+000
   6.3640   -2.59162E+000
   6.3648   -2.60502E+000
   6.3655   -2.61437E+000
   6.3662   -2.61940E+000
   6.3669   -2.60925E+000
   6.3677   -2.59799E+000
   6.3684   -2.58582E+000
   6.3691   -2.56644E+000
   6.3699   -2.56077E+000
   6.3706   -2.57081E+000
   6.3713   -2.56932E+000
   6.3720   -2.56490E+000
   6.3728   -2.56582E+000
   6.3735   -2.56217E+000
   6.3742   -2.57591E+000
   6.3749   -2.59692E+000
   6.3757   -2.61565E+000
   6.3764   -2.63372E+000
   6.3771   -2.65575E+000
   6.3779   -2.69682E+000
   6.3786   -2.72723E+000
   6.3793   -2.74703E+000
   6.3800   -2.82349E+000
   6.3808   -2.90096E+000
   6.3815   -2.91905E+000
   6.3822   -2.93092E+000
   6.3829   -3.02250E+000
   6.3837   -3.12915E+000
   6.3844   -3.14777E+000
   6.3851   -3.16507E+000
   6.3858   -3.28077E+000
   6.3866   -3.51514E+000
   6.3873   -3.50065E+000
   6.3880   -3.42953E+000
   6.3888   -3.09684E+000
   6.3895   -3.04809E+000
   6.3902   -3.01596E+000
   6.3909   -2.96898E+000
   6.3917   -2.71051E+000
   6.3924   -2.57395E+000
   6.3931   -2.53500E+000
   6.3938   -2.48886E+000
   6.3946   -2.32830E+000
   6.3953   -2.23561E+000
   6.3960   -2.20615E+000
   6.3968   -2.16677E+000
   6.3975   -1.99810E+000
   6.3982   -1.84576E+000
   6.3989   -1.77302E+000
   6.3997   -1.46025E+000
   6.4004   -1.45638E+000
   6.4011   -1.45528E+000
   6.4018   -1.39018E+000
   6.4026   -1.32629E+000
   6.4033   -1.34974E+000
   6.4040   -1.33856E+000
   6.4048   -1.29531E+000
   6.4055   -1.27297E+000
   6.4062   -1.26800E+000
   6.4069   -1.26268E+000
   6.4077   -1.26794E+000
   6.4084   -1.29925E+000
   6.4091   -1.33621E+000
   6.4098   -1.37452E+000
   6.4106   -1.34064E+000
   6.4113   -1.14828E+000
   6.4120   -9.71859E-001
   6.4128   -9.92392E-001
   6.4135   -1.08201E+000
   6.4142   -1.16715E+000
   6.4149   -1.22606E+000
   6.4157   -1.32013E+000
   6.4164   -1.41046E+000
   6.4171   -1.50346E+000
   6.4178   -1.61118E+000
   6.4186   -1.68072E+000
   6.4193   -1.71324E+000
   6.4200   -1.74802E+000
   6.4207   -1.82887E+000
   6.4215   -1.93796E+000
   6.4222   -2.29183E+000
   6.4229   -2.42809E+000
   6.4237   -2.46471E+000
   6.4244   -2.53872E+000
   6.4251   -2.62662E+000
   6.4258   -2.71976E+000
   6.4266   -2.79821E+000
   6.4273   -2.83580E+000
   6.4280   -2.82619E+000
   6.4287   -2.78301E+000
   6.4295   -2.69686E+000
   6.4302   -2.65713E+000
   6.4309   -2.62455E+000
   6.4317   -2.51883E+000
   6.4324   -2.33939E+000
   6.4331   -2.29529E+000
   6.4338   -2.30455E+000
   6.4346   -2.23273E+000
   6.4353   -2.04259E+000
   6.4360   -2.00419E+000
   6.4367   -2.03387E+000
   6.4375   -2.05773E+000
   6.4382   -2.23580E+000
   6.4389   -2.52561E+000
   6.4397   -2.55091E+000
   6.4404   -2.60812E+000
   6.4411   -2.69329E+000
   6.4418   -2.91095E+000
   6.4426   -2.98033E+000
   6.4433   -3.00715E+000
   6.4440   -3.05035E+000
   6.4447   -3.15104E+000
   6.4455   -3.23679E+000
   6.4462   -3.27018E+000
   6.4469   -3.27801E+000
   6.4477   -3.32037E+000
   6.4484   -3.39714E+000
   6.4491   -3.45260E+000
   6.4498   -3.48229E+000
   6.4506   -3.51235E+000
   6.4513   -3.53552E+000
   6.4520   -3.57190E+000
   6.4527   -3.59644E+000
   6.4535   -3.59071E+000
   6.4542   -3.58947E+000
   6.4549   -3.60614E+000
   6.4556   -3.61534E+000
   6.4564   -3.61828E+000
   6.4571   -3.61371E+000
   6.4578   -3.60511E+000
   6.4586   -3.58999E+000
   6.4593   -3.58352E+000
   6.4600   -3.57852E+000
   6.4607   -3.57612E+000
   6.4615   -3.56760E+000
   6.4622   -3.55081E+000
   6.4629   -3.54842E+000
   6.4636   -3.54954E+000
   6.4644   -3.55559E+000
   6.4651   -3.55887E+000
   6.4658   -3.56187E+000
   6.4666   -3.56216E+000
   6.4673   -3.55289E+000
   6.4680   -3.53869E+000
   6.4687   -3.53170E+000
   6.4695   -3.53753E+000
   6.4702   -3.54645E+000
   6.4709   -3.55511E+000
   6.4716   -3.55686E+000
   6.4724   -3.54915E+000
   6.4731   -3.53671E+000
   6.4738   -3.53593E+000
   6.4746   -3.54157E+000
   6.4753   -3.54477E+000
   6.4760   -3.54849E+000
   6.4767   -3.54602E+000
   6.4775   -3.54062E+000
   6.4782   -3.54539E+000
   6.4789   -3.55037E+000
   6.4796   -3.54408E+000
   6.4804   -3.53915E+000
   6.4811   -3.53628E+000
   6.4818   -3.54372E+000
   6.4826   -3.54285E+000
   6.4833   -3.53012E+000
   6.4840   -3.53305E+000
   6.4847   -3.53707E+000
   6.4855   -3.53340E+000
   6.4862   -3.53552E+000
   6.4869   -3.54162E+000
   6.4876   -3.53981E+000
   6.4884   -3.53716E+000
   6.4891   -3.54259E+000
   6.4898   -3.54048E+000
   6.4905   -3.53204E+000
   6.4913   -3.53413E+000
   6.4920   -3.53833E+000
   6.4927   -3.53289E+000
   6.4935   -3.53620E+000
   6.4942   -3.54601E+000
   6.4949   -3.53863E+000
   6.4956   -3.53095E+000
   6.4964   -3.53792E+000
   6.4971   -3.54252E+000
   6.4978   -3.53633E+000
   6.4985   -3.52881E+000
   6.4993   -3.53080E+000
   6.5000   -3.53821E+000
   6.5007   -3.53552E+000
   6.5015   -3.52559E+000
   6.5022   -3.52424E+000
   6.5029   -3.52976E+000
   6.5036   -3.53701E+000
   6.5044   -3.53222E+000
   6.5051   -3.51920E+000
   6.5058   -3.51378E+000
   6.5065   -3.52135E+000
   6.5073   -3.52933E+000
   6.5080   -3.53522E+000
   6.5087   -3.53128E+000
   6.5095   -3.51504E+000
   6.5102   -3.51168E+000
   6.5109   -3.51363E+000
   6.5116   -3.51400E+000
   6.5124   -3.52930E+000
   6.5131   -3.53686E+000
   6.5138   -3.52707E+000
   6.5145   -3.52090E+000
   6.5153   -3.51152E+000
   6.5160   -3.49398E+000
   6.5167   -3.49068E+000
   6.5174   -3.49995E+000
   6.5182   -3.50414E+000
   6.5189   -3.50848E+000
   6.5196   -3.52690E+000
   6.5204   -3.54284E+000
   6.5211   -3.54599E+000
   6.5218   -3.54536E+000
   6.5225   -3.55289E+000
   6.5233   -3.56421E+000
   6.5240   -3.56245E+000
   6.5247   -3.54538E+000
   6.5254   -3.53572E+000
   6.5262   -3.53758E+000
   6.5269   -3.53362E+000
   6.5276   -3.49887E+000
   6.5284   -3.45665E+000
   6.5291   -3.44690E+000
   6.5298   -3.44033E+000
   6.5305   -3.40004E+000
   6.5313   -3.30376E+000
   6.5320   -3.25263E+000
   6.5327   -3.24578E+000
   6.5334   -3.23548E+000
   6.5342   -3.13592E+000
   6.5349   -2.92476E+000
   6.5356   -2.91430E+000
   6.5364   -2.92113E+000
   6.5371   -2.92787E+000
   6.5378   -2.46402E+000
   6.5385   -2.46822E+000
   6.5393   -2.48547E+000
   6.5400   -2.52284E+000
   6.5407   -2.64268E+000
   6.5414   -2.83407E+000
   6.5422   -2.88764E+000
   6.5429   -2.91769E+000
   6.5436   -2.95494E+000
   6.5444   -3.05227E+000
   6.5451   -3.15493E+000
   6.5458   -3.19930E+000
   6.5465   -3.21852E+000
   6.5473   -3.25578E+000
   6.5480   -3.33216E+000
   6.5487   -3.38462E+000
   6.5494   -3.40789E+000
   6.5502   -3.43021E+000
   6.5509   -3.46217E+000
   6.5516   -3.49399E+000
   6.5523   -3.50981E+000
   6.5531   -3.51675E+000
   6.5538   -3.52450E+000
   6.5545   -3.53728E+000
   6.5553   -3.54150E+000
   6.5560   -3.53663E+000
   6.5567   -3.53049E+000
   6.5574   -3.52504E+000
   6.5582   -3.51884E+000
   6.5589   -3.51388E+000
   6.5596   -3.50641E+000
   6.5603   -3.49820E+000
   6.5611   -3.49054E+000
   6.5618   -3.48447E+000
   6.5625   -3.48284E+000
   6.5633   -3.48787E+000
   6.5640   -3.49429E+000
   6.5647   -3.49929E+000
   6.5654   -3.49904E+000
   6.5662   -3.49547E+000
   6.5669   -3.48818E+000
   6.5676   -3.48110E+000
   6.5683   -3.47717E+000
   6.5691   -3.48051E+000
   6.5698   -3.48374E+000
   6.5705   -3.48321E+000
   6.5713   -3.48114E+000
   6.5720   -3.47719E+000
   6.5727   -3.47111E+000
   6.5734   -3.47142E+000
   6.5742   -3.47698E+000
   6.5749   -3.47845E+000
   6.5756   -3.47748E+000
   6.5763   -3.47443E+000
   6.5771   -3.47311E+000
   6.5778   -3.47569E+000
   6.5785   -3.47514E+000
   6.5793   -3.47052E+000
   6.5800   -3.46749E+000
   6.5807   -3.46893E+000
   6.5814   -3.47156E+000
   6.5822   -3.47387E+000
   6.5829   -3.47031E+000
   6.5836   -3.47275E+000
   6.5843   -3.47714E+000
   6.5851   -3.46912E+000
   6.5858   -3.46843E+000
   6.5865   -3.47327E+000
   6.5872   -3.46700E+000
   6.5880   -3.46845E+000
   6.5887   -3.47431E+000
   6.5894   -3.47068E+000
   6.5902   -3.46465E+000
   6.5909   -3.46831E+000
   6.5916   -3.46192E+000
   6.5923   -3.45340E+000
   6.5931   -3.45565E+000
   6.5938   -3.46048E+000
   6.5945   -3.45462E+000
   6.5952   -3.45361E+000
   6.5960   -3.46038E+000
   6.5967   -3.46413E+000
   6.5974   -3.45992E+000
   6.5982   -3.45630E+000
   6.5989   -3.45965E+000
   6.5996   -3.46526E+000
   6.6003   -3.46275E+000
   6.6011   -3.45255E+000
   6.6018   -3.45341E+000
   6.6025   -3.46070E+000
   6.6032   -3.46582E+000
   6.6040   -3.46399E+000
   6.6047   -3.45658E+000
   6.6054   -3.45383E+000
   6.6062   -3.45936E+000
   6.6069   -3.46472E+000
   6.6076   -3.46831E+000
   6.6083   -3.46115E+000
   6.6091   -3.44689E+000
   6.6098   -3.44493E+000
   6.6105   -3.45131E+000
   6.6112   -3.45740E+000
   6.6120   -3.47067E+000
   6.6127   -3.47502E+000
   6.6134   -3.46252E+000
   6.6142   -3.45299E+000
   6.6149   -3.44258E+000
   6.6156   -3.43270E+000
   6.6163   -3.43453E+000
   6.6171   -3.44711E+000
   6.6178   -3.45605E+000
   6.6185   -3.45997E+000
   6.6192   -3.46808E+000
   6.6200   -3.48490E+000
   6.6207   -3.49014E+000
   6.6214   -3.49210E+000
   6.6221   -3.49837E+000
   6.6229   -3.50749E+000
   6.6236   -3.50786E+000
   6.6243   -3.49506E+000
   6.6251   -3.48827E+000
   6.6258   -3.48875E+000
   6.6265   -3.48204E+000
   6.6272   -3.44609E+000
   6.6280   -3.40473E+000
   6.6287   -3.38949E+000
   6.6294   -3.38219E+000
   6.6301   -3.34568E+000
   6.6309   -3.24343E+000
   6.6316   -3.19600E+000
   6.6323   -3.19391E+000
   6.6331   -3.18016E+000
   6.6338   -3.04525E+000
   6.6345   -2.88114E+000
   6.6352   -2.87180E+000
   6.6360   -2.87336E+000
   6.6367   -2.86805E+000
   6.6374   -2.43523E+000
   6.6381   -2.41821E+000
   6.6389   -2.42920E+000
   6.6396   -2.45548E+000
   6.6403   -2.60178E+000
   6.6411   -2.80900E+000
   6.6418   -2.84459E+000
   6.6425   -2.86791E+000
   6.6432   -2.91030E+000
   6.6440   -3.00270E+000
   6.6447   -3.10488E+000
   6.6454   -3.14821E+000
   6.6461   -3.16801E+000
   6.6469   -3.20947E+000
   6.6476   -3.29010E+000
   6.6483   -3.34137E+000
   6.6490   -3.35939E+000
   6.6498   -3.37981E+000
   6.6505   -3.41228E+000
   6.6512   -3.44185E+000
   6.6520   -3.45993E+000
   6.6527   -3.46928E+000
   6.6534   -3.47739E+000
   6.6541   -3.48565E+000
   6.6549   -3.48426E+000
   6.6556   -3.48127E+000
   6.6563   -3.48482E+000
   6.6570   -3.48721E+000
   6.6578   -3.47913E+000
   6.6585   -3.46519E+000
   6.6592   -3.44858E+000
   6.6600   -3.43536E+000
   6.6607   -3.42987E+000
   6.6614   -3.42881E+000
   6.6621   -3.44280E+000
   6.6629   -3.45947E+000
   6.6636   -3.46905E+000
   6.6643   -3.47234E+000
   6.6650   -3.46837E+000
   6.6658   -3.45794E+000
   6.6665   -3.44017E+000
   6.6672   -3.41884E+000
   6.6680   -3.40773E+000
   6.6687   -3.40723E+000
   6.6694   -3.41585E+000
   6.6701   -3.41585E+000
   6.6709   -3.41312E+000
   6.6716   -3.41496E+000
   6.6723   -3.41937E+000
   6.6730   -3.42809E+000
   6.6738   -3.44047E+000
   6.6745   -3.46059E+000
   6.6752   -3.48751E+000
   6.6760   -3.50563E+000
   6.6767   -3.52480E+000
   6.6774   -3.55304E+000
   6.6781   -3.61144E+000
   6.6789   -3.66863E+000
   6.6796   -3.70966E+000
   6.6803   -3.73160E+000
   6.6810   -3.79427E+000
   6.6818   -3.95364E+000
   6.6825   -4.01962E+000
   6.6832   -4.04317E+000
   6.6839   -4.06554E+000
   6.6847   -4.13687E+000
   6.6854   -4.38703E+000
   6.6861   -4.45294E+000
   6.6869   -4.45473E+000
   6.6876   -4.44204E+000
   6.6883   -4.08682E+000
   6.6890   -4.02182E+000
   6.6898   -4.01266E+000
   6.6905   -4.00331E+000
   6.6912   -3.96143E+000
   6.6919   -3.81005E+000
   6.6927   -3.75287E+000
   6.6934   -3.74245E+000
   6.6941   -3.71984E+000
   6.6949   -3.64462E+000
   6.6956   -3.57169E+000
   6.6963   -3.54741E+000
   6.6970   -3.52323E+000
   6.6978   -3.49619E+000
   6.6985   -3.45260E+000
   6.6992   -3.43943E+000
   6.6999   -3.43115E+000
   6.7007   -3.41811E+000
   6.7014   -3.40922E+000
   6.7021   -3.40363E+000
   6.7029   -3.41162E+000
   6.7036   -3.41414E+000
   6.7043   -3.40890E+000
   6.7050   -3.41022E+000
   6.7058   -3.42038E+000
   6.7065   -3.44038E+000
   6.7072   -3.45127E+000
   6.7079   -3.45019E+000
   6.7087   -3.44901E+000
   6.7094   -3.45132E+000
   6.7101   -3.45177E+000
   6.7109   -3.44862E+000
   6.7116   -3.44908E+000
   6.7123   -3.44390E+000
   6.7130   -3.43236E+000
   6.7138   -3.42803E+000
   6.7145   -3.42629E+000
   6.7152   -3.41899E+000
   6.7159   -3.42069E+000
   6.7167   -3.42528E+000
   6.7174   -3.42494E+000
   6.7181   -3.42794E+000
   6.7188   -3.44384E+000
   6.7196   -3.46575E+000
   6.7203   -3.47216E+000
   6.7210   -3.46479E+000
   6.7218   -3.46593E+000
   6.7225   -3.47215E+000
   6.7232   -3.47355E+000
   6.7239   -3.46639E+000
   6.7247   -3.45230E+000
   6.7254   -3.44371E+000
   6.7261   -3.43802E+000
   6.7268   -3.40005E+000
   6.7276   -3.35851E+000
   6.7283   -3.34298E+000
   6.7290   -3.32482E+000
   6.7298   -3.27610E+000
   6.7305   -3.19503E+000
   6.7312   -3.15739E+000
   6.7319   -3.14814E+000
   6.7327   -3.12160E+000
   6.7334   -3.01840E+000
   6.7341   -2.87801E+000
   6.7348   -2.85487E+000
   6.7356   -2.85715E+000
   6.7363   -2.84060E+000
   6.7370   -2.42316E+000
   6.7378   -2.39589E+000
   6.7385   -2.40014E+000
   6.7392   -2.41929E+000
   6.7399   -2.58570E+000
   6.7407   -2.81380E+000
   6.7414   -2.83344E+000
   6.7421   -2.84562E+000
   6.7428   -2.88488E+000
   6.7436   -3.00093E+000
   6.7443   -3.09583E+000
   6.7450   -3.12907E+000
   6.7457   -3.13770E+000
   6.7465   -3.17435E+000
   6.7472   -3.25497E+000
   6.7479   -3.31263E+000
   6.7487   -3.32843E+000
   6.7494   -3.34076E+000
   6.7501   -3.37695E+000
   6.7508   -3.41150E+000
   6.7516   -3.42779E+000
   6.7523   -3.42977E+000
   6.7530   -3.43776E+000
   6.7537   -3.45121E+000
   6.7545   -3.45119E+000
   6.7552   -3.44091E+000
   6.7559   -3.43444E+000
   6.7567   -3.43816E+000
   6.7574   -3.43898E+000
   6.7581   -3.42829E+000
   6.7588   -3.40547E+000
   6.7596   -3.38193E+000
   6.7603   -3.37199E+000
   6.7610   -3.37382E+000
   6.7617   -3.39230E+000
   6.7625   -3.40928E+000
   6.7632   -3.41425E+000
   6.7639   -3.41198E+000
   6.7647   -3.41457E+000
   6.7654   -3.41202E+000
   6.7661   -3.39968E+000
   6.7668   -3.38219E+000
   6.7676   -3.35642E+000
   6.7683   -3.33988E+000
   6.7690   -3.34914E+000
   6.7697   -3.35965E+000
   6.7705   -3.36356E+000
   6.7712   -3.36734E+000
   6.7719   -3.35767E+000
   6.7727   -3.34105E+000
   6.7734   -3.33846E+000
   6.7741   -3.35841E+000
   6.7748   -3.40561E+000
   6.7756   -3.46007E+000
   6.7763   -3.50472E+000
   6.7770   -3.56826E+000
   6.7777   -3.68783E+000
   6.7785   -3.76059E+000
   6.7792   -3.75093E+000
   6.7799   -3.68879E+000
   6.7806   -3.64864E+000
   6.7814   -3.74038E+000
   6.7821   -3.82515E+000
   6.7828   -3.85721E+000
   6.7836   -3.87884E+000
   6.7843   -3.90416E+000
   6.7850   -3.97618E+000
   6.7857   -4.18684E+000
   6.7865   -4.27379E+000
   6.7872   -4.30246E+000
   6.7879   -4.32864E+000
   6.7886   -4.78112E+000
   6.7894   -4.81245E+000
   6.7901   -4.81868E+000
   6.7908   -4.80824E+000
   6.7916   -4.78203E+000
   6.7923   -4.77593E+000
   6.7930   -4.78749E+000
   6.7937   -4.79276E+000
   6.7945   -4.75443E+000
   6.7952   -4.43742E+000
   6.7959   -4.41898E+000
   6.7966   -4.42641E+000
   6.7974   -4.42816E+000
   6.7981   -4.42111E+000
   6.7988   -4.41804E+000
   6.7996   -4.41800E+000
   6.8003   -4.41782E+000
   6.8010   -4.41616E+000
   6.8017   -4.40824E+000
   6.8025   -4.40047E+000
   6.8032   -4.39491E+000
   6.8039   -4.38092E+000
   6.8046   -4.36992E+000
   6.8054   -4.37240E+000
   6.8061   -4.38893E+000
   6.8068   -4.39620E+000
   6.8076   -4.39309E+000
   6.8083   -4.38982E+000
   6.8090   -4.39293E+000
   6.8097   -4.39548E+000
   6.8105   -4.38540E+000
   6.8112   -4.38038E+000
   6.8119   -4.37378E+000
   6.8126   -4.35718E+000
   6.8134   -4.35174E+000
   6.8141   -4.35846E+000
   6.8148   -4.35527E+000
   6.8155   -4.35842E+000
   6.8163   -4.37017E+000
   6.8170   -4.36778E+000
   6.8177   -4.37165E+000
   6.8185   -4.39172E+000
   6.8192   -4.41308E+000
   6.8199   -4.43025E+000
   6.8206   -4.43360E+000
   6.8214   -4.43236E+000
   6.8221   -4.44191E+000
   6.8228   -4.44791E+000
   6.8235   -4.44548E+000
   6.8243   -4.44435E+000
   6.8250   -4.43701E+000
   6.8257   -4.42573E+000
   6.8265   -4.39553E+000
   6.8272   -4.36243E+000
   6.8279   -4.34709E+000
   6.8286   -4.32990E+000
   6.8294   -4.29224E+000
   6.8301   -4.21465E+000
   6.8308   -4.16470E+000
   6.8315   -4.15043E+000
   6.8323   -4.13303E+000
   6.8330   -4.02937E+000
   6.8337   -3.80069E+000
   6.8345   -3.78616E+000
   6.8352   -3.79927E+000
   6.8359   -3.75874E+000
   6.8366   -3.41085E+000
   6.8374   -3.39371E+000
   6.8381   -3.39807E+000
   6.8388   -3.40441E+000
   6.8395   -3.46134E+000
   6.8403   -3.75264E+000
   6.8410   -3.79036E+000
   6.8417   -3.80567E+000
   6.8424   -3.84687E+000
   6.8432   -3.98623E+000
   6.8439   -4.09439E+000
   6.8446   -4.13984E+000
   6.8454   -4.17187E+000
   6.8461   -4.21636E+000
   6.8468   -4.26943E+000
   6.8475   -4.29299E+000
   6.8483   -4.28912E+000
   6.8490   -4.29287E+000
   6.8497   -4.32739E+000
   6.8504   -4.37476E+000
   6.8512   -4.40029E+000
   6.8519   -4.40937E+000
   6.8526   -4.41314E+000
   6.8534   -4.41916E+000
   6.8541   -4.41197E+000
   6.8548   -4.39895E+000
   6.8555   -4.39537E+000
   6.8563   -4.40150E+000
   6.8570   -4.40792E+000
   6.8577   -4.39664E+000
   6.8584   -4.37592E+000
   6.8592   -4.35991E+000
   6.8599   -4.34746E+000
   6.8606   -4.34319E+000
   6.8614   -4.35078E+000
   6.8621   -4.36426E+000
   6.8628   -4.36759E+000
   6.8635   -4.36189E+000
   6.8643   -4.36181E+000
   6.8650   -4.36484E+000
   6.8657   -4.36569E+000
   6.8664   -4.36380E+000
   6.8672   -4.35583E+000
   6.8679   -4.34589E+000
   6.8686   -4.35225E+000
   6.8694   -4.36872E+000
   6.8701   -4.37507E+000
   6.8708   -4.37121E+000
   6.8715   -4.35903E+000
   6.8723   -4.35215E+000
   6.8730   -4.36277E+000
   6.8737   -4.37182E+000
   6.8744   -4.36846E+000
   6.8752   -4.35624E+000
   6.8759   -4.35028E+000
   6.8766   -4.36152E+000
   6.8773   -4.37176E+000
   6.8781   -4.36677E+000
   6.8788   -4.35903E+000
   6.8795   -4.35676E+000
   6.8803   -4.36416E+000
   6.8810   -4.36415E+000
   6.8817   -4.35499E+000
   6.8824   -4.35309E+000
   6.8832   -4.35614E+000
   6.8839   -4.35365E+000
   6.8846   -4.34506E+000
   6.8853   -4.34741E+000
   6.8861   -4.35078E+000
   6.8868   -4.34631E+000
   6.8875   -4.34593E+000
   6.8883   -4.34896E+000
   6.8890   -4.34623E+000
   6.8897   -4.35037E+000
   6.8904   -4.35690E+000
   6.8912   -4.34823E+000
   6.8919   -4.34484E+000
   6.8926   -4.35493E+000
   6.8933   -4.35199E+000
   6.8941   -4.34544E+000
   6.8948   -4.35674E+000
   6.8955   -4.36490E+000
   6.8963   -4.36352E+000
   6.8970   -4.36213E+000
   6.8977   -4.36534E+000
   6.8984   -4.37184E+000
   6.8992   -4.36844E+000
   6.8999   -4.35569E+000
   6.9006   -4.35465E+000
   6.9013   -4.36221E+000
   6.9021   -4.36278E+000
   6.9028   -4.35828E+000
   6.9035   -4.34814E+000
   6.9043   -4.34540E+000
   6.9050   -4.35215E+000
   6.9057   -4.36296E+000
   6.9064   -4.36461E+000
   6.9072   -4.35205E+000
   6.9079   -4.34116E+000
   6.9086   -4.33344E+000
   6.9093   -4.33736E+000
   6.9101   -4.35067E+000
   6.9108   -4.35765E+000
   6.9115   -4.36322E+000
   6.9122   -4.35986E+000
   6.9130   -4.34794E+000
   6.9137   -4.34268E+000
   6.9144   -4.33853E+000
   6.9152   -4.33104E+000
   6.9159   -4.34071E+000
   6.9166   -4.35228E+000
   6.9173   -4.35505E+000
   6.9181   -4.36624E+000
   6.9188   -4.38027E+000
   6.9195   -4.38480E+000
   6.9202   -4.38386E+000
   6.9210   -4.38521E+000
   6.9217   -4.39253E+000
   6.9224   -4.39299E+000
   6.9232   -4.37622E+000
   6.9239   -4.36344E+000
   6.9246   -4.35938E+000
   6.9253   -4.34535E+000
   6.9261   -4.30724E+000
   6.9268   -4.26727E+000
   6.9275   -4.24989E+000
   6.9282   -4.23632E+000
   6.9290   -4.18821E+000
   6.9297   -4.10930E+000
   6.9304   -4.06692E+000
   6.9312   -4.05328E+000
   6.9319   -4.03684E+000
   6.9326   -3.94504E+000
   6.9333   -3.83224E+000
   6.9341   -3.79383E+000
   6.9348   -3.78450E+000
   6.9355   -3.77750E+000
   6.9362   -3.35246E+000
   6.9370   -3.31636E+000
   6.9377   -3.31667E+000
   6.9384   -3.32571E+000
   6.9391   -3.40703E+000
   6.9399   -3.74573E+000
   6.9406   -3.76113E+000
   6.9413   -3.77082E+000
   6.9421   -3.80654E+000
   6.9428   -3.90929E+000
   6.9435   -4.01592E+000
   6.9442   -4.05002E+000
   6.9450   -4.06769E+000
   6.9457   -4.09872E+000
   6.9464   -4.16904E+000
   6.9471   -4.22476E+000
   6.9479   -4.24687E+000
   6.9486   -4.26282E+000
   6.9493   -4.29442E+000
   6.9501   -4.32809E+000
   6.9508   -4.34575E+000
   6.9515   -4.35327E+000
   6.9522   -4.36024E+000
   6.9530   -4.37127E+000
   6.9537   -4.37544E+000
   6.9544   -4.36816E+000
   6.9551   -4.36611E+000
   6.9559   -4.37147E+000
   6.9566   -4.36868E+000
   6.9573   -4.35440E+000
   6.9581   -4.33781E+000
   6.9588   -4.31821E+000
   6.9595   -4.30620E+000
   6.9602   -4.30065E+000
   6.9610   -4.30260E+000
   6.9617   -4.32088E+000
   6.9624   -4.34407E+000
   6.9631   -4.34963E+000
   6.9639   -4.34937E+000
   6.9646   -4.34226E+000
   6.9653   -4.32540E+000
   6.9661   -4.30537E+000
   6.9668   -4.29022E+000
   6.9675   -4.28131E+000
   6.9682   -4.28417E+000
   6.9690   -4.28929E+000
   6.9697   -4.28114E+000
   6.9704   -4.27561E+000
   6.9711   -4.28139E+000
   6.9719   -4.28701E+000
   6.9726   -4.29926E+000
   6.9733   -4.31825E+000
   6.9740   -4.34441E+000
   6.9748   -4.37063E+000
   6.9755   -4.38216E+000
   6.9762   -4.39813E+000
   6.9770   -4.44701E+000
   6.9777   -4.52257E+000
   6.9784   -4.56972E+000
   6.9791   -4.59984E+000
   6.9799   -4.63968E+000
   6.9806   -4.77093E+000
   6.9813   -4.86795E+000
   6.9820   -4.89636E+000
   6.9828   -4.92209E+000
   6.9835   -4.97777E+000
   6.9842   -5.14237E+000
   6.9850   -5.25537E+000
   6.9857   -5.28478E+000
   6.9864   -5.27580E+000
   6.9871   -5.23228E+000
   6.9879   -4.98963E+000
   6.9886   -4.90326E+000
   6.9893   -4.89574E+000
   6.9900   -4.88139E+000
   6.9908   -4.69795E+000
   6.9915   -4.55959E+000
   6.9922   -4.55827E+000
   6.9930   -4.55409E+000
   6.9937   -4.51223E+000
   6.9944   -4.44615E+000
   6.9951   -4.39809E+000
   6.9959   -4.37834E+000
   6.9966   -4.36788E+000
   6.9973   -4.34638E+000
   6.9980   -4.31376E+000
   6.9988   -4.29511E+000
   6.9995   -4.28221E+000
   7.0002   -4.27713E+000
   7.0010   -4.27443E+000
   7.0017   -4.26973E+000
   7.0024   -4.27159E+000
   7.0031   -4.27031E+000
   7.0039   -4.26892E+000
   7.0046   -4.27882E+000
   7.0053   -4.29688E+000
   7.0060   -4.31549E+000
   7.0068   -4.32045E+000
   7.0075   -4.31493E+000
   7.0082   -4.31915E+000
   7.0089   -4.32853E+000
   7.0097   -4.32826E+000
   7.0104   -4.32239E+000
   7.0111   -4.32038E+000
   7.0119   -4.30580E+000
   7.0126   -4.29183E+000
   7.0133   -4.29234E+000
   7.0140   -4.29087E+000
   7.0148   -4.29208E+000
   7.0155   -4.30248E+000
   7.0162   -4.30859E+000
   7.0169   -4.30262E+000
   7.0177   -4.31342E+000
   7.0184   -4.33698E+000
   7.0191   -4.34909E+000
   7.0199   -4.35144E+000
   7.0206   -4.35415E+000
   7.0213   -4.35634E+000
   7.0220   -4.35285E+000
   7.0228   -4.34283E+000
   7.0235   -4.33302E+000
   7.0242   -4.32929E+000
   7.0249   -4.31294E+000
   7.0257   -4.27352E+000
   7.0264   -4.24246E+000
   7.0271   -4.23047E+000
   7.0279   -4.21514E+000
   7.0286   -4.17280E+000
   7.0293   -4.08914E+000
   7.0300   -4.05222E+000
   7.0308   -4.04236E+000
   7.0315   -4.02378E+000
   7.0322   -3.93438E+000
   7.0329   -3.79789E+000
   7.0337   -3.76248E+000
   7.0344   -3.76010E+000
   7.0351   -3.75289E+000
   7.0359   -3.33293E+000
   7.0366   -3.29269E+000
   7.0373   -3.28619E+000
   7.0380   -3.30769E+000
   7.0388   -3.38425E+000
   7.0395   -3.71511E+000
   7.0402   -3.75156E+000
   7.0409   -3.75683E+000
   7.0417   -3.80132E+000
   7.0424   -3.92565E+000
   7.0431   -4.02750E+000
   7.0438   -4.05902E+000
   7.0446   -4.08340E+000
   7.0453   -4.12237E+000
   7.0460   -4.18435E+000
   7.0468   -4.23268E+000
   7.0475   -4.24880E+000
   7.0482   -4.26237E+000
   7.0489   -4.28605E+000
   7.0497   -4.31437E+000
   7.0504   -4.33405E+000
   7.0511   -4.34329E+000
   7.0518   -4.34960E+000
   7.0526   -4.35656E+000
   7.0533   -4.36136E+000
   7.0540   -4.35553E+000
   7.0548   -4.35211E+000
   7.0555   -4.35592E+000
   7.0562   -4.35286E+000
   7.0569   -4.33920E+000
   7.0577   -4.32050E+000
   7.0584   -4.30201E+000
   7.0591   -4.29126E+000
   7.0598   -4.28855E+000
   7.0606   -4.29419E+000
   7.0613   -4.31157E+000
   7.0620   -4.33435E+000
   7.0628   -4.34162E+000
   7.0635   -4.33985E+000
   7.0642   -4.33468E+000
   7.0649   -4.31896E+000
   7.0657   -4.29745E+000
   7.0664   -4.27956E+000
   7.0671   -4.27098E+000
   7.0678   -4.27509E+000
   7.0686   -4.28314E+000
   7.0693   -4.27727E+000
   7.0700   -4.27334E+000
   7.0707   -4.28203E+000
   7.0715   -4.29416E+000
   7.0722   -4.31000E+000
   7.0729   -4.33493E+000
   7.0737   -4.35997E+000
   7.0744   -4.38655E+000
   7.0751   -4.40219E+000
   7.0758   -4.42366E+000
   7.0766   -4.47669E+000
   7.0773   -4.54211E+000
   7.0780   -4.57960E+000
   7.0787   -4.60269E+000
   7.0795   -4.64056E+000
   7.0802   -4.72198E+000
   7.0809   -4.81392E+000
   7.0817   -4.85415E+000
   7.0824   -4.87639E+000
   7.0831   -4.89924E+000
   7.0838   -5.18999E+000
   7.0846   -5.32281E+000
   7.0853   -5.34181E+000
   7.0860   -5.33432E+000
   7.0867   -5.30233E+000
   7.0875   -4.91620E+000
   7.0882   -4.88327E+000
   7.0889   -4.87843E+000
   7.0897   -4.86464E+000
   7.0904   -4.74780E+000
   7.0911   -4.61197E+000
   7.0918   -4.58647E+000
   7.0926   -4.57598E+000
   7.0933   -4.54493E+000
   7.0940   -4.48094E+000
   7.0947   -4.42195E+000
   7.0955   -4.39044E+000
   7.0962   -4.37615E+000
   7.0969   -4.35823E+000
   7.0977   -4.32196E+000
   7.0984   -4.30360E+000
   7.0991   -4.29656E+000
   7.0998   -4.29435E+000
   7.1006   -4.29660E+000
   7.1013   -4.29271E+000
   7.1020   -4.29073E+000
   7.1027   -4.29317E+000
   7.1035   -4.29523E+000
   7.1042   -4.30404E+000
   7.1049   -4.32072E+000
   7.1056   -4.33692E+000
   7.1064   -4.34321E+000
   7.1071   -4.33655E+000
   7.1078   -4.34287E+000
   7.1086   -4.35523E+000
   7.1093   -4.35991E+000
   7.1100   -4.35473E+000
   7.1107   -4.35099E+000
   7.1115   -4.34037E+000
   7.1122   -4.32529E+000
   7.1129   -4.32432E+000
   7.1136   -4.32707E+000
   7.1144   -4.33155E+000
   7.1151   -4.34065E+000
   7.1158   -4.34950E+000
   7.1166   -4.34254E+000
   7.1173   -4.34765E+000
   7.1180   -4.37144E+000
   7.1187   -4.38536E+000
   7.1195   -4.38679E+000
   7.1202   -4.39050E+000
   7.1209   -4.38966E+000
   7.1216   -4.38130E+000
   7.1224   -4.36828E+000
   7.1231   -4.36168E+000
   7.1238   -4.35908E+000
   7.1246   -4.34290E+000
   7.1253   -4.30135E+000
   7.1260   -4.26873E+000
   7.1267   -4.26059E+000
   7.1275   -4.24204E+000
   7.1282   -4.17932E+000
   7.1289   -4.10036E+000
   7.1296   -4.07255E+000
   7.1304   -4.06619E+000
   7.1311   -4.03968E+000
   7.1318   -3.92504E+000
   7.1326   -3.82964E+000
   7.1333   -3.79895E+000
   7.1340   -3.79706E+000
   7.1347   -3.80230E+000
   7.1355   -3.36264E+000
   7.1362   -3.34399E+000
   7.1369   -3.34632E+000
   7.1376   -3.35649E+000
   7.1384   -3.44155E+000
   7.1391   -3.81430E+000
   7.1398   -3.82224E+000
   7.1405   -3.82251E+000
   7.1413   -3.84429E+000
   7.1420   -3.93551E+000
   7.1427   -4.05664E+000
   7.1435   -4.09434E+000
   7.1442   -4.10873E+000
   7.1449   -4.13880E+000
   7.1456   -4.20424E+000
   7.1464   -4.26666E+000
   7.1471   -4.28840E+000
   7.1478   -4.30200E+000
   7.1485   -4.32898E+000
   7.1493   -4.36520E+000
   7.1500   -4.38900E+000
   7.1507   -4.39411E+000
   7.1515   -4.40013E+000
   7.1522   -4.41074E+000
   7.1529   -4.41511E+000
   7.1536   -4.40785E+000
   7.1544   -4.40120E+000
   7.1551   -4.40677E+000
   7.1558   -4.40838E+000
   7.1565   -4.39886E+000
   7.1573   -4.38223E+000
   7.1580   -4.36606E+000
   7.1587   -4.35453E+000
   7.1595   -4.34883E+000
   7.1602   -4.35467E+000
   7.1609   -4.36880E+000
   7.1616   -4.39202E+000
   7.1624   -4.40884E+000
   7.1631   -4.40645E+000
   7.1638   -4.39875E+000
   7.1645   -4.39072E+000
   7.1653   -4.37763E+000
   7.1660   -4.35289E+000
   7.1667   -4.34723E+000
   7.1674   -4.36705E+000
   7.1682   -4.36808E+000
   7.1689   -4.34354E+000
   7.1696   -4.34727E+000
   7.1704   -4.37567E+000
   7.1711   -4.37527E+000
   7.1718   -4.35539E+000
   7.1725   -4.37591E+000
   7.1733   -4.44281E+000
   7.1740   -4.48734E+000
   7.1747   -4.43903E+000
   7.1754   -4.41473E+000
   7.1762   -4.48252E+000
   7.1769   -4.70379E+000
   7.1776   -4.74719E+000
   7.1784   -4.66555E+000
   7.1791   -4.58701E+000
   7.1798   -4.71748E+000
   7.1805   -4.95767E+000
   7.1813   -5.01083E+000
   7.1820   -5.02362E+000
   7.1827   -5.09707E+000
   7.1834   -5.46411E+000
   7.1842   -5.66529E+000
   7.1849   -5.78385E+000
   7.1856   -5.81852E+000
   7.1864   -5.60080E+000
   7.1871   -5.51969E+000
   7.1878   -5.77430E+000
   7.1885   -5.64805E+000
   7.1893   -5.35342E+000
   7.1900   -5.47546E+000
   7.1907   -5.64409E+000
   7.1914   -5.59040E+000
   7.1922   -5.70121E+000
   7.1929   -5.70810E+000
   7.1936   -5.57603E+000
   7.1944   -5.95223E+000
   7.1951   -5.67511E+000
   7.1958   -5.68243E+000
   7.1965   -5.53728E+000
   7.1973   -5.94888E+000
   7.1980   -6.25653E+000
   7.1987   -6.42634E+000
   7.1994   -6.59533E+000
   7.2002   -6.89158E+000
   7.2009   -6.55764E+000
   7.2016   -6.94878E+000
   7.2023   -6.58523E+000
   7.2031   -6.34885E+000
   7.2038   -6.71893E+000
   7.2045   -6.76856E+000
   7.2053   -6.80218E+000
   7.2060   -6.62510E+000
   7.2067   -6.70183E+000
   7.2074   -7.09252E+000
   7.2082   -6.89138E+000
   7.2089   -7.07241E+000
   7.2096   -7.36380E+000
   7.2103   -7.69065E+000
