# Supplementary material for: A radial calibration window for analytical ultracentrifugation
Source: PLoS One. 2018 Jul 30;13(7):e0201529. doi: 10.1371/journal.pone.0201529 (PMC6066226; doi:10.1371/journal.pone.0201529)
Supplement: S1 Dataset — (ZIP) [file pone.0201529.s001.zip › IFscans/00004.ip4]

cm/pixel:  0.00072706945, new artiface
P 4 20.6 50000 0001614 4.1179E10 655 50
   5.7562   0.00000E+000
   5.7569   -4.97657E-001
   5.7577   -3.00542E-001
   5.7584   -2.04468E-002
   5.7591   -3.58241E-002
   5.7598   -3.72587E-002
   5.7606   -1.81369E-001
   5.7613   -2.98707E-001
   5.7620   -3.76140E-001
   5.7628   -6.00968E-001
   5.7635   -9.63337E-001
   5.7642   -1.26815E+000
   5.7649   -1.05707E+000
   5.7657   -8.31329E-001
   5.7664   -4.42917E-001
   5.7671   -6.68871E-001
   5.7678   -3.94122E-001
   5.7686   -5.91020E-001
   5.7693   -6.08201E-001
   5.7700   -2.51596E-001
   5.7707   -6.61966E-001
   5.7715   -2.49327E-001
   5.7722   -6.58335E-001
   5.7729   -7.39370E-001
   5.7737   -7.23729E-001
   5.7744   -7.35968E-001
   5.7751   -7.35834E-001
   5.7758   -7.08723E-001
   5.7766   -6.97860E-001
   5.7773   -7.49979E-001
   5.7780   -7.57594E-001
   5.7787   -7.82091E-001
   5.7795   -7.35482E-001
   5.7802   -7.56009E-001
   5.7809   -8.36532E-001
   5.7817   -8.95310E-001
   5.7824   -9.68735E-001
   5.7831   -9.64400E-001
   5.7838   -9.67824E-001
   5.7846   -9.51698E-001
   5.7853   -9.69180E-001
   5.7860   -9.75852E-001
   5.7867   -9.96523E-001
   5.7875   -1.02989E+000
   5.7882   -1.04928E+000
   5.7889   -1.07652E+000
   5.7897   -1.08794E+000
   5.7904   -1.09290E+000
   5.7911   -1.09947E+000
   5.7918   -1.10027E+000
   5.7926   -1.09818E+000
   5.7933   -1.09251E+000
   5.7940   -1.08286E+000
   5.7947   -1.07171E+000
   5.7955   -1.05979E+000
   5.7962   -1.04922E+000
   5.7969   -1.04406E+000
   5.7977   -1.04367E+000
   5.7984   -1.04185E+000
   5.7991   -1.03675E+000
   5.7998   -1.03388E+000
   5.8006   -1.04313E+000
   5.8013   -1.05855E+000
   5.8020   -1.07883E+000
   5.8027   -1.09152E+000
   5.8035   -1.09479E+000
   5.8042   -1.08501E+000
   5.8049   -1.05660E+000
   5.8056   -1.03145E+000
   5.8064   -1.01594E+000
   5.8071   -1.01662E+000
   5.8078   -1.04138E+000
   5.8086   -1.08070E+000
   5.8093   -1.09615E+000
   5.8100   -1.06858E+000
   5.8107   -1.02703E+000
   5.8115   -1.00332E+000
   5.8122   -1.01038E+000
   5.8129   -1.05152E+000
   5.8136   -1.08309E+000
   5.8144   -1.07000E+000
   5.8151   -1.03421E+000
   5.8158   -1.01879E+000
   5.8166   -1.02549E+000
   5.8173   -1.04164E+000
   5.8180   -1.03635E+000
   5.8187   -1.00833E+000
   5.8195   -9.99507E-001
   5.8202   -1.03203E+000
   5.8209   -1.06590E+000
   5.8216   -1.05778E+000
   5.8224   -1.04073E+000
   5.8231   -1.06281E+000
   5.8238   -1.09591E+000
   5.8246   -1.09021E+000
   5.8253   -1.06334E+000
   5.8260   -1.07305E+000
   5.8267   -1.09288E+000
   5.8275   -1.06902E+000
   5.8282   -1.04384E+000
   5.8289   -1.05343E+000
   5.8296   -1.02487E+000
   5.8304   -9.66022E-001
   5.8311   -9.58802E-001
   5.8318   -9.68427E-001
   5.8326   -8.73775E-001
   5.8333   -7.78753E-001
   5.8340   -7.73267E-001
   5.8347   -7.79211E-001
   5.8355   -7.05777E-001
   5.8362   -5.57928E-001
   5.8369   -4.80339E-001
   5.8376   -4.72888E-001
   5.8384   -4.58383E-001
   5.8391   -3.95975E-001
   5.8398   -9.32242E-002
   5.8405   -6.04942E-002
   5.8413   -3.99829E-002
   5.8420   -6.71191E-002
   5.8427   -1.72155E-001
   5.8435   -4.18998E-001
   5.8442   -4.44384E-001
   5.8449   -4.59405E-001
   5.8456   -4.83915E-001
   5.8464   -6.18896E-001
   5.8471   -7.25577E-001
   5.8478   -7.40351E-001
   5.8485   -7.50929E-001
   5.8493   -8.00639E-001
   5.8500   -8.98842E-001
   5.8507   -9.37818E-001
   5.8515   -9.41422E-001
   5.8522   -9.59229E-001
   5.8529   -1.00328E+000
   5.8536   -1.03409E+000
   5.8544   -1.04100E+000
   5.8551   -1.04368E+000
   5.8558   -1.05091E+000
   5.8565   -1.06065E+000
   5.8573   -1.06344E+000
   5.8580   -1.06339E+000
   5.8587   -1.06888E+000
   5.8595   -1.06693E+000
   5.8602   -1.04927E+000
   5.8609   -1.02729E+000
   5.8616   -1.01758E+000
   5.8624   -1.01069E+000
   5.8631   -1.00094E+000
   5.8638   -1.00733E+000
   5.8645   -1.02020E+000
   5.8653   -1.02373E+000
   5.8660   -1.03013E+000
   5.8667   -1.03820E+000
   5.8674   -1.03379E+000
   5.8682   -1.01999E+000
   5.8689   -1.00578E+000
   5.8696   -9.89000E-001
   5.8704   -9.81783E-001
   5.8711   -9.79466E-001
   5.8718   -9.79380E-001
   5.8725   -9.86920E-001
   5.8733   -9.93882E-001
   5.8740   -9.94980E-001
   5.8747   -9.92871E-001
   5.8754   -1.00126E+000
   5.8762   -1.03204E+000
   5.8769   -1.06314E+000
   5.8776   -1.07592E+000
   5.8784   -1.08262E+000
   5.8791   -1.10762E+000
   5.8798   -1.16903E+000
   5.8805   -1.23572E+000
   5.8813   -1.25105E+000
   5.8820   -1.26301E+000
   5.8827   -1.32212E+000
   5.8834   -1.48340E+000
   5.8842   -1.57655E+000
   5.8849   -1.61048E+000
   5.8856   -1.63553E+000
   5.8864   -1.75093E+000
   5.8871   -1.96889E+000
   5.8878   -2.00869E+000
   5.8885   -2.02004E+000
   5.8893   -2.01924E+000
   5.8900   -1.96238E+000
   5.8907   -1.63705E+000
   5.8914   -1.59922E+000
   5.8922   -1.58941E+000
   5.8929   -1.53877E+000
   5.8936   -1.40497E+000
   5.8944   -1.32964E+000
   5.8951   -1.31242E+000
   5.8958   -1.29505E+000
   5.8965   -1.24006E+000
   5.8973   -1.15598E+000
   5.8980   -1.11835E+000
   5.8987   -1.10248E+000
   5.8994   -1.07298E+000
   5.9002   -1.03312E+000
   5.9009   -1.00978E+000
   5.9016   -1.00307E+000
   5.9023   -9.94622E-001
   5.9031   -9.77613E-001
   5.9038   -9.73889E-001
   5.9045   -9.82358E-001
   5.9053   -9.86992E-001
   5.9060   -9.82571E-001
   5.9067   -9.78976E-001
   5.9074   -9.88141E-001
   5.9082   -1.00749E+000
   5.9089   -1.01972E+000
   5.9096   -1.02348E+000
   5.9103   -1.02785E+000
   5.9111   -1.02445E+000
   5.9118   -1.01648E+000
   5.9125   -1.01949E+000
   5.9133   -1.02102E+000
   5.9140   -1.01376E+000
   5.9147   -1.01259E+000
   5.9154   -1.01251E+000
   5.9162   -1.00455E+000
   5.9169   -9.98349E-001
   5.9176   -9.97789E-001
   5.9183   -9.97042E-001
   5.9191   -9.94495E-001
   5.9198   -9.91477E-001
   5.9205   -1.00547E+000
   5.9213   -1.02361E+000
   5.9220   -1.03427E+000
   5.9227   -1.03536E+000
   5.9234   -1.03445E+000
   5.9242   -1.04176E+000
   5.9249   -1.05013E+000
   5.9256   -1.04606E+000
   5.9263   -1.03773E+000
   5.9271   -1.03291E+000
   5.9278   -1.03069E+000
   5.9285   -1.01325E+000
   5.9293   -9.75392E-001
   5.9300   -9.45364E-001
   5.9307   -9.40608E-001
   5.9314   -9.30558E-001
   5.9322   -8.74943E-001
   5.9329   -7.92533E-001
   5.9336   -7.52493E-001
   5.9343   -7.31671E-001
   5.9351   -6.91170E-001
   5.9358   -5.72179E-001
   5.9365   -4.67971E-001
   5.9372   -4.38118E-001
   5.9380   -4.29945E-001
   5.9387   -4.09616E-001
   5.9394   -1.13523E-001
   5.9402   -4.69577E-003
   5.9409   -4.87366E-003
   5.9416   -1.67435E-002
   5.9423   -9.27610E-002
   5.9431   -3.77032E-001
   5.9438   -4.08417E-001
   5.9445   -4.15411E-001
   5.9452   -4.41695E-001
   5.9460   -5.56307E-001
   5.9467   -6.95405E-001
   5.9474   -7.20919E-001
   5.9482   -7.28844E-001
   5.9489   -7.80716E-001
   5.9496   -8.70451E-001
   5.9503   -9.09894E-001
   5.9511   -9.12465E-001
   5.9518   -9.26259E-001
   5.9525   -9.68693E-001
   5.9532   -1.00488E+000
   5.9540   -1.01862E+000
   5.9547   -1.02233E+000
   5.9554   -1.02502E+000
   5.9562   -1.03011E+000
   5.9569   -1.03435E+000
   5.9576   -1.03460E+000
   5.9583   -1.03725E+000
   5.9591   -1.03609E+000
   5.9598   -1.01933E+000
   5.9605   -9.95591E-001
   5.9612   -9.79487E-001
   5.9620   -9.71094E-001
   5.9627   -9.62297E-001
   5.9634   -9.63917E-001
   5.9641   -9.79809E-001
   5.9649   -9.88670E-001
   5.9656   -9.91917E-001
   5.9663   -1.00291E+000
   5.9671   -1.00396E+000
   5.9678   -9.89868E-001
   5.9685   -9.74743E-001
   5.9692   -9.57287E-001
   5.9700   -9.46763E-001
   5.9707   -9.43497E-001
   5.9714   -9.38241E-001
   5.9721   -9.41698E-001
   5.9729   -9.48667E-001
   5.9736   -9.49210E-001
   5.9743   -9.47479E-001
   5.9751   -9.52985E-001
   5.9758   -9.78572E-001
   5.9765   -1.01538E+000
   5.9772   -1.03507E+000
   5.9780   -1.04235E+000
   5.9787   -1.06294E+000
   5.9794   -1.12656E+000
   5.9801   -1.20842E+000
   5.9809   -1.24248E+000
   5.9816   -1.25579E+000
   5.9823   -1.28976E+000
   5.9831   -1.38907E+000
   5.9838   -1.48123E+000
   5.9845   -1.52085E+000
   5.9852   -1.53701E+000
   5.9860   -1.54583E+000
   5.9867   -1.74575E+000
   5.9874   -1.99223E+000
   5.9881   -2.00266E+000
   5.9889   -2.00064E+000
   5.9896   -1.80190E+000
   5.9903   -1.52806E+000
   5.9911   -1.52201E+000
   5.9918   -1.51766E+000
   5.9925   -1.47808E+000
   5.9932   -1.34410E+000
   5.9940   -1.27039E+000
   5.9947   -1.25570E+000
   5.9954   -1.24221E+000
   5.9961   -1.20893E+000
   5.9969   -1.13745E+000
   5.9976   -1.08469E+000
   5.9983   -1.06596E+000
   5.9990   -1.04145E+000
   5.9998   -1.00510E+000
   6.0005   -9.76372E-001
   6.0012   -9.65493E-001
   6.0020   -9.56495E-001
   6.0027   -9.41482E-001
   6.0034   -9.33370E-001
   6.0041   -9.41972E-001
   6.0049   -9.48975E-001
   6.0056   -9.45992E-001
   6.0063   -9.40153E-001
   6.0070   -9.43983E-001
   6.0078   -9.60643E-001
   6.0085   -9.77797E-001
   6.0092   -9.84816E-001
   6.0100   -9.87902E-001
   6.0107   -9.92712E-001
   6.0114   -9.86640E-001
   6.0121   -9.84307E-001
   6.0129   -9.88029E-001
   6.0136   -9.81818E-001
   6.0143   -9.74597E-001
   6.0150   -9.75505E-001
   6.0158   -9.71464E-001
   6.0165   -9.64712E-001
   6.0172   -9.65471E-001
   6.0180   -9.68781E-001
   6.0187   -9.68239E-001
   6.0194   -9.65521E-001
   6.0201   -9.71635E-001
   6.0209   -9.92120E-001
   6.0216   -1.00627E+000
   6.0223   -1.01050E+000
   6.0230   -1.00944E+000
   6.0238   -1.01338E+000
   6.0245   -1.02461E+000
   6.0252   -1.02302E+000
   6.0260   -1.01318E+000
   6.0267   -1.00350E+000
   6.0274   -9.98384E-001
   6.0281   -9.89380E-001
   6.0289   -9.62329E-001
   6.0296   -9.25102E-001
   6.0303   -9.10127E-001
   6.0310   -9.07320E-001
   6.0318   -8.63568E-001
   6.0325   -7.76102E-001
   6.0332   -7.23732E-001
   6.0339   -7.01003E-001
   6.0347   -6.82300E-001
   6.0354   -5.79978E-001
   6.0361   -4.30256E-001
   6.0369   -3.98669E-001
   6.0376   -3.92693E-001
   6.0383   -3.81930E-001
   6.0390   -1.23233E-001
   6.0398   3.14496E-002
   6.0405   2.93971E-002
   6.0412   2.25137E-002
   6.0419   -6.88311E-003
   6.0427   -2.98833E-001
   6.0434   -3.79064E-001
   6.0441   -3.86502E-001
   6.0449   -4.05514E-001
   6.0456   -4.94130E-001
   6.0463   -6.53147E-001
   6.0470   -6.91716E-001
   6.0478   -7.01226E-001
   6.0485   -7.32719E-001
   6.0492   -8.06566E-001
   6.0499   -8.64666E-001
   6.0507   -8.83889E-001
   6.0514   -8.94424E-001
   6.0521   -9.28717E-001
   6.0529   -9.69650E-001
   6.0536   -9.88447E-001
   6.0543   -9.91676E-001
   6.0550   -9.96200E-001
   6.0558   -1.00260E+000
   6.0565   -1.00558E+000
   6.0572   -1.00741E+000
   6.0579   -1.01036E+000
   6.0587   -1.01372E+000
   6.0594   -1.00602E+000
   6.0601   -9.87820E-001
   6.0609   -9.71116E-001
   6.0616   -9.61866E-001
   6.0623   -9.55773E-001
   6.0630   -9.51594E-001
   6.0638   -9.62286E-001
   6.0645   -9.78307E-001
   6.0652   -9.84836E-001
   6.0659   -9.92710E-001
   6.0667   -9.94272E-001
   6.0674   -9.84942E-001
   6.0681   -9.69166E-001
   6.0688   -9.53265E-001
   6.0696   -9.41945E-001
   6.0703   -9.39832E-001
   6.0710   -9.40479E-001
   6.0718   -9.39442E-001
   6.0725   -9.44907E-001
   6.0732   -9.50096E-001
   6.0739   -9.49555E-001
   6.0747   -9.53757E-001
   6.0754   -9.72774E-001
   6.0761   -1.00838E+000
   6.0768   -1.03241E+000
   6.0776   -1.04017E+000
   6.0783   -1.05066E+000
   6.0790   -1.08332E+000
   6.0798   -1.14748E+000
   6.0805   -1.19517E+000
   6.0812   -1.21674E+000
   6.0819   -1.23631E+000
   6.0827   -1.30477E+000
   6.0834   -1.43326E+000
   6.0841   -1.50929E+000
   6.0848   -1.54005E+000
   6.0856   -1.55214E+000
   6.0863   -1.63771E+000
   6.0870   -1.96409E+000
   6.0878   -1.99414E+000
   6.0885   -1.99473E+000
   6.0892   -2.00096E+000
   6.0899   -1.53734E+000
   6.0907   -1.53265E+000
   6.0914   -1.54256E+000
   6.0921   -1.54255E+000
   6.0928   -1.47284E+000
   6.0936   -1.29885E+000
   6.0943   -1.25426E+000
   6.0950   -1.24423E+000
   6.0957   -1.21550E+000
   6.0965   -1.14817E+000
   6.0972   -1.08878E+000
   6.0979   -1.06510E+000
   6.0987   -1.04527E+000
   6.0994   -1.00890E+000
   6.1001   -9.71879E-001
   6.1008   -9.55996E-001
   6.1016   -9.47826E-001
   6.1023   -9.36608E-001
   6.1030   -9.23361E-001
   6.1037   -9.20825E-001
   6.1045   -9.29908E-001
   6.1052   -9.31082E-001
   6.1059   -9.26701E-001
   6.1067   -9.27283E-001
   6.1074   -9.42061E-001
   6.1081   -9.60491E-001
   6.1088   -9.74533E-001
   6.1096   -9.78584E-001
   6.1103   -9.82073E-001
   6.1110   -9.80630E-001
   6.1117   -9.75053E-001
   6.1125   -9.78701E-001
   6.1132   -9.79580E-001
   6.1139   -9.72189E-001
   6.1147   -9.72611E-001
   6.1154   -9.74092E-001
   6.1161   -9.70238E-001
   6.1168   -9.68171E-001
   6.1176   -9.68375E-001
   6.1183   -9.66104E-001
   6.1190   -9.58996E-001
   6.1197   -9.59258E-001
   6.1205   -9.77423E-001
   6.1212   -1.00079E+000
   6.1219   -1.01239E+000
   6.1227   -1.01729E+000
   6.1234   -1.02081E+000
   6.1241   -1.03004E+000
   6.1248   -1.03575E+000
   6.1256   -1.03008E+000
   6.1263   -1.02086E+000
   6.1270   -1.01553E+000
   6.1277   -1.00896E+000
   6.1285   -9.80239E-001
   6.1292   -9.35577E-001
   6.1299   -9.10289E-001
   6.1306   -9.05359E-001
   6.1314   -8.83542E-001
   6.1321   -8.03744E-001
   6.1328   -7.45921E-001
   6.1336   -7.33517E-001
   6.1343   -7.30205E-001
   6.1350   -6.83604E-001
   6.1357   -5.11166E-001
   6.1365   -4.40576E-001
   6.1372   -4.28130E-001
   6.1379   -4.15224E-001
   6.1386   -3.41642E-001
   6.1394   7.42233E-003
   6.1401   2.21011E-002
   6.1408   1.36984E-002
   6.1416   -1.41055E-002
   6.1423   -1.84509E-001
   6.1430   -3.84546E-001
   6.1437   -4.09315E-001
   6.1445   -4.28106E-001
   6.1452   -4.82519E-001
   6.1459   -6.16017E-001
   6.1466   -6.91488E-001
   6.1474   -7.11795E-001
   6.1481   -7.32610E-001
   6.1488   -7.91622E-001
   6.1496   -8.71687E-001
   6.1503   -9.09551E-001
   6.1510   -9.21126E-001
   6.1517   -9.39762E-001
   6.1525   -9.81015E-001
   6.1532   -1.01081E+000
   6.1539   -1.02165E+000
   6.1546   -1.02497E+000
   6.1554   -1.03226E+000
   6.1561   -1.03654E+000
   6.1568   -1.03887E+000
   6.1576   -1.04202E+000
   6.1583   -1.04841E+000
   6.1590   -1.04880E+000
   6.1597   -1.03544E+000
   6.1605   -1.01605E+000
   6.1612   -1.00436E+000
   6.1619   -9.96356E-001
   6.1626   -9.89285E-001
   6.1634   -9.91956E-001
   6.1641   -1.00775E+000
   6.1648   -1.02051E+000
   6.1655   -1.02532E+000
   6.1663   -1.03013E+000
   6.1670   -1.02178E+000
   6.1677   -1.00867E+000
   6.1685   -9.90928E-001
   6.1692   -9.76663E-001
   6.1699   -9.72725E-001
   6.1706   -9.74627E-001
   6.1714   -9.74692E-001
   6.1721   -9.75703E-001
   6.1728   -9.78467E-001
   6.1735   -9.77448E-001
   6.1743   -9.80131E-001
   6.1750   -9.88820E-001
   6.1757   -1.01067E+000
   6.1765   -1.05101E+000
   6.1772   -1.07279E+000
   6.1779   -1.08881E+000
   6.1786   -1.11311E+000
   6.1794   -1.16958E+000
   6.1801   -1.22772E+000
   6.1808   -1.25448E+000
   6.1815   -1.27070E+000
   6.1823   -1.30773E+000
   6.1830   -1.39927E+000
   6.1837   -1.50697E+000
   6.1845   -1.56011E+000
   6.1852   -1.59018E+000
   6.1859   -1.61925E+000
   6.1866   -1.89759E+000
   6.1874   -2.01732E+000
   6.1881   -2.04165E+000
   6.1888   -2.06202E+000
   6.1895   -2.13027E+000
   6.1903   -2.53830E+000
   6.1910   -2.54852E+000
   6.1917   -2.55512E+000
   6.1924   -2.52915E+000
   6.1932   -2.42623E+000
   6.1939   -2.32733E+000
   6.1946   -2.30867E+000
   6.1954   -2.29744E+000
   6.1961   -2.25724E+000
   6.1968   -2.17430E+000
   6.1975   -2.11589E+000
   6.1983   -2.10118E+000
   6.1990   -2.07934E+000
   6.1997   -2.03875E+000
   6.2004   -2.00898E+000
   6.2012   -1.99703E+000
   6.2019   -1.99484E+000
   6.2026   -1.98091E+000
   6.2034   -1.96815E+000
   6.2041   -1.97238E+000
   6.2048   -1.97959E+000
   6.2055   -1.97710E+000
   6.2063   -1.97230E+000
   6.2070   -1.98187E+000
   6.2077   -2.00199E+000
   6.2084   -2.01860E+000
   6.2092   -2.02520E+000
   6.2099   -2.02701E+000
   6.2106   -2.03193E+000
   6.2114   -2.02834E+000
   6.2121   -2.02353E+000
   6.2128   -2.02924E+000
   6.2135   -2.02538E+000
   6.2143   -2.02031E+000
   6.2150   -2.02499E+000
   6.2157   -2.02400E+000
   6.2164   -2.01958E+000
   6.2172   -2.02282E+000
   6.2179   -2.02188E+000
   6.2186   -2.01613E+000
   6.2194   -2.01326E+000
   6.2201   -2.01906E+000
   6.2208   -2.03987E+000
   6.2215   -2.05746E+000
   6.2223   -2.05961E+000
   6.2230   -2.05897E+000
   6.2237   -2.06273E+000
   6.2244   -2.07073E+000
   6.2252   -2.07278E+000
   6.2259   -2.05811E+000
   6.2266   -2.04907E+000
   6.2273   -2.04382E+000
   6.2281   -2.02791E+000
   6.2288   -1.99194E+000
   6.2295   -1.96083E+000
   6.2303   -1.94977E+000
   6.2310   -1.94111E+000
   6.2317   -1.88676E+000
   6.2324   -1.79664E+000
   6.2332   -1.76555E+000
   6.2339   -1.75712E+000
   6.2346   -1.73057E+000
   6.2353   -1.58443E+000
   6.2361   -1.46705E+000
   6.2368   -1.45318E+000
   6.2375   -1.45936E+000
   6.2383   -1.47093E+000
   6.2390   -1.01350E+000
   6.2397   -9.99947E-001
   6.2404   -1.01030E+000
   6.2412   -1.02847E+000
   6.2419   -1.11641E+000
   6.2426   -1.37116E+000
   6.2433   -1.42451E+000
   6.2441   -1.44383E+000
   6.2448   -1.47959E+000
   6.2455   -1.59265E+000
   6.2463   -1.70524E+000
   6.2470   -1.74110E+000
   6.2477   -1.75836E+000
   6.2484   -1.79900E+000
   6.2492   -1.87468E+000
   6.2499   -1.92289E+000
   6.2506   -1.94173E+000
   6.2513   -1.95362E+000
   6.2521   -1.97980E+000
   6.2528   -2.01530E+000
   6.2535   -2.03234E+000
   6.2543   -2.03922E+000
   6.2550   -2.04644E+000
   6.2557   -2.05344E+000
   6.2564   -2.05003E+000
   6.2572   -2.04911E+000
   6.2579   -2.05595E+000
   6.2586   -2.05935E+000
   6.2593   -2.05308E+000
   6.2601   -2.03412E+000
   6.2608   -2.01678E+000
   6.2615   -2.00513E+000
   6.2622   -1.99846E+000
   6.2630   -1.99383E+000
   6.2637   -2.00709E+000
   6.2644   -2.02549E+000
   6.2652   -2.03827E+000
   6.2659   -2.04524E+000
   6.2666   -2.04567E+000
   6.2673   -2.03344E+000
   6.2681   -2.01707E+000
   6.2688   -1.99795E+000
   6.2695   -1.98711E+000
   6.2702   -1.98816E+000
   6.2710   -1.98886E+000
   6.2717   -1.98684E+000
   6.2724   -1.99070E+000
   6.2732   -1.99349E+000
   6.2739   -1.99937E+000
   6.2746   -2.00507E+000
   6.2753   -2.01489E+000
   6.2761   -2.04058E+000
   6.2768   -2.07270E+000
   6.2775   -2.09382E+000
   6.2782   -2.11372E+000
   6.2790   -2.14974E+000
   6.2797   -2.22162E+000
   6.2804   -2.27770E+000
   6.2812   -2.30528E+000
   6.2819   -2.33783E+000
   6.2826   -2.41523E+000
   6.2833   -2.51705E+000
   6.2841   -2.57308E+000
   6.2848   -2.59996E+000
   6.2855   -2.62060E+000
   6.2862   -2.67462E+000
   6.2870   -2.93972E+000
   6.2877   -3.02350E+000
   6.2884   -3.03170E+000
   6.2891   -3.02137E+000
   6.2899   -2.68484E+000
   6.2906   -2.63408E+000
   6.2913   -2.64161E+000
   6.2921   -2.64405E+000
   6.2928   -2.60125E+000
   6.2935   -2.45300E+000
   6.2942   -2.35677E+000
   6.2950   -2.33157E+000
   6.2957   -2.29816E+000
   6.2964   -2.21704E+000
   6.2971   -2.13831E+000
   6.2979   -2.11603E+000
   6.2986   -2.10827E+000
   6.2993   -2.07269E+000
   6.3001   -2.03375E+000
   6.3008   -2.01857E+000
   6.3015   -2.01386E+000
   6.3022   -2.00164E+000
   6.3030   -1.98321E+000
   6.3037   -1.98122E+000
   6.3044   -1.98980E+000
   6.3051   -1.99177E+000
   6.3059   -1.98155E+000
   6.3066   -1.98654E+000
   6.3073   -2.00340E+000
   6.3081   -2.02381E+000
   6.3088   -2.03594E+000
   6.3095   -2.03688E+000
   6.3102   -2.03890E+000
   6.3110   -2.03901E+000
   6.3117   -2.03403E+000
   6.3124   -2.03394E+000
   6.3131   -2.03467E+000
   6.3139   -2.02486E+000
   6.3146   -2.01980E+000
   6.3153   -2.02331E+000
   6.3161   -2.01753E+000
   6.3168   -2.01453E+000
   6.3175   -2.01529E+000
   6.3182   -2.01100E+000
   6.3190   -2.00881E+000
   6.3197   -2.01300E+000
   6.3204   -2.02854E+000
   6.3211   -2.04815E+000
   6.3219   -2.05485E+000
   6.3226   -2.05188E+000
   6.3233   -2.05520E+000
   6.3240   -2.06425E+000
   6.3248   -2.06604E+000
   6.3255   -2.05455E+000
   6.3262   -2.04174E+000
   6.3270   -2.04314E+000
   6.3277   -2.03655E+000
   6.3284   -2.00802E+000
   6.3291   -1.96922E+000
   6.3299   -1.95183E+000
   6.3306   -1.94230E+000
   6.3313   -1.90049E+000
   6.3320   -1.79886E+000
   6.3328   -1.74787E+000
   6.3335   -1.73924E+000
   6.3342   -1.72318E+000
   6.3350   -1.62671E+000
   6.3357   -1.48224E+000
   6.3364   -1.44601E+000
   6.3371   -1.44165E+000
   6.3379   -1.45316E+000
   6.3386   -1.39295E+000
   6.3393   -1.00850E+000
   6.3400   -1.01086E+000
   6.3408   -1.03632E+000
   6.3415   -1.11082E+000
   6.3422   -1.35681E+000
   6.3430   -1.42402E+000
   6.3437   -1.43794E+000
   6.3444   -1.46614E+000
   6.3451   -1.54875E+000
   6.3459   -1.67073E+000
   6.3466   -1.71689E+000
   6.3473   -1.73517E+000
   6.3480   -1.75874E+000
   6.3488   -1.83420E+000
   6.3495   -1.90794E+000
   6.3502   -1.93523E+000
   6.3510   -1.95062E+000
   6.3517   -1.97796E+000
   6.3524   -2.01414E+000
   6.3531   -2.03660E+000
   6.3539   -2.04588E+000
   6.3546   -2.05349E+000
   6.3553   -2.05938E+000
   6.3560   -2.05616E+000
   6.3568   -2.04924E+000
   6.3575   -2.05189E+000
   6.3582   -2.05450E+000
   6.3589   -2.05095E+000
   6.3597   -2.03463E+000
   6.3604   -2.01367E+000
   6.3611   -1.99843E+000
   6.3619   -1.99105E+000
   6.3626   -1.98835E+000
   6.3633   -1.99829E+000
   6.3640   -2.01530E+000
   6.3648   -2.03220E+000
   6.3655   -2.04228E+000
   6.3662   -2.04365E+000
   6.3669   -2.03543E+000
   6.3677   -2.02013E+000
   6.3684   -2.00460E+000
   6.3691   -1.98599E+000
   6.3699   -1.98289E+000
   6.3706   -1.99101E+000
   6.3713   -1.99066E+000
   6.3720   -1.98776E+000
   6.3728   -1.98516E+000
   6.3735   -1.98357E+000
   6.3742   -1.99576E+000
   6.3749   -2.01581E+000
   6.3757   -2.03366E+000
   6.3764   -2.05352E+000
   6.3771   -2.07645E+000
   6.3779   -2.11447E+000
   6.3786   -2.14443E+000
   6.3793   -2.17047E+000
   6.3800   -2.24287E+000
   6.3808   -2.32110E+000
   6.3815   -2.34367E+000
   6.3822   -2.36188E+000
   6.3829   -2.44636E+000
   6.3837   -2.54027E+000
   6.3844   -2.57445E+000
   6.3851   -2.59782E+000
   6.3858   -2.68220E+000
   6.3866   -2.89094E+000
   6.3873   -2.90979E+000
   6.3880   -2.86389E+000
   6.3888   -2.54633E+000
   6.3895   -2.46522E+000
   6.3902   -2.43345E+000
   6.3909   -2.39511E+000
   6.3917   -2.10406E+000
   6.3924   -1.98058E+000
   6.3931   -1.94327E+000
   6.3938   -1.89466E+000
   6.3946   -1.75298E+000
   6.3953   -1.65182E+000
   6.3960   -1.63431E+000
   6.3968   -1.62629E+000
   6.3975   -1.63142E+000
   6.3982   -1.35086E+000
   6.3989   -1.56228E+000
   6.3997   -1.75519E+000
   6.4004   -1.78980E+000
   6.4011   -1.79573E+000
   6.4018   -1.73854E+000
   6.4026   -1.69719E+000
   6.4033   -1.73262E+000
   6.4040   -1.74164E+000
   6.4048   -1.71066E+000
   6.4055   -1.68918E+000
   6.4062   -1.69559E+000
   6.4069   -1.70495E+000
   6.4077   -1.72586E+000
   6.4084   -1.76044E+000
   6.4091   -1.79631E+000
   6.4098   -1.85562E+000
   6.4106   -1.89260E+000
   6.4113   -2.28769E+000
   6.4120   -2.34117E+000
   6.4128   -2.39061E+000
   6.4135   -2.49028E+000
   6.4142   -2.57527E+000
   6.4149   -2.62929E+000
   6.4157   -2.71201E+000
   6.4164   -2.80364E+000
   6.4171   -2.89225E+000
   6.4178   -3.00255E+000
   6.4186   -3.08039E+000
   6.4193   -3.12265E+000
   6.4200   -3.12953E+000
   6.4207   -3.19450E+000
   6.4215   -3.50298E+000
   6.4222   -3.85747E+000
   6.4229   -3.87832E+000
   6.4237   -3.89392E+000
   6.4244   -3.94772E+000
   6.4251   -4.04547E+000
   6.4258   -4.15396E+000
   6.4266   -4.23891E+000
   6.4273   -4.28534E+000
   6.4280   -4.28542E+000
   6.4287   -4.27069E+000
   6.4295   -4.18569E+000
   6.4302   -4.10526E+000
   6.4309   -4.06311E+000
   6.4317   -3.98386E+000
   6.4324   -3.78922E+000
   6.4331   -3.73326E+000
   6.4338   -3.74014E+000
   6.4346   -3.68195E+000
   6.4353   -3.40600E+000
   6.4360   -3.39781E+000
   6.4367   -3.43422E+000
   6.4375   -3.47408E+000
   6.4382   -3.62614E+000
   6.4389   -3.96900E+000
   6.4397   -3.97830E+000
   6.4404   -4.01438E+000
   6.4411   -4.08943E+000
   6.4418   -4.30535E+000
   6.4426   -4.38341E+000
   6.4433   -4.40724E+000
   6.4440   -4.43664E+000
   6.4447   -4.53983E+000
   6.4455   -4.64857E+000
   6.4462   -4.68485E+000
   6.4469   -4.69988E+000
   6.4477   -4.74373E+000
   6.4484   -4.81524E+000
   6.4491   -4.86983E+000
   6.4498   -4.89627E+000
   6.4506   -4.92354E+000
   6.4513   -4.94533E+000
   6.4520   -4.98132E+000
   6.4527   -5.00668E+000
   6.4535   -5.00718E+000
   6.4542   -5.00973E+000
   6.4549   -5.02412E+000
   6.4556   -5.03145E+000
   6.4564   -5.03514E+000
   6.4571   -5.02896E+000
   6.4578   -5.02095E+000
   6.4586   -5.00899E+000
   6.4593   -5.00032E+000
   6.4600   -4.99613E+000
   6.4607   -4.99215E+000
   6.4615   -4.98121E+000
   6.4622   -4.96768E+000
   6.4629   -4.96756E+000
   6.4636   -4.97039E+000
   6.4644   -4.97755E+000
   6.4651   -4.98209E+000
   6.4658   -4.98694E+000
   6.4666   -4.98484E+000
   6.4673   -4.97631E+000
   6.4680   -4.96593E+000
   6.4687   -4.95852E+000
   6.4695   -4.96132E+000
   6.4702   -4.97080E+000
   6.4709   -4.98066E+000
   6.4716   -4.98173E+000
   6.4724   -4.97420E+000
   6.4731   -4.96337E+000
   6.4738   -4.96184E+000
   6.4746   -4.96868E+000
   6.4753   -4.97230E+000
   6.4760   -4.97414E+000
   6.4767   -4.96844E+000
   6.4775   -4.96404E+000
   6.4782   -4.97113E+000
   6.4789   -4.97432E+000
   6.4796   -4.96908E+000
   6.4804   -4.96265E+000
   6.4811   -4.96334E+000
   6.4818   -4.96892E+000
   6.4826   -4.96944E+000
   6.4833   -4.95894E+000
   6.4840   -4.96069E+000
   6.4847   -4.96566E+000
   6.4855   -4.95791E+000
   6.4862   -4.95693E+000
   6.4869   -4.96295E+000
   6.4876   -4.96319E+000
   6.4884   -4.96226E+000
   6.4891   -4.96687E+000
   6.4898   -4.96403E+000
   6.4905   -4.95627E+000
   6.4913   -4.95891E+000
   6.4920   -4.96161E+000
   6.4927   -4.95643E+000
   6.4935   -4.95620E+000
   6.4942   -4.96665E+000
   6.4949   -4.95875E+000
   6.4956   -4.95376E+000
   6.4964   -4.96029E+000
   6.4971   -4.96363E+000
   6.4978   -4.95905E+000
   6.4985   -4.95222E+000
   6.4993   -4.95104E+000
   6.5000   -4.95826E+000
   6.5007   -4.95765E+000
   6.5015   -4.95086E+000
   6.5022   -4.94545E+000
   6.5029   -4.94918E+000
   6.5036   -4.95721E+000
   6.5044   -4.95383E+000
   6.5051   -4.94368E+000
   6.5058   -4.93621E+000
   6.5065   -4.94360E+000
   6.5073   -4.94983E+000
   6.5080   -4.95750E+000
   6.5087   -4.95720E+000
   6.5095   -4.94298E+000
   6.5102   -4.93636E+000
   6.5109   -4.93626E+000
   6.5116   -4.93684E+000
   6.5124   -4.94688E+000
   6.5131   -4.95729E+000
   6.5138   -4.95183E+000
   6.5145   -4.94629E+000
   6.5153   -4.93781E+000
   6.5160   -4.92002E+000
   6.5167   -4.91592E+000
   6.5174   -4.92319E+000
   6.5182   -4.92817E+000
   6.5189   -4.93566E+000
   6.5196   -4.94712E+000
   6.5204   -4.95863E+000
   6.5211   -4.96636E+000
   6.5218   -4.96929E+000
   6.5225   -4.97502E+000
   6.5233   -4.98471E+000
   6.5240   -4.98465E+000
   6.5247   -4.96864E+000
   6.5254   -4.95769E+000
   6.5262   -4.96174E+000
   6.5269   -4.95851E+000
   6.5276   -4.92471E+000
   6.5284   -4.87871E+000
   6.5291   -4.86354E+000
   6.5298   -4.85604E+000
   6.5305   -4.82139E+000
   6.5313   -4.73766E+000
   6.5320   -4.67346E+000
   6.5327   -4.66352E+000
   6.5334   -4.66080E+000
   6.5342   -4.58262E+000
   6.5349   -4.36661E+000
   6.5356   -4.33973E+000
   6.5364   -4.34778E+000
   6.5371   -4.35905E+000
   6.5378   -3.88725E+000
   6.5385   -3.88647E+000
   6.5393   -3.90286E+000
   6.5400   -3.93481E+000
   6.5407   -4.03447E+000
   6.5414   -4.25504E+000
   6.5422   -4.31794E+000
   6.5429   -4.34830E+000
   6.5436   -4.38051E+000
   6.5444   -4.46785E+000
   6.5451   -4.56489E+000
   6.5458   -4.61064E+000
   6.5465   -4.63280E+000
   6.5473   -4.67143E+000
   6.5480   -4.74180E+000
   6.5487   -4.79799E+000
   6.5494   -4.82574E+000
   6.5502   -4.84698E+000
   6.5509   -4.88284E+000
   6.5516   -4.91707E+000
   6.5523   -4.93428E+000
   6.5531   -4.93995E+000
   6.5538   -4.94764E+000
   6.5545   -4.96096E+000
   6.5553   -4.96575E+000
   6.5560   -4.96001E+000
   6.5567   -4.95697E+000
   6.5574   -4.95325E+000
   6.5582   -4.94934E+000
   6.5589   -4.93864E+000
   6.5596   -4.92796E+000
   6.5603   -4.92186E+000
   6.5611   -4.91510E+000
   6.5618   -4.90657E+000
   6.5625   -4.90520E+000
   6.5633   -4.90956E+000
   6.5640   -4.91516E+000
   6.5647   -4.91908E+000
   6.5654   -4.92220E+000
   6.5662   -4.91815E+000
   6.5669   -4.90940E+000
   6.5676   -4.90154E+000
   6.5683   -4.89903E+000
   6.5691   -4.89875E+000
   6.5698   -4.90548E+000
   6.5705   -4.90447E+000
   6.5713   -4.90180E+000
   6.5720   -4.89727E+000
   6.5727   -4.89168E+000
   6.5734   -4.89187E+000
   6.5742   -4.89821E+000
   6.5749   -4.89921E+000
   6.5756   -4.89822E+000
   6.5763   -4.89289E+000
   6.5771   -4.89196E+000
   6.5778   -4.89835E+000
   6.5785   -4.90012E+000
   6.5793   -4.89512E+000
   6.5800   -4.89067E+000
   6.5807   -4.89148E+000
   6.5814   -4.89643E+000
   6.5822   -4.89723E+000
   6.5829   -4.89666E+000
   6.5836   -4.89851E+000
   6.5843   -4.90189E+000
   6.5851   -4.89354E+000
   6.5858   -4.89009E+000
   6.5865   -4.89323E+000
   6.5872   -4.89145E+000
   6.5880   -4.88976E+000
   6.5887   -4.89762E+000
   6.5894   -4.89530E+000
   6.5902   -4.88786E+000
   6.5909   -4.89137E+000
   6.5916   -4.88696E+000
   6.5923   -4.87512E+000
   6.5931   -4.87721E+000
   6.5938   -4.88447E+000
   6.5945   -4.88015E+000
   6.5952   -4.87570E+000
   6.5960   -4.88112E+000
   6.5967   -4.88539E+000
   6.5974   -4.88385E+000
   6.5982   -4.87964E+000
   6.5989   -4.88183E+000
   6.5996   -4.88858E+000
   6.6003   -4.88568E+000
   6.6011   -4.87386E+000
   6.6018   -4.87212E+000
   6.6025   -4.87737E+000
   6.6032   -4.88509E+000
   6.6040   -4.88580E+000
   6.6047   -4.87847E+000
   6.6054   -4.87440E+000
   6.6062   -4.88107E+000
   6.6069   -4.88694E+000
   6.6076   -4.88854E+000
   6.6083   -4.88531E+000
   6.6091   -4.87155E+000
   6.6098   -4.86607E+000
   6.6105   -4.87150E+000
   6.6112   -4.87921E+000
   6.6120   -4.89179E+000
   6.6127   -4.89906E+000
   6.6134   -4.88925E+000
   6.6142   -4.87615E+000
   6.6149   -4.86828E+000
   6.6156   -4.85899E+000
   6.6163   -4.85649E+000
   6.6171   -4.86939E+000
   6.6178   -4.87734E+000
   6.6185   -4.87965E+000
   6.6192   -4.88930E+000
   6.6200   -4.90333E+000
   6.6207   -4.91087E+000
   6.6214   -4.91148E+000
   6.6221   -4.91729E+000
   6.6229   -4.92948E+000
   6.6236   -4.92979E+000
   6.6243   -4.92019E+000
   6.6251   -4.90923E+000
   6.6258   -4.91021E+000
   6.6265   -4.90425E+000
   6.6272   -4.86965E+000
   6.6280   -4.82639E+000
   6.6287   -4.81032E+000
   6.6294   -4.80304E+000
   6.6301   -4.77330E+000
   6.6309   -4.67444E+000
   6.6316   -4.61944E+000
   6.6323   -4.61310E+000
   6.6331   -4.59875E+000
   6.6338   -4.48850E+000
   6.6345   -4.30989E+000
   6.6352   -4.29442E+000
   6.6360   -4.29025E+000
   6.6367   -4.29395E+000
   6.6374   -3.85696E+000
   6.6381   -3.83514E+000
   6.6389   -3.84606E+000
   6.6396   -3.86564E+000
   6.6403   -3.96998E+000
   6.6411   -4.22417E+000
   6.6418   -4.27088E+000
   6.6425   -4.29654E+000
   6.6432   -4.33873E+000
   6.6440   -4.42637E+000
   6.6447   -4.52544E+000
   6.6454   -4.56990E+000
   6.6461   -4.59376E+000
   6.6469   -4.63001E+000
   6.6476   -4.70493E+000
   6.6483   -4.75782E+000
   6.6490   -4.77912E+000
   6.6498   -4.79743E+000
   6.6505   -4.82835E+000
   6.6512   -4.85918E+000
   6.6520   -4.87810E+000
   6.6527   -4.88916E+000
   6.6534   -4.89731E+000
   6.6541   -4.90833E+000
   6.6549   -4.90698E+000
   6.6556   -4.90275E+000
   6.6563   -4.90765E+000
   6.6570   -4.91252E+000
   6.6578   -4.90488E+000
   6.6585   -4.89061E+000
   6.6592   -4.87299E+000
   6.6600   -4.86003E+000
   6.6607   -4.85148E+000
   6.6614   -4.84893E+000
   6.6621   -4.85665E+000
   6.6629   -4.87584E+000
   6.6636   -4.88922E+000
   6.6643   -4.89345E+000
   6.6650   -4.89127E+000
   6.6658   -4.88122E+000
   6.6665   -4.86375E+000
   6.6672   -4.84821E+000
   6.6680   -4.83173E+000
   6.6687   -4.82785E+000
   6.6694   -4.83595E+000
   6.6701   -4.83603E+000
   6.6709   -4.83116E+000
   6.6716   -4.83182E+000
   6.6723   -4.83497E+000
   6.6730   -4.84416E+000
   6.6738   -4.85592E+000
   6.6745   -4.87409E+000
   6.6752   -4.90103E+000
   6.6760   -4.92350E+000
   6.6767   -4.93993E+000
   6.6774   -4.96917E+000
   6.6781   -5.02518E+000
   6.6789   -5.08976E+000
   6.6796   -5.12430E+000
   6.6803   -5.14706E+000
   6.6810   -5.21036E+000
   6.6818   -5.35724E+000
   6.6825   -5.43310E+000
   6.6832   -5.45873E+000
   6.6839   -5.47654E+000
   6.6847   -5.52215E+000
   6.6854   -5.75842E+000
   6.6861   -5.85571E+000
   6.6869   -5.87257E+000
   6.6876   -5.86423E+000
   6.6883   -5.58983E+000
   6.6890   -5.44582E+000
   6.6898   -5.43999E+000
   6.6905   -5.43219E+000
   6.6912   -5.40723E+000
   6.6919   -5.25197E+000
   6.6927   -5.18313E+000
   6.6934   -5.16051E+000
   6.6941   -5.14815E+000
   6.6949   -5.07953E+000
   6.6956   -5.00439E+000
   6.6963   -4.96919E+000
   6.6970   -4.94556E+000
   6.6978   -4.92070E+000
   6.6985   -4.87564E+000
   6.6992   -4.86089E+000
   6.6999   -4.85131E+000
   6.7007   -4.84183E+000
   6.7014   -4.83111E+000
   6.7021   -4.82245E+000
   6.7029   -4.83087E+000
   6.7036   -4.83341E+000
   6.7043   -4.82878E+000
   6.7050   -4.82921E+000
   6.7058   -4.84005E+000
   6.7065   -4.86051E+000
   6.7072   -4.87533E+000
   6.7079   -4.87455E+000
   6.7087   -4.87338E+000
   6.7094   -4.87405E+000
   6.7101   -4.87582E+000
   6.7109   -4.87220E+000
   6.7116   -4.87183E+000
   6.7123   -4.86815E+000
   6.7130   -4.85681E+000
   6.7138   -4.84916E+000
   6.7145   -4.84603E+000
   6.7152   -4.84105E+000
   6.7159   -4.84267E+000
   6.7167   -4.84787E+000
   6.7174   -4.84727E+000
   6.7181   -4.84816E+000
   6.7188   -4.86280E+000
   6.7196   -4.88293E+000
   6.7203   -4.89384E+000
   6.7210   -4.89025E+000
   6.7218   -4.88763E+000
   6.7225   -4.89422E+000
   6.7232   -4.89758E+000
   6.7239   -4.89066E+000
   6.7247   -4.87413E+000
   6.7254   -4.86647E+000
   6.7261   -4.85811E+000
   6.7268   -4.82283E+000
   6.7276   -4.78299E+000
   6.7283   -4.76542E+000
   6.7290   -4.74810E+000
   6.7298   -4.70809E+000
   6.7305   -4.63033E+000
   6.7312   -4.58445E+000
   6.7319   -4.57145E+000
   6.7327   -4.55585E+000
   6.7334   -4.47480E+000
   6.7341   -4.31211E+000
   6.7348   -4.28038E+000
   6.7356   -4.28243E+000
   6.7363   -4.26665E+000
   6.7370   -3.85175E+000
   6.7378   -3.80974E+000
   6.7385   -3.81065E+000
   6.7392   -3.82588E+000
   6.7399   -3.92847E+000
   6.7407   -4.23261E+000
   6.7414   -4.25476E+000
   6.7421   -4.26916E+000
   6.7428   -4.30822E+000
   6.7436   -4.42422E+000
   6.7443   -4.52064E+000
   6.7450   -4.55067E+000
   6.7457   -4.55840E+000
   6.7465   -4.59244E+000
   6.7472   -4.66888E+000
   6.7479   -4.72666E+000
   6.7487   -4.74527E+000
   6.7494   -4.75528E+000
   6.7501   -4.78741E+000
   6.7508   -4.82528E+000
   6.7516   -4.84327E+000
   6.7523   -4.84495E+000
   6.7530   -4.85343E+000
   6.7537   -4.87094E+000
   6.7545   -4.87257E+000
   6.7552   -4.86028E+000
   6.7559   -4.85312E+000
   6.7567   -4.86176E+000
   6.7574   -4.86363E+000
   6.7581   -4.85327E+000
   6.7588   -4.82812E+000
   6.7596   -4.80262E+000
   6.7603   -4.79101E+000
   6.7610   -4.78782E+000
   6.7617   -4.80259E+000
   6.7625   -4.82614E+000
   6.7632   -4.83313E+000
   6.7639   -4.83317E+000
   6.7647   -4.83779E+000
   6.7654   -4.83959E+000
   6.7661   -4.83077E+000
   6.7668   -4.80553E+000
   6.7676   -4.77593E+000
   6.7683   -4.76146E+000
   6.7690   -4.77048E+000
   6.7697   -4.77998E+000
   6.7705   -4.78224E+000
   6.7712   -4.78216E+000
   6.7719   -4.77308E+000
   6.7727   -4.75947E+000
   6.7734   -4.76072E+000
   6.7741   -4.78313E+000
   6.7748   -4.83168E+000
   6.7756   -4.88409E+000
   6.7763   -4.92663E+000
   6.7770   -4.98974E+000
   6.7777   -5.10077E+000
   6.7785   -5.17954E+000
   6.7792   -5.15929E+000
   6.7799   -5.09702E+000
   6.7806   -5.07784E+000
   6.7814   -5.14570E+000
   6.7821   -5.23666E+000
   6.7828   -5.27735E+000
   6.7836   -5.30543E+000
   6.7843   -5.33224E+000
   6.7850   -5.40053E+000
   6.7857   -5.59381E+000
   6.7865   -5.69929E+000
   6.7872   -5.74262E+000
   6.7879   -5.79218E+000
   6.7886   -6.15855E+000
   6.7894   -6.23241E+000
   6.7901   -6.24301E+000
   6.7908   -6.23778E+000
   6.7916   -6.21783E+000
   6.7923   -6.20657E+000
   6.7930   -6.21044E+000
   6.7937   -6.21423E+000
   6.7945   -6.18601E+000
   6.7952   -5.89009E+000
   6.7959   -5.84973E+000
   6.7966   -5.85753E+000
   6.7974   -5.85983E+000
   6.7981   -5.85303E+000
   6.7988   -5.84854E+000
   6.7996   -5.84737E+000
   6.8003   -5.84658E+000
   6.8010   -5.84423E+000
   6.8017   -5.83512E+000
   6.8025   -5.82750E+000
   6.8032   -5.82044E+000
   6.8039   -5.80854E+000
   6.8046   -5.79604E+000
   6.8054   -5.79742E+000
   6.8061   -5.80984E+000
   6.8068   -5.81733E+000
   6.8076   -5.81802E+000
   6.8083   -5.81321E+000
   6.8090   -5.81525E+000
   6.8097   -5.81663E+000
   6.8105   -5.80865E+000
   6.8112   -5.80373E+000
   6.8119   -5.79741E+000
   6.8126   -5.78448E+000
   6.8134   -5.77861E+000
   6.8141   -5.78281E+000
   6.8148   -5.78108E+000
   6.8155   -5.78229E+000
   6.8163   -5.79267E+000
   6.8170   -5.79356E+000
   6.8177   -5.79754E+000
   6.8185   -5.81478E+000
   6.8192   -5.83564E+000
   6.8199   -5.85414E+000
   6.8206   -5.85922E+000
   6.8214   -5.85870E+000
   6.8221   -5.86759E+000
   6.8228   -5.87463E+000
   6.8235   -5.87169E+000
   6.8243   -5.86921E+000
   6.8250   -5.86255E+000
   6.8257   -5.85289E+000
   6.8265   -5.82774E+000
   6.8272   -5.79167E+000
   6.8279   -5.77583E+000
   6.8286   -5.76112E+000
   6.8294   -5.72920E+000
   6.8301   -5.65135E+000
   6.8308   -5.58454E+000
   6.8315   -5.56051E+000
   6.8323   -5.54065E+000
   6.8330   -5.44340E+000
   6.8337   -5.20741E+000
   6.8345   -5.18919E+000
   6.8352   -5.19892E+000
   6.8359   -5.17199E+000
   6.8366   -4.90080E+000
   6.8374   -4.83422E+000
   6.8381   -4.83280E+000
   6.8388   -4.84199E+000
   6.8395   -4.90898E+000
   6.8403   -5.14830E+000
   6.8410   -5.20197E+000
   6.8417   -5.20953E+000
   6.8424   -5.23819E+000
   6.8432   -5.37404E+000
   6.8439   -5.50854E+000
   6.8446   -5.55749E+000
   6.8454   -5.58445E+000
   6.8461   -5.63066E+000
   6.8468   -5.68824E+000
   6.8475   -5.71767E+000
   6.8483   -5.71818E+000
   6.8490   -5.72187E+000
   6.8497   -5.75457E+000
   6.8504   -5.80024E+000
   6.8512   -5.82873E+000
   6.8519   -5.83656E+000
   6.8526   -5.83936E+000
   6.8534   -5.84241E+000
   6.8541   -5.83392E+000
   6.8548   -5.82149E+000
   6.8555   -5.82027E+000
   6.8563   -5.82922E+000
   6.8570   -5.83152E+000
   6.8577   -5.81610E+000
   6.8584   -5.79376E+000
   6.8592   -5.77700E+000
   6.8599   -5.76787E+000
   6.8606   -5.76652E+000
   6.8614   -5.77629E+000
   6.8621   -5.78884E+000
   6.8628   -5.79036E+000
   6.8635   -5.78409E+000
   6.8643   -5.78330E+000
   6.8650   -5.78553E+000
   6.8657   -5.78602E+000
   6.8664   -5.78291E+000
   6.8672   -5.77333E+000
   6.8679   -5.76576E+000
   6.8686   -5.77566E+000
   6.8694   -5.79178E+000
   6.8701   -5.79709E+000
   6.8708   -5.79074E+000
   6.8715   -5.77912E+000
   6.8723   -5.77507E+000
   6.8730   -5.78679E+000
   6.8737   -5.79466E+000
   6.8744   -5.78812E+000
   6.8752   -5.77611E+000
   6.8759   -5.77288E+000
   6.8766   -5.78488E+000
   6.8773   -5.79418E+000
   6.8781   -5.78639E+000
   6.8788   -5.77795E+000
   6.8795   -5.77754E+000
   6.8803   -5.78478E+000
   6.8810   -5.78169E+000
   6.8817   -5.77319E+000
   6.8824   -5.77272E+000
   6.8832   -5.77566E+000
   6.8839   -5.77306E+000
   6.8846   -5.76547E+000
   6.8853   -5.76668E+000
   6.8861   -5.76946E+000
   6.8868   -5.76732E+000
   6.8875   -5.76476E+000
   6.8883   -5.76596E+000
   6.8890   -5.76454E+000
   6.8897   -5.76832E+000
   6.8904   -5.77418E+000
   6.8912   -5.76546E+000
   6.8919   -5.76381E+000
   6.8926   -5.77184E+000
   6.8933   -5.77101E+000
   6.8941   -5.76696E+000
   6.8948   -5.77669E+000
   6.8955   -5.78523E+000
   6.8963   -5.78659E+000
   6.8970   -5.78482E+000
   6.8977   -5.78578E+000
   6.8984   -5.79099E+000
   6.8992   -5.78909E+000
   6.8999   -5.77718E+000
   6.9006   -5.77573E+000
   6.9013   -5.78215E+000
   6.9021   -5.78353E+000
   6.9028   -5.78007E+000
   6.9035   -5.77012E+000
   6.9043   -5.76731E+000
   6.9050   -5.77326E+000
   6.9057   -5.78171E+000
   6.9064   -5.78105E+000
   6.9072   -5.77143E+000
   6.9079   -5.76139E+000
   6.9086   -5.75243E+000
   6.9093   -5.75822E+000
   6.9101   -5.77112E+000
   6.9108   -5.77668E+000
   6.9115   -5.78254E+000
   6.9122   -5.78055E+000
   6.9130   -5.76869E+000
   6.9137   -5.76351E+000
   6.9144   -5.75839E+000
   6.9152   -5.75088E+000
   6.9159   -5.76038E+000
   6.9166   -5.77108E+000
   6.9173   -5.77472E+000
   6.9181   -5.78551E+000
   6.9188   -5.79741E+000
   6.9195   -5.80238E+000
   6.9202   -5.80098E+000
   6.9210   -5.80088E+000
   6.9217   -5.80813E+000
   6.9224   -5.81049E+000
   6.9232   -5.79656E+000
   6.9239   -5.78203E+000
   6.9246   -5.77786E+000
   6.9253   -5.76721E+000
   6.9261   -5.73272E+000
   6.9268   -5.68879E+000
   6.9275   -5.66958E+000
   6.9282   -5.65780E+000
   6.9290   -5.61800E+000
   6.9297   -5.54385E+000
   6.9304   -5.49709E+000
   6.9312   -5.48283E+000
   6.9319   -5.47177E+000
   6.9326   -5.40448E+000
   6.9333   -5.27861E+000
   6.9341   -5.22625E+000
   6.9348   -5.21481E+000
   6.9355   -5.21517E+000
   6.9362   -4.72274E+000
   6.9370   -4.72705E+000
   6.9377   -4.73077E+000
   6.9384   -4.73538E+000
   6.9391   -4.76426E+000
   6.9399   -5.17290E+000
   6.9406   -5.18805E+000
   6.9413   -5.19702E+000
   6.9421   -5.23104E+000
   6.9428   -5.33012E+000
   6.9435   -5.43533E+000
   6.9442   -5.47077E+000
   6.9450   -5.49047E+000
   6.9457   -5.52176E+000
   6.9464   -5.58733E+000
   6.9471   -5.64081E+000
   6.9479   -5.66319E+000
   6.9486   -5.68035E+000
   6.9493   -5.70751E+000
   6.9501   -5.74017E+000
   6.9508   -5.76074E+000
   6.9515   -5.77044E+000
   6.9522   -5.77803E+000
   6.9530   -5.78853E+000
   6.9537   -5.79141E+000
   6.9544   -5.78467E+000
   6.9551   -5.78301E+000
   6.9559   -5.78851E+000
   6.9566   -5.78471E+000
   6.9573   -5.77054E+000
   6.9581   -5.75303E+000
   6.9588   -5.73652E+000
   6.9595   -5.72485E+000
   6.9602   -5.72081E+000
   6.9610   -5.72505E+000
   6.9617   -5.74233E+000
   6.9624   -5.76131E+000
   6.9631   -5.76932E+000
   6.9639   -5.76717E+000
   6.9646   -5.75738E+000
   6.9653   -5.74231E+000
   6.9661   -5.72404E+000
   6.9668   -5.71041E+000
   6.9675   -5.70265E+000
   6.9682   -5.70573E+000
   6.9690   -5.70957E+000
   6.9697   -5.70347E+000
   6.9704   -5.69695E+000
   6.9711   -5.70130E+000
   6.9719   -5.70805E+000
   6.9726   -5.71983E+000
   6.9733   -5.73514E+000
   6.9740   -5.75945E+000
   6.9748   -5.78560E+000
   6.9755   -5.79886E+000
   6.9762   -5.81413E+000
   6.9770   -5.85461E+000
   6.9777   -5.92791E+000
   6.9784   -5.98372E+000
   6.9791   -6.01426E+000
   6.9799   -6.04724E+000
   6.9806   -6.15354E+000
   6.9813   -6.27480E+000
   6.9820   -6.31109E+000
   6.9828   -6.33856E+000
   6.9835   -6.38662E+000
   6.9842   -6.53828E+000
   6.9850   -6.66828E+000
   6.9857   -6.70138E+000
   6.9864   -6.69978E+000
   6.9871   -6.66911E+000
   6.9879   -6.46321E+000
   6.9886   -6.34050E+000
   6.9893   -6.32709E+000
   6.9900   -6.31678E+000
   6.9908   -6.17747E+000
   6.9915   -5.99257E+000
   6.9922   -5.97909E+000
   6.9930   -5.97559E+000
   6.9937   -5.93714E+000
   6.9944   -5.87224E+000
   6.9951   -5.82247E+000
   6.9959   -5.80168E+000
   6.9966   -5.79071E+000
   6.9973   -5.77077E+000
   6.9980   -5.73970E+000
   6.9988   -5.71739E+000
   6.9995   -5.70359E+000
   7.0002   -5.69994E+000
   7.0010   -5.69661E+000
   7.0017   -5.69098E+000
   7.0024   -5.69183E+000
   7.0031   -5.68971E+000
   7.0039   -5.69090E+000
   7.0046   -5.70042E+000
   7.0053   -5.71783E+000
   7.0060   -5.73410E+000
   7.0068   -5.73892E+000
   7.0075   -5.73492E+000
   7.0082   -5.73907E+000
   7.0089   -5.74682E+000
   7.0097   -5.74750E+000
   7.0104   -5.74370E+000
   7.0111   -5.74249E+000
   7.0119   -5.72901E+000
   7.0126   -5.71475E+000
   7.0133   -5.71395E+000
   7.0140   -5.71256E+000
   7.0148   -5.71373E+000
   7.0155   -5.72285E+000
   7.0162   -5.72779E+000
   7.0169   -5.72484E+000
   7.0177   -5.73531E+000
   7.0184   -5.75632E+000
   7.0191   -5.76917E+000
   7.0199   -5.77168E+000
   7.0206   -5.77375E+000
   7.0213   -5.77289E+000
   7.0220   -5.77018E+000
   7.0228   -5.76044E+000
   7.0235   -5.75259E+000
   7.0242   -5.74831E+000
   7.0249   -5.73442E+000
   7.0257   -5.69901E+000
   7.0264   -5.66677E+000
   7.0271   -5.65246E+000
   7.0279   -5.63872E+000
   7.0286   -5.59718E+000
   7.0293   -5.52086E+000
   7.0300   -5.47644E+000
   7.0308   -5.46501E+000
   7.0315   -5.44957E+000
   7.0322   -5.38041E+000
   7.0329   -5.24077E+000
   7.0337   -5.18805E+000
   7.0344   -5.17942E+000
   7.0351   -5.17823E+000
   7.0359   -4.75466E+000
   7.0366   -4.71081E+000
   7.0373   -4.70904E+000
   7.0380   -4.72590E+000
   7.0388   -4.77318E+000
   7.0395   -5.11541E+000
   7.0402   -5.17471E+000
   7.0409   -5.18154E+000
   7.0417   -5.22006E+000
   7.0424   -5.34118E+000
   7.0431   -5.45266E+000
   7.0438   -5.48274E+000
   7.0446   -5.50612E+000
   7.0453   -5.54445E+000
   7.0460   -5.60382E+000
   7.0468   -5.65253E+000
   7.0475   -5.67156E+000
   7.0482   -5.68422E+000
   7.0489   -5.70630E+000
   7.0497   -5.73277E+000
   7.0504   -5.75321E+000
   7.0511   -5.76314E+000
   7.0518   -5.77060E+000
   7.0526   -5.77854E+000
   7.0533   -5.77912E+000
   7.0540   -5.77246E+000
   7.0548   -5.76805E+000
   7.0555   -5.77197E+000
   7.0562   -5.76771E+000
   7.0569   -5.75376E+000
   7.0577   -5.73636E+000
   7.0584   -5.71972E+000
   7.0591   -5.71047E+000
   7.0598   -5.70944E+000
   7.0606   -5.71525E+000
   7.0613   -5.73049E+000
   7.0620   -5.75185E+000
   7.0628   -5.76128E+000
   7.0635   -5.76025E+000
   7.0642   -5.75346E+000
   7.0649   -5.73782E+000
   7.0657   -5.71872E+000
   7.0664   -5.70401E+000
   7.0671   -5.69565E+000
   7.0678   -5.69893E+000
   7.0686   -5.70437E+000
   7.0693   -5.70144E+000
   7.0700   -5.69687E+000
   7.0707   -5.70436E+000
   7.0715   -5.71654E+000
   7.0722   -5.72765E+000
   7.0729   -5.74867E+000
   7.0737   -5.77300E+000
   7.0744   -5.80007E+000
   7.0751   -5.81889E+000
   7.0758   -5.83858E+000
   7.0766   -5.88655E+000
   7.0773   -5.95533E+000
   7.0780   -5.99679E+000
   7.0787   -6.02144E+000
   7.0795   -6.05312E+000
   7.0802   -6.13175E+000
   7.0809   -6.22857E+000
   7.0817   -6.27361E+000
   7.0824   -6.29613E+000
   7.0831   -6.31731E+000
   7.0838   -6.48055E+000
   7.0846   -6.74181E+000
   7.0853   -6.76265E+000
   7.0860   -6.75887E+000
   7.0867   -6.74857E+000
   7.0875   -6.33869E+000
   7.0882   -6.30266E+000
   7.0889   -6.30304E+000
   7.0897   -6.29138E+000
   7.0904   -6.20842E+000
   7.0911   -6.05228E+000
   7.0918   -6.01358E+000
   7.0926   -6.00126E+000
   7.0933   -5.97232E+000
   7.0940   -5.91461E+000
   7.0947   -5.85128E+000
   7.0955   -5.81659E+000
   7.0962   -5.80344E+000
   7.0969   -5.78530E+000
   7.0977   -5.75257E+000
   7.0984   -5.72845E+000
   7.0991   -5.72098E+000
   7.0998   -5.71959E+000
   7.1006   -5.71978E+000
   7.1013   -5.71560E+000
   7.1020   -5.71322E+000
   7.1027   -5.71537E+000
   7.1035   -5.71789E+000
   7.1042   -5.72764E+000
   7.1049   -5.74136E+000
   7.1056   -5.75740E+000
   7.1064   -5.76336E+000
   7.1071   -5.75889E+000
   7.1078   -5.76469E+000
   7.1086   -5.77583E+000
   7.1093   -5.78078E+000
   7.1100   -5.77731E+000
   7.1107   -5.77373E+000
   7.1115   -5.76351E+000
   7.1122   -5.74796E+000
   7.1129   -5.74512E+000
   7.1136   -5.74742E+000
   7.1144   -5.75177E+000
   7.1151   -5.76209E+000
   7.1158   -5.76746E+000
   7.1166   -5.76456E+000
   7.1173   -5.77098E+000
   7.1180   -5.79040E+000
   7.1187   -5.80442E+000
   7.1195   -5.80557E+000
   7.1202   -5.80858E+000
   7.1209   -5.80897E+000
   7.1216   -5.80057E+000
   7.1224   -5.78907E+000
   7.1231   -5.78323E+000
   7.1238   -5.78252E+000
   7.1246   -5.76882E+000
   7.1253   -5.72812E+000
   7.1260   -5.69462E+000
   7.1267   -5.68302E+000
   7.1275   -5.66958E+000
   7.1282   -5.61312E+000
   7.1289   -5.53280E+000
   7.1296   -5.50559E+000
   7.1304   -5.49585E+000
   7.1311   -5.47414E+000
   7.1318   -5.37206E+000
   7.1326   -5.26694E+000
   7.1333   -5.22629E+000
   7.1340   -5.22087E+000
   7.1347   -5.22663E+000
   7.1355   -4.78706E+000
   7.1362   -4.76579E+000
   7.1369   -4.76379E+000
   7.1376   -4.77511E+000
   7.1384   -4.84451E+000
   7.1391   -5.23869E+000
   7.1398   -5.24871E+000
   7.1405   -5.24762E+000
   7.1413   -5.26725E+000
   7.1420   -5.35330E+000
   7.1427   -5.47039E+000
   7.1435   -5.51536E+000
   7.1442   -5.53138E+000
   7.1449   -5.55961E+000
   7.1456   -5.62314E+000
   7.1464   -5.68320E+000
   7.1471   -5.70830E+000
   7.1478   -5.72408E+000
   7.1485   -5.74937E+000
   7.1493   -5.78445E+000
   7.1500   -5.80770E+000
   7.1507   -5.81641E+000
   7.1515   -5.82358E+000
   7.1522   -5.83301E+000
   7.1529   -5.83899E+000
   7.1536   -5.83327E+000
   7.1544   -5.82664E+000
   7.1551   -5.83058E+000
   7.1558   -5.83347E+000
   7.1565   -5.82350E+000
   7.1573   -5.80755E+000
   7.1580   -5.79046E+000
   7.1587   -5.77805E+000
   7.1595   -5.77243E+000
   7.1602   -5.77625E+000
   7.1609   -5.79082E+000
   7.1616   -5.81469E+000
   7.1624   -5.83008E+000
   7.1631   -5.83085E+000
   7.1638   -5.82437E+000
   7.1645   -5.81606E+000
   7.1653   -5.79994E+000
   7.1660   -5.77750E+000
   7.1667   -5.77249E+000
   7.1674   -5.78790E+000
   7.1682   -5.79230E+000
   7.1689   -5.77073E+000
   7.1696   -5.77334E+000
   7.1704   -5.79759E+000
   7.1711   -5.80120E+000
   7.1718   -5.78388E+000
   7.1725   -5.80846E+000
   7.1733   -5.85912E+000
   7.1740   -5.89698E+000
   7.1747   -5.87255E+000
   7.1754   -5.85734E+000
   7.1762   -5.91079E+000
   7.1769   -6.06888E+000
   7.1776   -6.13414E+000
   7.1784   -6.08373E+000
   7.1791   -6.05485E+000
   7.1798   -6.19618E+000
   7.1805   -6.37660E+000
   7.1813   -6.41957E+000
   7.1820   -6.47099E+000
   7.1827   -6.57554E+000
   7.1834   -6.84070E+000
   7.1842   -7.04445E+000
   7.1849   -7.17576E+000
   7.1856   -7.25861E+000
   7.1864   -7.15163E+000
   7.1871   -7.02237E+000
   7.1878   -7.24790E+000
   7.1885   -6.95363E+000
   7.1893   -6.89124E+000
   7.1900   -7.01294E+000
   7.1907   -7.15211E+000
   7.1914   -6.85999E+000
   7.1922   -7.03066E+000
   7.1929   -6.96574E+000
   7.1936   -6.89679E+000
   7.1944   -6.47870E+000
   7.1951   -6.82509E+000
   7.1958   -6.97413E+000
   7.1965   -6.93456E+000
   7.1973   -7.14995E+000
   7.1980   -6.95737E+000
   7.1987   -7.02049E+000
   7.1994   -7.11171E+000
   7.2002   -7.40734E+000
   7.2009   -7.13621E+000
   7.2016   -7.04542E+000
   7.2023   -6.97719E+000
   7.2031   -6.98618E+000
   7.2038   -6.91952E+000
   7.2045   -6.57602E+000
   7.2053   -6.12869E+000
   7.2060   -6.34602E+000
   7.2067   -6.37730E+000
   7.2074   -6.67234E+000
   7.2082   -6.58231E+000
   7.2089   -6.73502E+000
   7.2096   -6.77097E+000
   7.2103   -6.80162E+000
