# Supplementary material for: A radial calibration window for analytical ultracentrifugation
Source: PLoS One. 2018 Jul 30;13(7):e0201529. doi: 10.1371/journal.pone.0201529 (PMC6066226; doi:10.1371/journal.pone.0201529)
Supplement: S1 Dataset — (ZIP) [file pone.0201529.s001.zip › IFscans/00005.ip4]

cm/pixel:  0.00072706945, new artiface
P 4 20.6 50000 0002066 5.3561E10 655 50
   5.7562   0.00000E+000
   5.7569   3.25889E-001
   5.7577   6.09383E-001
   5.7584   8.41767E-001
   5.7591   8.58591E-001
   5.7598   7.30225E-001
   5.7606   8.39143E-001
   5.7613   7.00663E-001
   5.7620   8.19112E-001
   5.7628   8.31483E-001
   5.7635   8.68689E-001
   5.7642   7.31552E-001
   5.7649   1.21134E+000
   5.7657   9.51201E-001
   5.7664   8.94758E-001
   5.7671   1.14039E+000
   5.7678   1.53119E+000
   5.7686   1.66909E+000
   5.7693   1.57171E+000
   5.7700   1.29511E+000
   5.7707   8.26260E-001
   5.7715   7.87602E-001
   5.7722   1.28246E+000
   5.7729   1.35484E+000
   5.7737   1.25718E+000
   5.7744   1.39037E+000
   5.7751   1.33439E+000
   5.7758   1.34601E+000
   5.7766   1.30963E+000
   5.7773   1.22335E+000
   5.7780   1.24456E+000
   5.7787   1.23798E+000
   5.7795   1.25884E+000
   5.7802   1.28493E+000
   5.7809   1.17304E+000
   5.7817   1.12952E+000
   5.7824   1.06701E+000
   5.7831   1.07605E+000
   5.7838   1.06642E+000
   5.7846   1.06692E+000
   5.7853   1.04850E+000
   5.7860   1.03807E+000
   5.7867   1.01965E+000
   5.7875   9.81703E-001
   5.7882   9.53987E-001
   5.7889   9.29511E-001
   5.7897   9.15610E-001
   5.7904   9.09387E-001
   5.7911   9.04003E-001
   5.7918   9.01861E-001
   5.7926   9.04999E-001
   5.7933   9.10483E-001
   5.7940   9.21804E-001
   5.7947   9.34983E-001
   5.7955   9.49851E-001
   5.7962   9.60610E-001
   5.7969   9.66810E-001
   5.7977   9.68167E-001
   5.7984   9.68813E-001
   5.7991   9.74536E-001
   5.7998   9.76493E-001
   5.8006   9.68051E-001
   5.8013   9.49409E-001
   5.8020   9.26543E-001
   5.8027   9.09551E-001
   5.8035   9.04467E-001
   5.8042   9.17353E-001
   5.8049   9.48329E-001
   5.8056   9.78699E-001
   5.8064   9.95953E-001
   5.8071   9.95518E-001
   5.8078   9.70435E-001
   5.8086   9.22975E-001
   5.8093   9.00199E-001
   5.8100   9.32901E-001
   5.8107   9.81061E-001
   5.8115   1.00905E+000
   5.8122   1.00175E+000
   5.8129   9.55091E-001
   5.8136   9.14918E-001
   5.8144   9.29857E-001
   5.8151   9.74051E-001
   5.8158   9.91701E-001
   5.8166   9.80596E-001
   5.8173   9.58510E-001
   5.8180   9.64438E-001
   5.8187   9.99694E-001
   5.8195   1.01147E+000
   5.8202   9.76028E-001
   5.8209   9.34902E-001
   5.8216   9.44634E-001
   5.8224   9.69823E-001
   5.8231   9.46813E-001
   5.8238   9.06809E-001
   5.8246   9.11484E-001
   5.8253   9.45013E-001
   5.8260   9.32133E-001
   5.8267   9.09081E-001
   5.8275   9.34932E-001
   5.8282   9.62458E-001
   5.8289   9.44219E-001
   5.8296   9.73124E-001
   5.8304   1.04355E+000
   5.8311   1.04119E+000
   5.8318   1.02350E+000
   5.8326   1.12922E+000
   5.8333   1.23433E+000
   5.8340   1.22087E+000
   5.8347   1.21863E+000
   5.8355   1.29535E+000
   5.8362   1.44078E+000
   5.8369   1.51392E+000
   5.8376   1.53613E+000
   5.8384   1.55283E+000
   5.8391   1.57517E+000
   5.8398   1.88635E+000
   5.8405   1.94227E+000
   5.8413   1.96826E+000
   5.8420   1.94150E+000
   5.8427   1.86747E+000
   5.8435   1.58245E+000
   5.8442   1.55776E+000
   5.8449   1.54296E+000
   5.8456   1.53019E+000
   5.8464   1.39275E+000
   5.8471   1.28300E+000
   5.8478   1.26305E+000
   5.8485   1.25615E+000
   5.8493   1.20884E+000
   5.8500   1.10502E+000
   5.8507   1.06418E+000
   5.8515   1.06215E+000
   5.8522   1.04840E+000
   5.8529   1.00181E+000
   5.8536   9.65791E-001
   5.8544   9.61283E-001
   5.8551   9.60990E-001
   5.8558   9.53979E-001
   5.8565   9.41327E-001
   5.8573   9.38538E-001
   5.8580   9.41493E-001
   5.8587   9.32069E-001
   5.8595   9.33710E-001
   5.8602   9.52902E-001
   5.8609   9.74658E-001
   5.8616   9.83765E-001
   5.8624   9.90335E-001
   5.8631   1.00179E+000
   5.8638   9.94978E-001
   5.8645   9.81515E-001
   5.8653   9.79098E-001
   5.8660   9.73668E-001
   5.8667   9.62258E-001
   5.8674   9.67779E-001
   5.8682   9.82125E-001
   5.8689   9.96073E-001
   5.8696   1.01434E+000
   5.8704   1.02060E+000
   5.8711   1.02363E+000
   5.8718   1.02419E+000
   5.8725   1.01413E+000
   5.8733   1.00767E+000
   5.8740   1.00607E+000
   5.8747   1.00988E+000
   5.8754   1.00433E+000
   5.8762   9.71709E-001
   5.8769   9.38247E-001
   5.8776   9.29725E-001
   5.8784   9.23848E-001
   5.8791   8.98693E-001
   5.8798   8.36230E-001
   5.8805   7.65702E-001
   5.8813   7.51939E-001
   5.8820   7.44563E-001
   5.8827   6.79418E-001
   5.8834   5.21202E-001
   5.8842   4.26440E-001
   5.8849   3.90208E-001
   5.8856   3.72709E-001
   5.8864   2.57098E-001
   5.8871   3.56932E-002
   5.8878   -6.87250E-003
   5.8885   -1.56356E-002
   5.8893   -1.77927E-002
   5.8900   3.70130E-002
   5.8907   3.77014E-001
   5.8914   4.01275E-001
   5.8922   4.10694E-001
   5.8929   4.56382E-001
   5.8936   5.98501E-001
   5.8944   6.74551E-001
   5.8951   6.89643E-001
   5.8958   7.02821E-001
   5.8965   7.54394E-001
   5.8973   8.48437E-001
   5.8980   8.83753E-001
   5.8987   8.93299E-001
   5.8994   9.23219E-001
   5.9002   9.67342E-001
   5.9009   9.92308E-001
   5.9016   9.98034E-001
   5.9023   1.00568E+000
   5.9031   1.02463E+000
   5.9038   1.02928E+000
   5.9045   1.01773E+000
   5.9053   1.01338E+000
   5.9060   1.01886E+000
   5.9067   1.02400E+000
   5.9074   1.01348E+000
   5.9082   9.92679E-001
   5.9089   9.79083E-001
   5.9096   9.77478E-001
   5.9103   9.73454E-001
   5.9111   9.74581E-001
   5.9118   9.85868E-001
   5.9125   9.81015E-001
   5.9133   9.79636E-001
   5.9140   9.88029E-001
   5.9147   9.89860E-001
   5.9154   9.87747E-001
   5.9162   9.95705E-001
   5.9169   1.00261E+000
   5.9176   1.00356E+000
   5.9183   1.00370E+000
   5.9191   1.00759E+000
   5.9198   1.01274E+000
   5.9205   9.97546E-001
   5.9213   9.76783E-001
   5.9220   9.66446E-001
   5.9227   9.66490E-001
   5.9234   9.69413E-001
   5.9242   9.59387E-001
   5.9249   9.48887E-001
   5.9256   9.53131E-001
   5.9263   9.63160E-001
   5.9271   9.69587E-001
   5.9278   9.70730E-001
   5.9285   9.82784E-001
   5.9293   1.02281E+000
   5.9300   1.05517E+000
   5.9307   1.05811E+000
   5.9314   1.06380E+000
   5.9322   1.12098E+000
   5.9329   1.20877E+000
   5.9336   1.24583E+000
   5.9343   1.26363E+000
   5.9351   1.29915E+000
   5.9358   1.41893E+000
   5.9365   1.53161E+000
   5.9372   1.56351E+000
   5.9380   1.57298E+000
   5.9387   1.59101E+000
   5.9394   1.87822E+000
   5.9402   1.99507E+000
   5.9409   1.99793E+000
   5.9416   1.99130E+000
   5.9423   1.93958E+000
   5.9431   1.62640E+000
   5.9438   1.59311E+000
   5.9445   1.58901E+000
   5.9452   1.57061E+000
   5.9460   1.46290E+000
   5.9467   1.30698E+000
   5.9474   1.28401E+000
   5.9482   1.27490E+000
   5.9489   1.22989E+000
   5.9496   1.13430E+000
   5.9503   1.09005E+000
   5.9511   1.08876E+000
   5.9518   1.07943E+000
   5.9525   1.03384E+000
   5.9532   9.93563E-001
   5.9540   9.80757E-001
   5.9547   9.78812E-001
   5.9554   9.75898E-001
   5.9562   9.68710E-001
   5.9569   9.65094E-001
   5.9576   9.65893E-001
   5.9583   9.62791E-001
   5.9591   9.61929E-001
   5.9598   9.79435E-001
   5.9605   1.00470E+000
   5.9612   1.02078E+000
   5.9620   1.02893E+000
   5.9627   1.03758E+000
   5.9634   1.03642E+000
   5.9641   1.01923E+000
   5.9649   1.01096E+000
   5.9656   1.00849E+000
   5.9663   9.97529E-001
   5.9671   9.95889E-001
   5.9678   1.00965E+000
   5.9685   1.02577E+000
   5.9692   1.04342E+000
   5.9700   1.05416E+000
   5.9707   1.05595E+000
   5.9714   1.06169E+000
   5.9721   1.05841E+000
   5.9729   1.05001E+000
   5.9736   1.05060E+000
   5.9743   1.05311E+000
   5.9751   1.04880E+000
   5.9758   1.02363E+000
   5.9765   9.81371E-001
   5.9772   9.64551E-001
   5.9780   9.59801E-001
   5.9787   9.40124E-001
   5.9794   8.74136E-001
   5.9801   7.88748E-001
   5.9809   7.54642E-001
   5.9816   7.46119E-001
   5.9823   7.08727E-001
   5.9831   6.06221E-001
   5.9838   5.12306E-001
   5.9845   4.77616E-001
   5.9852   4.63593E-001
   5.9860   4.56850E-001
   5.9867   2.04169E-001
   5.9874   7.06081E-003
   5.9881   -2.65548E-003
   5.9889   5.63087E-004
   5.9896   1.64864E-001
   5.9903   4.73190E-001
   5.9911   4.78563E-001
   5.9918   4.76163E-001
   5.9925   5.14574E-001
   5.9932   6.58087E-001
   5.9940   7.33582E-001
   5.9947   7.43563E-001
   5.9954   7.55516E-001
   5.9961   7.88641E-001
   5.9969   8.61469E-001
   5.9976   9.16891E-001
   5.9983   9.30898E-001
   5.9990   9.53852E-001
   5.9998   9.94535E-001
   6.0005   1.02197E+000
   6.0012   1.03373E+000
   6.0020   1.04043E+000
   6.0027   1.05816E+000
   6.0034   1.06854E+000
   6.0041   1.05774E+000
   6.0049   1.04925E+000
   6.0056   1.05401E+000
   6.0063   1.06040E+000
   6.0070   1.05608E+000
   6.0078   1.03953E+000
   6.0085   1.02047E+000
   6.0092   1.01378E+000
   6.0100   1.01027E+000
   6.0107   1.00607E+000
   6.0114   1.01386E+000
   6.0121   1.01714E+000
   6.0129   1.01191E+000
   6.0136   1.01856E+000
   6.0143   1.02513E+000
   6.0150   1.02382E+000
   6.0158   1.02687E+000
   6.0165   1.03352E+000
   6.0172   1.03437E+000
   6.0180   1.03116E+000
   6.0187   1.03080E+000
   6.0194   1.03516E+000
   6.0201   1.02833E+000
   6.0209   1.00657E+000
   6.0216   9.91381E-001
   6.0223   9.88311E-001
   6.0230   9.90248E-001
   6.0238   9.86952E-001
   6.0245   9.73624E-001
   6.0252   9.75178E-001
   6.0260   9.86147E-001
   6.0267   9.96661E-001
   6.0274   1.00063E+000
   6.0281   1.00612E+000
   6.0289   1.03363E+000
   6.0296   1.07353E+000
   6.0303   1.08844E+000
   6.0310   1.08769E+000
   6.0318   1.12791E+000
   6.0325   1.22222E+000
   6.0332   1.27739E+000
   6.0339   1.29149E+000
   6.0347   1.30530E+000
   6.0354   1.39893E+000
   6.0361   1.57067E+000
   6.0369   1.60062E+000
   6.0376   1.60588E+000
   6.0383   1.61383E+000
   6.0390   1.82249E+000
   6.0398   2.03443E+000
   6.0405   2.03048E+000
   6.0412   2.02678E+000
   6.0419   2.00936E+000
   6.0427   1.72059E+000
   6.0434   1.61726E+000
   6.0441   1.61308E+000
   6.0449   1.60091E+000
   6.0456   1.51791E+000
   6.0463   1.34875E+000
   6.0470   1.30719E+000
   6.0478   1.29983E+000
   6.0485   1.27164E+000
   6.0492   1.19564E+000
   6.0499   1.13331E+000
   6.0507   1.11284E+000
   6.0514   1.10532E+000
   6.0521   1.07178E+000
   6.0529   1.02693E+000
   6.0536   1.00933E+000
   6.0543   1.00608E+000
   6.0550   1.00283E+000
   6.0558   9.95613E-001
   6.0565   9.92697E-001
   6.0572   9.91822E-001
   6.0579   9.88247E-001
   6.0587   9.82887E-001
   6.0594   9.92147E-001
   6.0601   1.01053E+000
   6.0609   1.02765E+000
   6.0616   1.03534E+000
   6.0623   1.04145E+000
   6.0630   1.04691E+000
   6.0638   1.03525E+000
   6.0645   1.01900E+000
   6.0652   1.01386E+000
   6.0659   1.00581E+000
   6.0667   1.00244E+000
   6.0674   1.01346E+000
   6.0681   1.02818E+000
   6.0688   1.04486E+000
   6.0696   1.05657E+000
   6.0703   1.05886E+000
   6.0710   1.05849E+000
   6.0718   1.05898E+000
   6.0725   1.05148E+000
   6.0732   1.04852E+000
   6.0739   1.04916E+000
   6.0747   1.04511E+000
   6.0754   1.02830E+000
   6.0761   9.87941E-001
   6.0768   9.63769E-001
   6.0776   9.61024E-001
   6.0783   9.53640E-001
   6.0790   9.20704E-001
   6.0798   8.49489E-001
   6.0805   8.02773E-001
   6.0812   7.84390E-001
   6.0819   7.64015E-001
   6.0827   6.92611E-001
   6.0834   5.61683E-001
   6.0841   4.84491E-001
   6.0848   4.57477E-001
   6.0856   4.49568E-001
   6.0863   3.54367E-001
   6.0870   2.90622E-002
   6.0878   -2.84260E-003
   6.0885   -8.47738E-004
   6.0892   -3.73049E-003
   6.0899   4.64660E-001
   6.0907   4.69341E-001
   6.0914   4.55291E-001
   6.0921   4.51463E-001
   6.0928   5.21295E-001
   6.0936   7.06000E-001
   6.0943   7.48277E-001
   6.0950   7.54852E-001
   6.0957   7.80704E-001
   6.0965   8.47167E-001
   6.0972   9.11131E-001
   6.0979   9.32009E-001
   6.0987   9.46182E-001
   6.0994   9.86039E-001
   6.1001   1.02599E+000
   6.1008   1.04034E+000
   6.1016   1.04748E+000
   6.1023   1.05960E+000
   6.1030   1.07875E+000
   6.1037   1.07771E+000
   6.1045   1.06703E+000
   6.1052   1.06721E+000
   6.1059   1.07177E+000
   6.1067   1.07058E+000
   6.1074   1.05603E+000
   6.1081   1.03491E+000
   6.1088   1.02189E+000
   6.1096   1.01809E+000
   6.1103   1.01439E+000
   6.1110   1.01723E+000
   6.1117   1.02479E+000
   6.1125   1.02020E+000
   6.1132   1.01827E+000
   6.1139   1.02713E+000
   6.1147   1.02539E+000
   6.1154   1.02285E+000
   6.1161   1.02636E+000
   6.1168   1.03071E+000
   6.1176   1.02976E+000
   6.1183   1.03272E+000
   6.1190   1.03957E+000
   6.1197   1.03910E+000
   6.1205   1.02074E+000
   6.1212   9.94547E-001
   6.1219   9.84177E-001
   6.1227   9.81387E-001
   6.1234   9.77802E-001
   6.1241   9.68628E-001
   6.1248   9.60528E-001
   6.1256   9.67215E-001
   6.1263   9.77526E-001
   6.1270   9.83105E-001
   6.1277   9.86872E-001
   6.1285   1.01321E+000
   6.1292   1.06128E+000
   6.1299   1.08905E+000
   6.1306   1.08975E+000
   6.1314   1.10722E+000
   6.1321   1.18797E+000
   6.1328   1.25313E+000
   6.1336   1.26108E+000
   6.1343   1.26014E+000
   6.1350   1.29662E+000
   6.1357   1.47292E+000
   6.1365   1.55501E+000
   6.1372   1.57229E+000
   6.1379   1.57848E+000
   6.1386   1.64112E+000
   6.1394   2.00635E+000
   6.1401   2.02205E+000
   6.1408   2.01287E+000
   6.1416   1.99237E+000
   6.1423   1.86381E+000
   6.1430   1.61123E+000
   6.1437   1.58410E+000
   6.1445   1.57071E+000
   6.1452   1.52529E+000
   6.1459   1.38853E+000
   6.1466   1.30753E+000
   6.1474   1.28723E+000
   6.1481   1.26899E+000
   6.1488   1.21364E+000
   6.1496   1.12949E+000
   6.1503   1.08667E+000
   6.1510   1.07817E+000
   6.1517   1.06263E+000
   6.1525   1.01887E+000
   6.1532   9.87158E-001
   6.1539   9.76444E-001
   6.1546   9.74616E-001
   6.1554   9.66243E-001
   6.1561   9.61781E-001
   6.1568   9.59032E-001
   6.1576   9.55606E-001
   6.1583   9.49012E-001
   6.1590   9.47864E-001
   6.1597   9.62611E-001
   6.1605   9.81046E-001
   6.1612   9.93975E-001
   6.1619   1.00153E+000
   6.1626   1.00991E+000
   6.1634   1.00808E+000
   6.1641   9.90887E-001
   6.1648   9.78237E-001
   6.1655   9.75461E-001
   6.1663   9.68110E-001
   6.1670   9.75125E-001
   6.1677   9.89380E-001
   6.1685   1.00747E+000
   6.1692   1.02195E+000
   6.1699   1.02682E+000
   6.1706   1.02285E+000
   6.1714   1.02284E+000
   6.1721   1.02262E+000
   6.1728   1.01730E+000
   6.1735   1.01912E+000
   6.1743   1.01701E+000
   6.1750   1.01060E+000
   6.1757   9.86808E-001
   6.1765   9.44765E-001
   6.1772   9.24471E-001
   6.1779   9.11482E-001
   6.1786   8.85659E-001
   6.1794   8.26696E-001
   6.1801   7.67352E-001
   6.1808   7.43024E-001
   6.1815   7.27512E-001
   6.1823   6.91340E-001
   6.1830   5.95556E-001
   6.1837   4.86395E-001
   6.1845   4.34914E-001
   6.1852   4.08768E-001
   6.1859   3.85184E-001
   6.1866   1.01405E-001
   6.1874   -2.18573E-002
   6.1881   -4.16513E-002
   6.1888   -5.66391E-002
   6.1895   -1.01345E-001
   6.1903   -5.38817E-001
   6.1910   -5.54392E-001
   6.1917   -5.61899E-001
   6.1924   -5.38042E-001
   6.1932   -4.23824E-001
   6.1939   -3.24284E-001
   6.1946   -3.09995E-001
   6.1954   -3.01442E-001
   6.1961   -2.64543E-001
   6.1968   -1.75791E-001
   6.1975   -1.16401E-001
   6.1983   -1.06737E-001
   6.1990   -8.74784E-002
   6.1997   -4.34727E-002
   6.2004   -1.23503E-002
   6.2012   -1.83628E-003
   6.2019   -1.59506E-003
   6.2026   1.59799E-002
   6.2034   3.12931E-002
   6.2041   2.33609E-002
   6.2048   1.51209E-002
   6.2055   2.04142E-002
   6.2063   2.58385E-002
   6.2070   1.63911E-002
   6.2077   -5.96536E-003
   6.2084   -2.42840E-002
   6.2092   -3.00502E-002
   6.2099   -3.21276E-002
   6.2106   -3.76300E-002
   6.2114   -3.07731E-002
   6.2121   -2.51407E-002
   6.2128   -3.27080E-002
   6.2135   -2.92980E-002
   6.2143   -2.29551E-002
   6.2150   -2.82404E-002
   6.2157   -2.81272E-002
   6.2164   -2.17277E-002
   6.2172   -2.49431E-002
   6.2179   -2.46309E-002
   6.2186   -1.75746E-002
   6.2194   -1.52308E-002
   6.2201   -2.03351E-002
   6.2208   -4.32808E-002
   6.2215   -6.32442E-002
   6.2223   -6.24207E-002
   6.2230   -6.03620E-002
   6.2237   -6.48035E-002
   6.2244   -7.53139E-002
   6.2252   -7.77250E-002
   6.2259   -6.09895E-002
   6.2266   -5.09466E-002
   6.2273   -4.78112E-002
   6.2281   -3.70738E-002
   6.2288   2.33059E-003
   6.2295   3.56221E-002
   6.2303   4.73025E-002
   6.2310   5.39992E-002
   6.2317   1.01921E-001
   6.2324   2.01738E-001
   6.2332   2.34558E-001
   6.2339   2.36405E-001
   6.2346   2.56455E-001
   6.2353   4.02081E-001
   6.2361   5.28746E-001
   6.2368   5.42926E-001
   6.2375   5.40206E-001
   6.2383   5.23122E-001
   6.2390   9.99902E-001
   6.2397   1.00364E+000
   6.2404   9.94265E-001
   6.2412   9.76526E-001
   6.2419   9.01782E-001
   6.2426   6.25046E-001
   6.2433   5.67237E-001
   6.2441   5.55616E-001
   6.2448   5.25490E-001
   6.2455   4.18244E-001
   6.2463   2.98022E-001
   6.2470   2.55820E-001
   6.2477   2.42984E-001
   6.2484   2.03823E-001
   6.2492   1.25005E-001
   6.2499   7.29152E-002
   6.2506   5.44831E-002
   6.2513   4.54482E-002
   6.2521   1.89990E-002
   6.2528   -2.05815E-002
   6.2535   -3.69888E-002
   6.2543   -4.25255E-002
   6.2550   -5.02149E-002
   6.2557   -5.77412E-002
   6.2564   -5.41126E-002
   6.2572   -5.31167E-002
   6.2579   -5.99390E-002
   6.2586   -6.29407E-002
   6.2593   -5.87350E-002
   6.2601   -3.90267E-002
   6.2608   -2.09727E-002
   6.2615   -1.04277E-002
   6.2622   -1.94613E-003
   6.2630   1.93297E-003
   6.2637   -9.69331E-003
   6.2644   -2.95915E-002
   6.2652   -4.13181E-002
   6.2659   -4.74830E-002
   6.2666   -4.93395E-002
   6.2673   -3.83416E-002
   6.2681   -2.23139E-002
   6.2688   -2.83204E-003
   6.2695   1.07372E-002
   6.2702   7.86085E-003
   6.2710   5.39348E-003
   6.2717   8.46770E-003
   6.2724   4.95776E-003
   6.2732   3.42562E-003
   6.2739   -1.75881E-003
   6.2746   -1.00965E-002
   6.2753   -1.63906E-002
   6.2761   -4.69611E-002
   6.2768   -7.90065E-002
   6.2775   -9.45574E-002
   6.2782   -1.15934E-001
   6.2790   -1.51928E-001
   6.2797   -2.24449E-001
   6.2804   -2.81405E-001
   6.2812   -3.10690E-001
   6.2819   -3.38321E-001
   6.2826   -4.20156E-001
   6.2833   -5.25962E-001
   6.2841   -5.79379E-001
   6.2848   -6.06867E-001
   6.2855   -6.21957E-001
   6.2862   -6.89852E-001
   6.2870   -9.58506E-001
   6.2877   -1.03385E+000
   6.2884   -1.03634E+000
   6.2891   -1.02737E+000
   6.2899   -6.83248E-001
   6.2906   -6.35420E-001
   6.2913   -6.44711E-001
   6.2921   -6.48772E-001
   6.2928   -6.11206E-001
   6.2935   -4.49279E-001
   6.2942   -3.56892E-001
   6.2950   -3.38348E-001
   6.2957   -3.06631E-001
   6.2964   -2.22770E-001
   6.2971   -1.37045E-001
   6.2979   -1.20973E-001
   6.2986   -1.17649E-001
   6.2993   -7.82279E-002
   6.3001   -3.60306E-002
   6.3008   -2.19612E-002
   6.3015   -1.86590E-002
   6.3022   -6.79076E-003
   6.3030   1.49379E-002
   6.3037   1.52546E-002
   6.3044   4.37429E-003
   6.3051   5.06698E-003
   6.3059   1.53286E-002
   6.3066   9.69165E-003
   6.3073   -7.83967E-003
   6.3081   -2.82323E-002
   6.3088   -4.18590E-002
   6.3095   -4.17484E-002
   6.3102   -4.36997E-002
   6.3110   -4.46735E-002
   6.3117   -3.52414E-002
   6.3124   -3.68449E-002
   6.3131   -3.90100E-002
   6.3139   -2.88808E-002
   6.3146   -2.37097E-002
   6.3153   -2.95206E-002
   6.3161   -2.17228E-002
   6.3168   -1.71233E-002
   6.3175   -1.95724E-002
   6.3182   -1.47712E-002
   6.3190   -1.06743E-002
   6.3197   -1.18489E-002
   6.3204   -3.12529E-002
   6.3211   -5.48526E-002
   6.3219   -5.95326E-002
   6.3226   -5.45513E-002
   6.3233   -5.77884E-002
   6.3240   -6.80873E-002
   6.3248   -7.39955E-002
   6.3255   -5.98892E-002
   6.3262   -4.59485E-002
   6.3270   -4.82539E-002
   6.3277   -4.46321E-002
   6.3284   -1.79505E-002
   6.3291   2.39321E-002
   6.3299   4.09959E-002
   6.3306   5.06099E-002
   6.3313   8.33050E-002
   6.3320   1.94468E-001
   6.3328   2.52107E-001
   6.3335   2.55661E-001
   6.3342   2.60449E-001
   6.3350   3.53689E-001
   6.3357   5.16793E-001
   6.3364   5.54625E-001
   6.3371   5.59093E-001
   6.3379   5.47631E-001
   6.3386   6.16099E-001
   6.3393   9.81905E-001
   6.3400   9.88225E-001
   6.3408   9.63359E-001
   6.3415   8.95240E-001
   6.3422   6.49716E-001
   6.3430   5.75728E-001
   6.3437   5.62901E-001
   6.3444   5.40129E-001
   6.3451   4.61851E-001
   6.3459   3.36198E-001
   6.3466   2.80202E-001
   6.3473   2.63119E-001
   6.3480   2.40281E-001
   6.3488   1.59916E-001
   6.3495   8.70393E-002
   6.3502   5.89501E-002
   6.3510   4.86789E-002
   6.3517   2.11097E-002
   6.3524   -1.76935E-002
   6.3531   -4.09574E-002
   6.3539   -4.81652E-002
   6.3546   -5.39521E-002
   6.3553   -6.22398E-002
   6.3560   -5.93608E-002
   6.3568   -5.14723E-002
   6.3575   -5.26497E-002
   6.3582   -5.83207E-002
   6.3589   -5.36006E-002
   6.3597   -3.89584E-002
   6.3604   -1.79850E-002
   6.3611   -3.59964E-003
   6.3619   4.70992E-003
   6.3626   8.63685E-003
   6.3633   1.17744E-003
   6.3640   -1.91510E-002
   6.3648   -3.33575E-002
   6.3655   -4.36311E-002
   6.3662   -4.73545E-002
   6.3669   -3.73044E-002
   6.3677   -2.28374E-002
   6.3684   -1.06722E-002
   6.3691   1.05313E-002
   6.3699   1.61258E-002
   6.3706   5.48353E-003
   6.3713   6.21437E-003
   6.3720   1.05904E-002
   6.3728   8.59816E-003
   6.3735   1.33195E-002
   6.3742   4.96645E-003
   6.3749   -1.78286E-002
   6.3757   -3.90806E-002
   6.3764   -5.59070E-002
   6.3771   -7.12669E-002
   6.3779   -1.15039E-001
   6.3786   -1.54988E-001
   6.3793   -1.73838E-001
   6.3800   -2.34023E-001
   6.3808   -3.28150E-001
   6.3815   -3.51054E-001
   6.3822   -3.60901E-001
   6.3829   -4.37367E-001
   6.3837   -5.61767E-001
   6.3844   -5.85077E-001
   6.3851   -5.92361E-001
   6.3858   -6.45781E-001
   6.3866   -9.35345E-001
   6.3873   -9.37672E-001
   6.3880   -8.82497E-001
   6.3888   -6.13754E-001
   6.3895   -4.90697E-001
   6.3902   -4.55160E-001
   6.3909   -4.13501E-001
   6.3917   -2.04699E-001
   6.3924   -2.23493E-002
   6.3931   2.94818E-002
   6.3938   8.24163E-002
   6.3946   2.14189E-001
   6.3953   3.33348E-001
   6.3960   3.61092E-001
   6.3968   3.90622E-001
   6.3975   5.17599E-001
   6.3982   7.11756E-001
   6.3989   7.38518E-001
   6.3997   1.11867E+000
   6.4004   1.12357E+000
   6.4011   1.10578E+000
   6.4018   1.16473E+000
   6.4026   1.25482E+000
   6.4033   1.21772E+000
   6.4040   1.20941E+000
   6.4048   1.26128E+000
   6.4055   1.30345E+000
   6.4062   1.29714E+000
   6.4069   1.30287E+000
   6.4077   1.29510E+000
   6.4084   1.25908E+000
   6.4091   1.23082E+000
   6.4098   1.18608E+000
   6.4106   1.20690E+000
   6.4113   1.39520E+000
   6.4120   1.61266E+000
   6.4128   1.59194E+000
   6.4135   1.50107E+000
   6.4142   1.41459E+000
   6.4149   1.36785E+000
   6.4157   1.26584E+000
   6.4164   1.16666E+000
   6.4171   1.06874E+000
   6.4178   9.57773E-001
   6.4186   8.89809E-001
   6.4193   8.54569E-001
   6.4200   8.30246E-001
   6.4207   7.81503E-001
   6.4215   6.48674E-001
   6.4222   3.75511E-001
   6.4229   1.62337E-001
   6.4237   1.28045E-001
   6.4244   6.67127E-002
   6.4251   -2.90401E-002
   6.4258   -1.26544E-001
   6.4266   -2.11959E-001
   6.4273   -2.59472E-001
   6.4280   -2.56981E-001
   6.4287   -2.32203E-001
   6.4295   -1.24045E-001
   6.4302   -6.57147E-002
   6.4309   -5.38402E-002
   6.4317   1.00118E-002
   6.4324   2.50142E-001
   6.4331   2.80337E-001
   6.4338   2.46202E-001
   6.4346   2.70580E-001
   6.4353   5.41579E-001
   6.4360   5.94324E-001
   6.4367   5.56598E-001
   6.4375   5.12165E-001
   6.4382   4.38207E-001
   6.4389   2.37269E-002
   6.4397   1.70479E-002
   6.4404   -1.74232E-002
   6.4411   -7.74051E-002
   6.4418   -3.02330E-001
   6.4426   -3.95525E-001
   6.4433   -4.23064E-001
   6.4440   -4.44042E-001
   6.4447   -5.25402E-001
   6.4455   -6.48073E-001
   6.4462   -6.79655E-001
   6.4469   -6.95001E-001
   6.4477   -7.38079E-001
   6.4484   -8.15434E-001
   6.4491   -8.75840E-001
   6.4498   -9.03928E-001
   6.4506   -9.31826E-001
   6.4513   -9.53279E-001
   6.4520   -9.90037E-001
   6.4527   -1.01995E+000
   6.4535   -1.01912E+000
   6.4542   -1.01573E+000
   6.4549   -1.03501E+000
   6.4556   -1.04577E+000
   6.4564   -1.04681E+000
   6.4571   -1.04339E+000
   6.4578   -1.03419E+000
   6.4586   -1.01882E+000
   6.4593   -1.01084E+000
   6.4600   -1.00612E+000
   6.4607   -1.00392E+000
   6.4615   -9.93707E-001
   6.4622   -9.78463E-001
   6.4629   -9.74992E-001
   6.4636   -9.76037E-001
   6.4644   -9.84693E-001
   6.4651   -9.88161E-001
   6.4658   -9.94432E-001
   6.4666   -9.91141E-001
   6.4673   -9.82341E-001
   6.4680   -9.70680E-001
   6.4687   -9.60388E-001
   6.4695   -9.64235E-001
   6.4702   -9.73192E-001
   6.4709   -9.85170E-001
   6.4716   -9.87360E-001
   6.4724   -9.80510E-001
   6.4731   -9.66479E-001
   6.4738   -9.64565E-001
   6.4746   -9.71868E-001
   6.4753   -9.74922E-001
   6.4760   -9.79585E-001
   6.4767   -9.73694E-001
   6.4775   -9.66351E-001
   6.4782   -9.75200E-001
   6.4789   -9.78646E-001
   6.4796   -9.72296E-001
   6.4804   -9.67785E-001
   6.4811   -9.65105E-001
   6.4818   -9.75933E-001
   6.4826   -9.76015E-001
   6.4833   -9.61075E-001
   6.4840   -9.61275E-001
   6.4847   -9.70536E-001
   6.4855   -9.59437E-001
   6.4862   -9.58390E-001
   6.4869   -9.69469E-001
   6.4876   -9.66638E-001
   6.4884   -9.64200E-001
   6.4891   -9.72238E-001
   6.4898   -9.69176E-001
   6.4905   -9.58341E-001
   6.4913   -9.61690E-001
   6.4920   -9.67588E-001
   6.4927   -9.58385E-001
   6.4935   -9.61492E-001
   6.4942   -9.70511E-001
   6.4949   -9.66132E-001
   6.4956   -9.58291E-001
   6.4964   -9.65675E-001
   6.4971   -9.70876E-001
   6.4978   -9.65863E-001
   6.4985   -9.57474E-001
   6.4993   -9.55709E-001
   6.5000   -9.64736E-001
   6.5007   -9.63020E-001
   6.5015   -9.53593E-001
   6.5022   -9.49437E-001
   6.5029   -9.54085E-001
   6.5036   -9.62451E-001
   6.5044   -9.60037E-001
   6.5051   -9.50001E-001
   6.5058   -9.41563E-001
   6.5065   -9.47547E-001
   6.5073   -9.54479E-001
   6.5080   -9.62112E-001
   6.5087   -9.64688E-001
   6.5095   -9.49184E-001
   6.5102   -9.40322E-001
   6.5109   -9.41308E-001
   6.5116   -9.40937E-001
   6.5124   -9.52963E-001
   6.5131   -9.65092E-001
   6.5138   -9.56938E-001
   6.5145   -9.50654E-001
   6.5153   -9.46073E-001
   6.5160   -9.25588E-001
   6.5167   -9.20209E-001
   6.5174   -9.27080E-001
   6.5182   -9.33121E-001
   6.5189   -9.38173E-001
   6.5196   -9.45698E-001
   6.5204   -9.64512E-001
   6.5211   -9.72588E-001
   6.5218   -9.74836E-001
   6.5225   -9.80237E-001
   6.5233   -9.89980E-001
   6.5240   -9.91362E-001
   6.5247   -9.74878E-001
   6.5254   -9.63196E-001
   6.5262   -9.66765E-001
   6.5269   -9.67796E-001
   6.5276   -9.35897E-001
   6.5284   -8.86388E-001
   6.5291   -8.69588E-001
   6.5298   -8.67871E-001
   6.5305   -8.37876E-001
   6.5313   -7.50794E-001
   6.5320   -6.77973E-001
   6.5327   -6.69703E-001
   6.5334   -6.71740E-001
   6.5342   -6.15947E-001
   6.5349   -3.64472E-001
   6.5356   -3.38455E-001
   6.5364   -3.49404E-001
   6.5371   -3.63961E-001
   6.5378   -8.31202E-001
   6.5385   -8.88612E-001
   6.5393   -9.05762E-001
   6.5400   -9.32328E-001
   6.5407   -1.02346E+000
   6.5414   -1.23993E+000
   6.5422   -1.31374E+000
   6.5429   -1.34495E+000
   6.5436   -1.37456E+000
   6.5444   -1.45716E+000
   6.5451   -1.56052E+000
   6.5458   -1.61116E+000
   6.5465   -1.63645E+000
   6.5473   -1.66721E+000
   6.5480   -1.73731E+000
   6.5487   -1.79860E+000
   6.5494   -1.82703E+000
   6.5502   -1.84902E+000
   6.5509   -1.88592E+000
   6.5516   -1.91965E+000
   6.5523   -1.93815E+000
   6.5531   -1.94403E+000
   6.5538   -1.95159E+000
   6.5545   -1.96667E+000
   6.5553   -1.97147E+000
   6.5560   -1.96495E+000
   6.5567   -1.95933E+000
   6.5574   -1.95690E+000
   6.5582   -1.95197E+000
   6.5589   -1.94352E+000
   6.5596   -1.93353E+000
   6.5603   -1.92812E+000
   6.5611   -1.92061E+000
   6.5618   -1.91076E+000
   6.5625   -1.91009E+000
   6.5633   -1.91409E+000
   6.5640   -1.91970E+000
   6.5647   -1.92402E+000
   6.5654   -1.92567E+000
   6.5662   -1.92218E+000
   6.5669   -1.91424E+000
   6.5676   -1.90770E+000
   6.5683   -1.90398E+000
   6.5691   -1.90367E+000
   6.5698   -1.91127E+000
   6.5705   -1.91015E+000
   6.5713   -1.90641E+000
   6.5720   -1.90306E+000
   6.5727   -1.89567E+000
   6.5734   -1.89731E+000
   6.5742   -1.90479E+000
   6.5749   -1.90557E+000
   6.5756   -1.90364E+000
   6.5763   -1.89878E+000
   6.5771   -1.89805E+000
   6.5778   -1.90481E+000
   6.5785   -1.90691E+000
   6.5793   -1.89986E+000
   6.5800   -1.89693E+000
   6.5807   -1.89765E+000
   6.5814   -1.90072E+000
   6.5822   -1.90230E+000
   6.5829   -1.90143E+000
   6.5836   -1.90241E+000
   6.5843   -1.90701E+000
   6.5851   -1.89919E+000
   6.5858   -1.89449E+000
   6.5865   -1.90010E+000
   6.5872   -1.89662E+000
   6.5880   -1.89286E+000
   6.5887   -1.90313E+000
   6.5894   -1.90084E+000
   6.5902   -1.89269E+000
   6.5909   -1.89621E+000
   6.5916   -1.89342E+000
   6.5923   -1.88046E+000
   6.5931   -1.88232E+000
   6.5938   -1.89090E+000
   6.5945   -1.88553E+000
   6.5952   -1.87970E+000
   6.5960   -1.88548E+000
   6.5967   -1.89272E+000
   6.5974   -1.88986E+000
   6.5982   -1.88464E+000
   6.5989   -1.88587E+000
   6.5996   -1.89441E+000
   6.6003   -1.89283E+000
   6.6011   -1.87967E+000
   6.6018   -1.87787E+000
   6.6025   -1.88477E+000
   6.6032   -1.89230E+000
   6.6040   -1.89255E+000
   6.6047   -1.88391E+000
   6.6054   -1.87896E+000
   6.6062   -1.88558E+000
   6.6069   -1.89188E+000
   6.6076   -1.89556E+000
   6.6083   -1.89319E+000
   6.6091   -1.87583E+000
   6.6098   -1.87058E+000
   6.6105   -1.87679E+000
   6.6112   -1.88273E+000
   6.6120   -1.89511E+000
   6.6127   -1.90387E+000
   6.6134   -1.89379E+000
   6.6142   -1.88093E+000
   6.6149   -1.87503E+000
   6.6156   -1.86102E+000
   6.6163   -1.86037E+000
   6.6171   -1.87590E+000
   6.6178   -1.88351E+000
   6.6185   -1.88524E+000
   6.6192   -1.89347E+000
   6.6200   -1.90910E+000
   6.6207   -1.91724E+000
   6.6214   -1.91664E+000
   6.6221   -1.92212E+000
   6.6229   -1.93505E+000
   6.6236   -1.93685E+000
   6.6243   -1.92577E+000
   6.6251   -1.91578E+000
   6.6258   -1.91654E+000
   6.6265   -1.91683E+000
   6.6272   -1.88037E+000
   6.6280   -1.83340E+000
   6.6287   -1.81695E+000
   6.6294   -1.81311E+000
   6.6301   -1.79083E+000
   6.6309   -1.69072E+000
   6.6316   -1.62428E+000
   6.6323   -1.62211E+000
   6.6331   -1.61395E+000
   6.6338   -1.52998E+000
   6.6345   -1.31672E+000
   6.6352   -1.29637E+000
   6.6360   -1.29622E+000
   6.6367   -1.30103E+000
   6.6374   -8.56818E-001
   6.6381   -8.38907E-001
   6.6389   -8.49997E-001
   6.6396   -8.64029E-001
   6.6403   -9.46315E-001
   6.6411   -1.20916E+000
   6.6418   -1.27039E+000
   6.6425   -1.29677E+000
   6.6432   -1.33397E+000
   6.6440   -1.41534E+000
   6.6447   -1.52393E+000
   6.6454   -1.56949E+000
   6.6461   -1.59120E+000
   6.6469   -1.62463E+000
   6.6476   -1.70065E+000
   6.6483   -1.75729E+000
   6.6490   -1.78063E+000
   6.6498   -1.79830E+000
   6.6505   -1.83130E+000
   6.6512   -1.86356E+000
   6.6520   -1.88452E+000
   6.6527   -1.89535E+000
   6.6534   -1.90176E+000
   6.6541   -1.91298E+000
   6.6549   -1.91144E+000
   6.6556   -1.90761E+000
   6.6563   -1.91192E+000
   6.6570   -1.91737E+000
   6.6578   -1.91054E+000
   6.6585   -1.89469E+000
   6.6592   -1.87697E+000
   6.6600   -1.86471E+000
   6.6607   -1.85773E+000
   6.6614   -1.85289E+000
   6.6621   -1.86180E+000
   6.6629   -1.88126E+000
   6.6636   -1.89513E+000
   6.6643   -1.89812E+000
   6.6650   -1.89606E+000
   6.6658   -1.88681E+000
   6.6665   -1.86862E+000
   6.6672   -1.85233E+000
   6.6680   -1.83801E+000
   6.6687   -1.83356E+000
   6.6694   -1.84218E+000
   6.6701   -1.84391E+000
   6.6709   -1.83818E+000
   6.6716   -1.84074E+000
   6.6723   -1.84404E+000
   6.6730   -1.85076E+000
   6.6738   -1.86320E+000
   6.6745   -1.88238E+000
   6.6752   -1.90881E+000
   6.6760   -1.93059E+000
   6.6767   -1.94326E+000
   6.6774   -1.97402E+000
   6.6781   -2.03121E+000
   6.6789   -2.09524E+000
   6.6796   -2.13181E+000
   6.6803   -2.15039E+000
   6.6810   -2.21527E+000
   6.6818   -2.36351E+000
   6.6825   -2.43515E+000
   6.6832   -2.46332E+000
   6.6839   -2.47976E+000
   6.6847   -2.52485E+000
   6.6854   -2.76230E+000
   6.6861   -2.86163E+000
   6.6869   -2.88245E+000
   6.6876   -2.87059E+000
   6.6883   -2.63267E+000
   6.6890   -2.45130E+000
   6.6898   -2.44411E+000
   6.6905   -2.43472E+000
   6.6912   -2.41815E+000
   6.6919   -2.25294E+000
   6.6927   -2.18624E+000
   6.6934   -2.16379E+000
   6.6941   -2.15736E+000
   6.6949   -2.08835E+000
   6.6956   -2.00861E+000
   6.6963   -1.97303E+000
   6.6970   -1.95521E+000
   6.6978   -1.92914E+000
   6.6985   -1.87947E+000
   6.6992   -1.86682E+000
   6.6999   -1.85790E+000
   6.7007   -1.84777E+000
   6.7014   -1.83584E+000
   6.7021   -1.82666E+000
   6.7029   -1.83740E+000
   6.7036   -1.84166E+000
   6.7043   -1.83491E+000
   6.7050   -1.83214E+000
   6.7058   -1.84313E+000
   6.7065   -1.86491E+000
   6.7072   -1.87794E+000
   6.7079   -1.87900E+000
   6.7087   -1.87825E+000
   6.7094   -1.87632E+000
   6.7101   -1.87758E+000
   6.7109   -1.87410E+000
   6.7116   -1.87345E+000
   6.7123   -1.87233E+000
   6.7130   -1.86108E+000
   6.7138   -1.85350E+000
   6.7145   -1.85429E+000
   6.7152   -1.84538E+000
   6.7159   -1.84512E+000
   6.7167   -1.85067E+000
   6.7174   -1.84961E+000
   6.7181   -1.85150E+000
   6.7188   -1.86572E+000
   6.7196   -1.88721E+000
   6.7203   -1.89902E+000
   6.7210   -1.89277E+000
   6.7218   -1.88954E+000
   6.7225   -1.89810E+000
   6.7232   -1.90338E+000
   6.7239   -1.89831E+000
   6.7247   -1.87996E+000
   6.7254   -1.87208E+000
   6.7261   -1.86846E+000
   6.7268   -1.83397E+000
   6.7276   -1.78830E+000
   6.7283   -1.76850E+000
   6.7290   -1.75582E+000
   6.7298   -1.72222E+000
   6.7305   -1.64035E+000
   6.7312   -1.58736E+000
   6.7319   -1.57501E+000
   6.7327   -1.56496E+000
   6.7334   -1.49319E+000
   6.7341   -1.32055E+000
   6.7348   -1.28276E+000
   6.7356   -1.28180E+000
   6.7363   -1.27908E+000
   6.7370   -8.47023E-001
   6.7378   -8.15217E-001
   6.7385   -8.16078E-001
   6.7392   -8.27148E-001
   6.7399   -9.01620E-001
   6.7407   -1.23227E+000
   6.7414   -1.25604E+000
   6.7421   -1.27081E+000
   6.7428   -1.30294E+000
   6.7436   -1.41062E+000
   6.7443   -1.52252E+000
   6.7450   -1.55103E+000
   6.7457   -1.55515E+000
   6.7465   -1.58544E+000
   6.7472   -1.66596E+000
   6.7479   -1.72993E+000
   6.7487   -1.74681E+000
   6.7494   -1.75389E+000
   6.7501   -1.79019E+000
   6.7508   -1.83032E+000
   6.7516   -1.84868E+000
   6.7523   -1.84930E+000
   6.7530   -1.85896E+000
   6.7537   -1.87853E+000
   6.7545   -1.87875E+000
   6.7552   -1.86462E+000
   6.7559   -1.85783E+000
   6.7567   -1.86781E+000
   6.7574   -1.87016E+000
   6.7581   -1.85739E+000
   6.7588   -1.83295E+000
   6.7596   -1.80802E+000
   6.7603   -1.79973E+000
   6.7610   -1.79820E+000
   6.7617   -1.81230E+000
   6.7625   -1.83145E+000
   6.7632   -1.83693E+000
   6.7639   -1.83703E+000
   6.7647   -1.84329E+000
   6.7654   -1.84588E+000
   6.7661   -1.83592E+000
   6.7668   -1.81133E+000
   6.7676   -1.78100E+000
   6.7683   -1.76486E+000
   6.7690   -1.77641E+000
   6.7697   -1.78803E+000
   6.7705   -1.78975E+000
   6.7712   -1.78855E+000
   6.7719   -1.77756E+000
   6.7727   -1.76321E+000
   6.7734   -1.76389E+000
   6.7741   -1.78840E+000
   6.7748   -1.83872E+000
   6.7756   -1.89463E+000
   6.7763   -1.93330E+000
   6.7770   -1.98895E+000
   6.7777   -2.10822E+000
   6.7785   -2.19041E+000
   6.7792   -2.15847E+000
   6.7799   -2.08835E+000
   6.7806   -2.07552E+000
   6.7814   -2.14413E+000
   6.7821   -2.23981E+000
   6.7828   -2.28433E+000
   6.7836   -2.31369E+000
   6.7843   -2.33754E+000
   6.7850   -2.40127E+000
   6.7857   -2.60692E+000
   6.7865   -2.71448E+000
   6.7872   -2.75191E+000
   6.7879   -2.80947E+000
   6.7886   -3.14416E+000
   6.7894   -3.23434E+000
   6.7901   -3.24383E+000
   6.7908   -3.24592E+000
   6.7916   -3.22293E+000
   6.7923   -3.20714E+000
   6.7930   -3.21143E+000
   6.7937   -3.22047E+000
   6.7945   -3.19292E+000
   6.7952   -2.88510E+000
   6.7959   -2.85513E+000
   6.7966   -2.86391E+000
   6.7974   -2.86636E+000
   6.7981   -2.85734E+000
   6.7988   -2.85226E+000
   6.7996   -2.85260E+000
   6.8003   -2.85037E+000
   6.8010   -2.84767E+000
   6.8017   -2.83771E+000
   6.8025   -2.83056E+000
   6.8032   -2.82654E+000
   6.8039   -2.81142E+000
   6.8046   -2.79726E+000
   6.8054   -2.79824E+000
   6.8061   -2.81461E+000
   6.8068   -2.82326E+000
   6.8076   -2.82314E+000
   6.8083   -2.81918E+000
   6.8090   -2.82093E+000
   6.8097   -2.82448E+000
   6.8105   -2.81477E+000
   6.8112   -2.81077E+000
   6.8119   -2.80630E+000
   6.8126   -2.79045E+000
   6.8134   -2.78380E+000
   6.8141   -2.79053E+000
   6.8148   -2.78656E+000
   6.8155   -2.78616E+000
   6.8163   -2.79901E+000
   6.8170   -2.79802E+000
   6.8177   -2.79881E+000
   6.8185   -2.81711E+000
   6.8192   -2.84047E+000
   6.8199   -2.86177E+000
   6.8206   -2.86414E+000
   6.8214   -2.86103E+000
   6.8221   -2.87211E+000
   6.8228   -2.88035E+000
   6.8235   -2.87777E+000
   6.8243   -2.87376E+000
   6.8250   -2.86714E+000
   6.8257   -2.85965E+000
   6.8265   -2.83431E+000
   6.8272   -2.79522E+000
   6.8279   -2.77780E+000
   6.8286   -2.76557E+000
   6.8294   -2.73744E+000
   6.8301   -2.66465E+000
   6.8308   -2.59431E+000
   6.8315   -2.57104E+000
   6.8323   -2.56264E+000
   6.8330   -2.49240E+000
   6.8337   -2.21304E+000
   6.8345   -2.19299E+000
   6.8352   -2.20937E+000
   6.8359   -2.19514E+000
   6.8366   -1.90471E+000
   6.8374   -1.82903E+000
   6.8381   -1.82916E+000
   6.8388   -1.83098E+000
   6.8395   -1.87975E+000
   6.8403   -2.13527E+000
   6.8410   -2.19997E+000
   6.8417   -2.20169E+000
   6.8424   -2.22590E+000
   6.8432   -2.36312E+000
   6.8439   -2.51406E+000
   6.8446   -2.55671E+000
   6.8454   -2.58242E+000
   6.8461   -2.62277E+000
   6.8468   -2.68223E+000
   6.8475   -2.71887E+000
   6.8483   -2.72093E+000
   6.8490   -2.72143E+000
   6.8497   -2.75360E+000
   6.8504   -2.80097E+000
   6.8512   -2.83086E+000
   6.8519   -2.83910E+000
   6.8526   -2.83871E+000
   6.8534   -2.84543E+000
   6.8541   -2.83919E+000
   6.8548   -2.82733E+000
   6.8555   -2.82437E+000
   6.8563   -2.83343E+000
   6.8570   -2.83741E+000
   6.8577   -2.82222E+000
   6.8584   -2.80022E+000
   6.8592   -2.78434E+000
   6.8599   -2.77416E+000
   6.8606   -2.77168E+000
   6.8614   -2.78009E+000
   6.8621   -2.79222E+000
   6.8628   -2.79361E+000
   6.8635   -2.78714E+000
   6.8643   -2.78680E+000
   6.8650   -2.79164E+000
   6.8657   -2.79188E+000
   6.8664   -2.78846E+000
   6.8672   -2.77921E+000
   6.8679   -2.76987E+000
   6.8686   -2.77797E+000
   6.8694   -2.79780E+000
   6.8701   -2.80256E+000
   6.8708   -2.79711E+000
   6.8715   -2.78524E+000
   6.8723   -2.77795E+000
   6.8730   -2.79147E+000
   6.8737   -2.80013E+000
   6.8744   -2.79400E+000
   6.8752   -2.78163E+000
   6.8759   -2.77658E+000
   6.8766   -2.78905E+000
   6.8773   -2.79951E+000
   6.8781   -2.79249E+000
   6.8788   -2.78439E+000
   6.8795   -2.78244E+000
   6.8803   -2.78968E+000
   6.8810   -2.78877E+000
   6.8817   -2.77896E+000
   6.8824   -2.77781E+000
   6.8832   -2.78178E+000
   6.8839   -2.78057E+000
   6.8846   -2.77066E+000
   6.8853   -2.77149E+000
   6.8861   -2.77734E+000
   6.8868   -2.77225E+000
   6.8875   -2.77015E+000
   6.8883   -2.77401E+000
   6.8890   -2.77030E+000
   6.8897   -2.77369E+000
   6.8904   -2.78236E+000
   6.8912   -2.77191E+000
   6.8919   -2.76817E+000
   6.8926   -2.77923E+000
   6.8933   -2.77894E+000
   6.8941   -2.77097E+000
   6.8948   -2.78128E+000
   6.8955   -2.79272E+000
   6.8963   -2.79240E+000
   6.8970   -2.78952E+000
   6.8977   -2.78983E+000
   6.8984   -2.79665E+000
   6.8992   -2.79701E+000
   6.8999   -2.78312E+000
   6.9006   -2.78062E+000
   6.9013   -2.78814E+000
   6.9021   -2.78942E+000
   6.9028   -2.78727E+000
   6.9035   -2.77690E+000
   6.9043   -2.77214E+000
   6.9050   -2.77796E+000
   6.9057   -2.78815E+000
   6.9064   -2.78980E+000
   6.9072   -2.77983E+000
   6.9079   -2.76983E+000
   6.9086   -2.75806E+000
   6.9093   -2.76389E+000
   6.9101   -2.77706E+000
   6.9108   -2.78215E+000
   6.9115   -2.79027E+000
   6.9122   -2.78989E+000
   6.9130   -2.77514E+000
   6.9137   -2.77127E+000
   6.9144   -2.76634E+000
   6.9152   -2.75562E+000
   6.9159   -2.76462E+000
   6.9166   -2.77687E+000
   6.9173   -2.77904E+000
   6.9181   -2.78984E+000
   6.9188   -2.80505E+000
   6.9195   -2.81037E+000
   6.9202   -2.80727E+000
   6.9210   -2.80702E+000
   6.9217   -2.81540E+000
   6.9224   -2.81921E+000
   6.9232   -2.80479E+000
   6.9239   -2.78812E+000
   6.9246   -2.78529E+000
   6.9253   -2.77802E+000
   6.9261   -2.74660E+000
   6.9268   -2.69708E+000
   6.9275   -2.67641E+000
   6.9282   -2.66953E+000
   6.9290   -2.63610E+000
   6.9297   -2.55507E+000
   6.9304   -2.50200E+000
   6.9312   -2.48609E+000
   6.9319   -2.48002E+000
   6.9326   -2.41890E+000
   6.9333   -2.28576E+000
   6.9341   -2.23071E+000
   6.9348   -2.21502E+000
   6.9355   -2.21679E+000
   6.9362   -1.75312E+000
   6.9370   -1.73019E+000
   6.9377   -1.73469E+000
   6.9384   -1.74052E+000
   6.9391   -1.76046E+000
   6.9399   -2.16235E+000
   6.9406   -2.18673E+000
   6.9413   -2.19686E+000
   6.9421   -2.22746E+000
   6.9428   -2.31843E+000
   6.9435   -2.43228E+000
   6.9442   -2.47263E+000
   6.9450   -2.48907E+000
   6.9457   -2.51435E+000
   6.9464   -2.58158E+000
   6.9471   -2.64231E+000
   6.9479   -2.66621E+000
   6.9486   -2.68067E+000
   6.9493   -2.70815E+000
   6.9501   -2.74313E+000
   6.9508   -2.76659E+000
   6.9515   -2.77599E+000
   6.9522   -2.78312E+000
   6.9530   -2.79471E+000
   6.9537   -2.79957E+000
   6.9544   -2.79150E+000
   6.9551   -2.78926E+000
   6.9559   -2.79496E+000
   6.9566   -2.79318E+000
   6.9573   -2.77987E+000
   6.9581   -2.76157E+000
   6.9588   -2.74289E+000
   6.9595   -2.73048E+000
   6.9602   -2.72597E+000
   6.9610   -2.72804E+000
   6.9617   -2.74581E+000
   6.9624   -2.76684E+000
   6.9631   -2.77433E+000
   6.9639   -2.77326E+000
   6.9646   -2.76576E+000
   6.9653   -2.74994E+000
   6.9661   -2.73029E+000
   6.9668   -2.71630E+000
   6.9675   -2.70741E+000
   6.9682   -2.71029E+000
   6.9690   -2.71591E+000
   6.9697   -2.71022E+000
   6.9704   -2.70245E+000
   6.9711   -2.70741E+000
   6.9719   -2.71374E+000
   6.9726   -2.72328E+000
   6.9733   -2.73943E+000
   6.9740   -2.76504E+000
   6.9748   -2.79355E+000
   6.9755   -2.80629E+000
   6.9762   -2.81818E+000
   6.9770   -2.85969E+000
   6.9777   -2.93714E+000
   6.9784   -2.98986E+000
   6.9791   -3.01641E+000
   6.9799   -3.04567E+000
   6.9806   -3.15515E+000
   6.9813   -3.28205E+000
   6.9820   -3.31610E+000
   6.9828   -3.34167E+000
   6.9835   -3.38706E+000
   6.9842   -3.53625E+000
   6.9850   -3.67078E+000
   6.9857   -3.70483E+000
   6.9864   -3.70698E+000
   6.9871   -3.68739E+000
   6.9879   -3.46666E+000
   6.9886   -3.33907E+000
   6.9893   -3.32927E+000
   6.9900   -3.32479E+000
   6.9908   -3.20627E+000
   6.9915   -2.99844E+000
   6.9922   -2.98621E+000
   6.9930   -2.98581E+000
   6.9937   -2.94728E+000
   6.9944   -2.87850E+000
   6.9951   -2.82829E+000
   6.9959   -2.80729E+000
   6.9966   -2.79481E+000
   6.9973   -2.77589E+000
   6.9980   -2.74277E+000
   6.9988   -2.72243E+000
   6.9995   -2.70911E+000
   7.0002   -2.70322E+000
   7.0010   -2.70046E+000
   7.0017   -2.69464E+000
   7.0024   -2.69696E+000
   7.0031   -2.69589E+000
   7.0039   -2.69163E+000
   7.0046   -2.70295E+000
   7.0053   -2.72162E+000
   7.0060   -2.74087E+000
   7.0068   -2.74633E+000
   7.0075   -2.74054E+000
   7.0082   -2.74373E+000
   7.0089   -2.75216E+000
   7.0097   -2.75287E+000
   7.0104   -2.74740E+000
   7.0111   -2.74953E+000
   7.0119   -2.73510E+000
   7.0126   -2.71966E+000
   7.0133   -2.72075E+000
   7.0140   -2.71861E+000
   7.0148   -2.71709E+000
   7.0155   -2.72688E+000
   7.0162   -2.73264E+000
   7.0169   -2.72748E+000
   7.0177   -2.73735E+000
   7.0184   -2.76094E+000
   7.0191   -2.77570E+000
   7.0199   -2.77697E+000
   7.0206   -2.77756E+000
   7.0213   -2.77881E+000
   7.0220   -2.77956E+000
   7.0228   -2.76973E+000
   7.0235   -2.75990E+000
   7.0242   -2.75506E+000
   7.0249   -2.74431E+000
   7.0257   -2.71152E+000
   7.0264   -2.67375E+000
   7.0271   -2.66002E+000
   7.0279   -2.64724E+000
   7.0286   -2.61224E+000
   7.0293   -2.53580E+000
   7.0300   -2.48173E+000
   7.0308   -2.46943E+000
   7.0315   -2.45892E+000
   7.0322   -2.40084E+000
   7.0329   -2.25101E+000
   7.0337   -2.19345E+000
   7.0344   -2.18481E+000
   7.0351   -2.18345E+000
   7.0359   -1.78825E+000
   7.0366   -1.71382E+000
   7.0373   -1.71572E+000
   7.0380   -1.72887E+000
   7.0388   -1.76554E+000
   7.0395   -2.10196E+000
   7.0402   -2.17602E+000
   7.0409   -2.18323E+000
   7.0417   -2.21413E+000
   7.0424   -2.32897E+000
   7.0431   -2.45238E+000
   7.0438   -2.48620E+000
   7.0446   -2.50555E+000
   7.0453   -2.53884E+000
   7.0460   -2.59883E+000
   7.0468   -2.65296E+000
   7.0475   -2.67454E+000
   7.0482   -2.68550E+000
   7.0489   -2.70671E+000
   7.0497   -2.73608E+000
   7.0504   -2.75847E+000
   7.0511   -2.76774E+000
   7.0518   -2.77573E+000
   7.0526   -2.78426E+000
   7.0533   -2.78824E+000
   7.0540   -2.77953E+000
   7.0548   -2.77653E+000
   7.0555   -2.78107E+000
   7.0562   -2.77820E+000
   7.0569   -2.76584E+000
   7.0577   -2.74616E+000
   7.0584   -2.72716E+000
   7.0591   -2.71739E+000
   7.0598   -2.71622E+000
   7.0606   -2.71985E+000
   7.0613   -2.73434E+000
   7.0620   -2.75817E+000
   7.0628   -2.76648E+000
   7.0635   -2.76577E+000
   7.0642   -2.76171E+000
   7.0649   -2.74566E+000
   7.0657   -2.72469E+000
   7.0664   -2.70894E+000
   7.0671   -2.69988E+000
   7.0678   -2.70201E+000
   7.0686   -2.71030E+000
   7.0693   -2.70786E+000
   7.0700   -2.70194E+000
   7.0707   -2.71014E+000
   7.0715   -2.72098E+000
   7.0722   -2.73273E+000
   7.0729   -2.75409E+000
   7.0737   -2.78035E+000
   7.0744   -2.80918E+000
   7.0751   -2.82798E+000
   7.0758   -2.84295E+000
   7.0766   -2.89147E+000
   7.0773   -2.96464E+000
   7.0780   -3.00077E+000
   7.0787   -3.02448E+000
   7.0795   -3.05514E+000
   7.0802   -3.13196E+000
   7.0809   -3.23105E+000
   7.0817   -3.27699E+000
   7.0824   -3.30434E+000
   7.0831   -3.31820E+000
   7.0838   -3.47763E+000
   7.0846   -3.74298E+000
   7.0853   -3.76767E+000
   7.0860   -3.76709E+000
   7.0867   -3.76047E+000
   7.0875   -3.36600E+000
   7.0882   -3.31092E+000
   7.0889   -3.30535E+000
   7.0897   -3.29758E+000
   7.0904   -3.22250E+000
   7.0911   -3.05915E+000
   7.0918   -3.01972E+000
   7.0926   -3.00953E+000
   7.0933   -2.98136E+000
   7.0940   -2.91899E+000
   7.0947   -2.85528E+000
   7.0955   -2.82024E+000
   7.0962   -2.80625E+000
   7.0969   -2.79067E+000
   7.0977   -2.75587E+000
   7.0984   -2.73107E+000
   7.0991   -2.72276E+000
   7.0998   -2.72095E+000
   7.1006   -2.72208E+000
   7.1013   -2.71904E+000
   7.1020   -2.71775E+000
   7.1027   -2.71947E+000
   7.1035   -2.72092E+000
   7.1042   -2.73079E+000
   7.1049   -2.74678E+000
   7.1056   -2.76395E+000
   7.1064   -2.77217E+000
   7.1071   -2.76365E+000
   7.1078   -2.76951E+000
   7.1086   -2.78113E+000
   7.1093   -2.78579E+000
   7.1100   -2.78146E+000
   7.1107   -2.77900E+000
   7.1115   -2.77084E+000
   7.1122   -2.75265E+000
   7.1129   -2.75171E+000
   7.1136   -2.75414E+000
   7.1144   -2.75564E+000
   7.1151   -2.76556E+000
   7.1158   -2.77512E+000
   7.1166   -2.76799E+000
   7.1173   -2.77298E+000
   7.1180   -2.79616E+000
   7.1187   -2.81231E+000
   7.1195   -2.81108E+000
   7.1202   -2.81332E+000
   7.1209   -2.81474E+000
   7.1216   -2.81000E+000
   7.1224   -2.79799E+000
   7.1231   -2.78996E+000
   7.1238   -2.79139E+000
   7.1246   -2.77874E+000
   7.1253   -2.74036E+000
   7.1260   -2.70099E+000
   7.1267   -2.69096E+000
   7.1275   -2.67948E+000
   7.1282   -2.62879E+000
   7.1289   -2.54319E+000
   7.1296   -2.50786E+000
   7.1304   -2.49915E+000
   7.1311   -2.48315E+000
   7.1318   -2.39290E+000
   7.1326   -2.27151E+000
   7.1333   -2.23175E+000
   7.1340   -2.22383E+000
   7.1347   -2.23327E+000
   7.1355   -1.78344E+000
   7.1362   -1.76925E+000
   7.1369   -1.76833E+000
   7.1376   -1.78129E+000
   7.1384   -1.80984E+000
   7.1391   -2.24145E+000
   7.1398   -2.24999E+000
   7.1405   -2.24921E+000
   7.1413   -2.26091E+000
   7.1420   -2.33537E+000
   7.1427   -2.46639E+000
   7.1435   -2.51940E+000
   7.1442   -2.53162E+000
   7.1449   -2.55225E+000
   7.1456   -2.61322E+000
   7.1464   -2.68085E+000
   7.1471   -2.71003E+000
   7.1478   -2.72427E+000
   7.1485   -2.74799E+000
   7.1493   -2.78565E+000
   7.1500   -2.81183E+000
   7.1507   -2.81923E+000
   7.1515   -2.82583E+000
   7.1522   -2.83700E+000
   7.1529   -2.84370E+000
   7.1536   -2.83883E+000
   7.1544   -2.82927E+000
   7.1551   -2.83446E+000
   7.1558   -2.83858E+000
   7.1565   -2.82948E+000
   7.1573   -2.81404E+000
   7.1580   -2.79587E+000
   7.1587   -2.78314E+000
   7.1595   -2.77645E+000
   7.1602   -2.77985E+000
   7.1609   -2.79198E+000
   7.1616   -2.81648E+000
   7.1624   -2.83425E+000
   7.1631   -2.83519E+000
   7.1638   -2.82826E+000
   7.1645   -2.82205E+000
   7.1653   -2.80848E+000
   7.1660   -2.78192E+000
   7.1667   -2.77155E+000
   7.1674   -2.78995E+000
   7.1682   -2.80228E+000
   7.1689   -2.77107E+000
   7.1696   -2.76907E+000
   7.1704   -2.80384E+000
   7.1711   -2.81544E+000
   7.1718   -2.77599E+000
   7.1725   -2.79769E+000
   7.1733   -2.86070E+000
   7.1740   -2.91469E+000
   7.1747   -2.88400E+000
   7.1754   -2.84138E+000
   7.1762   -2.89805E+000
   7.1769   -3.05341E+000
   7.1776   -3.13279E+000
   7.1784   -3.12065E+000
   7.1791   -3.07234E+000
   7.1798   -3.20876E+000
   7.1805   -3.37235E+000
   7.1813   -3.40315E+000
   7.1820   -3.46370E+000
   7.1827   -3.62087E+000
   7.1834   -3.86160E+000
   7.1842   -4.02612E+000
   7.1849   -4.20611E+000
   7.1856   -4.25810E+000
   7.1864   -4.17455E+000
   7.1871   -3.93402E+000
   7.1878   -4.28754E+000
   7.1885   -3.97465E+000
   7.1893   -3.96792E+000
   7.1900   -3.69992E+000
   7.1907   -4.01112E+000
   7.1914   -3.98289E+000
   7.1922   -4.21405E+000
   7.1929   -3.86702E+000
   7.1936   -4.14537E+000
   7.1944   -4.36719E+000
   7.1951   -3.97538E+000
   7.1958   -3.76770E+000
   7.1965   -3.93789E+000
   7.1973   -4.00841E+000
   7.1980   -3.76151E+000
   7.1987   -3.68895E+000
   7.1994   -3.22107E+000
   7.2002   -3.19777E+000
   7.2009   -3.15994E+000
   7.2016   -3.57874E+000
   7.2023   -3.21921E+000
   7.2031   -3.70244E+000
   7.2038   -3.72948E+000
   7.2045   -3.36047E+000
   7.2053   -3.10266E+000
   7.2060   -2.76861E+000
   7.2067   -2.43799E+000
   7.2074   -2.34921E+000
   7.2082   -2.39334E+000
   7.2089   -2.57521E+000
   7.2096   -2.27092E+000
   7.2103   -2.55514E+000
