# Supplementary material for: A radial calibration window for analytical ultracentrifugation
Source: PLoS One. 2018 Jul 30;13(7):e0201529. doi: 10.1371/journal.pone.0201529 (PMC6066226; doi:10.1371/journal.pone.0201529)
Supplement: S1 Dataset — (ZIP) [file pone.0201529.s001.zip › IFscans/00006.ip4]

cm/pixel:  0.00072706945, new artiface
P 4 20.6 50000 0002527 6.6186E10 655 50
   5.7562   0.00000E+000
   5.7569   1.74991E-001
   5.7577   3.39467E-001
   5.7584   9.86167E-002
   5.7591   -3.10371E-001
   5.7598   -4.62155E-001
   5.7606   -4.43189E-001
   5.7613   -5.54199E-001
   5.7620   -3.49241E-001
   5.7628   -8.14466E-001
   5.7635   -3.78591E-001
   5.7642   -5.31941E-001
   5.7649   -2.83965E-001
   5.7657   -4.03722E-001
   5.7664   -8.45841E-002
   5.7671   -5.46987E-001
   5.7678   -5.79755E-001
   5.7686   -6.14774E-001
   5.7693   -8.24070E-001
   5.7700   -1.30666E+000
   5.7707   -8.75617E-001
   5.7715   -4.35185E-001
   5.7722   -8.60057E-001
   5.7729   -9.10310E-001
   5.7737   -8.15111E-001
   5.7744   -8.51940E-001
   5.7751   -8.16623E-001
   5.7758   -9.59539E-001
   5.7766   -9.14545E-001
   5.7773   -1.03838E+000
   5.7780   -1.01193E+000
   5.7787   -1.04134E+000
   5.7795   -9.97996E-001
   5.7802   -9.90168E-001
   5.7809   -1.04024E+000
   5.7817   -1.11398E+000
   5.7824   -1.14860E+000
   5.7831   -1.17414E+000
   5.7838   -1.18131E+000
   5.7846   -1.18266E+000
   5.7853   -1.18729E+000
   5.7860   -1.20219E+000
   5.7867   -1.23299E+000
   5.7875   -1.25440E+000
   5.7882   -1.28772E+000
   5.7889   -1.31463E+000
   5.7897   -1.32335E+000
   5.7904   -1.33139E+000
   5.7911   -1.33721E+000
   5.7918   -1.33516E+000
   5.7926   -1.33369E+000
   5.7933   -1.32628E+000
   5.7940   -1.31492E+000
   5.7947   -1.30174E+000
   5.7955   -1.28735E+000
   5.7962   -1.27616E+000
   5.7969   -1.27073E+000
   5.7977   -1.27042E+000
   5.7984   -1.27052E+000
   5.7991   -1.26415E+000
   5.7998   -1.26311E+000
   5.8006   -1.27392E+000
   5.8013   -1.29388E+000
   5.8020   -1.31583E+000
   5.8027   -1.33044E+000
   5.8035   -1.33302E+000
   5.8042   -1.31804E+000
   5.8049   -1.28460E+000
   5.8056   -1.25677E+000
   5.8064   -1.24248E+000
   5.8071   -1.24530E+000
   5.8078   -1.27646E+000
   5.8086   -1.32461E+000
   5.8093   -1.33697E+000
   5.8100   -1.29759E+000
   5.8107   -1.25096E+000
   5.8115   -1.22763E+000
   5.8122   -1.24207E+000
   5.8129   -1.29238E+000
   5.8136   -1.32570E+000
   5.8144   -1.30098E+000
   5.8151   -1.25911E+000
   5.8158   -1.24696E+000
   5.8166   -1.26163E+000
   5.8173   -1.28136E+000
   5.8180   -1.26883E+000
   5.8187   -1.23340E+000
   5.8195   -1.22955E+000
   5.8202   -1.27260E+000
   5.8209   -1.30585E+000
   5.8216   -1.28740E+000
   5.8224   -1.26787E+000
   5.8231   -1.30000E+000
   5.8238   -1.33569E+000
   5.8246   -1.32052E+000
   5.8253   -1.29106E+000
   5.8260   -1.31361E+000
   5.8267   -1.32991E+000
   5.8275   -1.29518E+000
   5.8282   -1.27755E+000
   5.8289   -1.29656E+000
   5.8296   -1.25168E+000
   5.8304   -1.18689E+000
   5.8311   -1.20379E+000
   5.8318   -1.20543E+000
   5.8326   -1.08165E+000
   5.8333   -9.97261E-001
   5.8340   -1.02380E+000
   5.8347   -1.01221E+000
   5.8355   -9.22779E-001
   5.8362   -7.71504E-001
   5.8369   -7.20879E-001
   5.8376   -7.00752E-001
   5.8384   -6.82294E-001
   5.8391   -6.40733E-001
   5.8398   -3.40450E-001
   5.8405   -2.90479E-001
   5.8413   -2.69579E-001
   5.8420   -3.09037E-001
   5.8427   -4.22384E-001
   5.8435   -6.65641E-001
   5.8442   -6.82737E-001
   5.8449   -6.96430E-001
   5.8456   -7.16027E-001
   5.8464   -8.79037E-001
   5.8471   -9.61392E-001
   5.8478   -9.77023E-001
   5.8485   -9.84201E-001
   5.8493   -1.04782E+000
   5.8500   -1.14647E+000
   5.8507   -1.17556E+000
   5.8515   -1.17470E+000
   5.8522   -1.19542E+000
   5.8529   -1.24660E+000
   5.8536   -1.27538E+000
   5.8544   -1.27743E+000
   5.8551   -1.27861E+000
   5.8558   -1.28728E+000
   5.8565   -1.29997E+000
   5.8573   -1.29992E+000
   5.8580   -1.29985E+000
   5.8587   -1.30839E+000
   5.8595   -1.30353E+000
   5.8602   -1.28334E+000
   5.8609   -1.26133E+000
   5.8616   -1.25472E+000
   5.8624   -1.24596E+000
   5.8631   -1.23540E+000
   5.8638   -1.24659E+000
   5.8645   -1.25928E+000
   5.8653   -1.26034E+000
   5.8660   -1.26700E+000
   5.8667   -1.27641E+000
   5.8674   -1.26890E+000
   5.8682   -1.25341E+000
   5.8689   -1.24001E+000
   5.8696   -1.22291E+000
   5.8704   -1.21790E+000
   5.8711   -1.21452E+000
   5.8718   -1.21578E+000
   5.8725   -1.22622E+000
   5.8733   -1.23145E+000
   5.8740   -1.23204E+000
   5.8747   -1.22774E+000
   5.8754   -1.23756E+000
   5.8762   -1.27467E+000
   5.8769   -1.30506E+000
   5.8776   -1.31029E+000
   5.8784   -1.31706E+000
   5.8791   -1.34742E+000
   5.8798   -1.41682E+000
   5.8805   -1.48350E+000
   5.8813   -1.49044E+000
   5.8820   -1.50072E+000
   5.8827   -1.57974E+000
   5.8834   -1.74400E+000
   5.8842   -1.82350E+000
   5.8849   -1.84962E+000
   5.8856   -1.87483E+000
   5.8864   -2.03354E+000
   5.8871   -2.22086E+000
   5.8878   -2.24856E+000
   5.8885   -2.25656E+000
   5.8893   -2.25443E+000
   5.8900   -2.14184E+000
   5.8907   -1.84940E+000
   5.8914   -1.83379E+000
   5.8922   -1.82385E+000
   5.8929   -1.76074E+000
   5.8936   -1.61545E+000
   5.8944   -1.56086E+000
   5.8951   -1.54787E+000
   5.8958   -1.53186E+000
   5.8965   -1.46749E+000
   5.8973   -1.37934E+000
   5.8980   -1.35405E+000
   5.8987   -1.34271E+000
   5.8994   -1.30807E+000
   5.9002   -1.26364E+000
   5.9009   -1.24412E+000
   5.9016   -1.24041E+000
   5.9023   -1.23033E+000
   5.9031   -1.21094E+000
   5.9038   -1.21042E+000
   5.9045   -1.22176E+000
   5.9053   -1.22462E+000
   5.9060   -1.21805E+000
   5.9067   -1.21611E+000
   5.9074   -1.22852E+000
   5.9082   -1.24971E+000
   5.9089   -1.26070E+000
   5.9096   -1.26193E+000
   5.9103   -1.26790E+000
   5.9111   -1.26228E+000
   5.9118   -1.25334E+000
   5.9125   -1.25875E+000
   5.9133   -1.25850E+000
   5.9140   -1.24964E+000
   5.9147   -1.24996E+000
   5.9154   -1.25055E+000
   5.9162   -1.24147E+000
   5.9169   -1.23529E+000
   5.9176   -1.23342E+000
   5.9183   -1.23402E+000
   5.9191   -1.22946E+000
   5.9198   -1.22637E+000
   5.9205   -1.24578E+000
   5.9213   -1.26463E+000
   5.9220   -1.27255E+000
   5.9227   -1.27226E+000
   5.9234   -1.26973E+000
   5.9242   -1.28079E+000
   5.9249   -1.29042E+000
   5.9256   -1.28402E+000
   5.9263   -1.27349E+000
   5.9271   -1.26777E+000
   5.9278   -1.26673E+000
   5.9285   -1.24979E+000
   5.9293   -1.20662E+000
   5.9300   -1.18055E+000
   5.9307   -1.18081E+000
   5.9314   -1.16843E+000
   5.9322   -1.10026E+000
   5.9329   -1.01699E+000
   5.9336   -9.86792E-001
   5.9343   -9.69915E-001
   5.9351   -9.26866E-001
   5.9358   -7.93738E-001
   5.9365   -6.97515E-001
   5.9372   -6.71964E-001
   5.9380   -6.62858E-001
   5.9387   -6.37414E-001
   5.9394   -3.01615E-001
   5.9402   -2.39555E-001
   5.9409   -2.42300E-001
   5.9416   -2.49795E-001
   5.9423   -3.45042E-001
   5.9431   -6.27857E-001
   5.9438   -6.46955E-001
   5.9445   -6.52421E-001
   5.9452   -6.76109E-001
   5.9460   -8.12923E-001
   5.9467   -9.38900E-001
   5.9474   -9.56562E-001
   5.9482   -9.67264E-001
   5.9489   -1.02406E+000
   5.9496   -1.11914E+000
   5.9503   -1.15105E+000
   5.9511   -1.14878E+000
   5.9518   -1.16290E+000
   5.9525   -1.21301E+000
   5.9532   -1.24866E+000
   5.9540   -1.25779E+000
   5.9547   -1.25933E+000
   5.9554   -1.26342E+000
   5.9562   -1.27093E+000
   5.9569   -1.27303E+000
   5.9576   -1.27209E+000
   5.9583   -1.27720E+000
   5.9591   -1.27476E+000
   5.9598   -1.25530E+000
   5.9605   -1.23016E+000
   5.9612   -1.21532E+000
   5.9620   -1.20797E+000
   5.9627   -1.19908E+000
   5.9634   -1.20467E+000
   5.9641   -1.22291E+000
   5.9649   -1.22686E+000
   5.9656   -1.23052E+000
   5.9663   -1.24282E+000
   5.9671   -1.24139E+000
   5.9678   -1.22568E+000
   5.9685   -1.20983E+000
   5.9692   -1.19302E+000
   5.9700   -1.18373E+000
   5.9707   -1.18173E+000
   5.9714   -1.17566E+000
   5.9721   -1.18172E+000
   5.9729   -1.18871E+000
   5.9736   -1.18753E+000
   5.9743   -1.18575E+000
   5.9751   -1.19230E+000
   5.9758   -1.22268E+000
   5.9765   -1.26291E+000
   5.9772   -1.27652E+000
   5.9780   -1.28017E+000
   5.9787   -1.30581E+000
   5.9794   -1.38084E+000
   5.9801   -1.45936E+000
   5.9809   -1.48497E+000
   5.9816   -1.49871E+000
   5.9823   -1.54270E+000
   5.9831   -1.65223E+000
   5.9838   -1.73224E+000
   5.9845   -1.76503E+000
   5.9852   -1.77279E+000
   5.9860   -1.78336E+000
   5.9867   -2.14851E+000
   5.9874   -2.23945E+000
   5.9881   -2.23991E+000
   5.9889   -2.23025E+000
   5.9896   -1.87074E+000
   5.9903   -1.76365E+000
   5.9911   -1.76195E+000
   5.9918   -1.75776E+000
   5.9925   -1.70314E+000
   5.9932   -1.55396E+000
   5.9940   -1.49837E+000
   5.9947   -1.49571E+000
   5.9954   -1.47979E+000
   5.9961   -1.44069E+000
   5.9969   -1.36219E+000
   5.9976   -1.31750E+000
   5.9983   -1.30411E+000
   5.9990   -1.27656E+000
   5.9998   -1.23609E+000
   6.0005   -1.21154E+000
   6.0012   -1.20280E+000
   6.0020   -1.19506E+000
   6.0027   -1.17557E+000
   6.0034   -1.16917E+000
   6.0041   -1.18200E+000
   6.0049   -1.18931E+000
   6.0056   -1.18279E+000
   6.0063   -1.17839E+000
   6.0070   -1.18471E+000
   6.0078   -1.20285E+000
   6.0085   -1.22001E+000
   6.0092   -1.22524E+000
   6.0100   -1.22919E+000
   6.0107   -1.23219E+000
   6.0114   -1.22391E+000
   6.0121   -1.22306E+000
   6.0129   -1.22730E+000
   6.0136   -1.21829E+000
   6.0143   -1.21353E+000
   6.0150   -1.21511E+000
   6.0158   -1.21107E+000
   6.0165   -1.20451E+000
   6.0172   -1.20482E+000
   6.0180   -1.20779E+000
   6.0187   -1.20627E+000
   6.0194   -1.20247E+000
   6.0201   -1.21282E+000
   6.0209   -1.23564E+000
   6.0216   -1.24888E+000
   6.0223   -1.24996E+000
   6.0230   -1.24654E+000
   6.0238   -1.25310E+000
   6.0245   -1.26543E+000
   6.0252   -1.26290E+000
   6.0260   -1.25091E+000
   6.0267   -1.24096E+000
   6.0274   -1.23743E+000
   6.0281   -1.22827E+000
   6.0289   -1.19624E+000
   6.0296   -1.15845E+000
   6.0303   -1.15051E+000
   6.0310   -1.14725E+000
   6.0318   -1.09467E+000
   6.0325   -1.00235E+000
   6.0332   -9.55881E-001
   6.0339   -9.44511E-001
   6.0347   -9.27641E-001
   6.0354   -8.00354E-001
   6.0361   -6.55191E-001
   6.0369   -6.35076E-001
   6.0376   -6.29780E-001
   6.0383   -6.19105E-001
   6.0390   -2.97562E-001
   6.0398   -2.03809E-001
   6.0405   -2.08699E-001
   6.0412   -2.14090E-001
   6.0419   -2.41639E-001
   6.0427   -5.60147E-001
   6.0434   -6.22778E-001
   6.0441   -6.26124E-001
   6.0449   -6.45612E-001
   6.0456   -7.52044E-001
   6.0463   -9.02866E-001
   6.0470   -9.33280E-001
   6.0478   -9.41184E-001
   6.0485   -9.77721E-001
   6.0492   -1.05672E+000
   6.0499   -1.11087E+000
   6.0507   -1.12520E+000
   6.0514   -1.13573E+000
   6.0521   -1.17489E+000
   6.0529   -1.21658E+000
   6.0536   -1.23066E+000
   6.0543   -1.23319E+000
   6.0550   -1.23731E+000
   6.0558   -1.24339E+000
   6.0565   -1.24699E+000
   6.0572   -1.24781E+000
   6.0579   -1.25142E+000
   6.0587   -1.25509E+000
   6.0594   -1.24475E+000
   6.0601   -1.22476E+000
   6.0609   -1.20863E+000
   6.0616   -1.20242E+000
   6.0623   -1.19543E+000
   6.0630   -1.19169E+000
   6.0638   -1.20594E+000
   6.0645   -1.22010E+000
   6.0652   -1.22471E+000
   6.0659   -1.23377E+000
   6.0667   -1.23452E+000
   6.0674   -1.22199E+000
   6.0681   -1.20709E+000
   6.0688   -1.18956E+000
   6.0696   -1.17992E+000
   6.0703   -1.17967E+000
   6.0710   -1.17958E+000
   6.0718   -1.17956E+000
   6.0725   -1.18703E+000
   6.0732   -1.19059E+000
   6.0739   -1.19064E+000
   6.0747   -1.19320E+000
   6.0754   -1.21503E+000
   6.0761   -1.25720E+000
   6.0768   -1.27512E+000
   6.0776   -1.27961E+000
   6.0783   -1.28795E+000
   6.0790   -1.32982E+000
   6.0798   -1.39893E+000
   6.0805   -1.44226E+000
   6.0812   -1.45889E+000
   6.0819   -1.48433E+000
   6.0827   -1.56955E+000
   6.0834   -1.69631E+000
   6.0841   -1.76172E+000
   6.0848   -1.78295E+000
   6.0856   -1.79105E+000
   6.0863   -1.97502E+000
   6.0870   -2.21429E+000
   6.0878   -2.23857E+000
   6.0885   -2.23310E+000
   6.0892   -2.23475E+000
   6.0899   -1.77705E+000
   6.0907   -1.77289E+000
   6.0914   -1.78712E+000
   6.0921   -1.78335E+000
   6.0928   -1.68415E+000
   6.0936   -1.51465E+000
   6.0943   -1.48937E+000
   6.0950   -1.48460E+000
   6.0957   -1.44948E+000
   6.0965   -1.37607E+000
   6.0972   -1.32117E+000
   6.0979   -1.30476E+000
   6.0987   -1.28693E+000
   6.0994   -1.24349E+000
   6.1001   -1.20652E+000
   6.1008   -1.19520E+000
   6.1016   -1.18929E+000
   6.1023   -1.17425E+000
   6.1030   -1.15725E+000
   6.1037   -1.16207E+000
   6.1045   -1.17357E+000
   6.1052   -1.17112E+000
   6.1059   -1.16488E+000
   6.1067   -1.16901E+000
   6.1074   -1.18551E+000
   6.1081   -1.20547E+000
   6.1088   -1.21744E+000
   6.1096   -1.22013E+000
   6.1103   -1.22408E+000
   6.1110   -1.21926E+000
   6.1117   -1.21320E+000
   6.1125   -1.21968E+000
   6.1132   -1.21905E+000
   6.1139   -1.21078E+000
   6.1147   -1.21470E+000
   6.1154   -1.21609E+000
   6.1161   -1.21109E+000
   6.1168   -1.20852E+000
   6.1176   -1.20893E+000
   6.1183   -1.20470E+000
   6.1190   -1.19720E+000
   6.1197   -1.19921E+000
   6.1205   -1.22245E+000
   6.1212   -1.24462E+000
   6.1219   -1.25395E+000
   6.1227   -1.25602E+000
   6.1234   -1.26094E+000
   6.1241   -1.27246E+000
   6.1248   -1.27923E+000
   6.1256   -1.26849E+000
   6.1263   -1.25855E+000
   6.1270   -1.25477E+000
   6.1277   -1.24837E+000
   6.1285   -1.21577E+000
   6.1292   -1.16857E+000
   6.1299   -1.14655E+000
   6.1306   -1.14626E+000
   6.1314   -1.12032E+000
   6.1321   -1.03060E+000
   6.1328   -9.78534E-001
   6.1336   -9.74446E-001
   6.1343   -9.74935E-001
   6.1350   -9.23697E-001
   6.1357   -7.37554E-001
   6.1365   -6.78786E-001
   6.1372   -6.67470E-001
   6.1379   -6.57284E-001
   6.1386   -5.39819E-001
   6.1394   -2.26061E-001
   6.1401   -2.15111E-001
   6.1408   -2.26016E-001
   6.1416   -2.51894E-001
   6.1423   -4.56770E-001
   6.1430   -6.33288E-001
   6.1437   -6.52998E-001
   6.1445   -6.70332E-001
   6.1452   -7.31322E-001
   6.1459   -8.69152E-001
   6.1466   -9.35740E-001
   6.1474   -9.52985E-001
   6.1481   -9.74245E-001
   6.1488   -1.04078E+000
   6.1496   -1.12062E+000
   6.1503   -1.15366E+000
   6.1510   -1.16009E+000
   6.1517   -1.18157E+000
   6.1525   -1.22747E+000
   6.1532   -1.25493E+000
   6.1539   -1.26250E+000
   6.1546   -1.26571E+000
   6.1554   -1.27310E+000
   6.1561   -1.27655E+000
   6.1568   -1.27982E+000
   6.1576   -1.28274E+000
   6.1583   -1.28920E+000
   6.1590   -1.28989E+000
   6.1597   -1.27310E+000
   6.1605   -1.25300E+000
   6.1612   -1.24303E+000
   6.1619   -1.23520E+000
   6.1626   -1.22851E+000
   6.1634   -1.23265E+000
   6.1641   -1.25117E+000
   6.1648   -1.26156E+000
   6.1655   -1.26449E+000
   6.1663   -1.27039E+000
   6.1670   -1.26122E+000
   6.1677   -1.24498E+000
   6.1685   -1.22951E+000
   6.1692   -1.21462E+000
   6.1699   -1.21188E+000
   6.1706   -1.21486E+000
   6.1714   -1.21449E+000
   6.1721   -1.21670E+000
   6.1728   -1.21992E+000
   6.1735   -1.21760E+000
   6.1743   -1.22230E+000
   6.1750   -1.22868E+000
   6.1757   -1.25767E+000
   6.1765   -1.29854E+000
   6.1772   -1.31502E+000
   6.1779   -1.32919E+000
   6.1786   -1.35808E+000
   6.1794   -1.42446E+000
   6.1801   -1.47836E+000
   6.1808   -1.49787E+000
   6.1815   -1.51673E+000
   6.1823   -1.56195E+000
   6.1830   -1.66297E+000
   6.1837   -1.76248E+000
   6.1845   -1.80747E+000
   6.1852   -1.83124E+000
   6.1859   -1.87113E+000
   6.1866   -2.18661E+000
   6.1874   -2.26973E+000
   6.1881   -2.28575E+000
   6.1888   -2.30258E+000
   6.1895   -2.45555E+000
   6.1903   -2.78479E+000
   6.1910   -2.79612E+000
   6.1917   -2.79940E+000
   6.1924   -2.76601E+000
   6.1932   -2.63828E+000
   6.1939   -2.55439E+000
   6.1946   -2.54958E+000
   6.1954   -2.53798E+000
   6.1961   -2.49005E+000
   6.1968   -2.39567E+000
   6.1975   -2.34932E+000
   6.1983   -2.34377E+000
   6.1990   -2.31970E+000
   6.1997   -2.27149E+000
   6.2004   -2.24628E+000
   6.2012   -2.23919E+000
   6.2019   -2.23805E+000
   6.2026   -2.21689E+000
   6.2034   -2.20798E+000
   6.2041   -2.21738E+000
   6.2048   -2.22368E+000
   6.2055   -2.21691E+000
   6.2063   -2.21281E+000
   6.2070   -2.22669E+000
   6.2077   -2.24691E+000
   6.2084   -2.26554E+000
   6.2092   -2.26812E+000
   6.2099   -2.27094E+000
   6.2106   -2.27537E+000
   6.2114   -2.26602E+000
   6.2121   -2.26429E+000
   6.2128   -2.27000E+000
   6.2135   -2.26558E+000
   6.2143   -2.25950E+000
   6.2150   -2.26772E+000
   6.2157   -2.26649E+000
   6.2164   -2.26024E+000
   6.2172   -2.26392E+000
   6.2179   -2.26074E+000
   6.2186   -2.25560E+000
   6.2194   -2.25170E+000
   6.2201   -2.26042E+000
   6.2208   -2.28609E+000
   6.2215   -2.30205E+000
   6.2223   -2.30062E+000
   6.2230   -2.29917E+000
   6.2237   -2.30364E+000
   6.2244   -2.31469E+000
   6.2252   -2.31492E+000
   6.2259   -2.29764E+000
   6.2266   -2.28766E+000
   6.2273   -2.28526E+000
   6.2281   -2.26982E+000
   6.2288   -2.23013E+000
   6.2295   -2.19760E+000
   6.2303   -2.18964E+000
   6.2310   -2.18214E+000
   6.2317   -2.11995E+000
   6.2324   -2.02531E+000
   6.2332   -2.00480E+000
   6.2339   -2.00254E+000
   6.2346   -1.97017E+000
   6.2353   -1.80158E+000
   6.2361   -1.70304E+000
   6.2368   -1.69301E+000
   6.2375   -1.69756E+000
   6.2383   -1.72001E+000
   6.2390   -1.24245E+000
   6.2397   -1.23925E+000
   6.2404   -1.24862E+000
   6.2412   -1.26887E+000
   6.2419   -1.38085E+000
   6.2426   -1.62840E+000
   6.2433   -1.66931E+000
   6.2441   -1.68095E+000
   6.2448   -1.72096E+000
   6.2455   -1.84431E+000
   6.2463   -1.95219E+000
   6.2470   -1.98467E+000
   6.2477   -1.99817E+000
   6.2484   -2.04620E+000
   6.2492   -2.12693E+000
   6.2499   -2.16854E+000
   6.2506   -2.18372E+000
   6.2513   -2.19499E+000
   6.2521   -2.22726E+000
   6.2528   -2.26350E+000
   6.2535   -2.27655E+000
   6.2543   -2.28072E+000
   6.2550   -2.29033E+000
   6.2557   -2.29510E+000
   6.2564   -2.29042E+000
   6.2572   -2.29091E+000
   6.2579   -2.29782E+000
   6.2586   -2.30130E+000
   6.2593   -2.29289E+000
   6.2601   -2.27266E+000
   6.2608   -2.25622E+000
   6.2615   -2.24636E+000
   6.2622   -2.23875E+000
   6.2630   -2.23513E+000
   6.2637   -2.24961E+000
   6.2644   -2.27132E+000
   6.2652   -2.27993E+000
   6.2659   -2.28640E+000
   6.2666   -2.28620E+000
   6.2673   -2.27203E+000
   6.2681   -2.25827E+000
   6.2688   -2.23885E+000
   6.2695   -2.22770E+000
   6.2702   -2.23009E+000
   6.2710   -2.23157E+000
   6.2717   -2.22799E+000
   6.2724   -2.23305E+000
   6.2732   -2.23549E+000
   6.2739   -2.24195E+000
   6.2746   -2.24908E+000
   6.2753   -2.25770E+000
   6.2761   -2.29028E+000
   6.2768   -2.31853E+000
   6.2775   -2.33612E+000
   6.2782   -2.35788E+000
   6.2790   -2.40238E+000
   6.2797   -2.47617E+000
   6.2804   -2.52758E+000
   6.2812   -2.55341E+000
   6.2819   -2.59001E+000
   6.2826   -2.67919E+000
   6.2833   -2.77754E+000
   6.2841   -2.82429E+000
   6.2848   -2.84928E+000
   6.2855   -2.86713E+000
   6.2862   -2.95846E+000
   6.2870   -3.21944E+000
   6.2877   -3.27346E+000
   6.2884   -3.27303E+000
   6.2891   -3.25205E+000
   6.2899   -2.89628E+000
   6.2906   -2.87332E+000
   6.2913   -2.88531E+000
   6.2921   -2.88760E+000
   6.2928   -2.83296E+000
   6.2935   -2.65795E+000
   6.2942   -2.58893E+000
   6.2950   -2.57293E+000
   6.2957   -2.53641E+000
   6.2964   -2.44137E+000
   6.2971   -2.36697E+000
   6.2979   -2.35922E+000
   6.2986   -2.35302E+000
   6.2993   -2.31001E+000
   6.3001   -2.26886E+000
   6.3008   -2.25855E+000
   6.3015   -2.25501E+000
   6.3022   -2.24041E+000
   6.3030   -2.21951E+000
   6.3037   -2.22387E+000
   6.3044   -2.23361E+000
   6.3051   -2.23166E+000
   6.3059   -2.22075E+000
   6.3066   -2.22923E+000
   6.3073   -2.24883E+000
   6.3081   -2.26979E+000
   6.3088   -2.28269E+000
   6.3095   -2.27995E+000
   6.3102   -2.28312E+000
   6.3110   -2.28164E+000
   6.3117   -2.27358E+000
   6.3124   -2.27706E+000
   6.3131   -2.27624E+000
   6.3139   -2.26548E+000
   6.3146   -2.26389E+000
   6.3153   -2.26811E+000
   6.3161   -2.25928E+000
   6.3168   -2.25727E+000
   6.3175   -2.25709E+000
   6.3182   -2.25039E+000
   6.3190   -2.24928E+000
   6.3197   -2.25305E+000
   6.3204   -2.27509E+000
   6.3211   -2.29801E+000
   6.3219   -2.29654E+000
   6.3226   -2.29117E+000
   6.3233   -2.29578E+000
   6.3240   -2.30713E+000
   6.3248   -2.31120E+000
   6.3255   -2.29478E+000
   6.3262   -2.28264E+000
   6.3270   -2.28406E+000
   6.3277   -2.27993E+000
   6.3284   -2.24682E+000
   6.3291   -2.20817E+000
   6.3299   -2.19165E+000
   6.3306   -2.18414E+000
   6.3313   -2.13936E+000
   6.3320   -2.02676E+000
   6.3328   -1.98354E+000
   6.3335   -1.98378E+000
   6.3342   -1.97160E+000
   6.3350   -1.85655E+000
   6.3357   -1.71523E+000
   6.3364   -1.68523E+000
   6.3371   -1.68051E+000
   6.3379   -1.69548E+000
   6.3386   -1.46905E+000
   6.3393   -1.25049E+000
   6.3400   -1.25103E+000
   6.3408   -1.28105E+000
   6.3415   -1.35706E+000
   6.3422   -1.62115E+000
   6.3430   -1.66682E+000
   6.3437   -1.67590E+000
   6.3444   -1.70713E+000
   6.3451   -1.79891E+000
   6.3459   -1.91668E+000
   6.3466   -1.96226E+000
   6.3473   -1.97714E+000
   6.3480   -2.00512E+000
   6.3488   -2.09191E+000
   6.3495   -2.15550E+000
   6.3502   -2.18078E+000
   6.3510   -2.19200E+000
   6.3517   -2.22253E+000
   6.3524   -2.26250E+000
   6.3531   -2.28119E+000
   6.3539   -2.28760E+000
   6.3546   -2.29563E+000
   6.3553   -2.30305E+000
   6.3560   -2.29671E+000
   6.3568   -2.29053E+000
   6.3575   -2.29235E+000
   6.3582   -2.29593E+000
   6.3589   -2.29057E+000
   6.3597   -2.27567E+000
   6.3604   -2.25513E+000
   6.3611   -2.24035E+000
   6.3619   -2.23382E+000
   6.3626   -2.22985E+000
   6.3633   -2.24183E+000
   6.3640   -2.26001E+000
   6.3648   -2.27386E+000
   6.3655   -2.28223E+000
   6.3662   -2.28604E+000
   6.3669   -2.27401E+000
   6.3677   -2.26051E+000
   6.3684   -2.24645E+000
   6.3691   -2.22480E+000
   6.3699   -2.22400E+000
   6.3706   -2.23395E+000
   6.3713   -2.23077E+000
   6.3720   -2.22879E+000
   6.3728   -2.22834E+000
   6.3735   -2.22439E+000
   6.3742   -2.23617E+000
   6.3749   -2.26083E+000
   6.3757   -2.28213E+000
   6.3764   -2.29477E+000
   6.3771   -2.31465E+000
   6.3779   -2.36430E+000
   6.3786   -2.39758E+000
   6.3793   -2.41635E+000
   6.3800   -2.48981E+000
   6.3808   -2.57652E+000
   6.3815   -2.59301E+000
   6.3822   -2.60679E+000
   6.3829   -2.70663E+000
   6.3837   -2.80891E+000
   6.3844   -2.82862E+000
   6.3851   -2.83480E+000
   6.3858   -2.93241E+000
   6.3866   -3.18284E+000
   6.3873   -3.16989E+000
   6.3880   -3.09501E+000
   6.3888   -2.81446E+000
   6.3895   -2.72193E+000
   6.3902   -2.68689E+000
   6.3909   -2.63448E+000
   6.3917   -2.37857E+000
   6.3924   -2.25083E+000
   6.3931   -2.19911E+000
   6.3938   -2.14078E+000
   6.3946   -1.99066E+000
   6.3953   -1.89886E+000
   6.3960   -1.87877E+000
   6.3968   -1.84930E+000
   6.3975   -1.67167E+000
   6.3982   -1.53268E+000
   6.3989   -1.48297E+000
   6.3997   -1.09537E+000
   6.4004   -1.11404E+000
   6.4011   -1.12553E+000
   6.4018   -1.05025E+000
   6.4026   -9.83651E-001
   6.4033   -1.02983E+000
   6.4040   -1.02580E+000
   6.4048   -9.64344E-001
   6.4055   -9.34138E-001
   6.4062   -9.41426E-001
   6.4069   -9.35103E-001
   6.4077   -9.42500E-001
   6.4084   -9.81104E-001
   6.4091   -1.01469E+000
   6.4098   -1.06394E+000
   6.4106   -1.00899E+000
   6.4113   -7.63594E-001
   6.4120   -6.27706E-001
   6.4128   -6.65019E-001
   6.4135   -7.59309E-001
   6.4142   -8.30104E-001
   6.4149   -8.89231E-001
   6.4157   -9.93298E-001
   6.4164   -1.08948E+000
   6.4171   -1.18578E+000
   6.4178   -1.29114E+000
   6.4186   -1.35203E+000
   6.4193   -1.38233E+000
   6.4200   -1.40058E+000
   6.4207   -1.46766E+000
   6.4215   -1.60304E+000
   6.4222   -1.91893E+000
   6.4229   -2.07263E+000
   6.4237   -2.11406E+000
   6.4244   -2.18636E+000
   6.4251   -2.28940E+000
   6.4258   -2.38287E+000
   6.4266   -2.46480E+000
   6.4273   -2.50748E+000
   6.4280   -2.49747E+000
   6.4287   -2.46825E+000
   6.4295   -2.35226E+000
   6.4302   -2.30040E+000
   6.4309   -2.28188E+000
   6.4317   -2.20155E+000
   6.4324   -1.96918E+000
   6.4331   -1.95339E+000
   6.4338   -1.99012E+000
   6.4346   -1.94489E+000
   6.4353   -1.65770E+000
   6.4360   -1.64469E+000
   6.4367   -1.68617E+000
   6.4375   -1.72943E+000
   6.4382   -1.97752E+000
   6.4389   -2.22599E+000
   6.4397   -2.22584E+000
   6.4404   -2.26341E+000
   6.4411   -2.34549E+000
   6.4418   -2.57363E+000
   6.4426   -2.64052E+000
   6.4433   -2.66146E+000
   6.4440   -2.68236E+000
   6.4447   -2.78598E+000
   6.4455   -2.89747E+000
   6.4462   -2.92207E+000
   6.4469   -2.93821E+000
   6.4477   -2.98934E+000
   6.4484   -3.06766E+000
   6.4491   -3.12016E+000
   6.4498   -3.14645E+000
   6.4506   -3.17187E+000
   6.4513   -3.19767E+000
   6.4520   -3.23401E+000
   6.4527   -3.25907E+000
   6.4535   -3.25462E+000
   6.4542   -3.25708E+000
   6.4549   -3.27695E+000
   6.4556   -3.28537E+000
   6.4564   -3.28635E+000
   6.4571   -3.27923E+000
   6.4578   -3.27286E+000
   6.4586   -3.25581E+000
   6.4593   -3.24937E+000
   6.4600   -3.24371E+000
   6.4607   -3.24405E+000
   6.4615   -3.22819E+000
   6.4622   -3.21607E+000
   6.4629   -3.21545E+000
   6.4636   -3.21771E+000
   6.4644   -3.22530E+000
   6.4651   -3.22690E+000
   6.4658   -3.23417E+000
   6.4666   -3.22765E+000
   6.4673   -3.21971E+000
   6.4680   -3.20772E+000
   6.4687   -3.20069E+000
   6.4695   -3.20550E+000
   6.4702   -3.21587E+000
   6.4709   -3.22473E+000
   6.4716   -3.22614E+000
   6.4724   -3.21635E+000
   6.4731   -3.20445E+000
   6.4738   -3.20497E+000
   6.4746   -3.21069E+000
   6.4753   -3.21365E+000
   6.4760   -3.21871E+000
   6.4767   -3.21128E+000
   6.4775   -3.20681E+000
   6.4782   -3.21529E+000
   6.4789   -3.21605E+000
   6.4796   -3.21094E+000
   6.4804   -3.20729E+000
   6.4811   -3.20521E+000
   6.4818   -3.21475E+000
   6.4826   -3.21234E+000
   6.4833   -3.20062E+000
   6.4840   -3.20453E+000
   6.4847   -3.21019E+000
   6.4855   -3.20017E+000
   6.4862   -3.19968E+000
   6.4869   -3.20852E+000
   6.4876   -3.20526E+000
   6.4884   -3.20537E+000
   6.4891   -3.20990E+000
   6.4898   -3.20626E+000
   6.4905   -3.19662E+000
   6.4913   -3.20194E+000
   6.4920   -3.20570E+000
   6.4927   -3.19661E+000
   6.4935   -3.20139E+000
   6.4942   -3.20991E+000
   6.4949   -3.20050E+000
   6.4956   -3.19627E+000
   6.4964   -3.20490E+000
   6.4971   -3.20961E+000
   6.4978   -3.20505E+000
   6.4985   -3.19468E+000
   6.4993   -3.19469E+000
   6.5000   -3.20393E+000
   6.5007   -3.20078E+000
   6.5015   -3.19233E+000
   6.5022   -3.18776E+000
   6.5029   -3.19529E+000
   6.5036   -3.20136E+000
   6.5044   -3.19811E+000
   6.5051   -3.18575E+000
   6.5058   -3.17879E+000
   6.5065   -3.18928E+000
   6.5073   -3.19518E+000
   6.5080   -3.20284E+000
   6.5087   -3.20167E+000
   6.5095   -3.18454E+000
   6.5102   -3.17953E+000
   6.5109   -3.17969E+000
   6.5116   -3.18040E+000
   6.5124   -3.19348E+000
   6.5131   -3.20283E+000
   6.5138   -3.19383E+000
   6.5145   -3.18882E+000
   6.5153   -3.18165E+000
   6.5160   -3.16188E+000
   6.5167   -3.15986E+000
   6.5174   -3.16834E+000
   6.5182   -3.17615E+000
   6.5189   -3.17821E+000
   6.5196   -3.18820E+000
   6.5204   -3.20511E+000
   6.5211   -3.21250E+000
   6.5218   -3.21264E+000
   6.5225   -3.21927E+000
   6.5233   -3.23022E+000
   6.5240   -3.22923E+000
   6.5247   -3.21093E+000
   6.5254   -3.19925E+000
   6.5262   -3.20579E+000
   6.5269   -3.20460E+000
   6.5276   -3.16444E+000
   6.5284   -3.11714E+000
   6.5291   -3.10500E+000
   6.5298   -3.10020E+000
   6.5305   -3.06560E+000
   6.5313   -2.96778E+000
   6.5320   -2.91098E+000
   6.5327   -2.90782E+000
   6.5334   -2.90958E+000
   6.5342   -2.82556E+000
   6.5349   -2.59461E+000
   6.5356   -2.58255E+000
   6.5364   -2.58895E+000
   6.5371   -2.60116E+000
   6.5378   -2.10127E+000
   6.5385   -2.12720E+000
   6.5393   -2.14793E+000
   6.5400   -2.17322E+000
   6.5407   -2.28882E+000
   6.5414   -2.50177E+000
   6.5422   -2.56123E+000
   6.5429   -2.59022E+000
   6.5436   -2.62537E+000
   6.5444   -2.71589E+000
   6.5451   -2.81066E+000
   6.5458   -2.85297E+000
   6.5465   -2.87654E+000
   6.5473   -2.91578E+000
   6.5480   -2.99199E+000
   6.5487   -3.04381E+000
   6.5494   -3.06943E+000
   6.5502   -3.09328E+000
   6.5509   -3.13203E+000
   6.5516   -3.16350E+000
   6.5523   -3.17932E+000
   6.5531   -3.18401E+000
   6.5538   -3.19278E+000
   6.5545   -3.20764E+000
   6.5553   -3.20960E+000
   6.5560   -3.20249E+000
   6.5567   -3.19878E+000
   6.5574   -3.19807E+000
   6.5582   -3.19026E+000
   6.5589   -3.18125E+000
   6.5596   -3.17265E+000
   6.5603   -3.16674E+000
   6.5611   -3.15754E+000
   6.5618   -3.14867E+000
   6.5625   -3.15030E+000
   6.5633   -3.15364E+000
   6.5640   -3.15807E+000
   6.5647   -3.16238E+000
   6.5654   -3.16413E+000
   6.5662   -3.15994E+000
   6.5669   -3.15061E+000
   6.5676   -3.14457E+000
   6.5683   -3.14057E+000
   6.5691   -3.14376E+000
   6.5698   -3.14999E+000
   6.5705   -3.14983E+000
   6.5713   -3.14564E+000
   6.5720   -3.14140E+000
   6.5727   -3.13443E+000
   6.5734   -3.13765E+000
   6.5742   -3.14399E+000
   6.5749   -3.14536E+000
   6.5756   -3.14151E+000
   6.5763   -3.13562E+000
   6.5771   -3.13715E+000
   6.5778   -3.14399E+000
   6.5785   -3.14557E+000
   6.5793   -3.13914E+000
   6.5800   -3.13614E+000
   6.5807   -3.13889E+000
   6.5814   -3.14087E+000
   6.5822   -3.14193E+000
   6.5829   -3.14064E+000
   6.5836   -3.14347E+000
   6.5843   -3.14747E+000
   6.5851   -3.13616E+000
   6.5858   -3.13323E+000
   6.5865   -3.14013E+000
   6.5872   -3.13419E+000
   6.5880   -3.13380E+000
   6.5887   -3.14415E+000
   6.5894   -3.13783E+000
   6.5902   -3.13044E+000
   6.5909   -3.13524E+000
   6.5916   -3.13016E+000
   6.5923   -3.11800E+000
   6.5931   -3.12231E+000
   6.5938   -3.12864E+000
   6.5945   -3.12355E+000
   6.5952   -3.11997E+000
   6.5960   -3.12604E+000
   6.5967   -3.13101E+000
   6.5974   -3.12781E+000
   6.5982   -3.12289E+000
   6.5989   -3.12730E+000
   6.5996   -3.13505E+000
   6.6003   -3.12925E+000
   6.6011   -3.11613E+000
   6.6018   -3.11627E+000
   6.6025   -3.12452E+000
   6.6032   -3.13216E+000
   6.6040   -3.13121E+000
   6.6047   -3.12159E+000
   6.6054   -3.11619E+000
   6.6062   -3.12538E+000
   6.6069   -3.13023E+000
   6.6076   -3.13410E+000
   6.6083   -3.13135E+000
   6.6091   -3.11282E+000
   6.6098   -3.11017E+000
   6.6105   -3.11581E+000
   6.6112   -3.12276E+000
   6.6120   -3.13534E+000
   6.6127   -3.14448E+000
   6.6134   -3.13226E+000
   6.6142   -3.11943E+000
   6.6149   -3.11239E+000
   6.6156   -3.09989E+000
   6.6163   -3.10191E+000
   6.6171   -3.11581E+000
   6.6178   -3.12313E+000
   6.6185   -3.12464E+000
   6.6192   -3.13580E+000
   6.6200   -3.14860E+000
   6.6207   -3.15770E+000
   6.6214   -3.15578E+000
   6.6221   -3.16294E+000
   6.6229   -3.17504E+000
   6.6236   -3.17522E+000
   6.6243   -3.16254E+000
   6.6251   -3.15288E+000
   6.6258   -3.15613E+000
   6.6265   -3.15023E+000
   6.6272   -3.10941E+000
   6.6280   -3.06658E+000
   6.6287   -3.05399E+000
   6.6294   -3.04941E+000
   6.6301   -3.01802E+000
   6.6309   -2.91100E+000
   6.6316   -2.85865E+000
   6.6323   -2.85877E+000
   6.6331   -2.85071E+000
   6.6338   -2.73248E+000
   6.6345   -2.54650E+000
   6.6352   -2.53409E+000
   6.6360   -2.53516E+000
   6.6367   -2.54436E+000
   6.6374   -2.07857E+000
   6.6381   -2.07723E+000
   6.6389   -2.09073E+000
   6.6396   -2.10919E+000
   6.6403   -2.21697E+000
   6.6411   -2.47147E+000
   6.6418   -2.51450E+000
   6.6425   -2.53971E+000
   6.6432   -2.58396E+000
   6.6440   -2.67660E+000
   6.6447   -2.77373E+000
   6.6454   -2.81378E+000
   6.6461   -2.83392E+000
   6.6469   -2.87271E+000
   6.6476   -2.95133E+000
   6.6483   -3.00356E+000
   6.6490   -3.02110E+000
   6.6498   -3.04058E+000
   6.6505   -3.07555E+000
   6.6512   -3.10687E+000
   6.6520   -3.12532E+000
   6.6527   -3.13509E+000
   6.6534   -3.14198E+000
   6.6541   -3.15129E+000
   6.6549   -3.15019E+000
   6.6556   -3.14691E+000
   6.6563   -3.15261E+000
   6.6570   -3.15638E+000
   6.6578   -3.14776E+000
   6.6585   -3.13166E+000
   6.6592   -3.11436E+000
   6.6600   -3.10122E+000
   6.6607   -3.09403E+000
   6.6614   -3.09301E+000
   6.6621   -3.10326E+000
   6.6629   -3.12223E+000
   6.6636   -3.13336E+000
   6.6643   -3.13774E+000
   6.6650   -3.13593E+000
   6.6658   -3.12253E+000
   6.6665   -3.10495E+000
   6.6672   -3.08747E+000
   6.6680   -3.07532E+000
   6.6687   -3.07252E+000
   6.6694   -3.08085E+000
   6.6701   -3.07940E+000
   6.6709   -3.07528E+000
   6.6716   -3.07683E+000
   6.6723   -3.08102E+000
   6.6730   -3.09120E+000
   6.6738   -3.10468E+000
   6.6745   -3.12455E+000
   6.6752   -3.15070E+000
   6.6760   -3.17047E+000
   6.6767   -3.18468E+000
   6.6774   -3.21895E+000
   6.6781   -3.28104E+000
   6.6789   -3.34520E+000
   6.6796   -3.37471E+000
   6.6803   -3.39718E+000
   6.6810   -3.47485E+000
   6.6818   -3.62414E+000
   6.6825   -3.68210E+000
   6.6832   -3.70545E+000
   6.6839   -3.72253E+000
   6.6847   -3.77950E+000
   6.6854   -4.03644E+000
   6.6861   -4.10473E+000
   6.6869   -4.12258E+000
   6.6876   -4.09344E+000
   6.6883   -3.80978E+000
   6.6890   -3.68798E+000
   6.6898   -3.68417E+000
   6.6905   -3.67602E+000
   6.6912   -3.64617E+000
   6.6919   -3.46817E+000
   6.6927   -3.41933E+000
   6.6934   -3.40183E+000
   6.6941   -3.39369E+000
   6.6949   -3.30629E+000
   6.6956   -3.24001E+000
   6.6963   -3.20624E+000
   6.6970   -3.19121E+000
   6.6978   -3.15895E+000
   6.6985   -3.11265E+000
   6.6992   -3.10412E+000
   6.6999   -3.09499E+000
   6.7007   -3.08499E+000
   6.7014   -3.07160E+000
   6.7021   -3.06424E+000
   6.7029   -3.07623E+000
   6.7036   -3.07705E+000
   6.7043   -3.07099E+000
   6.7050   -3.06900E+000
   6.7058   -3.08436E+000
   6.7065   -3.10926E+000
   6.7072   -3.11683E+000
   6.7079   -3.11689E+000
   6.7087   -3.11615E+000
   6.7094   -3.11692E+000
   6.7101   -3.11799E+000
   6.7109   -3.11296E+000
   6.7116   -3.11305E+000
   6.7123   -3.11096E+000
   6.7130   -3.09668E+000
   6.7138   -3.09156E+000
   6.7145   -3.09198E+000
   6.7152   -3.08267E+000
   6.7159   -3.08442E+000
   6.7167   -3.09105E+000
   6.7174   -3.08893E+000
   6.7181   -3.09124E+000
   6.7188   -3.10803E+000
   6.7196   -3.12873E+000
   6.7203   -3.13884E+000
   6.7210   -3.13064E+000
   6.7218   -3.12982E+000
   6.7225   -3.13897E+000
   6.7232   -3.14409E+000
   6.7239   -3.13375E+000
   6.7247   -3.11453E+000
   6.7254   -3.10778E+000
   6.7261   -3.10341E+000
   6.7268   -3.06470E+000
   6.7276   -3.02244E+000
   6.7283   -3.00552E+000
   6.7290   -2.99279E+000
   6.7298   -2.95379E+000
   6.7305   -2.86887E+000
   6.7312   -2.82242E+000
   6.7319   -2.81358E+000
   6.7327   -2.80163E+000
   6.7334   -2.70550E+000
   6.7341   -2.54510E+000
   6.7348   -2.52225E+000
   6.7356   -2.52288E+000
   6.7363   -2.51616E+000
   6.7370   -2.06176E+000
   6.7378   -2.05164E+000
   6.7385   -2.05572E+000
   6.7392   -2.06561E+000
   6.7399   -2.18763E+000
   6.7407   -2.47749E+000
   6.7414   -2.49653E+000
   6.7421   -2.51396E+000
   6.7428   -2.55526E+000
   6.7436   -2.67654E+000
   6.7443   -2.77294E+000
   6.7450   -2.79138E+000
   6.7457   -2.79806E+000
   6.7465   -2.83340E+000
   6.7472   -2.91838E+000
   6.7479   -2.97356E+000
   6.7487   -2.98449E+000
   6.7494   -2.99607E+000
   6.7501   -3.03659E+000
   6.7508   -3.07363E+000
   6.7516   -3.08795E+000
   6.7523   -3.08816E+000
   6.7530   -3.09930E+000
   6.7537   -3.11720E+000
   6.7545   -3.11464E+000
   6.7552   -3.09971E+000
   6.7559   -3.09604E+000
   6.7567   -3.10745E+000
   6.7574   -3.10875E+000
   6.7581   -3.09363E+000
   6.7588   -3.06693E+000
   6.7596   -3.04328E+000
   6.7603   -3.03439E+000
   6.7610   -3.03437E+000
   6.7617   -3.04922E+000
   6.7625   -3.07015E+000
   6.7632   -3.07490E+000
   6.7639   -3.07605E+000
   6.7647   -3.08315E+000
   6.7654   -3.08381E+000
   6.7661   -3.07281E+000
   6.7668   -3.04624E+000
   6.7676   -3.01398E+000
   6.7683   -3.00262E+000
   6.7690   -3.01719E+000
   6.7697   -3.02757E+000
   6.7705   -3.02769E+000
   6.7712   -3.02590E+000
   6.7719   -3.01266E+000
   6.7727   -3.00229E+000
   6.7734   -3.00719E+000
   6.7741   -3.03640E+000
   6.7748   -3.08908E+000
   6.7756   -3.14140E+000
   6.7763   -3.17931E+000
   6.7770   -3.24236E+000
   6.7777   -3.36956E+000
   6.7785   -3.43099E+000
   6.7792   -3.38827E+000
   6.7799   -3.32354E+000
   6.7806   -3.32022E+000
   6.7814   -3.39739E+000
   6.7821   -3.49002E+000
   6.7828   -3.52945E+000
   6.7836   -3.55877E+000
   6.7843   -3.58306E+000
   6.7850   -3.66089E+000
   6.7857   -3.87378E+000
   6.7865   -3.96501E+000
   6.7872   -4.00276E+000
   6.7879   -4.07244E+000
   6.7886   -4.42051E+000
   6.7894   -4.47789E+000
   6.7901   -4.48584E+000
   6.7908   -4.48228E+000
   6.7916   -4.45956E+000
   6.7923   -4.44651E+000
   6.7930   -4.45387E+000
   6.7937   -4.46101E+000
   6.7945   -4.42180E+000
   6.7952   -4.11116E+000
   6.7959   -4.09745E+000
   6.7966   -4.10550E+000
   6.7974   -4.10517E+000
   6.7981   -4.09607E+000
   6.7988   -4.09228E+000
   6.7996   -4.09233E+000
   6.8003   -4.09001E+000
   6.8010   -4.08647E+000
   6.8017   -4.07556E+000
   6.8025   -4.06982E+000
   6.8032   -4.06496E+000
   6.8039   -4.04896E+000
   6.8046   -4.03605E+000
   6.8054   -4.03903E+000
   6.8061   -4.05555E+000
   6.8068   -4.06388E+000
   6.8076   -4.06262E+000
   6.8083   -4.05921E+000
   6.8090   -4.05999E+000
   6.8097   -4.06197E+000
   6.8105   -4.05103E+000
   6.8112   -4.04904E+000
   6.8119   -4.04292E+000
   6.8126   -4.02815E+000
   6.8134   -4.02453E+000
   6.8141   -4.03086E+000
   6.8148   -4.02567E+000
   6.8155   -4.02823E+000
   6.8163   -4.03897E+000
   6.8170   -4.03729E+000
   6.8177   -4.04098E+000
   6.8185   -4.06070E+000
   6.8192   -4.08398E+000
   6.8199   -4.10349E+000
   6.8206   -4.10370E+000
   6.8214   -4.10168E+000
   6.8221   -4.11344E+000
   6.8228   -4.11941E+000
   6.8235   -4.11571E+000
   6.8243   -4.11339E+000
   6.8250   -4.10585E+000
   6.8257   -4.09652E+000
   6.8265   -4.06828E+000
   6.8272   -4.03153E+000
   6.8279   -4.01794E+000
   6.8286   -4.00458E+000
   6.8294   -3.97193E+000
   6.8301   -3.89278E+000
   6.8308   -3.82412E+000
   6.8315   -3.80269E+000
   6.8323   -3.79426E+000
   6.8330   -3.68337E+000
   6.8337   -3.43609E+000
   6.8345   -3.43073E+000
   6.8352   -3.44995E+000
   6.8359   -3.42459E+000
   6.8366   -3.12272E+000
   6.8374   -3.07200E+000
   6.8381   -3.07131E+000
   6.8388   -3.07975E+000
   6.8395   -3.14703E+000
   6.8403   -3.39497E+000
   6.8410   -3.43887E+000
   6.8417   -3.44070E+000
   6.8424   -3.47613E+000
   6.8432   -3.62692E+000
   6.8439   -3.75868E+000
   6.8446   -3.79872E+000
   6.8454   -3.82274E+000
   6.8461   -3.86913E+000
   6.8468   -3.92949E+000
   6.8475   -3.95910E+000
   6.8483   -3.95872E+000
   6.8490   -3.96277E+000
   6.8497   -4.00114E+000
   6.8504   -4.04812E+000
   6.8512   -4.07522E+000
   6.8519   -4.08071E+000
   6.8526   -4.08116E+000
   6.8534   -4.08465E+000
   6.8541   -4.07738E+000
   6.8548   -4.06429E+000
   6.8555   -4.06411E+000
   6.8563   -4.07397E+000
   6.8570   -4.07536E+000
   6.8577   -4.05712E+000
   6.8584   -4.03458E+000
   6.8592   -4.01982E+000
   6.8599   -4.01150E+000
   6.8606   -4.01080E+000
   6.8614   -4.02158E+000
   6.8621   -4.03415E+000
   6.8628   -4.03280E+000
   6.8635   -4.02575E+000
   6.8643   -4.02690E+000
   6.8650   -4.03094E+000
   6.8657   -4.03118E+000
   6.8664   -4.02665E+000
   6.8672   -4.01561E+000
   6.8679   -4.00833E+000
   6.8686   -4.02171E+000
   6.8694   -4.03934E+000
   6.8701   -4.04198E+000
   6.8708   -4.03367E+000
   6.8715   -4.02186E+000
   6.8723   -4.01850E+000
   6.8730   -4.03409E+000
   6.8737   -4.03998E+000
   6.8744   -4.03151E+000
   6.8752   -4.01867E+000
   6.8759   -4.01680E+000
   6.8766   -4.03266E+000
   6.8773   -4.03883E+000
   6.8781   -4.02956E+000
   6.8788   -4.02215E+000
   6.8795   -4.02300E+000
   6.8803   -4.03052E+000
   6.8810   -4.02635E+000
   6.8817   -4.01633E+000
   6.8824   -4.01664E+000
   6.8832   -4.01975E+000
   6.8839   -4.01690E+000
   6.8846   -4.00715E+000
   6.8853   -4.01125E+000
   6.8861   -4.01452E+000
   6.8868   -4.00963E+000
   6.8875   -4.00989E+000
   6.8883   -4.01297E+000
   6.8890   -4.00834E+000
   6.8897   -4.01452E+000
   6.8904   -4.02171E+000
   6.8912   -4.00969E+000
   6.8919   -4.00856E+000
   6.8926   -4.02042E+000
   6.8933   -4.01703E+000
   6.8941   -4.01114E+000
   6.8948   -4.02385E+000
   6.8955   -4.03256E+000
   6.8963   -4.03095E+000
   6.8970   -4.02855E+000
   6.8977   -4.02976E+000
   6.8984   -4.03688E+000
   6.8992   -4.03541E+000
   6.8999   -4.02177E+000
   6.9006   -4.02199E+000
   6.9013   -4.02814E+000
   6.9021   -4.02908E+000
   6.9028   -4.02579E+000
   6.9035   -4.01372E+000
   6.9043   -4.01114E+000
   6.9050   -4.01800E+000
   6.9057   -4.02652E+000
   6.9064   -4.02617E+000
   6.9072   -4.01720E+000
   6.9079   -4.00721E+000
   6.9086   -3.99810E+000
   6.9093   -4.00661E+000
   6.9101   -4.01719E+000
   6.9108   -4.02118E+000
   6.9115   -4.02944E+000
   6.9122   -4.02701E+000
   6.9130   -4.01339E+000
   6.9137   -4.00979E+000
   6.9144   -4.00407E+000
   6.9152   -3.99510E+000
   6.9159   -4.00754E+000
   6.9166   -4.01626E+000
   6.9173   -4.01937E+000
   6.9181   -4.03184E+000
   6.9188   -4.04494E+000
   6.9195   -4.04988E+000
   6.9202   -4.04565E+000
   6.9210   -4.04522E+000
   6.9217   -4.05432E+000
   6.9224   -4.05621E+000
   6.9232   -4.04094E+000
   6.9239   -4.02573E+000
   6.9246   -4.02374E+000
   6.9253   -4.01412E+000
   6.9261   -3.97708E+000
   6.9268   -3.93067E+000
   6.9275   -3.91455E+000
   6.9282   -3.90590E+000
   6.9290   -3.86609E+000
   6.9297   -3.78527E+000
   6.9304   -3.73781E+000
   6.9312   -3.72636E+000
   6.9319   -3.71594E+000
   6.9326   -3.64067E+000
   6.9333   -3.51270E+000
   6.9341   -3.46499E+000
   6.9348   -3.45637E+000
   6.9355   -3.45984E+000
   6.9362   -2.96864E+000
   6.9370   -2.96806E+000
   6.9377   -2.97413E+000
   6.9384   -2.98274E+000
   6.9391   -3.01619E+000
   6.9399   -3.41576E+000
   6.9406   -3.42809E+000
   6.9413   -3.43918E+000
   6.9421   -3.47449E+000
   6.9428   -3.57787E+000
   6.9435   -3.68395E+000
   6.9442   -3.71575E+000
   6.9450   -3.73190E+000
   6.9457   -3.76185E+000
   6.9464   -3.83395E+000
   6.9471   -3.88858E+000
   6.9479   -3.90853E+000
   6.9486   -3.92277E+000
   6.9493   -3.95294E+000
   6.9501   -3.98717E+000
   6.9508   -4.00846E+000
   6.9515   -4.01633E+000
   6.9522   -4.02382E+000
   6.9530   -4.03597E+000
   6.9537   -4.03725E+000
   6.9544   -4.02922E+000
   6.9551   -4.02819E+000
   6.9559   -4.03474E+000
   6.9566   -4.02996E+000
   6.9573   -4.01502E+000
   6.9581   -3.99638E+000
   6.9588   -3.97912E+000
   6.9595   -3.96883E+000
   6.9602   -3.96451E+000
   6.9610   -3.96864E+000
   6.9617   -3.98894E+000
   6.9624   -4.00769E+000
   6.9631   -4.01242E+000
   6.9639   -4.01227E+000
   6.9646   -4.00220E+000
   6.9653   -3.98604E+000
   6.9661   -3.96604E+000
   6.9668   -3.95263E+000
   6.9675   -3.94657E+000
   6.9682   -3.95040E+000
   6.9690   -3.95518E+000
   6.9697   -3.94762E+000
   6.9704   -3.94218E+000
   6.9711   -3.94802E+000
   6.9719   -3.95431E+000
   6.9726   -3.96560E+000
   6.9733   -3.98194E+000
   6.9740   -4.00816E+000
   6.9748   -4.03538E+000
   6.9755   -4.04583E+000
   6.9762   -4.06229E+000
   6.9770   -4.11028E+000
   6.9777   -4.18604E+000
   6.9784   -4.23449E+000
   6.9791   -4.25839E+000
   6.9799   -4.29259E+000
   6.9806   -4.41911E+000
   6.9813   -4.53024E+000
   6.9820   -4.56013E+000
   6.9828   -4.58607E+000
   6.9835   -4.64135E+000
   6.9842   -4.80275E+000
   6.9850   -4.92118E+000
   6.9857   -4.94699E+000
   6.9864   -4.94640E+000
   6.9871   -4.91599E+000
   6.9879   -4.66961E+000
   6.9886   -4.57794E+000
   6.9893   -4.56998E+000
   6.9900   -4.56342E+000
   6.9908   -4.39782E+000
   6.9915   -4.22786E+000
   6.9922   -4.22495E+000
   6.9930   -4.22139E+000
   6.9937   -4.17651E+000
   6.9944   -4.10450E+000
   6.9951   -4.06082E+000
   6.9959   -4.04444E+000
   6.9966   -4.03385E+000
   6.9973   -4.00958E+000
   6.9980   -3.97720E+000
   6.9988   -3.95962E+000
   6.9995   -3.94696E+000
   7.0002   -3.94341E+000
   7.0010   -3.93785E+000
   7.0017   -3.93377E+000
   7.0024   -3.93671E+000
   7.0031   -3.93426E+000
   7.0039   -3.93208E+000
   7.0046   -3.94497E+000
   7.0053   -3.96443E+000
   7.0060   -3.98285E+000
   7.0068   -3.98481E+000
   7.0075   -3.97998E+000
   7.0082   -3.98438E+000
   7.0089   -3.99240E+000
   7.0097   -3.99097E+000
   7.0104   -3.98670E+000
   7.0111   -3.98773E+000
   7.0119   -3.97218E+000
   7.0126   -3.95915E+000
   7.0133   -3.96088E+000
   7.0140   -3.95873E+000
   7.0148   -3.95758E+000
   7.0155   -3.96767E+000
   7.0162   -3.97196E+000
   7.0169   -3.96725E+000
   7.0177   -3.98138E+000
   7.0184   -4.00307E+000
   7.0191   -4.01605E+000
   7.0199   -4.01585E+000
   7.0206   -4.01669E+000
   7.0213   -4.01816E+000
   7.0220   -4.01777E+000
   7.0228   -4.00654E+000
   7.0235   -3.99732E+000
   7.0242   -3.99241E+000
   7.0249   -3.97962E+000
   7.0257   -3.94399E+000
   7.0264   -3.90947E+000
   7.0271   -3.89804E+000
   7.0279   -3.88389E+000
   7.0286   -3.84319E+000
   7.0293   -3.76543E+000
   7.0300   -3.71793E+000
   7.0308   -3.70795E+000
   7.0315   -3.69357E+000
   7.0322   -3.62215E+000
   7.0329   -3.47202E+000
   7.0337   -3.42822E+000
   7.0344   -3.42524E+000
   7.0351   -3.42235E+000
   7.0359   -2.97569E+000
   7.0366   -2.95280E+000
   7.0373   -2.95594E+000
   7.0380   -2.97123E+000
   7.0388   -3.01683E+000
   7.0395   -3.35792E+000
   7.0402   -3.41831E+000
   7.0409   -3.42523E+000
   7.0417   -3.46611E+000
   7.0424   -3.59604E+000
   7.0431   -3.70163E+000
   7.0438   -3.72964E+000
   7.0446   -3.74822E+000
   7.0453   -3.78622E+000
   7.0460   -3.84832E+000
   7.0468   -3.89852E+000
   7.0475   -3.91516E+000
   7.0482   -3.92804E+000
   7.0489   -3.94995E+000
   7.0497   -3.98023E+000
   7.0504   -3.99904E+000
   7.0511   -4.00920E+000
   7.0518   -4.01643E+000
   7.0526   -4.02487E+000
   7.0533   -4.02680E+000
   7.0540   -4.01735E+000
   7.0548   -4.01527E+000
   7.0555   -4.01970E+000
   7.0562   -4.01515E+000
   7.0569   -4.00140E+000
   7.0577   -3.98122E+000
   7.0584   -3.96521E+000
   7.0591   -3.95609E+000
   7.0598   -3.95569E+000
   7.0606   -3.95965E+000
   7.0613   -3.97783E+000
   7.0620   -4.00056E+000
   7.0628   -4.00578E+000
   7.0635   -4.00546E+000
   7.0642   -3.99869E+000
   7.0649   -3.98165E+000
   7.0657   -3.96103E+000
   7.0664   -3.94663E+000
   7.0671   -3.93929E+000
   7.0678   -3.94356E+000
   7.0686   -3.95102E+000
   7.0693   -3.94693E+000
   7.0700   -3.94273E+000
   7.0707   -3.95107E+000
   7.0715   -3.96207E+000
   7.0722   -3.97473E+000
   7.0729   -3.99729E+000
   7.0737   -4.02301E+000
   7.0744   -4.05219E+000
   7.0751   -4.06816E+000
   7.0758   -4.08813E+000
   7.0766   -4.14242E+000
   7.0773   -4.21101E+000
   7.0780   -4.24357E+000
   7.0787   -4.26647E+000
   7.0795   -4.30059E+000
   7.0802   -4.38609E+000
   7.0809   -4.48153E+000
   7.0817   -4.52432E+000
   7.0824   -4.54721E+000
   7.0831   -4.56673E+000
   7.0838   -4.80774E+000
   7.0846   -4.99128E+000
   7.0853   -5.01226E+000
   7.0860   -5.00793E+000
   7.0867   -5.00009E+000
   7.0875   -4.56019E+000
   7.0882   -4.54773E+000
   7.0889   -4.54519E+000
   7.0897   -4.53634E+000
   7.0904   -4.44027E+000
   7.0911   -4.28493E+000
   7.0918   -4.25677E+000
   7.0926   -4.24703E+000
   7.0933   -4.21511E+000
   7.0940   -4.14772E+000
   7.0947   -4.08896E+000
   7.0955   -4.05799E+000
   7.0962   -4.04627E+000
   7.0969   -4.02592E+000
   7.0977   -3.98939E+000
   7.0984   -3.96831E+000
   7.0991   -3.96244E+000
   7.0998   -3.96085E+000
   7.1006   -3.96156E+000
   7.1013   -3.95771E+000
   7.1020   -3.95783E+000
   7.1027   -3.95987E+000
   7.1035   -3.96147E+000
   7.1042   -3.97180E+000
   7.1049   -3.98845E+000
   7.1056   -4.00641E+000
   7.1064   -4.01027E+000
   7.1071   -4.00348E+000
   7.1078   -4.01099E+000
   7.1086   -4.02130E+000
   7.1093   -4.02604E+000
   7.1100   -4.02071E+000
   7.1107   -4.01734E+000
   7.1115   -4.00738E+000
   7.1122   -3.99134E+000
   7.1129   -3.99223E+000
   7.1136   -3.99312E+000
   7.1144   -3.99659E+000
   7.1151   -4.00630E+000
   7.1158   -4.01400E+000
   7.1166   -4.00687E+000
   7.1173   -4.01510E+000
   7.1180   -4.03881E+000
   7.1187   -4.05118E+000
   7.1195   -4.04994E+000
   7.1202   -4.05357E+000
   7.1209   -4.05311E+000
   7.1216   -4.04785E+000
   7.1224   -4.03509E+000
   7.1231   -4.02990E+000
   7.1238   -4.02983E+000
   7.1246   -4.01499E+000
   7.1253   -3.97347E+000
   7.1260   -3.93798E+000
   7.1267   -3.92989E+000
   7.1275   -3.91775E+000
   7.1282   -3.85876E+000
   7.1289   -3.77767E+000
   7.1296   -3.74844E+000
   7.1304   -3.73733E+000
   7.1311   -3.71727E+000
   7.1318   -3.61224E+000
   7.1326   -3.50209E+000
   7.1333   -3.46627E+000
   7.1340   -3.46577E+000
   7.1347   -3.47034E+000
   7.1355   -3.00066E+000
   7.1362   -3.00623E+000
   7.1369   -3.00790E+000
   7.1376   -3.02069E+000
   7.1384   -3.06799E+000
   7.1391   -3.48145E+000
   7.1398   -3.48729E+000
   7.1405   -3.48955E+000
   7.1413   -3.50847E+000
   7.1420   -3.59726E+000
   7.1427   -3.71843E+000
   7.1435   -3.76131E+000
   7.1442   -3.77302E+000
   7.1449   -3.79781E+000
   7.1456   -3.86521E+000
   7.1464   -3.92764E+000
   7.1471   -3.95034E+000
   7.1478   -3.96561E+000
   7.1485   -3.99260E+000
   7.1493   -4.02981E+000
   7.1500   -4.05359E+000
   7.1507   -4.05855E+000
   7.1515   -4.06688E+000
   7.1522   -4.07767E+000
   7.1529   -4.08351E+000
   7.1536   -4.07714E+000
   7.1544   -4.06938E+000
   7.1551   -4.07567E+000
   7.1558   -4.07794E+000
   7.1565   -4.06625E+000
   7.1573   -4.04968E+000
   7.1580   -4.03307E+000
   7.1587   -4.02149E+000
   7.1595   -4.01593E+000
   7.1602   -4.02061E+000
   7.1609   -4.03424E+000
   7.1616   -4.06050E+000
   7.1624   -4.07454E+000
   7.1631   -4.07317E+000
   7.1638   -4.06732E+000
   7.1645   -4.05834E+000
   7.1653   -4.04346E+000
   7.1660   -4.01943E+000
   7.1667   -4.01298E+000
   7.1674   -4.03278E+000
   7.1682   -4.04126E+000
   7.1689   -4.00834E+000
   7.1696   -4.01185E+000
   7.1704   -4.04695E+000
   7.1711   -4.05159E+000
   7.1718   -4.01632E+000
   7.1725   -4.04961E+000
   7.1733   -4.10667E+000
   7.1740   -4.15523E+000
   7.1747   -4.11895E+000
   7.1754   -4.08879E+000
   7.1762   -4.15306E+000
   7.1769   -4.31129E+000
   7.1776   -4.38039E+000
   7.1784   -4.35391E+000
   7.1791   -4.31967E+000
   7.1798   -4.47318E+000
   7.1805   -4.60747E+000
   7.1813   -4.65531E+000
   7.1820   -4.71514E+000
   7.1827   -4.88410E+000
   7.1834   -5.11794E+000
   7.1842   -5.29780E+000
   7.1849   -5.47594E+000
   7.1856   -5.56804E+000
   7.1864   -5.47624E+000
   7.1871   -5.16877E+000
   7.1878   -5.50291E+000
   7.1885   -5.21279E+000
   7.1893   -5.18596E+000
   7.1900   -4.92034E+000
   7.1907   -5.38831E+000
   7.1914   -5.24962E+000
   7.1922   -5.02010E+000
   7.1929   -5.03658E+000
   7.1936   -5.48926E+000
   7.1944   -5.08344E+000
   7.1951   -5.04028E+000
   7.1958   -5.20553E+000
   7.1965   -5.24798E+000
   7.1973   -5.54865E+000
   7.1980   -5.98178E+000
   7.1987   -5.94034E+000
   7.1994   -6.25628E+000
   7.2002   -5.90321E+000
   7.2009   -6.17187E+000
   7.2016   -5.93182E+000
   7.2023   -6.11819E+000
   7.2031   -6.09685E+000
   7.2038   -6.09810E+000
   7.2045   -5.66645E+000
   7.2053   -6.14202E+000
   7.2060   -5.81979E+000
   7.2067   -5.92406E+000
   7.2074   -5.80883E+000
   7.2082   -6.01604E+000
   7.2089   -5.95374E+000
   7.2096   -5.87938E+000
   7.2103   -5.85674E+000
