# Supplementary material for: A radial calibration window for analytical ultracentrifugation
Source: PLoS One. 2018 Jul 30;13(7):e0201529. doi: 10.1371/journal.pone.0201529 (PMC6066226; doi:10.1371/journal.pone.0201529)
Supplement: S1 Dataset — (ZIP) [file pone.0201529.s001.zip › IFscans/00007.ip4]

cm/pixel:  0.00072706945, new artiface
P 4 20.6 50000 0002977 7.8552E10 655 50
   5.7562   0.00000E+000
   5.7569   4.08949E-001
   5.7577   3.32952E-001
   5.7584   1.21613E-001
   5.7591   3.30260E-001
   5.7598   3.99427E-001
   5.7606   1.53846E-001
   5.7613   4.15760E-001
   5.7620   3.16219E-001
   5.7628   3.15343E-001
   5.7635   2.86164E-001
   5.7642   3.50185E-001
   5.7649   9.84702E-002
   5.7657   3.06187E-001
   5.7664   3.23411E-001
   5.7671   2.79983E-001
   5.7678   2.90881E-001
   5.7686   2.16413E-001
   5.7693   2.82105E-001
   5.7700   3.05321E-001
   5.7707   3.43823E-001
   5.7715   5.01889E-001
   5.7722   1.34596E-001
   5.7729   1.18578E-001
   5.7737   1.95472E-001
   5.7744   1.22905E-001
   5.7751   3.06723E-002
   5.7758   4.76320E-002
   5.7766   4.86269E-002
   5.7773   -6.84531E-002
   5.7780   -4.88912E-002
   5.7787   -2.78271E-002
   5.7795   -5.00612E-003
   5.7802   -2.27652E-002
   5.7809   -1.06321E-001
   5.7817   -1.75141E-001
   5.7824   -2.14091E-001
   5.7831   -2.09458E-001
   5.7838   -2.07407E-001
   5.7846   -2.12446E-001
   5.7853   -2.11485E-001
   5.7860   -2.20613E-001
   5.7867   -2.33209E-001
   5.7875   -2.69368E-001
   5.7882   -2.98274E-001
   5.7889   -3.27392E-001
   5.7897   -3.32706E-001
   5.7904   -3.42880E-001
   5.7911   -3.44842E-001
   5.7918   -3.44521E-001
   5.7926   -3.43306E-001
   5.7933   -3.35372E-001
   5.7940   -3.26689E-001
   5.7947   -3.13871E-001
   5.7955   -3.00651E-001
   5.7962   -2.91790E-001
   5.7969   -2.88860E-001
   5.7977   -2.87656E-001
   5.7984   -2.86308E-001
   5.7991   -2.80020E-001
   5.7998   -2.78927E-001
   5.8006   -2.88615E-001
   5.8013   -3.05863E-001
   5.8020   -3.23353E-001
   5.8027   -3.35039E-001
   5.8035   -3.36899E-001
   5.8042   -3.22612E-001
   5.8049   -2.95609E-001
   5.8056   -2.72369E-001
   5.8064   -2.57859E-001
   5.8071   -2.61604E-001
   5.8078   -2.87651E-001
   5.8086   -3.31391E-001
   5.8093   -3.42260E-001
   5.8100   -3.03025E-001
   5.8107   -2.62711E-001
   5.8115   -2.43589E-001
   5.8122   -2.56076E-001
   5.8129   -3.01118E-001
   5.8136   -3.32893E-001
   5.8144   -3.05884E-001
   5.8151   -2.70368E-001
   5.8158   -2.60228E-001
   5.8166   -2.70528E-001
   5.8173   -2.86978E-001
   5.8180   -2.73741E-001
   5.8187   -2.42177E-001
   5.8195   -2.42182E-001
   5.8202   -2.81480E-001
   5.8209   -3.13793E-001
   5.8216   -2.92378E-001
   5.8224   -2.77643E-001
   5.8231   -3.09530E-001
   5.8238   -3.46307E-001
   5.8246   -3.25812E-001
   5.8253   -2.97039E-001
   5.8260   -3.20397E-001
   5.8267   -3.40220E-001
   5.8275   -3.00332E-001
   5.8282   -2.82148E-001
   5.8289   -3.04070E-001
   5.8296   -2.58619E-001
   5.8304   -1.94878E-001
   5.8311   -2.07095E-001
   5.8318   -2.13324E-001
   5.8326   -8.65575E-002
   5.8333   -9.45340E-003
   5.8340   -2.50522E-002
   5.8347   -1.72264E-002
   5.8355   6.18657E-002
   5.8362   2.23604E-001
   5.8369   2.84628E-001
   5.8376   2.81715E-001
   5.8384   3.04563E-001
   5.8391   3.81286E-001
   5.8398   6.67646E-001
   5.8405   6.98359E-001
   5.8413   7.28249E-001
   5.8420   6.83425E-001
   5.8427   5.51340E-001
   5.8435   3.23933E-001
   5.8442   3.10370E-001
   5.8449   3.01564E-001
   5.8456   2.71246E-001
   5.8464   1.13968E-001
   5.8471   3.29920E-002
   5.8478   1.53181E-002
   5.8485   9.41710E-003
   5.8493   -5.38433E-002
   5.8500   -1.54349E-001
   5.8507   -1.80690E-001
   5.8515   -1.83074E-001
   5.8522   -2.02209E-001
   5.8529   -2.54042E-001
   5.8536   -2.80497E-001
   5.8544   -2.82518E-001
   5.8551   -2.83830E-001
   5.8558   -2.93219E-001
   5.8565   -3.05574E-001
   5.8573   -3.04406E-001
   5.8580   -3.04148E-001
   5.8587   -3.12206E-001
   5.8595   -3.07104E-001
   5.8602   -2.86265E-001
   5.8609   -2.66177E-001
   5.8616   -2.58050E-001
   5.8624   -2.49771E-001
   5.8631   -2.40449E-001
   5.8638   -2.50698E-001
   5.8645   -2.64590E-001
   5.8653   -2.64944E-001
   5.8660   -2.71868E-001
   5.8667   -2.82117E-001
   5.8674   -2.74080E-001
   5.8682   -2.58929E-001
   5.8689   -2.43330E-001
   5.8696   -2.27251E-001
   5.8704   -2.21695E-001
   5.8711   -2.19239E-001
   5.8718   -2.20333E-001
   5.8725   -2.29890E-001
   5.8733   -2.35753E-001
   5.8740   -2.36153E-001
   5.8747   -2.32218E-001
   5.8754   -2.42150E-001
   5.8762   -2.78676E-001
   5.8769   -3.08504E-001
   5.8776   -3.14589E-001
   5.8784   -3.22097E-001
   5.8791   -3.51199E-001
   5.8798   -4.22192E-001
   5.8805   -4.87624E-001
   5.8813   -4.93860E-001
   5.8820   -5.07115E-001
   5.8827   -5.84608E-001
   5.8834   -7.48357E-001
   5.8842   -8.28231E-001
   5.8849   -8.54061E-001
   5.8856   -8.73218E-001
   5.8864   -1.02957E+000
   5.8871   -1.22338E+000
   5.8878   -1.25419E+000
   5.8885   -1.26260E+000
   5.8893   -1.26006E+000
   5.8900   -1.16586E+000
   5.8907   -8.54774E-001
   5.8914   -8.38291E-001
   5.8922   -8.27131E-001
   5.8929   -7.68670E-001
   5.8936   -6.20416E-001
   5.8944   -5.64048E-001
   5.8951   -5.50376E-001
   5.8958   -5.35786E-001
   5.8965   -4.72277E-001
   5.8973   -3.84034E-001
   5.8980   -3.56838E-001
   5.8987   -3.45656E-001
   5.8994   -3.10287E-001
   5.9002   -2.68569E-001
   5.9009   -2.47886E-001
   5.9016   -2.43849E-001
   5.9023   -2.34247E-001
   5.9031   -2.15772E-001
   5.9038   -2.15138E-001
   5.9045   -2.26840E-001
   5.9053   -2.28450E-001
   5.9060   -2.21138E-001
   5.9067   -2.19334E-001
   5.9074   -2.31222E-001
   5.9082   -2.51581E-001
   5.9089   -2.61682E-001
   5.9096   -2.63161E-001
   5.9103   -2.68634E-001
   5.9111   -2.62986E-001
   5.9118   -2.55059E-001
   5.9125   -2.60940E-001
   5.9133   -2.59838E-001
   5.9140   -2.51813E-001
   5.9147   -2.52289E-001
   5.9154   -2.52031E-001
   5.9162   -2.43182E-001
   5.9169   -2.37499E-001
   5.9176   -2.36872E-001
   5.9183   -2.36167E-001
   5.9191   -2.32708E-001
   5.9198   -2.31179E-001
   5.9205   -2.49956E-001
   5.9213   -2.67726E-001
   5.9220   -2.75566E-001
   5.9227   -2.74478E-001
   5.9234   -2.73235E-001
   5.9242   -2.83492E-001
   5.9249   -2.91287E-001
   5.9256   -2.85158E-001
   5.9263   -2.76474E-001
   5.9271   -2.72543E-001
   5.9278   -2.69691E-001
   5.9285   -2.52009E-001
   5.9293   -2.09473E-001
   5.9300   -1.82132E-001
   5.9307   -1.82565E-001
   5.9314   -1.69420E-001
   5.9322   -1.00392E-001
   5.9329   -1.94719E-002
   5.9336   8.73024E-003
   5.9343   2.78208E-002
   5.9351   7.51776E-002
   5.9358   2.10347E-001
   5.9365   3.01055E-001
   5.9372   3.25604E-001
   5.9380   3.31301E-001
   5.9387   3.58237E-001
   5.9394   6.98833E-001
   5.9402   7.60160E-001
   5.9409   7.56161E-001
   5.9416   7.44537E-001
   5.9423   6.37457E-001
   5.9431   3.66994E-001
   5.9438   3.49900E-001
   5.9445   3.45837E-001
   5.9452   3.16743E-001
   5.9460   1.78328E-001
   5.9467   5.44646E-002
   5.9474   3.96989E-002
   5.9482   3.10737E-002
   5.9489   -2.82728E-002
   5.9496   -1.21714E-001
   5.9503   -1.54385E-001
   5.9511   -1.53064E-001
   5.9518   -1.69022E-001
   5.9525   -2.17711E-001
   5.9532   -2.52557E-001
   5.9540   -2.60286E-001
   5.9547   -2.62186E-001
   5.9554   -2.66715E-001
   5.9562   -2.73208E-001
   5.9569   -2.74542E-001
   5.9576   -2.74578E-001
   5.9583   -2.78471E-001
   5.9591   -2.75672E-001
   5.9598   -2.55320E-001
   5.9605   -2.31228E-001
   5.9612   -2.16092E-001
   5.9620   -2.08467E-001
   5.9627   -1.99263E-001
   5.9634   -2.05733E-001
   5.9641   -2.23190E-001
   5.9649   -2.27771E-001
   5.9656   -2.31618E-001
   5.9663   -2.44378E-001
   5.9671   -2.41792E-001
   5.9678   -2.27468E-001
   5.9685   -2.10022E-001
   5.9692   -1.93025E-001
   5.9700   -1.84310E-001
   5.9707   -1.82345E-001
   5.9714   -1.77715E-001
   5.9721   -1.83321E-001
   5.9729   -1.90296E-001
   5.9736   -1.87896E-001
   5.9743   -1.86779E-001
   5.9751   -1.93102E-001
   5.9758   -2.23006E-001
   5.9765   -2.63075E-001
   5.9772   -2.75965E-001
   5.9780   -2.81321E-001
   5.9787   -3.06200E-001
   5.9794   -3.80065E-001
   5.9801   -4.58804E-001
   5.9809   -4.86013E-001
   5.9816   -4.96810E-001
   5.9823   -5.38814E-001
   5.9831   -6.47573E-001
   5.9838   -7.30203E-001
   5.9845   -7.65261E-001
   5.9852   -7.75566E-001
   5.9860   -7.79748E-001
   5.9867   -1.15076E+000
   5.9874   -1.23993E+000
   5.9881   -1.24456E+000
   5.9889   -1.23461E+000
   5.9896   -8.78155E-001
   5.9903   -7.66448E-001
   5.9911   -7.63830E-001
   5.9918   -7.59419E-001
   5.9925   -7.05230E-001
   5.9932   -5.65230E-001
   5.9940   -5.03585E-001
   5.9947   -4.94978E-001
   5.9954   -4.80577E-001
   5.9961   -4.44241E-001
   5.9969   -3.66582E-001
   5.9976   -3.18490E-001
   5.9983   -3.05936E-001
   5.9990   -2.77392E-001
   5.9998   -2.38011E-001
   6.0005   -2.13799E-001
   6.0012   -2.04020E-001
   6.0020   -1.96465E-001
   6.0027   -1.76317E-001
   6.0034   -1.71165E-001
   6.0041   -1.83084E-001
   6.0049   -1.89834E-001
   6.0056   -1.83487E-001
   6.0063   -1.78060E-001
   6.0070   -1.85219E-001
   6.0078   -2.03184E-001
   6.0085   -2.20356E-001
   6.0092   -2.25398E-001
   6.0100   -2.28956E-001
   6.0107   -2.31561E-001
   6.0114   -2.23237E-001
   6.0121   -2.22995E-001
   6.0129   -2.27665E-001
   6.0136   -2.18541E-001
   6.0143   -2.13308E-001
   6.0150   -2.14409E-001
   6.0158   -2.10596E-001
   6.0165   -2.03904E-001
   6.0172   -2.04890E-001
   6.0180   -2.08317E-001
   6.0187   -2.07309E-001
   6.0194   -2.02333E-001
   6.0201   -2.12043E-001
   6.0209   -2.35608E-001
   6.0216   -2.48236E-001
   6.0223   -2.49313E-001
   6.0230   -2.47037E-001
   6.0238   -2.53389E-001
   6.0245   -2.64713E-001
   6.0252   -2.61292E-001
   6.0260   -2.49310E-001
   6.0267   -2.39334E-001
   6.0274   -2.36371E-001
   6.0281   -2.26657E-001
   6.0289   -1.95931E-001
   6.0296   -1.57616E-001
   6.0303   -1.48480E-001
   6.0310   -1.47110E-001
   6.0318   -9.39689E-002
   6.0325   3.32892E-004
   6.0332   4.57212E-002
   6.0339   5.82602E-002
   6.0347   7.78297E-002
   6.0354   2.07860E-001
   6.0361   3.45153E-001
   6.0369   3.65762E-001
   6.0376   3.68542E-001
   6.0383   3.83939E-001
   6.0390   7.07880E-001
   6.0398   8.00340E-001
   6.0405   7.93613E-001
   6.0412   7.87448E-001
   6.0419   7.53812E-001
   6.0427   4.30664E-001
   6.0434   3.79211E-001
   6.0441   3.74852E-001
   6.0449   3.56904E-001
   6.0456   2.41059E-001
   6.0463   9.53120E-002
   6.0470   6.62322E-002
   6.0478   5.96751E-002
   6.0485   2.36959E-002
   6.0492   -5.65637E-002
   6.0499   -1.09832E-001
   6.0507   -1.24232E-001
   6.0514   -1.34971E-001
   6.0521   -1.74288E-001
   6.0529   -2.15107E-001
   6.0536   -2.29347E-001
   6.0543   -2.31262E-001
   6.0550   -2.36818E-001
   6.0558   -2.42295E-001
   6.0565   -2.45368E-001
   6.0572   -2.46220E-001
   6.0579   -2.49793E-001
   6.0587   -2.52953E-001
   6.0594   -2.44019E-001
   6.0601   -2.23193E-001
   6.0609   -2.06546E-001
   6.0616   -2.00748E-001
   6.0623   -1.92940E-001
   6.0630   -1.89611E-001
   6.0638   -2.04604E-001
   6.0645   -2.19249E-001
   6.0652   -2.24241E-001
   6.0659   -2.33184E-001
   6.0667   -2.34004E-001
   6.0674   -2.20626E-001
   6.0681   -2.06002E-001
   6.0688   -1.88736E-001
   6.0696   -1.78576E-001
   6.0703   -1.79447E-001
   6.0710   -1.78112E-001
   6.0718   -1.77978E-001
   6.0725   -1.85404E-001
   6.0732   -1.87535E-001
   6.0739   -1.88415E-001
   6.0747   -1.92441E-001
   6.0754   -2.13950E-001
   6.0761   -2.54672E-001
   6.0768   -2.73170E-001
   6.0776   -2.76660E-001
   6.0783   -2.85505E-001
   6.0790   -3.26939E-001
   6.0798   -3.96264E-001
   6.0805   -4.38924E-001
   6.0812   -4.55859E-001
   6.0819   -4.81548E-001
   6.0827   -5.62575E-001
   6.0834   -6.91832E-001
   6.0841   -7.60304E-001
   6.0848   -7.81574E-001
   6.0856   -7.90889E-001
   6.0863   -9.37376E-001
   6.0870   -1.21166E+000
   6.0878   -1.23464E+000
   6.0885   -1.23189E+000
   6.0892   -1.23631E+000
   6.0899   -7.67332E-001
   6.0907   -7.69781E-001
   6.0914   -7.85618E-001
   6.0921   -7.83922E-001
   6.0928   -6.98140E-001
   6.0936   -5.22776E-001
   6.0943   -4.90443E-001
   6.0950   -4.83709E-001
   6.0957   -4.50451E-001
   6.0965   -3.77104E-001
   6.0972   -3.20077E-001
   6.0979   -3.01505E-001
   6.0987   -2.85077E-001
   6.0994   -2.40678E-001
   6.1001   -2.05852E-001
   6.1008   -1.92385E-001
   6.1016   -1.86040E-001
   6.1023   -1.72163E-001
   6.1030   -1.55748E-001
   6.1037   -1.61420E-001
   6.1045   -1.70736E-001
   6.1052   -1.69597E-001
   6.1059   -1.63551E-001
   6.1067   -1.66896E-001
   6.1074   -1.83099E-001
   6.1081   -2.03525E-001
   6.1088   -2.14730E-001
   6.1096   -2.16689E-001
   6.1103   -2.21358E-001
   6.1110   -2.17766E-001
   6.1117   -2.10491E-001
   6.1125   -2.17608E-001
   6.1132   -2.17046E-001
   6.1139   -2.08145E-001
   6.1147   -2.11508E-001
   6.1154   -2.13760E-001
   6.1161   -2.06659E-001
   6.1168   -2.06134E-001
   6.1176   -2.06283E-001
   6.1183   -2.02833E-001
   6.1190   -1.96018E-001
   6.1197   -1.97992E-001
   6.1205   -2.20595E-001
   6.1212   -2.43254E-001
   6.1219   -2.52568E-001
   6.1227   -2.54508E-001
   6.1234   -2.59880E-001
   6.1241   -2.69406E-001
   6.1248   -2.75577E-001
   6.1256   -2.65654E-001
   6.1263   -2.56727E-001
   6.1270   -2.53078E-001
   6.1277   -2.45822E-001
   6.1285   -2.12709E-001
   6.1292   -1.65136E-001
   6.1299   -1.43775E-001
   6.1306   -1.44039E-001
   6.1314   -1.18498E-001
   6.1321   -2.50258E-002
   6.1328   2.44479E-002
   6.1336   2.80104E-002
   6.1343   2.89987E-002
   6.1350   8.85811E-002
   6.1357   2.70540E-001
   6.1365   3.27450E-001
   6.1372   3.37495E-001
   6.1379   3.47127E-001
   6.1386   4.88531E-001
   6.1394   7.74714E-001
   6.1401   7.86092E-001
   6.1408   7.71918E-001
   6.1416   7.47283E-001
   6.1423   5.26485E-001
   6.1430   3.68331E-001
   6.1437   3.48297E-001
   6.1445   3.32208E-001
   6.1452   2.70425E-001
   6.1459   1.27352E-001
   6.1466   6.47838E-002
   6.1474   5.04007E-002
   6.1481   2.52703E-002
   6.1488   -4.19405E-002
   6.1496   -1.19529E-001
   6.1503   -1.51368E-001
   6.1510   -1.58353E-001
   6.1517   -1.80939E-001
   6.1525   -2.27114E-001
   6.1532   -2.54329E-001
   6.1539   -2.60761E-001
   6.1546   -2.65247E-001
   6.1554   -2.73814E-001
   6.1561   -2.75357E-001
   6.1568   -2.78148E-001
   6.1576   -2.80837E-001
   6.1583   -2.88224E-001
   6.1590   -2.87881E-001
   6.1597   -2.71477E-001
   6.1605   -2.52041E-001
   6.1612   -2.40623E-001
   6.1619   -2.33397E-001
   6.1626   -2.26407E-001
   6.1634   -2.30515E-001
   6.1641   -2.49575E-001
   6.1648   -2.60789E-001
   6.1655   -2.64461E-001
   6.1663   -2.68947E-001
   6.1670   -2.60075E-001
   6.1677   -2.43742E-001
   6.1685   -2.28184E-001
   6.1692   -2.12216E-001
   6.1699   -2.10359E-001
   6.1706   -2.14349E-001
   6.1714   -2.13126E-001
   6.1721   -2.15080E-001
   6.1728   -2.17037E-001
   6.1735   -2.14503E-001
   6.1743   -2.20098E-001
   6.1750   -2.26590E-001
   6.1757   -2.54926E-001
   6.1765   -2.94731E-001
   6.1772   -3.10043E-001
   6.1779   -3.27315E-001
   6.1786   -3.53794E-001
   6.1794   -4.18787E-001
   6.1801   -4.74064E-001
   6.1808   -4.95247E-001
   6.1815   -5.11981E-001
   6.1823   -5.54327E-001
   6.1830   -6.54015E-001
   6.1837   -7.55713E-001
   6.1845   -8.05090E-001
   6.1852   -8.27930E-001
   6.1859   -8.59150E-001
   6.1866   -1.17098E+000
   6.1874   -1.26495E+000
   6.1881   -1.28261E+000
   6.1888   -1.29771E+000
   6.1895   -1.40450E+000
   6.1903   -1.77784E+000
   6.1910   -1.79159E+000
   6.1917   -1.79828E+000
   6.1924   -1.76734E+000
   6.1932   -1.64161E+000
   6.1939   -1.55425E+000
   6.1946   -1.54556E+000
   6.1954   -1.53310E+000
   6.1961   -1.49254E+000
   6.1968   -1.39574E+000
   6.1975   -1.34671E+000
   6.1983   -1.34033E+000
   6.1990   -1.31708E+000
   6.1997   -1.26955E+000
   6.2004   -1.24184E+000
   6.2012   -1.23454E+000
   6.2019   -1.23353E+000
   6.2026   -1.21451E+000
   6.2034   -1.20393E+000
   6.2041   -1.21295E+000
   6.2048   -1.21899E+000
   6.2055   -1.21305E+000
   6.2063   -1.20908E+000
   6.2070   -1.22225E+000
   6.2077   -1.24261E+000
   6.2084   -1.26173E+000
   6.2092   -1.26438E+000
   6.2099   -1.26676E+000
   6.2106   -1.27140E+000
   6.2114   -1.26291E+000
   6.2121   -1.26057E+000
   6.2128   -1.26763E+000
   6.2135   -1.26335E+000
   6.2143   -1.25685E+000
   6.2150   -1.26425E+000
   6.2157   -1.26179E+000
   6.2164   -1.25569E+000
   6.2172   -1.25976E+000
   6.2179   -1.25785E+000
   6.2186   -1.25235E+000
   6.2194   -1.24788E+000
   6.2201   -1.25709E+000
   6.2208   -1.28222E+000
   6.2215   -1.29874E+000
   6.2223   -1.29735E+000
   6.2230   -1.29660E+000
   6.2237   -1.30004E+000
   6.2244   -1.31053E+000
   6.2252   -1.31035E+000
   6.2259   -1.29307E+000
   6.2266   -1.28425E+000
   6.2273   -1.28091E+000
   6.2281   -1.26416E+000
   6.2288   -1.22356E+000
   6.2295   -1.19493E+000
   6.2303   -1.18687E+000
   6.2310   -1.17891E+000
   6.2317   -1.11578E+000
   6.2324   -1.02051E+000
   6.2332   -1.00001E+000
   6.2339   -9.99468E-001
   6.2346   -9.66392E-001
   6.2353   -7.95209E-001
   6.2361   -6.99255E-001
   6.2368   -6.92053E-001
   6.2375   -6.97981E-001
   6.2383   -7.17210E-001
   6.2390   -2.36590E-001
   6.2397   -2.34165E-001
   6.2404   -2.47781E-001
   6.2412   -2.69141E-001
   6.2419   -3.80999E-001
   6.2426   -6.24866E-001
   6.2433   -6.67161E-001
   6.2441   -6.80347E-001
   6.2448   -7.20815E-001
   6.2455   -8.46099E-001
   6.2463   -9.48928E-001
   6.2470   -9.81652E-001
   6.2477   -9.96073E-001
   6.2484   -1.04531E+000
   6.2492   -1.12325E+000
   6.2499   -1.16616E+000
   6.2506   -1.18126E+000
   6.2513   -1.19233E+000
   6.2521   -1.22414E+000
   6.2528   -1.26040E+000
   6.2535   -1.27167E+000
   6.2543   -1.27743E+000
   6.2550   -1.28629E+000
   6.2557   -1.29248E+000
   6.2564   -1.28552E+000
   6.2572   -1.28644E+000
   6.2579   -1.29369E+000
   6.2586   -1.29793E+000
   6.2593   -1.28897E+000
   6.2601   -1.26900E+000
   6.2608   -1.25280E+000
   6.2615   -1.24221E+000
   6.2622   -1.23377E+000
   6.2630   -1.23178E+000
   6.2637   -1.24549E+000
   6.2644   -1.26671E+000
   6.2652   -1.27585E+000
   6.2659   -1.28231E+000
   6.2666   -1.28216E+000
   6.2673   -1.26738E+000
   6.2681   -1.25449E+000
   6.2688   -1.23388E+000
   6.2695   -1.22279E+000
   6.2702   -1.22743E+000
   6.2710   -1.22856E+000
   6.2717   -1.22471E+000
   6.2724   -1.22973E+000
   6.2732   -1.23098E+000
   6.2739   -1.23793E+000
   6.2746   -1.24524E+000
   6.2753   -1.25246E+000
   6.2761   -1.28413E+000
   6.2768   -1.31380E+000
   6.2775   -1.33023E+000
   6.2782   -1.35391E+000
   6.2790   -1.39615E+000
   6.2797   -1.46823E+000
   6.2804   -1.52188E+000
   6.2812   -1.54828E+000
   6.2819   -1.58170E+000
   6.2826   -1.66800E+000
   6.2833   -1.76823E+000
   6.2841   -1.82047E+000
   6.2848   -1.84633E+000
   6.2855   -1.86129E+000
   6.2862   -1.94695E+000
   6.2870   -2.20175E+000
   6.2877   -2.26488E+000
   6.2884   -2.27101E+000
   6.2891   -2.25313E+000
   6.2899   -1.90444E+000
   6.2906   -1.87222E+000
   6.2913   -1.88273E+000
   6.2921   -1.88714E+000
   6.2928   -1.83642E+000
   6.2935   -1.66498E+000
   6.2942   -1.58700E+000
   6.2950   -1.57022E+000
   6.2957   -1.53985E+000
   6.2964   -1.44328E+000
   6.2971   -1.36550E+000
   6.2979   -1.35595E+000
   6.2986   -1.34993E+000
   6.2993   -1.30726E+000
   6.3001   -1.26736E+000
   6.3008   -1.25624E+000
   6.3015   -1.25187E+000
   6.3022   -1.23808E+000
   6.3030   -1.21754E+000
   6.3037   -1.22130E+000
   6.3044   -1.23069E+000
   6.3051   -1.22798E+000
   6.3059   -1.21767E+000
   6.3066   -1.22590E+000
   6.3073   -1.24478E+000
   6.3081   -1.26645E+000
   6.3088   -1.27867E+000
   6.3095   -1.27512E+000
   6.3102   -1.27873E+000
   6.3110   -1.27780E+000
   6.3117   -1.27023E+000
   6.3124   -1.27334E+000
   6.3131   -1.27316E+000
   6.3139   -1.26065E+000
   6.3146   -1.25961E+000
   6.3153   -1.26392E+000
   6.3161   -1.25481E+000
   6.3168   -1.25191E+000
   6.3175   -1.25404E+000
   6.3182   -1.24692E+000
   6.3190   -1.24585E+000
   6.3197   -1.24813E+000
   6.3204   -1.26932E+000
   6.3211   -1.29277E+000
   6.3219   -1.29327E+000
   6.3226   -1.28757E+000
   6.3233   -1.29209E+000
   6.3240   -1.30304E+000
   6.3248   -1.30644E+000
   6.3255   -1.29087E+000
   6.3262   -1.27936E+000
   6.3270   -1.28145E+000
   6.3277   -1.27563E+000
   6.3284   -1.24409E+000
   6.3291   -1.20283E+000
   6.3299   -1.18985E+000
   6.3306   -1.18285E+000
   6.3313   -1.13782E+000
   6.3320   -1.02293E+000
   6.3328   -9.80207E-001
   6.3335   -9.79787E-001
   6.3342   -9.64757E-001
   6.3350   -8.51029E-001
   6.3357   -7.09788E-001
   6.3364   -6.81261E-001
   6.3371   -6.79732E-001
   6.3379   -6.94083E-001
   6.3386   -4.56522E-001
   6.3393   -2.47706E-001
   6.3400   -2.48250E-001
   6.3408   -2.76877E-001
   6.3415   -3.61501E-001
   6.3422   -6.13256E-001
   6.3430   -6.65759E-001
   6.3437   -6.77328E-001
   6.3444   -7.07509E-001
   6.3451   -8.03456E-001
   6.3459   -9.17976E-001
   6.3466   -9.60061E-001
   6.3473   -9.74295E-001
   6.3480   -1.00462E+000
   6.3488   -1.09099E+000
   6.3495   -1.15365E+000
   6.3502   -1.17988E+000
   6.3510   -1.19102E+000
   6.3517   -1.22181E+000
   6.3524   -1.26062E+000
   6.3531   -1.27813E+000
   6.3539   -1.28493E+000
   6.3546   -1.29350E+000
   6.3553   -1.30140E+000
   6.3560   -1.29545E+000
   6.3568   -1.28800E+000
   6.3575   -1.29021E+000
   6.3582   -1.29411E+000
   6.3589   -1.28926E+000
   6.3597   -1.27232E+000
   6.3604   -1.25487E+000
   6.3611   -1.23874E+000
   6.3619   -1.23177E+000
   6.3626   -1.22735E+000
   6.3633   -1.23902E+000
   6.3640   -1.25732E+000
   6.3648   -1.27117E+000
   6.3655   -1.28225E+000
   6.3662   -1.28373E+000
   6.3669   -1.27398E+000
   6.3677   -1.26122E+000
   6.3684   -1.24332E+000
   6.3691   -1.22400E+000
   6.3699   -1.22307E+000
   6.3706   -1.23303E+000
   6.3713   -1.23059E+000
   6.3720   -1.22872E+000
   6.3728   -1.22421E+000
   6.3735   -1.21951E+000
   6.3742   -1.23828E+000
   6.3749   -1.25902E+000
   6.3757   -1.27467E+000
   6.3764   -1.28873E+000
   6.3771   -1.31554E+000
   6.3779   -1.36286E+000
   6.3786   -1.38508E+000
   6.3793   -1.40621E+000
   6.3800   -1.49678E+000
   6.3808   -1.56840E+000
   6.3815   -1.58102E+000
   6.3822   -1.60529E+000
   6.3829   -1.70619E+000
   6.3837   -1.78503E+000
   6.3844   -1.81597E+000
   6.3851   -1.84125E+000
   6.3858   -1.96938E+000
   6.3866   -2.13549E+000
   6.3873   -2.13753E+000
   6.3880   -2.07833E+000
   6.3888   -1.74783E+000
   6.3895   -1.68964E+000
   6.3902   -1.65828E+000
   6.3909   -1.59619E+000
   6.3917   -1.29837E+000
   6.3924   -1.21181E+000
   6.3931   -1.17367E+000
   6.3938   -1.11249E+000
   6.3946   -9.58777E-001
   6.3953   -8.82902E-001
   6.3960   -8.71731E-001
   6.3968   -8.77705E-001
   6.3975   -9.65582E-001
   6.3982   -6.93823E-001
   6.3989   -8.90466E-001
   6.3997   -9.77296E-001
   6.4004   -1.01295E+000
   6.4011   -1.00792E+000
   6.4018   -9.33955E-001
   6.4026   -9.06198E-001
   6.4033   -9.63588E-001
   6.4040   -9.69250E-001
   6.4048   -9.28869E-001
   6.4055   -9.18085E-001
   6.4062   -9.33931E-001
   6.4069   -9.47000E-001
   6.4077   -9.78998E-001
   6.4084   -1.02005E+000
   6.4091   -1.05933E+000
   6.4098   -1.12649E+000
   6.4106   -1.17974E+000
   6.4113   -1.49931E+000
   6.4120   -1.55943E+000
   6.4128   -1.62409E+000
   6.4135   -1.73143E+000
   6.4142   -1.81498E+000
   6.4149   -1.87273E+000
   6.4157   -1.94948E+000
   6.4164   -2.03507E+000
   6.4171   -2.12769E+000
   6.4178   -2.23638E+000
   6.4186   -2.31364E+000
   6.4193   -2.34777E+000
   6.4200   -2.29144E+000
   6.4207   -2.08983E+000
   6.4215   -2.01612E+000
   6.4222   -2.12427E+000
   6.4229   -2.14753E+000
   6.4237   -2.15453E+000
   6.4244   -2.20958E+000
   6.4251   -2.30652E+000
   6.4258   -2.41221E+000
   6.4266   -2.50440E+000
   6.4273   -2.55227E+000
   6.4280   -2.54638E+000
   6.4287   -2.53200E+000
   6.4295   -2.42984E+000
   6.4302   -2.36116E+000
   6.4309   -2.32337E+000
   6.4317   -2.22896E+000
   6.4324   -2.01339E+000
   6.4331   -1.97964E+000
   6.4338   -1.98693E+000
   6.4346   -1.85169E+000
   6.4353   -1.63199E+000
   6.4360   -1.64025E+000
   6.4367   -1.67423E+000
   6.4375   -1.70538E+000
   6.4382   -1.86075E+000
   6.4389   -2.19898E+000
   6.4397   -2.21436E+000
   6.4404   -2.25020E+000
   6.4411   -2.32874E+000
   6.4418   -2.55762E+000
   6.4426   -2.62472E+000
   6.4433   -2.64334E+000
   6.4440   -2.66986E+000
   6.4447   -2.77870E+000
   6.4455   -2.89401E+000
   6.4462   -2.91946E+000
   6.4469   -2.93685E+000
   6.4477   -2.99185E+000
   6.4484   -3.06610E+000
   6.4491   -3.11172E+000
   6.4498   -3.13892E+000
   6.4506   -3.16087E+000
   6.4513   -3.18186E+000
   6.4520   -3.22325E+000
   6.4527   -3.24842E+000
   6.4535   -3.24116E+000
   6.4542   -3.25044E+000
   6.4549   -3.26589E+000
   6.4556   -3.27015E+000
   6.4564   -3.27063E+000
   6.4571   -3.26370E+000
   6.4578   -3.25424E+000
   6.4586   -3.24217E+000
   6.4593   -3.23828E+000
   6.4600   -3.23071E+000
   6.4607   -3.23098E+000
   6.4615   -3.21761E+000
   6.4622   -3.20528E+000
   6.4629   -3.20553E+000
   6.4636   -3.21027E+000
   6.4644   -3.21650E+000
   6.4651   -3.21899E+000
   6.4658   -3.22921E+000
   6.4666   -3.22184E+000
   6.4673   -3.21303E+000
   6.4680   -3.20312E+000
   6.4687   -3.20166E+000
   6.4695   -3.20373E+000
   6.4702   -3.21326E+000
   6.4709   -3.22181E+000
   6.4716   -3.22157E+000
   6.4724   -3.21138E+000
   6.4731   -3.20118E+000
   6.4738   -3.20297E+000
   6.4746   -3.20836E+000
   6.4753   -3.21240E+000
   6.4760   -3.21531E+000
   6.4767   -3.20702E+000
   6.4775   -3.20300E+000
   6.4782   -3.21231E+000
   6.4789   -3.21188E+000
   6.4796   -3.20908E+000
   6.4804   -3.20392E+000
   6.4811   -3.20453E+000
   6.4818   -3.20992E+000
   6.4826   -3.20715E+000
   6.4833   -3.19732E+000
   6.4840   -3.20179E+000
   6.4847   -3.20546E+000
   6.4855   -3.19790E+000
   6.4862   -3.19829E+000
   6.4869   -3.20557E+000
   6.4876   -3.20145E+000
   6.4884   -3.20104E+000
   6.4891   -3.20752E+000
   6.4898   -3.20354E+000
   6.4905   -3.19436E+000
   6.4913   -3.20006E+000
   6.4920   -3.20265E+000
   6.4927   -3.19380E+000
   6.4935   -3.19944E+000
   6.4942   -3.20695E+000
   6.4949   -3.19802E+000
   6.4956   -3.19347E+000
   6.4964   -3.20059E+000
   6.4971   -3.20558E+000
   6.4978   -3.20001E+000
   6.4985   -3.19105E+000
   6.4993   -3.19133E+000
   6.5000   -3.20062E+000
   6.5007   -3.19691E+000
   6.5015   -3.18841E+000
   6.5022   -3.18442E+000
   6.5029   -3.19166E+000
   6.5036   -3.19824E+000
   6.5044   -3.19515E+000
   6.5051   -3.18267E+000
   6.5058   -3.17837E+000
   6.5065   -3.18723E+000
   6.5073   -3.19295E+000
   6.5080   -3.20099E+000
   6.5087   -3.19901E+000
   6.5095   -3.18174E+000
   6.5102   -3.17653E+000
   6.5109   -3.17418E+000
   6.5116   -3.17755E+000
   6.5124   -3.19002E+000
   6.5131   -3.19951E+000
   6.5138   -3.18917E+000
   6.5145   -3.18520E+000
   6.5153   -3.18042E+000
   6.5160   -3.15921E+000
   6.5167   -3.15815E+000
   6.5174   -3.16738E+000
   6.5182   -3.17217E+000
   6.5189   -3.17736E+000
   6.5196   -3.18826E+000
   6.5204   -3.20388E+000
   6.5211   -3.20969E+000
   6.5218   -3.21013E+000
   6.5225   -3.21749E+000
   6.5233   -3.22708E+000
   6.5240   -3.22600E+000
   6.5247   -3.20714E+000
   6.5254   -3.19879E+000
   6.5262   -3.20237E+000
   6.5269   -3.19918E+000
   6.5276   -3.16152E+000
   6.5284   -3.11327E+000
   6.5291   -3.10170E+000
   6.5298   -3.09748E+000
   6.5305   -3.06169E+000
   6.5313   -2.96494E+000
   6.5320   -2.90721E+000
   6.5327   -2.90435E+000
   6.5334   -2.90417E+000
   6.5342   -2.81317E+000
   6.5349   -2.58952E+000
   6.5356   -2.57616E+000
   6.5364   -2.58623E+000
   6.5371   -2.59646E+000
   6.5378   -2.12552E+000
   6.5385   -2.12613E+000
   6.5393   -2.14284E+000
   6.5400   -2.17445E+000
   6.5407   -2.29219E+000
   6.5414   -2.50736E+000
   6.5422   -2.55972E+000
   6.5429   -2.58818E+000
   6.5436   -2.62211E+000
   6.5444   -2.71496E+000
   6.5451   -2.81077E+000
   6.5458   -2.85389E+000
   6.5465   -2.87394E+000
   6.5473   -2.91216E+000
   6.5480   -2.98980E+000
   6.5487   -3.04074E+000
   6.5494   -3.06605E+000
   6.5502   -3.09026E+000
   6.5509   -3.13053E+000
   6.5516   -3.16168E+000
   6.5523   -3.17692E+000
   6.5531   -3.18201E+000
   6.5538   -3.19061E+000
   6.5545   -3.20392E+000
   6.5553   -3.20729E+000
   6.5560   -3.19869E+000
   6.5567   -3.19599E+000
   6.5574   -3.19524E+000
   6.5582   -3.18642E+000
   6.5589   -3.17685E+000
   6.5596   -3.17113E+000
   6.5603   -3.16336E+000
   6.5611   -3.15528E+000
   6.5618   -3.14668E+000
   6.5625   -3.14551E+000
   6.5633   -3.15030E+000
   6.5640   -3.15506E+000
   6.5647   -3.15968E+000
   6.5654   -3.16144E+000
   6.5662   -3.15803E+000
   6.5669   -3.14918E+000
   6.5676   -3.14116E+000
   6.5683   -3.13699E+000
   6.5691   -3.14121E+000
   6.5698   -3.14715E+000
   6.5705   -3.14637E+000
   6.5713   -3.14224E+000
   6.5720   -3.13719E+000
   6.5727   -3.12999E+000
   6.5734   -3.13228E+000
   6.5742   -3.13863E+000
   6.5749   -3.13983E+000
   6.5756   -3.13709E+000
   6.5763   -3.13229E+000
   6.5771   -3.13339E+000
   6.5778   -3.13975E+000
   6.5785   -3.14074E+000
   6.5793   -3.13469E+000
   6.5800   -3.13144E+000
   6.5807   -3.13485E+000
   6.5814   -3.13710E+000
   6.5822   -3.13947E+000
   6.5829   -3.13891E+000
   6.5836   -3.14244E+000
   6.5843   -3.14485E+000
   6.5851   -3.13322E+000
   6.5858   -3.13226E+000
   6.5865   -3.13578E+000
   6.5872   -3.13018E+000
   6.5880   -3.12971E+000
   6.5887   -3.14231E+000
   6.5894   -3.13453E+000
   6.5902   -3.12675E+000
   6.5909   -3.13069E+000
   6.5916   -3.12456E+000
   6.5923   -3.11365E+000
   6.5931   -3.11705E+000
   6.5938   -3.12303E+000
   6.5945   -3.11843E+000
   6.5952   -3.11590E+000
   6.5960   -3.12070E+000
   6.5967   -3.12643E+000
   6.5974   -3.12479E+000
   6.5982   -3.12057E+000
   6.5989   -3.12422E+000
   6.5996   -3.13182E+000
   6.6003   -3.12593E+000
   6.6011   -3.11223E+000
   6.6018   -3.11274E+000
   6.6025   -3.12007E+000
   6.6032   -3.12799E+000
   6.6040   -3.12630E+000
   6.6047   -3.11823E+000
   6.6054   -3.11381E+000
   6.6062   -3.12171E+000
   6.6069   -3.12568E+000
   6.6076   -3.13012E+000
   6.6083   -3.12651E+000
   6.6091   -3.10866E+000
   6.6098   -3.10577E+000
   6.6105   -3.11344E+000
   6.6112   -3.11848E+000
   6.6120   -3.13254E+000
   6.6127   -3.14193E+000
   6.6134   -3.12809E+000
   6.6142   -3.11603E+000
   6.6149   -3.10859E+000
   6.6156   -3.09745E+000
   6.6163   -3.09917E+000
   6.6171   -3.11178E+000
   6.6178   -3.11957E+000
   6.6185   -3.12308E+000
   6.6192   -3.13271E+000
   6.6200   -3.14564E+000
   6.6207   -3.15341E+000
   6.6214   -3.15275E+000
   6.6221   -3.16007E+000
   6.6229   -3.17219E+000
   6.6236   -3.17021E+000
   6.6243   -3.15892E+000
   6.6251   -3.15007E+000
   6.6258   -3.15175E+000
   6.6265   -3.14715E+000
   6.6272   -3.10638E+000
   6.6280   -3.06273E+000
   6.6287   -3.05070E+000
   6.6294   -3.04578E+000
   6.6301   -3.01392E+000
   6.6309   -2.90411E+000
   6.6316   -2.85488E+000
   6.6323   -2.85296E+000
   6.6331   -2.83908E+000
   6.6338   -2.71472E+000
   6.6345   -2.54653E+000
   6.6352   -2.52904E+000
   6.6360   -2.53052E+000
   6.6367   -2.53593E+000
   6.6374   -2.07248E+000
   6.6381   -2.07572E+000
   6.6389   -2.08537E+000
   6.6396   -2.10474E+000
   6.6403   -2.21685E+000
   6.6411   -2.46864E+000
   6.6418   -2.51122E+000
   6.6425   -2.53514E+000
   6.6432   -2.58048E+000
   6.6440   -2.67348E+000
   6.6447   -2.77287E+000
   6.6454   -2.81172E+000
   6.6461   -2.83280E+000
   6.6469   -2.87172E+000
   6.6476   -2.95092E+000
   6.6483   -2.99988E+000
   6.6490   -3.01841E+000
   6.6498   -3.03801E+000
   6.6505   -3.07520E+000
   6.6512   -3.10410E+000
   6.6520   -3.11939E+000
   6.6527   -3.13104E+000
   6.6534   -3.13855E+000
   6.6541   -3.15040E+000
   6.6549   -3.14732E+000
   6.6556   -3.14343E+000
   6.6563   -3.14873E+000
   6.6570   -3.15345E+000
   6.6578   -3.14498E+000
   6.6585   -3.12905E+000
   6.6592   -3.11121E+000
   6.6600   -3.09972E+000
   6.6607   -3.08868E+000
   6.6614   -3.08796E+000
   6.6621   -3.09837E+000
   6.6629   -3.11784E+000
   6.6636   -3.12975E+000
   6.6643   -3.13467E+000
   6.6650   -3.13209E+000
   6.6658   -3.11912E+000
   6.6665   -3.10195E+000
   6.6672   -3.08498E+000
   6.6680   -3.07175E+000
   6.6687   -3.07067E+000
   6.6694   -3.07720E+000
   6.6701   -3.07590E+000
   6.6709   -3.07044E+000
   6.6716   -3.07212E+000
   6.6723   -3.07788E+000
   6.6730   -3.08626E+000
   6.6738   -3.09891E+000
   6.6745   -3.11736E+000
   6.6752   -3.14390E+000
   6.6760   -3.16661E+000
   6.6767   -3.18091E+000
   6.6774   -3.21205E+000
   6.6781   -3.26905E+000
   6.6789   -3.33479E+000
   6.6796   -3.36566E+000
   6.6803   -3.38942E+000
   6.6810   -3.45740E+000
   6.6818   -3.60081E+000
   6.6825   -3.67321E+000
   6.6832   -3.70028E+000
   6.6839   -3.71173E+000
   6.6847   -3.76163E+000
   6.6854   -4.00765E+000
   6.6861   -4.09856E+000
   6.6869   -4.12383E+000
   6.6876   -4.09318E+000
   6.6883   -3.85390E+000
   6.6890   -3.68751E+000
   6.6898   -3.68094E+000
   6.6905   -3.67541E+000
   6.6912   -3.65267E+000
   6.6919   -3.48428E+000
   6.6927   -3.42050E+000
   6.6934   -3.40145E+000
   6.6941   -3.39433E+000
   6.6949   -3.31463E+000
   6.6956   -3.24564E+000
   6.6963   -3.20520E+000
   6.6970   -3.19090E+000
   6.6978   -3.15793E+000
   6.6985   -3.11376E+000
   6.6992   -3.10261E+000
   6.6999   -3.09204E+000
   6.7007   -3.08364E+000
   6.7014   -3.06987E+000
   6.7021   -3.06190E+000
   6.7029   -3.07430E+000
   6.7036   -3.07449E+000
   6.7043   -3.07024E+000
   6.7050   -3.06775E+000
   6.7058   -3.08187E+000
   6.7065   -3.10774E+000
   6.7072   -3.11440E+000
   6.7079   -3.11639E+000
   6.7087   -3.11390E+000
   6.7094   -3.11519E+000
   6.7101   -3.11801E+000
   6.7109   -3.11350E+000
   6.7116   -3.11236E+000
   6.7123   -3.11140E+000
   6.7130   -3.09521E+000
   6.7138   -3.08917E+000
   6.7145   -3.08978E+000
   6.7152   -3.08072E+000
   6.7159   -3.08327E+000
   6.7167   -3.09107E+000
   6.7174   -3.08783E+000
   6.7181   -3.09035E+000
   6.7188   -3.10679E+000
   6.7196   -3.12636E+000
   6.7203   -3.13711E+000
   6.7210   -3.12930E+000
   6.7218   -3.12721E+000
   6.7225   -3.13698E+000
   6.7232   -3.14097E+000
   6.7239   -3.13225E+000
   6.7247   -3.11314E+000
   6.7254   -3.10658E+000
   6.7261   -3.10155E+000
   6.7268   -3.06271E+000
   6.7276   -3.02047E+000
   6.7283   -3.00292E+000
   6.7290   -2.98799E+000
   6.7298   -2.94830E+000
   6.7305   -2.86786E+000
   6.7312   -2.82151E+000
   6.7319   -2.81100E+000
   6.7327   -2.79835E+000
   6.7334   -2.70511E+000
   6.7341   -2.54415E+000
   6.7348   -2.51771E+000
   6.7356   -2.51827E+000
   6.7363   -2.50811E+000
   6.7370   -2.06499E+000
   6.7378   -2.05166E+000
   6.7385   -2.05221E+000
   6.7392   -2.06453E+000
   6.7399   -2.18306E+000
   6.7407   -2.47682E+000
   6.7414   -2.49177E+000
   6.7421   -2.50816E+000
   6.7428   -2.55202E+000
   6.7436   -2.67455E+000
   6.7443   -2.76859E+000
   6.7450   -2.78791E+000
   6.7457   -2.79457E+000
   6.7465   -2.83384E+000
   6.7472   -2.91788E+000
   6.7479   -2.96916E+000
   6.7487   -2.98124E+000
   6.7494   -2.99331E+000
   6.7501   -3.03594E+000
   6.7508   -3.07024E+000
   6.7516   -3.08302E+000
   6.7523   -3.08404E+000
   6.7530   -3.09790E+000
   6.7537   -3.11634E+000
   6.7545   -3.11352E+000
   6.7552   -3.09685E+000
   6.7559   -3.09280E+000
   6.7567   -3.10571E+000
   6.7574   -3.10689E+000
   6.7581   -3.09161E+000
   6.7588   -3.06519E+000
   6.7596   -3.04236E+000
   6.7603   -3.03425E+000
   6.7610   -3.03289E+000
   6.7617   -3.04581E+000
   6.7625   -3.06654E+000
   6.7632   -3.07106E+000
   6.7639   -3.07577E+000
   6.7647   -3.08274E+000
   6.7654   -3.08102E+000
   6.7661   -3.06907E+000
   6.7668   -3.04409E+000
   6.7676   -3.01330E+000
   6.7683   -3.00114E+000
   6.7690   -3.01575E+000
   6.7697   -3.02582E+000
   6.7705   -3.02510E+000
   6.7712   -3.01916E+000
   6.7719   -3.00622E+000
   6.7727   -2.99799E+000
   6.7734   -3.00515E+000
   6.7741   -3.03211E+000
   6.7748   -3.08334E+000
   6.7756   -3.13839E+000
   6.7763   -3.17661E+000
   6.7770   -3.23214E+000
   6.7777   -3.35083E+000
   6.7785   -3.41754E+000
   6.7792   -3.37106E+000
   6.7799   -3.31744E+000
   6.7806   -3.31704E+000
   6.7814   -3.38433E+000
   6.7821   -3.48131E+000
   6.7828   -3.52551E+000
   6.7836   -3.55710E+000
   6.7843   -3.58096E+000
   6.7850   -3.66555E+000
   6.7857   -3.87446E+000
   6.7865   -3.95964E+000
   6.7872   -4.00515E+000
   6.7879   -4.08296E+000
   6.7886   -4.40438E+000
   6.7894   -4.47369E+000
   6.7901   -4.48668E+000
   6.7908   -4.48690E+000
   6.7916   -4.46379E+000
   6.7923   -4.44796E+000
   6.7930   -4.45249E+000
   6.7937   -4.45539E+000
   6.7945   -4.41747E+000
   6.7952   -4.11764E+000
   6.7959   -4.09481E+000
   6.7966   -4.10430E+000
   6.7974   -4.10537E+000
   6.7981   -4.09746E+000
   6.7988   -4.09242E+000
   6.7996   -4.09162E+000
   6.8003   -4.08883E+000
   6.8010   -4.08552E+000
   6.8017   -4.07440E+000
   6.8025   -4.06725E+000
   6.8032   -4.06034E+000
   6.8039   -4.04486E+000
   6.8046   -4.03117E+000
   6.8054   -4.03444E+000
   6.8061   -4.05055E+000
   6.8068   -4.05809E+000
   6.8076   -4.05654E+000
   6.8083   -4.05224E+000
   6.8090   -4.05483E+000
   6.8097   -4.05712E+000
   6.8105   -4.04727E+000
   6.8112   -4.04501E+000
   6.8119   -4.03833E+000
   6.8126   -4.02238E+000
   6.8134   -4.01784E+000
   6.8141   -4.02480E+000
   6.8148   -4.01981E+000
   6.8155   -4.02288E+000
   6.8163   -4.03543E+000
   6.8170   -4.03380E+000
   6.8177   -4.03722E+000
   6.8185   -4.05685E+000
   6.8192   -4.07961E+000
   6.8199   -4.09912E+000
   6.8206   -4.10243E+000
   6.8214   -4.09939E+000
   6.8221   -4.11067E+000
   6.8228   -4.11713E+000
   6.8235   -4.11263E+000
   6.8243   -4.11027E+000
   6.8250   -4.10347E+000
   6.8257   -4.09302E+000
   6.8265   -4.06329E+000
   6.8272   -4.02782E+000
   6.8279   -4.01138E+000
   6.8286   -3.99844E+000
   6.8294   -3.96581E+000
   6.8301   -3.88492E+000
   6.8308   -3.81686E+000
   6.8315   -3.79857E+000
   6.8323   -3.78685E+000
   6.8330   -3.67200E+000
   6.8337   -3.43566E+000
   6.8345   -3.42527E+000
   6.8352   -3.44353E+000
   6.8359   -3.41745E+000
   6.8366   -3.12479E+000
   6.8374   -3.06597E+000
   6.8381   -3.06301E+000
   6.8388   -3.07262E+000
   6.8395   -3.14413E+000
   6.8403   -3.39735E+000
   6.8410   -3.43541E+000
   6.8417   -3.43693E+000
   6.8424   -3.47262E+000
   6.8432   -3.63159E+000
   6.8439   -3.76285E+000
   6.8446   -3.79863E+000
   6.8454   -3.82226E+000
   6.8461   -3.86759E+000
   6.8468   -3.92865E+000
   6.8475   -3.95705E+000
   6.8483   -3.95606E+000
   6.8490   -3.96136E+000
   6.8497   -3.99903E+000
   6.8504   -4.04752E+000
   6.8512   -4.07244E+000
   6.8519   -4.07599E+000
   6.8526   -4.07690E+000
   6.8534   -4.08126E+000
   6.8541   -4.07352E+000
   6.8548   -4.06168E+000
   6.8555   -4.06227E+000
   6.8563   -4.07099E+000
   6.8570   -4.07276E+000
   6.8577   -4.05336E+000
   6.8584   -4.03138E+000
   6.8592   -4.01570E+000
   6.8599   -4.00870E+000
   6.8606   -4.00874E+000
   6.8614   -4.01852E+000
   6.8621   -4.03067E+000
   6.8628   -4.02809E+000
   6.8635   -4.02229E+000
   6.8643   -4.02406E+000
   6.8650   -4.02841E+000
   6.8657   -4.02780E+000
   6.8664   -4.02398E+000
   6.8672   -4.01165E+000
   6.8679   -4.00412E+000
   6.8686   -4.01770E+000
   6.8694   -4.03549E+000
   6.8701   -4.03844E+000
   6.8708   -4.02987E+000
   6.8715   -4.01803E+000
   6.8723   -4.01541E+000
   6.8730   -4.03031E+000
   6.8737   -4.03613E+000
   6.8744   -4.02750E+000
   6.8752   -4.01566E+000
   6.8759   -4.01331E+000
   6.8766   -4.02856E+000
   6.8773   -4.03440E+000
   6.8781   -4.02499E+000
   6.8788   -4.01768E+000
   6.8795   -4.01858E+000
   6.8803   -4.02712E+000
   6.8810   -4.02208E+000
   6.8817   -4.01240E+000
   6.8824   -4.01272E+000
   6.8832   -4.01624E+000
   6.8839   -4.01213E+000
   6.8846   -4.00340E+000
   6.8853   -4.00715E+000
   6.8861   -4.01066E+000
   6.8868   -4.00550E+000
   6.8875   -4.00597E+000
   6.8883   -4.00986E+000
   6.8890   -4.00470E+000
   6.8897   -4.00995E+000
   6.8904   -4.01802E+000
   6.8912   -4.00466E+000
   6.8919   -4.00421E+000
   6.8926   -4.01573E+000
   6.8933   -4.01256E+000
   6.8941   -4.00596E+000
   6.8948   -4.01831E+000
   6.8955   -4.02654E+000
   6.8963   -4.02560E+000
   6.8970   -4.02333E+000
   6.8977   -4.02435E+000
   6.8984   -4.03252E+000
   6.8992   -4.03072E+000
   6.8999   -4.01639E+000
   6.9006   -4.01604E+000
   6.9013   -4.02266E+000
   6.9021   -4.02354E+000
   6.9028   -4.02057E+000
   6.9035   -4.00828E+000
   6.9043   -4.00596E+000
   6.9050   -4.01263E+000
   6.9057   -4.02103E+000
   6.9064   -4.02099E+000
   6.9072   -4.01175E+000
   6.9079   -4.00105E+000
   6.9086   -3.99073E+000
   6.9093   -3.99996E+000
   6.9101   -4.01113E+000
   6.9108   -4.01492E+000
   6.9115   -4.02411E+000
   6.9122   -4.02198E+000
   6.9130   -4.00696E+000
   6.9137   -4.00385E+000
   6.9144   -3.99815E+000
   6.9152   -3.98935E+000
   6.9159   -4.00092E+000
   6.9166   -4.01075E+000
   6.9173   -4.01355E+000
   6.9181   -4.02605E+000
   6.9188   -4.03949E+000
   6.9195   -4.04585E+000
   6.9202   -4.04128E+000
   6.9210   -4.04070E+000
   6.9217   -4.05017E+000
   6.9224   -4.05204E+000
   6.9232   -4.03613E+000
   6.9239   -4.02127E+000
   6.9246   -4.01840E+000
   6.9253   -4.00936E+000
   6.9261   -3.97265E+000
   6.9268   -3.92614E+000
   6.9275   -3.90792E+000
   6.9282   -3.90044E+000
   6.9290   -3.86054E+000
   6.9297   -3.77889E+000
   6.9304   -3.73371E+000
   6.9312   -3.72038E+000
   6.9319   -3.71251E+000
   6.9326   -3.63857E+000
   6.9333   -3.50809E+000
   6.9341   -3.46100E+000
   6.9348   -3.45152E+000
   6.9355   -3.45485E+000
   6.9362   -2.96384E+000
   6.9370   -2.96560E+000
   6.9377   -2.97016E+000
   6.9384   -2.97644E+000
   6.9391   -3.00866E+000
   6.9399   -3.41428E+000
   6.9406   -3.42366E+000
   6.9413   -3.43318E+000
   6.9421   -3.46912E+000
   6.9428   -3.57583E+000
   6.9435   -3.67995E+000
   6.9442   -3.71016E+000
   6.9450   -3.72637E+000
   6.9457   -3.75903E+000
   6.9464   -3.83063E+000
   6.9471   -3.88330E+000
   6.9479   -3.90170E+000
   6.9486   -3.91845E+000
   6.9493   -3.94818E+000
   6.9501   -3.98230E+000
   6.9508   -4.00098E+000
   6.9515   -4.00932E+000
   6.9522   -4.01763E+000
   6.9530   -4.03109E+000
   6.9537   -4.03334E+000
   6.9544   -4.02355E+000
   6.9551   -4.02201E+000
   6.9559   -4.03011E+000
   6.9566   -4.02642E+000
   6.9573   -4.01281E+000
   6.9581   -3.99486E+000
   6.9588   -3.97715E+000
   6.9595   -3.96606E+000
   6.9602   -3.96005E+000
   6.9610   -3.96352E+000
   6.9617   -3.98373E+000
   6.9624   -4.00296E+000
   6.9631   -4.00981E+000
   6.9639   -4.00946E+000
   6.9646   -3.99883E+000
   6.9653   -3.98285E+000
   6.9661   -3.96497E+000
   6.9668   -3.94973E+000
   6.9675   -3.94245E+000
   6.9682   -3.94617E+000
   6.9690   -3.95059E+000
   6.9697   -3.94257E+000
   6.9704   -3.93560E+000
   6.9711   -3.94035E+000
   6.9719   -3.94791E+000
   6.9726   -3.95913E+000
   6.9733   -3.97371E+000
   6.9740   -3.99895E+000
   6.9748   -4.02736E+000
   6.9755   -4.03903E+000
   6.9762   -4.05469E+000
   6.9770   -4.09538E+000
   6.9777   -4.16983E+000
   6.9784   -4.22587E+000
   6.9791   -4.25329E+000
   6.9799   -4.28240E+000
   6.9806   -4.39047E+000
   6.9813   -4.51480E+000
   6.9820   -4.55659E+000
   6.9828   -4.57883E+000
   6.9835   -4.62565E+000
   6.9842   -4.77332E+000
   6.9850   -4.91051E+000
   6.9857   -4.94234E+000
   6.9864   -4.94314E+000
   6.9871   -4.92075E+000
   6.9879   -4.70235E+000
   6.9886   -4.57787E+000
   6.9893   -4.56612E+000
   6.9900   -4.56467E+000
   6.9908   -4.44019E+000
   6.9915   -4.23292E+000
   6.9922   -4.22481E+000
   6.9930   -4.22116E+000
   6.9937   -4.18180E+000
   6.9944   -4.11336E+000
   6.9951   -4.06224E+000
   6.9959   -4.04244E+000
   6.9966   -4.03283E+000
   6.9973   -4.01209E+000
   6.9980   -3.97928E+000
   6.9988   -3.95799E+000
   6.9995   -3.94386E+000
   7.0002   -3.94185E+000
   7.0010   -3.93731E+000
   7.0017   -3.93035E+000
   7.0024   -3.93233E+000
   7.0031   -3.93025E+000
   7.0039   -3.92804E+000
   7.0046   -3.93991E+000
   7.0053   -3.95883E+000
   7.0060   -3.97745E+000
   7.0068   -3.98071E+000
   7.0075   -3.97543E+000
   7.0082   -3.97968E+000
   7.0089   -3.98925E+000
   7.0097   -3.98962E+000
   7.0104   -3.98389E+000
   7.0111   -3.98503E+000
   7.0119   -3.96958E+000
   7.0126   -3.95453E+000
   7.0133   -3.95552E+000
   7.0140   -3.95384E+000
   7.0148   -3.95313E+000
   7.0155   -3.96391E+000
   7.0162   -3.96954E+000
   7.0169   -3.96453E+000
   7.0177   -3.97636E+000
   7.0184   -3.99869E+000
   7.0191   -4.01222E+000
   7.0199   -4.01374E+000
   7.0206   -4.01463E+000
   7.0213   -4.01493E+000
   7.0220   -4.01377E+000
   7.0228   -4.00245E+000
   7.0235   -3.99296E+000
   7.0242   -3.98941E+000
   7.0249   -3.97661E+000
   7.0257   -3.93970E+000
   7.0264   -3.90515E+000
   7.0271   -3.89546E+000
   7.0279   -3.87942E+000
   7.0286   -3.83819E+000
   7.0293   -3.75781E+000
   7.0300   -3.71372E+000
   7.0308   -3.70342E+000
   7.0315   -3.69104E+000
   7.0322   -3.62117E+000
   7.0329   -3.46973E+000
   7.0337   -3.42332E+000
   7.0344   -3.41678E+000
   7.0351   -3.41470E+000
   7.0359   -2.97523E+000
   7.0366   -2.94811E+000
   7.0373   -2.95064E+000
   7.0380   -2.96550E+000
   7.0388   -3.01178E+000
   7.0395   -3.35970E+000
   7.0402   -3.41474E+000
   7.0409   -3.41967E+000
   7.0417   -3.45752E+000
   7.0424   -3.58935E+000
   7.0431   -3.69690E+000
   7.0438   -3.72364E+000
   7.0446   -3.74434E+000
   7.0453   -3.78341E+000
   7.0460   -3.84562E+000
   7.0468   -3.89298E+000
   7.0475   -3.91012E+000
   7.0482   -3.92320E+000
   7.0489   -3.94660E+000
   7.0497   -3.97591E+000
   7.0504   -3.99371E+000
   7.0511   -4.00197E+000
   7.0518   -4.01163E+000
   7.0526   -4.01981E+000
   7.0533   -4.02109E+000
   7.0540   -4.01131E+000
   7.0548   -4.00717E+000
   7.0555   -4.01280E+000
   7.0562   -4.00885E+000
   7.0569   -3.99563E+000
   7.0577   -3.97633E+000
   7.0584   -3.96103E+000
   7.0591   -3.95011E+000
   7.0598   -3.94842E+000
   7.0606   -3.95336E+000
   7.0613   -3.97108E+000
   7.0620   -3.99439E+000
   7.0628   -4.00150E+000
   7.0635   -4.00174E+000
   7.0642   -3.99638E+000
   7.0649   -3.97940E+000
   7.0657   -3.95964E+000
   7.0664   -3.94491E+000
   7.0671   -3.93642E+000
   7.0678   -3.94008E+000
   7.0686   -3.94885E+000
   7.0693   -3.94351E+000
   7.0700   -3.93759E+000
   7.0707   -3.94699E+000
   7.0715   -3.95827E+000
   7.0722   -3.97063E+000
   7.0729   -3.99061E+000
   7.0737   -4.01429E+000
   7.0744   -4.04558E+000
   7.0751   -4.06364E+000
   7.0758   -4.08109E+000
   7.0766   -4.12898E+000
   7.0773   -4.19772E+000
   7.0780   -4.23797E+000
   7.0787   -4.26206E+000
   7.0795   -4.29264E+000
   7.0802   -4.36869E+000
   7.0809   -4.46583E+000
   7.0817   -4.51669E+000
   7.0824   -4.54271E+000
   7.0831   -4.55958E+000
   7.0838   -4.72572E+000
   7.0846   -4.98360E+000
   7.0853   -5.00840E+000
   7.0860   -5.00753E+000
   7.0867   -5.00339E+000
   7.0875   -4.58168E+000
   7.0882   -4.54652E+000
   7.0889   -4.54262E+000
   7.0897   -4.53799E+000
   7.0904   -4.46005E+000
   7.0911   -4.29414E+000
   7.0918   -4.25742E+000
   7.0926   -4.24751E+000
   7.0933   -4.21970E+000
   7.0940   -4.15638E+000
   7.0947   -4.09302E+000
   7.0955   -4.05815E+000
   7.0962   -4.04622E+000
   7.0969   -4.03068E+000
   7.0977   -3.99451E+000
   7.0984   -3.97056E+000
   7.0991   -3.96188E+000
   7.0998   -3.96129E+000
   7.1006   -3.96275E+000
   7.1013   -3.95626E+000
   7.1020   -3.95499E+000
   7.1027   -3.95665E+000
   7.1035   -3.95815E+000
   7.1042   -3.96781E+000
   7.1049   -3.98341E+000
   7.1056   -4.00141E+000
   7.1064   -4.00684E+000
   7.1071   -3.99874E+000
   7.1078   -4.00568E+000
   7.1086   -4.01839E+000
   7.1093   -4.02435E+000
   7.1100   -4.01875E+000
   7.1107   -4.01580E+000
   7.1115   -4.00529E+000
   7.1122   -3.98808E+000
   7.1129   -3.98668E+000
   7.1136   -3.98873E+000
   7.1144   -3.99281E+000
   7.1151   -4.00378E+000
   7.1158   -4.01258E+000
   7.1166   -4.00428E+000
   7.1173   -4.01012E+000
   7.1180   -4.03396E+000
   7.1187   -4.04778E+000
   7.1195   -4.04750E+000
   7.1202   -4.05198E+000
   7.1209   -4.05159E+000
   7.1216   -4.04428E+000
   7.1224   -4.03087E+000
   7.1231   -4.02538E+000
   7.1238   -4.02725E+000
   7.1246   -4.01225E+000
   7.1253   -3.96865E+000
   7.1260   -3.93393E+000
   7.1267   -3.92612E+000
   7.1275   -3.91419E+000
   7.1282   -3.85292E+000
   7.1289   -3.77000E+000
   7.1296   -3.74468E+000
   7.1304   -3.73569E+000
   7.1311   -3.71503E+000
   7.1318   -3.61077E+000
   7.1326   -3.49961E+000
   7.1333   -3.46844E+000
   7.1340   -3.46142E+000
   7.1347   -3.46823E+000
   7.1355   -3.00280E+000
   7.1362   -3.00256E+000
   7.1369   -3.00430E+000
   7.1376   -3.01685E+000
   7.1384   -3.06100E+000
   7.1391   -3.48105E+000
   7.1398   -3.48862E+000
   7.1405   -3.48949E+000
   7.1413   -3.50599E+000
   7.1420   -3.59809E+000
   7.1427   -3.71856E+000
   7.1435   -3.75860E+000
   7.1442   -3.77050E+000
   7.1449   -3.79912E+000
   7.1456   -3.86520E+000
   7.1464   -3.92767E+000
   7.1471   -3.94924E+000
   7.1478   -3.96541E+000
   7.1485   -3.99280E+000
   7.1493   -4.03018E+000
   7.1500   -4.05196E+000
   7.1507   -4.05711E+000
   7.1515   -4.06527E+000
   7.1522   -4.07818E+000
   7.1529   -4.08336E+000
   7.1536   -4.07673E+000
   7.1544   -4.06770E+000
   7.1551   -4.07349E+000
   7.1558   -4.07725E+000
   7.1565   -4.06730E+000
   7.1573   -4.05167E+000
   7.1580   -4.03513E+000
   7.1587   -4.02197E+000
   7.1595   -4.01486E+000
   7.1602   -4.01975E+000
   7.1609   -4.03346E+000
   7.1616   -4.05918E+000
   7.1624   -4.07594E+000
   7.1631   -4.07450E+000
   7.1638   -4.06811E+000
   7.1645   -4.06114E+000
   7.1653   -4.04531E+000
   7.1660   -4.01804E+000
   7.1667   -4.01548E+000
   7.1674   -4.03712E+000
   7.1682   -4.03976E+000
   7.1689   -4.00705E+000
   7.1696   -4.01803E+000
   7.1704   -4.05197E+000
   7.1711   -4.04449E+000
   7.1718   -4.01290E+000
   7.1725   -4.05554E+000
   7.1733   -4.11499E+000
   7.1740   -4.15293E+000
   7.1747   -4.09910E+000
   7.1754   -4.09077E+000
   7.1762   -4.15605E+000
   7.1769   -4.29822E+000
   7.1776   -4.37829E+000
   7.1784   -4.32561E+000
   7.1791   -4.29837E+000
   7.1798   -4.45535E+000
   7.1805   -4.41097E+000
   7.1813   -4.67035E+000
   7.1820   -4.73550E+000
   7.1827   -4.88594E+000
   7.1834   -5.13325E+000
   7.1842   -5.33235E+000
   7.1849   -5.47276E+000
   7.1856   -5.54969E+000
   7.1864   -5.53973E+000
   7.1871   -5.45218E+000
   7.1878   -5.56591E+000
   7.1885   -5.47594E+000
   7.1893   -5.50500E+000
   7.1900   -5.86954E+000
   7.1907   -5.39057E+000
   7.1914   -5.17702E+000
   7.1922   -5.63087E+000
   7.1929   -5.81704E+000
   7.1936   -6.27471E+000
   7.1944   -5.98150E+000
   7.1951   -5.74154E+000
   7.1958   -5.82735E+000
   7.1965   -6.27248E+000
   7.1973   -5.88823E+000
   7.1980   -6.06359E+000
   7.1987   -6.16226E+000
   7.1994   -6.18344E+000
   7.2002   -6.09307E+000
   7.2009   -6.36673E+000
   7.2016   -6.46591E+000
   7.2023   -6.23545E+000
   7.2031   -6.57171E+000
   7.2038   -6.49152E+000
   7.2045   -6.59675E+000
   7.2053   -6.53122E+000
   7.2060   -6.06073E+000
   7.2067   -6.37261E+000
   7.2074   -6.55732E+000
   7.2082   -6.30410E+000
   7.2089   -6.09810E+000
   7.2096   -6.38249E+000
   7.2103   -6.38038E+000
