# Supplementary material for: A radial calibration window for analytical ultracentrifugation
Source: PLoS One. 2018 Jul 30;13(7):e0201529. doi: 10.1371/journal.pone.0201529 (PMC6066226; doi:10.1371/journal.pone.0201529)
Supplement: S1 Dataset — (ZIP) [file pone.0201529.s001.zip › IFscans/00008.ip4]

cm/pixel:  0.00072706945, new artiface
P 4 20.5 50000 0003428 9.0932E10 655 50
   5.7562   0.00000E+000
   5.7569   4.28378E-001
   5.7577   3.15336E-001
   5.7584   3.82695E-001
   5.7591   2.37279E-001
   5.7598   3.33612E-001
   5.7606   4.99974E-001
   5.7613   5.08071E-001
   5.7620   4.33068E-001
   5.7628   8.87907E-001
   5.7635   7.61785E-001
   5.7642   4.25524E-001
   5.7649   1.43261E-001
   5.7657   6.02705E-001
   5.7664   3.48507E-001
   5.7671   2.42777E-001
   5.7678   2.28427E-001
   5.7686   2.63909E-001
   5.7693   2.59280E-001
   5.7700   1.22638E-001
   5.7707   2.69333E-001
   5.7715   5.74604E-001
   5.7722   2.57559E-001
   5.7729   2.75069E-001
   5.7737   3.95283E-001
   5.7744   2.21442E-001
   5.7751   2.97391E-001
   5.7758   2.44247E-001
   5.7766   2.00965E-001
   5.7773   1.35732E-001
   5.7780   1.35311E-001
   5.7787   9.84635E-002
   5.7795   1.09263E-001
   5.7802   1.18119E-001
   5.7809   4.29030E-002
   5.7817   -1.77522E-002
   5.7824   -5.07927E-002
   5.7831   -5.01704E-002
   5.7838   -3.87019E-002
   5.7846   -5.88809E-002
   5.7853   -6.58942E-002
   5.7860   -6.88508E-002
   5.7867   -1.01222E-001
   5.7875   -1.34005E-001
   5.7882   -1.54604E-001
   5.7889   -1.86103E-001
   5.7897   -1.97172E-001
   5.7904   -2.05068E-001
   5.7911   -2.08350E-001
   5.7918   -2.08464E-001
   5.7926   -2.05014E-001
   5.7933   -1.98145E-001
   5.7940   -1.87080E-001
   5.7947   -1.73540E-001
   5.7955   -1.58861E-001
   5.7962   -1.49226E-001
   5.7969   -1.44918E-001
   5.7977   -1.44342E-001
   5.7984   -1.43555E-001
   5.7991   -1.38204E-001
   5.7998   -1.39290E-001
   5.8006   -1.51228E-001
   5.8013   -1.72628E-001
   5.8020   -1.95321E-001
   5.8027   -2.07525E-001
   5.8035   -2.06819E-001
   5.8042   -1.87506E-001
   5.8049   -1.53079E-001
   5.8056   -1.27449E-001
   5.8064   -1.16702E-001
   5.8071   -1.23252E-001
   5.8078   -1.59105E-001
   5.8086   -2.04315E-001
   5.8093   -2.06893E-001
   5.8100   -1.63111E-001
   5.8107   -1.19293E-001
   5.8115   -1.01982E-001
   5.8122   -1.24735E-001
   5.8129   -1.75765E-001
   5.8136   -1.99208E-001
   5.8144   -1.66832E-001
   5.8151   -1.30328E-001
   5.8158   -1.23426E-001
   5.8166   -1.41535E-001
   5.8173   -1.56974E-001
   5.8180   -1.36819E-001
   5.8187   -1.03470E-001
   5.8195   -1.10862E-001
   5.8202   -1.55316E-001
   5.8209   -1.80016E-001
   5.8216   -1.56070E-001
   5.8224   -1.46632E-001
   5.8231   -1.83641E-001
   5.8238   -2.10016E-001
   5.8246   -1.88361E-001
   5.8253   -1.68119E-001
   5.8260   -1.94936E-001
   5.8267   -2.00382E-001
   5.8275   -1.64606E-001
   5.8282   -1.58354E-001
   5.8289   -1.67340E-001
   5.8296   -1.12792E-001
   5.8304   -5.90076E-002
   5.8311   -8.55093E-002
   5.8318   -6.77662E-002
   5.8326   6.91843E-002
   5.8333   1.27306E-001
   5.8340   9.76207E-002
   5.8347   1.27135E-001
   5.8355   2.22592E-001
   5.8362   3.66960E-001
   5.8369   4.06254E-001
   5.8376   4.28672E-001
   5.8384   4.39173E-001
   5.8391   5.00487E-001
   5.8398   7.99962E-001
   5.8405   8.44233E-001
   5.8413   8.51569E-001
   5.8420   8.11725E-001
   5.8427   6.19087E-001
   5.8435   4.58718E-001
   5.8442   4.39883E-001
   5.8449   4.30006E-001
   5.8456   3.94323E-001
   5.8464   2.24898E-001
   5.8471   1.62266E-001
   5.8478   1.47903E-001
   5.8485   1.37162E-001
   5.8493   6.12569E-002
   5.8500   -2.71468E-002
   5.8507   -4.76721E-002
   5.8515   -4.95264E-002
   5.8522   -7.55544E-002
   5.8529   -1.27380E-001
   5.8536   -1.51397E-001
   5.8544   -1.51559E-001
   5.8551   -1.53031E-001
   5.8558   -1.64396E-001
   5.8565   -1.76425E-001
   5.8573   -1.75189E-001
   5.8580   -1.75946E-001
   5.8587   -1.84684E-001
   5.8595   -1.76108E-001
   5.8602   -1.54482E-001
   5.8609   -1.35460E-001
   5.8616   -1.28870E-001
   5.8624   -1.19028E-001
   5.8631   -1.11511E-001
   5.8638   -1.24964E-001
   5.8645   -1.35181E-001
   5.8653   -1.36248E-001
   5.8660   -1.44073E-001
   5.8667   -1.52015E-001
   5.8674   -1.41549E-001
   5.8682   -1.27019E-001
   5.8689   -1.12763E-001
   5.8696   -9.72084E-002
   5.8704   -9.32549E-002
   5.8711   -8.87270E-002
   5.8718   -9.13916E-002
   5.8725   -1.02388E-001
   5.8733   -1.07149E-001
   5.8740   -1.06244E-001
   5.8747   -1.02202E-001
   5.8754   -1.17305E-001
   5.8762   -1.55703E-001
   5.8769   -1.83077E-001
   5.8776   -1.85718E-001
   5.8784   -1.95820E-001
   5.8791   -2.33146E-001
   5.8798   -3.06512E-001
   5.8805   -3.64096E-001
   5.8813   -3.66773E-001
   5.8820   -3.82987E-001
   5.8827   -4.81245E-001
   5.8834   -6.41309E-001
   5.8842   -7.05708E-001
   5.8849   -7.27669E-001
   5.8856   -7.58322E-001
   5.8864   -9.61203E-001
   5.8871   -1.10192E+000
   5.8878   -1.12380E+000
   5.8885   -1.13425E+000
   5.8893   -1.12957E+000
   5.8900   -9.04456E-001
   5.8907   -7.18287E-001
   5.8914   -7.09112E-001
   5.8922   -6.91771E-001
   5.8929   -6.15926E-001
   5.8936   -4.74379E-001
   5.8944   -4.32871E-001
   5.8951   -4.22407E-001
   5.8958   -4.02415E-001
   5.8965   -3.24727E-001
   5.8973   -2.46266E-001
   5.8980   -2.27433E-001
   5.8987   -2.13268E-001
   5.8994   -1.74799E-001
   5.9002   -1.34066E-001
   5.9009   -1.18125E-001
   5.9016   -1.14973E-001
   5.9023   -1.01156E-001
   5.9031   -8.30872E-002
   5.9038   -8.73000E-002
   5.9045   -9.85769E-002
   5.9053   -9.98987E-002
   5.9060   -9.30931E-002
   5.9067   -9.28699E-002
   5.9074   -1.07409E-001
   5.9082   -1.28379E-001
   5.9089   -1.35839E-001
   5.9096   -1.38485E-001
   5.9103   -1.43892E-001
   5.9111   -1.35506E-001
   5.9118   -1.29152E-001
   5.9125   -1.35348E-001
   5.9133   -1.32103E-001
   5.9140   -1.24361E-001
   5.9147   -1.26442E-001
   5.9154   -1.25191E-001
   5.9162   -1.16645E-001
   5.9169   -1.11104E-001
   5.9176   -1.09092E-001
   5.9183   -1.08395E-001
   5.9191   -1.03146E-001
   5.9198   -1.04194E-001
   5.9205   -1.24303E-001
   5.9213   -1.42230E-001
   5.9220   -1.48786E-001
   5.9227   -1.45502E-001
   5.9234   -1.46620E-001
   5.9242   -1.58724E-001
   5.9249   -1.64839E-001
   5.9256   -1.57470E-001
   5.9263   -1.46885E-001
   5.9271   -1.42084E-001
   5.9278   -1.40910E-001
   5.9285   -1.19272E-001
   5.9293   -7.62183E-002
   5.9300   -5.49563E-002
   5.9307   -5.64325E-002
   5.9314   -3.91493E-002
   5.9322   3.75344E-002
   5.9329   1.13555E-001
   5.9336   1.40493E-001
   5.9343   1.60723E-001
   5.9351   2.14371E-001
   5.9358   3.53005E-001
   5.9365   4.32890E-001
   5.9372   4.52764E-001
   5.9380   4.61711E-001
   5.9387   4.97294E-001
   5.9394   8.47260E-001
   5.9402   8.86542E-001
   5.9409   8.83474E-001
   5.9416   8.72308E-001
   5.9423   7.11469E-001
   5.9431   4.90779E-001
   5.9438   4.78757E-001
   5.9445   4.71018E-001
   5.9452   4.34697E-001
   5.9460   2.83901E-001
   5.9467   1.79029E-001
   5.9474   1.68293E-001
   5.9482   1.51941E-001
   5.9489   8.70795E-002
   5.9496   -2.92286E-004
   5.9503   -2.53496E-002
   5.9511   -2.41520E-002
   5.9518   -4.41863E-002
   5.9525   -9.37188E-002
   5.9532   -1.24478E-001
   5.9540   -1.32469E-001
   5.9547   -1.33977E-001
   5.9554   -1.39006E-001
   5.9562   -1.45793E-001
   5.9569   -1.47815E-001
   5.9576   -1.48749E-001
   5.9583   -1.52621E-001
   5.9591   -1.47644E-001
   5.9598   -1.26457E-001
   5.9605   -1.02560E-001
   5.9612   -9.06498E-002
   5.9620   -8.27466E-002
   5.9627   -7.42226E-002
   5.9634   -8.28467E-002
   5.9641   -9.96954E-002
   5.9649   -1.02557E-001
   5.9656   -1.08239E-001
   5.9663   -1.19310E-001
   5.9671   -1.13663E-001
   5.9678   -9.80897E-002
   5.9685   -8.30662E-002
   5.9692   -6.60578E-002
   5.9700   -5.83576E-002
   5.9707   -5.55510E-002
   5.9714   -5.06551E-002
   5.9721   -5.87819E-002
   5.9729   -6.39140E-002
   5.9736   -6.20733E-002
   5.9743   -6.15598E-002
   5.9751   -7.15108E-002
   5.9758   -1.06532E-001
   5.9765   -1.43115E-001
   5.9772   -1.52758E-001
   5.9780   -1.60012E-001
   5.9787   -1.92645E-001
   5.9794   -2.74571E-001
   5.9801   -3.44196E-001
   5.9809   -3.63289E-001
   5.9816   -3.77537E-001
   5.9823   -4.32489E-001
   5.9831   -5.45504E-001
   5.9838   -6.13131E-001
   5.9845   -6.41871E-001
   5.9852   -6.51065E-001
   5.9860   -6.62131E-001
   5.9867   -1.07484E+000
   5.9874   -1.11187E+000
   5.9881   -1.11573E+000
   5.9889   -1.09884E+000
   5.9896   -6.82949E-001
   5.9903   -6.35985E-001
   5.9911   -6.35530E-001
   5.9918   -6.30141E-001
   5.9925   -5.57881E-001
   5.9932   -4.14096E-001
   5.9940   -3.73392E-001
   5.9947   -3.68192E-001
   5.9954   -3.50035E-001
   5.9961   -3.02775E-001
   5.9969   -2.25497E-001
   5.9976   -1.89387E-001
   5.9983   -1.76472E-001
   5.9990   -1.43049E-001
   5.9998   -1.03135E-001
   6.0005   -8.13616E-002
   6.0012   -7.58968E-002
   6.0020   -6.52709E-002
   6.0027   -4.49231E-002
   6.0034   -4.33019E-002
   6.0041   -5.78652E-002
   6.0049   -6.24615E-002
   6.0056   -5.53189E-002
   6.0063   -5.36507E-002
   6.0070   -6.27460E-002
   6.0078   -8.22727E-002
   6.0085   -9.77004E-002
   6.0092   -1.01355E-001
   6.0100   -1.06219E-001
   6.0107   -1.06215E-001
   6.0114   -9.74213E-002
   6.0121   -9.87675E-002
   6.0129   -1.01399E-001
   6.0136   -9.30751E-002
   6.0143   -8.88860E-002
   6.0150   -9.04244E-002
   6.0158   -8.55254E-002
   6.0165   -8.00341E-002
   6.0172   -8.03591E-002
   6.0180   -8.31591E-002
   6.0187   -8.10300E-002
   6.0194   -7.78628E-002
   6.0201   -9.17676E-002
   6.0209   -1.13154E-001
   6.0216   -1.24086E-001
   6.0223   -1.24122E-001
   6.0230   -1.21911E-001
   6.0238   -1.31025E-001
   6.0245   -1.41959E-001
   6.0252   -1.35928E-001
   6.0260   -1.23212E-001
   6.0267   -1.13637E-001
   6.0274   -1.11505E-001
   6.0281   -1.00844E-001
   6.0289   -6.46667E-002
   6.0296   -3.03576E-002
   6.0303   -2.63697E-002
   6.0310   -2.04516E-002
   6.0318   4.22158E-002
   6.0325   1.33329E-001
   6.0332   1.69540E-001
   6.0339   1.84673E-001
   6.0347   2.08835E-001
   6.0354   3.56473E-001
   6.0361   4.76272E-001
   6.0369   4.91467E-001
   6.0376   4.92244E-001
   6.0383   5.12664E-001
   6.0390   8.76871E-001
   6.0398   9.22557E-001
   6.0405   9.13715E-001
   6.0412   9.08579E-001
   6.0419   8.50171E-001
   6.0427   5.45683E-001
   6.0434   5.01997E-001
   6.0441   4.99027E-001
   6.0449   4.70546E-001
   6.0456   3.41798E-001
   6.0463   2.11335E-001
   6.0470   1.89090E-001
   6.0478   1.80946E-001
   6.0485   1.38021E-001
   6.0492   5.74926E-002
   6.0499   9.94565E-003
   6.0507   -8.30114E-004
   6.0514   -1.47873E-002
   6.0521   -5.71109E-002
   6.0529   -9.56753E-002
   6.0536   -1.07081E-001
   6.0543   -1.08288E-001
   6.0550   -1.14568E-001
   6.0558   -1.20680E-001
   6.0565   -1.23398E-001
   6.0572   -1.24462E-001
   6.0579   -1.28970E-001
   6.0587   -1.30042E-001
   6.0594   -1.16767E-001
   6.0601   -9.79554E-002
   6.0609   -8.18527E-002
   6.0616   -7.68252E-002
   6.0623   -7.00463E-002
   6.0630   -6.90156E-002
   6.0638   -8.45190E-002
   6.0645   -9.75223E-002
   6.0652   -1.01889E-001
   6.0659   -1.11108E-001
   6.0667   -1.08252E-001
   6.0674   -9.49623E-002
   6.0681   -7.92719E-002
   6.0688   -6.31868E-002
   6.0696   -5.46064E-002
   6.0703   -5.55293E-002
   6.0710   -5.41181E-002
   6.0718   -5.63895E-002
   6.0725   -6.28450E-002
   6.0732   -6.43559E-002
   6.0739   -6.40365E-002
   6.0747   -7.08297E-002
   6.0754   -9.83099E-002
   6.0761   -1.38749E-001
   6.0768   -1.52934E-001
   6.0776   -1.56301E-001
   6.0783   -1.68158E-001
   6.0790   -2.17227E-001
   6.0798   -2.84160E-001
   6.0805   -3.20768E-001
   6.0812   -3.36740E-001
   6.0819   -3.68164E-001
   6.0827   -4.69253E-001
   6.0834   -5.86245E-001
   6.0841   -6.42561E-001
   6.0848   -6.63205E-001
   6.0856   -6.79152E-001
   6.0863   -9.40085E-001
   6.0870   -1.09015E+000
   6.0878   -1.11005E+000
   6.0885   -1.10971E+000
   6.0892   -1.10731E+000
   6.0899   -6.49717E-001
   6.0907   -6.53286E-001
   6.0914   -6.64955E-001
   6.0921   -6.50959E-001
   6.0928   -5.28205E-001
   6.0936   -3.79360E-001
   6.0943   -3.63861E-001
   6.0950   -3.56586E-001
   6.0957   -3.17733E-001
   6.0965   -2.37884E-001
   6.0972   -1.90769E-001
   6.0979   -1.77399E-001
   6.0987   -1.55382E-001
   6.0994   -1.09165E-001
   6.1001   -7.68718E-002
   6.1008   -6.88709E-002
   6.1016   -6.03862E-002
   6.1023   -4.39474E-002
   6.1030   -2.88884E-002
   6.1037   -3.75163E-002
   6.1045   -4.86290E-002
   6.1052   -4.47521E-002
   6.1059   -3.99908E-002
   6.1067   -4.77326E-002
   6.1074   -6.62751E-002
   6.1081   -8.48037E-002
   6.1088   -9.37164E-002
   6.1096   -9.71517E-002
   6.1103   -1.00567E-001
   6.1110   -9.35851E-002
   6.1117   -8.88239E-002
   6.1125   -9.54689E-002
   6.1132   -9.25623E-002
   6.1139   -8.67711E-002
   6.1147   -9.10192E-002
   6.1154   -9.27534E-002
   6.1161   -8.63777E-002
   6.1168   -8.48597E-002
   6.1176   -8.35176E-002
   6.1183   -8.05766E-002
   6.1190   -7.34037E-002
   6.1197   -7.83559E-002
   6.1205   -1.03205E-001
   6.1212   -1.23491E-001
   6.1219   -1.29719E-001
   6.1227   -1.31651E-001
   6.1234   -1.38191E-001
   6.1241   -1.49710E-001
   6.1248   -1.54139E-001
   6.1256   -1.42635E-001
   6.1263   -1.33684E-001
   6.1270   -1.29177E-001
   6.1277   -1.22264E-001
   6.1285   -8.57977E-002
   6.1292   -3.84075E-002
   6.1299   -2.03590E-002
   6.1306   -2.30382E-002
   6.1314   1.27434E-002
   6.1321   1.04847E-001
   6.1328   1.49546E-001
   6.1336   1.50141E-001
   6.1343   1.52526E-001
   6.1350   2.29383E-001
   6.1357   4.07377E-001
   6.1365   4.51684E-001
   6.1372   4.57995E-001
   6.1379   4.69686E-001
   6.1386   6.78009E-001
   6.1394   9.02181E-001
   6.1401   9.05225E-001
   6.1408   8.93523E-001
   6.1416   8.56292E-001
   6.1423   6.09421E-001
   6.1430   4.90308E-001
   6.1437   4.71983E-001
   6.1445   4.51263E-001
   6.1452   3.81660E-001
   6.1459   2.38781E-001
   6.1466   1.84367E-001
   6.1474   1.71105E-001
   6.1481   1.43135E-001
   6.1488   7.10584E-002
   6.1496   -1.46475E-003
   6.1503   -3.02279E-002
   6.1510   -3.77177E-002
   6.1517   -6.39806E-002
   6.1525   -1.09494E-001
   6.1532   -1.32979E-001
   6.1539   -1.37623E-001
   6.1546   -1.43182E-001
   6.1554   -1.51475E-001
   6.1561   -1.53400E-001
   6.1568   -1.58090E-001
   6.1576   -1.60115E-001
   6.1583   -1.66799E-001
   6.1590   -1.62558E-001
   6.1597   -1.46132E-001
   6.1605   -1.28226E-001
   6.1612   -1.18426E-001
   6.1619   -1.10307E-001
   6.1626   -1.04039E-001
   6.1634   -1.12431E-001
   6.1641   -1.29585E-001
   6.1648   -1.38541E-001
   6.1655   -1.41471E-001
   6.1663   -1.44448E-001
   6.1670   -1.33406E-001
   6.1677   -1.18222E-001
   6.1685   -1.02456E-001
   6.1692   -8.93772E-002
   6.1699   -8.82289E-002
   6.1706   -9.17731E-002
   6.1714   -9.11269E-002
   6.1721   -9.38614E-002
   6.1728   -9.56227E-002
   6.1735   -9.39573E-002
   6.1743   -9.85305E-002
   6.1750   -1.07419E-001
   6.1757   -1.40739E-001
   6.1765   -1.79538E-001
   6.1772   -1.91912E-001
   6.1779   -2.09763E-001
   6.1786   -2.41865E-001
   6.1794   -3.13437E-001
   6.1801   -3.61153E-001
   6.1808   -3.79511E-001
   6.1815   -3.97201E-001
   6.1823   -4.48292E-001
   6.1830   -5.60480E-001
   6.1837   -6.47275E-001
   6.1845   -6.88562E-001
   6.1852   -7.13444E-001
   6.1859   -7.69562E-001
   6.1866   -1.09531E+000
   6.1874   -1.15184E+000
   6.1881   -1.16861E+000
   6.1888   -1.18773E+000
   6.1895   -1.52495E+000
   6.1903   -1.66314E+000
   6.1910   -1.67414E+000
   6.1917   -1.67636E+000
   6.1924   -1.62750E+000
   6.1932   -1.49536E+000
   6.1939   -1.43093E+000
   6.1946   -1.42749E+000
   6.1954   -1.41260E+000
   6.1961   -1.35528E+000
   6.1968   -1.25851E+000
   6.1975   -1.22400E+000
   6.1983   -1.21889E+000
   6.1990   -1.18854E+000
   6.1997   -1.14049E+000
   6.2004   -1.11869E+000
   6.2012   -1.11352E+000
   6.2019   -1.10786E+000
   6.2026   -1.08527E+000
   6.2034   -1.08344E+000
   6.2041   -1.09563E+000
   6.2048   -1.09977E+000
   6.2055   -1.09209E+000
   6.2063   -1.09040E+000
   6.2070   -1.10519E+000
   6.2077   -1.12743E+000
   6.2084   -1.14438E+000
   6.2092   -1.14598E+000
   6.2099   -1.14964E+000
   6.2106   -1.15128E+000
   6.2114   -1.14096E+000
   6.2121   -1.14133E+000
   6.2128   -1.14609E+000
   6.2135   -1.14052E+000
   6.2143   -1.13746E+000
   6.2150   -1.14429E+000
   6.2157   -1.14193E+000
   6.2164   -1.13695E+000
   6.2172   -1.13887E+000
   6.2179   -1.13491E+000
   6.2186   -1.13105E+000
   6.2194   -1.12843E+000
   6.2201   -1.13863E+000
   6.2208   -1.16492E+000
   6.2215   -1.17724E+000
   6.2223   -1.17584E+000
   6.2230   -1.17529E+000
   6.2237   -1.18224E+000
   6.2244   -1.19241E+000
   6.2252   -1.18917E+000
   6.2259   -1.17166E+000
   6.2266   -1.16408E+000
   6.2273   -1.16178E+000
   6.2281   -1.14318E+000
   6.2288   -1.10079E+000
   6.2295   -1.07155E+000
   6.2303   -1.06658E+000
   6.2310   -1.05806E+000
   6.2317   -9.84124E-001
   6.2324   -8.95138E-001
   6.2332   -8.81313E-001
   6.2339   -8.76260E-001
   6.2346   -8.33174E-001
   6.2353   -6.47954E-001
   6.2361   -5.76818E-001
   6.2368   -5.68356E-001
   6.2375   -5.74405E-001
   6.2383   -5.87509E-001
   6.2390   -1.15663E-001
   6.2397   -1.17718E-001
   6.2404   -1.30480E-001
   6.2412   -1.53836E-001
   6.2419   -3.07439E-001
   6.2426   -5.08410E-001
   6.2433   -5.44624E-001
   6.2441   -5.59372E-001
   6.2448   -6.11387E-001
   6.2455   -7.43133E-001
   6.2463   -8.33750E-001
   6.2470   -8.60271E-001
   6.2477   -8.76455E-001
   6.2484   -9.31161E-001
   6.2492   -1.00848E+000
   6.2499   -1.04723E+000
   6.2506   -1.06169E+000
   6.2513   -1.07497E+000
   6.2521   -1.10990E+000
   6.2528   -1.14265E+000
   6.2535   -1.15289E+000
   6.2543   -1.15824E+000
   6.2550   -1.16861E+000
   6.2557   -1.17232E+000
   6.2564   -1.16783E+000
   6.2572   -1.16853E+000
   6.2579   -1.17462E+000
   6.2586   -1.17770E+000
   6.2593   -1.16721E+000
   6.2601   -1.14712E+000
   6.2608   -1.13101E+000
   6.2615   -1.12256E+000
   6.2622   -1.11401E+000
   6.2630   -1.11475E+000
   6.2637   -1.12994E+000
   6.2644   -1.14942E+000
   6.2652   -1.15822E+000
   6.2659   -1.16327E+000
   6.2666   -1.16231E+000
   6.2673   -1.14635E+000
   6.2681   -1.13255E+000
   6.2688   -1.11287E+000
   6.2695   -1.10267E+000
   6.2702   -1.10969E+000
   6.2710   -1.10896E+000
   6.2717   -1.10701E+000
   6.2724   -1.11145E+000
   6.2732   -1.11344E+000
   6.2739   -1.11893E+000
   6.2746   -1.12385E+000
   6.2753   -1.13728E+000
   6.2761   -1.17207E+000
   6.2768   -1.19759E+000
   6.2775   -1.21532E+000
   6.2782   -1.23876E+000
   6.2790   -1.28880E+000
   6.2797   -1.36625E+000
   6.2804   -1.40785E+000
   6.2812   -1.43338E+000
   6.2819   -1.47604E+000
   6.2826   -1.57664E+000
   6.2833   -1.66815E+000
   6.2841   -1.70766E+000
   6.2848   -1.72798E+000
   6.2855   -1.75123E+000
   6.2862   -1.87963E+000
   6.2870   -2.11758E+000
   6.2877   -2.15075E+000
   6.2884   -2.14619E+000
   6.2891   -2.11160E+000
   6.2899   -1.75892E+000
   6.2906   -1.75100E+000
   6.2913   -1.76409E+000
   6.2921   -1.76095E+000
   6.2928   -1.68964E+000
   6.2935   -1.51409E+000
   6.2942   -1.46135E+000
   6.2950   -1.44511E+000
   6.2957   -1.40276E+000
   6.2964   -1.29825E+000
   6.2971   -1.23749E+000
   6.2979   -1.23441E+000
   6.2986   -1.22260E+000
   6.2993   -1.17430E+000
   6.3001   -1.14167E+000
   6.3008   -1.13388E+000
   6.3015   -1.13064E+000
   6.3022   -1.11199E+000
   6.3030   -1.09431E+000
   6.3037   -1.10297E+000
   6.3044   -1.11084E+000
   6.3051   -1.10563E+000
   6.3059   -1.09851E+000
   6.3066   -1.10902E+000
   6.3073   -1.12814E+000
   6.3081   -1.14712E+000
   6.3088   -1.15954E+000
   6.3095   -1.15721E+000
   6.3102   -1.15932E+000
   6.3110   -1.15633E+000
   6.3117   -1.15007E+000
   6.3124   -1.15244E+000
   6.3131   -1.15073E+000
   6.3139   -1.14046E+000
   6.3146   -1.14186E+000
   6.3153   -1.14414E+000
   6.3161   -1.13548E+000
   6.3168   -1.13476E+000
   6.3175   -1.13316E+000
   6.3182   -1.12731E+000
   6.3190   -1.12628E+000
   6.3197   -1.13282E+000
   6.3204   -1.15420E+000
   6.3211   -1.17440E+000
   6.3219   -1.17328E+000
   6.3226   -1.16916E+000
   6.3233   -1.17477E+000
   6.3240   -1.18547E+000
   6.3248   -1.18718E+000
   6.3255   -1.16923E+000
   6.3262   -1.15844E+000
   6.3270   -1.16116E+000
   6.3277   -1.15271E+000
   6.3284   -1.11526E+000
   6.3291   -1.07757E+000
   6.3299   -1.06657E+000
   6.3306   -1.05886E+000
   6.3313   -1.00249E+000
   6.3320   -8.95194E-001
   6.3328   -8.60780E-001
   6.3335   -8.60617E-001
   6.3342   -8.41850E-001
   6.3350   -7.08149E-001
   6.3357   -5.88248E-001
   6.3364   -5.59150E-001
   6.3371   -5.59442E-001
   6.3379   -5.79150E-001
   6.3386   -1.96448E-001
   6.3393   -1.18025E-001
   6.3400   -1.28281E-001
   6.3408   -1.63100E-001
   6.3415   -2.71424E-001
   6.3422   -5.10715E-001
   6.3430   -5.44365E-001
   6.3437   -5.56801E-001
   6.3444   -5.92200E-001
   6.3451   -6.97723E-001
   6.3459   -8.06393E-001
   6.3466   -8.42999E-001
   6.3473   -8.57007E-001
   6.3480   -8.93130E-001
   6.3488   -9.79233E-001
   6.3495   -1.03554E+000
   6.3502   -1.05527E+000
   6.3510   -1.06786E+000
   6.3517   -1.10247E+000
   6.3524   -1.14070E+000
   6.3531   -1.15816E+000
   6.3539   -1.16395E+000
   6.3546   -1.17334E+000
   6.3553   -1.17999E+000
   6.3560   -1.17146E+000
   6.3568   -1.16820E+000
   6.3575   -1.17106E+000
   6.3582   -1.17418E+000
   6.3589   -1.16707E+000
   6.3597   -1.14897E+000
   6.3604   -1.13117E+000
   6.3611   -1.11780E+000
   6.3619   -1.11124E+000
   6.3626   -1.10934E+000
   6.3633   -1.12113E+000
   6.3640   -1.14044E+000
   6.3648   -1.15218E+000
   6.3655   -1.16082E+000
   6.3662   -1.16185E+000
   6.3669   -1.14817E+000
   6.3677   -1.13598E+000
   6.3684   -1.11986E+000
   6.3691   -1.10100E+000
   6.3699   -1.10185E+000
   6.3706   -1.11148E+000
   6.3713   -1.10694E+000
   6.3720   -1.10467E+000
   6.3728   -1.10470E+000
   6.3735   -1.10069E+000
   6.3742   -1.11426E+000
   6.3749   -1.13946E+000
   6.3757   -1.16231E+000
   6.3764   -1.17502E+000
   6.3771   -1.19718E+000
   6.3779   -1.24792E+000
   6.3786   -1.27734E+000
   6.3793   -1.30145E+000
   6.3800   -1.38257E+000
   6.3808   -1.46366E+000
   6.3815   -1.47397E+000
   6.3822   -1.49233E+000
   6.3829   -1.61243E+000
   6.3837   -1.69676E+000
   6.3844   -1.70997E+000
   6.3851   -1.71543E+000
   6.3858   -1.86975E+000
   6.3866   -2.06811E+000
   6.3873   -2.04523E+000
   6.3880   -1.95566E+000
   6.3888   -1.66733E+000
   6.3895   -1.59894E+000
   6.3902   -1.56503E+000
   6.3909   -1.50232E+000
   6.3917   -1.22753E+000
   6.3924   -1.12166E+000
   6.3931   -1.07387E+000
   6.3938   -1.00957E+000
   6.3946   -8.50458E-001
   6.3953   -7.75959E-001
   6.3960   -7.53719E-001
   6.3968   -7.08646E-001
   6.3975   -4.86277E-001
   6.3982   -3.97816E-001
   6.3989   -2.83759E-001
   6.3997   7.58171E-003
   6.4004   -5.45321E-003
   6.4011   -1.31976E-002
   6.4018   7.55643E-002
   6.4026   1.18781E-001
   6.4033   7.67461E-002
   6.4040   8.84988E-002
   6.4048   1.56316E-001
   6.4055   1.79989E-001
   6.4062   1.74363E-001
   6.4069   1.88583E-001
   6.4077   1.75908E-001
   6.4084   1.34855E-001
   6.4091   1.02633E-001
   6.4098   6.47112E-002
   6.4106   1.57368E-001
   6.4113   3.82666E-001
   6.4120   4.85739E-001
   6.4128   4.40078E-001
   6.4135   3.41380E-001
   6.4142   2.76281E-001
   6.4149   2.13235E-001
   6.4157   1.05344E-001
   6.4164   1.26097E-002
   6.4171   -8.93929E-002
   6.4178   -1.88468E-001
   6.4186   -2.41060E-001
   6.4193   -2.68093E-001
   6.4200   -2.92924E-001
   6.4207   -3.58194E-001
   6.4215   -4.78738E-001
   6.4222   -7.99663E-001
   6.4229   -9.51778E-001
   6.4237   -9.99616E-001
   6.4244   -1.07272E+000
   6.4251   -1.17604E+000
   6.4258   -1.26712E+000
   6.4266   -1.34261E+000
   6.4273   -1.37664E+000
   6.4280   -1.36885E+000
   6.4287   -1.31610E+000
   6.4295   -1.19381E+000
   6.4302   -1.16582E+000
   6.4309   -1.14986E+000
   6.4317   -1.02823E+000
   6.4324   -8.31402E-001
   6.4331   -8.35180E-001
   6.4338   -8.73714E-001
   6.4346   -7.99344E-001
   6.4353   -5.36017E-001
   6.4360   -5.29190E-001
   6.4367   -5.73228E-001
   6.4375   -6.15778E-001
   6.4382   -1.03424E+000
   6.4389   -1.10024E+000
   6.4397   -1.10794E+000
   6.4404   -1.14735E+000
   6.4411   -1.24846E+000
   6.4418   -1.46452E+000
   6.4426   -1.51978E+000
   6.4433   -1.53997E+000
   6.4440   -1.56933E+000
   6.4447   -1.67794E+000
   6.4455   -1.78250E+000
   6.4462   -1.79876E+000
   6.4469   -1.81996E+000
   6.4477   -1.87725E+000
   6.4484   -1.95608E+000
   6.4491   -2.00306E+000
   6.4498   -2.02840E+000
   6.4506   -2.05414E+000
   6.4513   -2.07976E+000
   6.4520   -2.11726E+000
   6.4527   -2.13859E+000
   6.4535   -2.13146E+000
   6.4542   -2.13954E+000
   6.4549   -2.15798E+000
   6.4556   -2.16550E+000
   6.4564   -2.16469E+000
   6.4571   -2.15849E+000
   6.4578   -2.14895E+000
   6.4586   -2.13269E+000
   6.4593   -2.12536E+000
   6.4600   -2.12324E+000
   6.4607   -2.12120E+000
   6.4615   -2.10635E+000
   6.4622   -2.09466E+000
   6.4629   -2.09351E+000
   6.4636   -2.09794E+000
   6.4644   -2.10466E+000
   6.4651   -2.10768E+000
   6.4658   -2.11233E+000
   6.4666   -2.10733E+000
   6.4673   -2.09866E+000
   6.4680   -2.08329E+000
   6.4687   -2.07745E+000
   6.4695   -2.08567E+000
   6.4702   -2.09689E+000
   6.4709   -2.10559E+000
   6.4716   -2.10662E+000
   6.4724   -2.09426E+000
   6.4731   -2.08091E+000
   6.4738   -2.08436E+000
   6.4746   -2.08961E+000
   6.4753   -2.09329E+000
   6.4760   -2.09665E+000
   6.4767   -2.08769E+000
   6.4775   -2.08498E+000
   6.4782   -2.09483E+000
   6.4789   -2.09400E+000
   6.4796   -2.09042E+000
   6.4804   -2.08362E+000
   6.4811   -2.08466E+000
   6.4818   -2.09438E+000
   6.4826   -2.08870E+000
   6.4833   -2.07823E+000
   6.4840   -2.08263E+000
   6.4847   -2.08560E+000
   6.4855   -2.07728E+000
   6.4862   -2.07842E+000
   6.4869   -2.08739E+000
   6.4876   -2.08171E+000
   6.4884   -2.08122E+000
   6.4891   -2.08783E+000
   6.4898   -2.08242E+000
   6.4905   -2.07539E+000
   6.4913   -2.08202E+000
   6.4920   -2.08203E+000
   6.4927   -2.07427E+000
   6.4935   -2.08162E+000
   6.4942   -2.08730E+000
   6.4949   -2.07870E+000
   6.4956   -2.07552E+000
   6.4964   -2.08338E+000
   6.4971   -2.08543E+000
   6.4978   -2.08009E+000
   6.4985   -2.07333E+000
   6.4993   -2.07524E+000
   6.5000   -2.08173E+000
   6.5007   -2.07897E+000
   6.5015   -2.07171E+000
   6.5022   -2.06889E+000
   6.5029   -2.07595E+000
   6.5036   -2.08083E+000
   6.5044   -2.07760E+000
   6.5051   -2.06465E+000
   6.5058   -2.06167E+000
   6.5065   -2.06931E+000
   6.5073   -2.07575E+000
   6.5080   -2.08137E+000
   6.5087   -2.07914E+000
   6.5095   -2.06277E+000
   6.5102   -2.05952E+000
   6.5109   -2.05934E+000
   6.5116   -2.06140E+000
   6.5124   -2.07511E+000
   6.5131   -2.08258E+000
   6.5138   -2.07210E+000
   6.5145   -2.06738E+000
   6.5153   -2.05905E+000
   6.5160   -2.04019E+000
   6.5167   -2.04049E+000
   6.5174   -2.05023E+000
   6.5182   -2.05474E+000
   6.5189   -2.05974E+000
   6.5196   -2.07321E+000
   6.5204   -2.08691E+000
   6.5211   -2.09200E+000
   6.5218   -2.09156E+000
   6.5225   -2.10033E+000
   6.5233   -2.11028E+000
   6.5240   -2.10468E+000
   6.5247   -2.08599E+000
   6.5254   -2.07840E+000
   6.5262   -2.08502E+000
   6.5269   -2.07945E+000
   6.5276   -2.03656E+000
   6.5284   -1.99288E+000
   6.5291   -1.98332E+000
   6.5298   -1.97649E+000
   6.5305   -1.93543E+000
   6.5313   -1.83868E+000
   6.5320   -1.78729E+000
   6.5327   -1.78484E+000
   6.5334   -1.78475E+000
   6.5342   -1.66721E+000
   6.5349   -1.46963E+000
   6.5356   -1.45786E+000
   6.5364   -1.47071E+000
   6.5371   -1.48275E+000
   6.5378   -9.90284E-001
   6.5385   -1.00780E+000
   6.5393   -1.02704E+000
   6.5400   -1.05978E+000
   6.5407   -1.18902E+000
   6.5414   -1.39538E+000
   6.5422   -1.44367E+000
   6.5429   -1.47398E+000
   6.5436   -1.50981E+000
   6.5444   -1.61023E+000
   6.5451   -1.69711E+000
   6.5458   -1.73616E+000
   6.5465   -1.76025E+000
   6.5473   -1.80374E+000
   6.5480   -1.88124E+000
   6.5487   -1.92801E+000
   6.5494   -1.95319E+000
   6.5502   -1.97575E+000
   6.5509   -2.01329E+000
   6.5516   -2.04400E+000
   6.5523   -2.05745E+000
   6.5531   -2.06209E+000
   6.5538   -2.07179E+000
   6.5545   -2.08685E+000
   6.5553   -2.08833E+000
   6.5560   -2.08174E+000
   6.5567   -2.07860E+000
   6.5574   -2.07656E+000
   6.5582   -2.06889E+000
   6.5589   -2.06109E+000
   6.5596   -2.05263E+000
   6.5603   -2.04532E+000
   6.5611   -2.03577E+000
   6.5618   -2.02896E+000
   6.5625   -2.02790E+000
   6.5633   -2.03224E+000
   6.5640   -2.03785E+000
   6.5647   -2.04190E+000
   6.5654   -2.04304E+000
   6.5662   -2.03821E+000
   6.5669   -2.02996E+000
   6.5676   -2.02322E+000
   6.5683   -2.02196E+000
   6.5691   -2.02401E+000
   6.5698   -2.02991E+000
   6.5705   -2.02905E+000
   6.5713   -2.02583E+000
   6.5720   -2.01958E+000
   6.5727   -2.01373E+000
   6.5734   -2.01724E+000
   6.5742   -2.02400E+000
   6.5749   -2.02510E+000
   6.5756   -2.02011E+000
   6.5763   -2.01539E+000
   6.5771   -2.01721E+000
   6.5778   -2.02291E+000
   6.5785   -2.02434E+000
   6.5793   -2.01831E+000
   6.5800   -2.01494E+000
   6.5807   -2.01717E+000
   6.5814   -2.02029E+000
   6.5822   -2.02226E+000
   6.5829   -2.01931E+000
   6.5836   -2.02271E+000
   6.5843   -2.02529E+000
   6.5851   -2.01466E+000
   6.5858   -2.01428E+000
   6.5865   -2.02031E+000
   6.5872   -2.01205E+000
   6.5880   -2.01220E+000
   6.5887   -2.02368E+000
   6.5894   -2.01505E+000
   6.5902   -2.00947E+000
   6.5909   -2.01405E+000
   6.5916   -2.00592E+000
   6.5923   -1.99389E+000
   6.5931   -2.00013E+000
   6.5938   -2.00849E+000
   6.5945   -1.99952E+000
   6.5952   -1.99695E+000
   6.5960   -2.00392E+000
   6.5967   -2.00937E+000
   6.5974   -2.00327E+000
   6.5982   -1.99987E+000
   6.5989   -2.00541E+000
   6.5996   -2.01281E+000
   6.6003   -2.00583E+000
   6.6011   -1.99414E+000
   6.6018   -1.99398E+000
   6.6025   -2.00414E+000
   6.6032   -2.01139E+000
   6.6040   -2.01006E+000
   6.6047   -1.99992E+000
   6.6054   -1.99479E+000
   6.6062   -2.00325E+000
   6.6069   -2.00876E+000
   6.6076   -2.01295E+000
   6.6083   -2.00688E+000
   6.6091   -1.98798E+000
   6.6098   -1.98648E+000
   6.6105   -1.99457E+000
   6.6112   -2.00211E+000
   6.6120   -2.01711E+000
   6.6127   -2.02259E+000
   6.6134   -2.00712E+000
   6.6142   -1.99673E+000
   6.6149   -1.98852E+000
   6.6156   -1.97485E+000
   6.6163   -1.97903E+000
   6.6171   -1.99609E+000
   6.6178   -2.00125E+000
   6.6185   -2.00568E+000
   6.6192   -2.01619E+000
   6.6200   -2.03031E+000
   6.6207   -2.03643E+000
   6.6214   -2.03589E+000
   6.6221   -2.04449E+000
   6.6229   -2.05521E+000
   6.6236   -2.05252E+000
   6.6243   -2.03842E+000
   6.6251   -2.03021E+000
   6.6258   -2.03268E+000
   6.6265   -2.02495E+000
   6.6272   -1.98245E+000
   6.6280   -1.94282E+000
   6.6287   -1.93400E+000
   6.6294   -1.92700E+000
   6.6301   -1.89085E+000
   6.6309   -1.78074E+000
   6.6316   -1.73777E+000
   6.6323   -1.73704E+000
   6.6331   -1.72088E+000
   6.6338   -1.58139E+000
   6.6345   -1.42251E+000
   6.6352   -1.41188E+000
   6.6360   -1.41218E+000
   6.6367   -1.42199E+000
   6.6374   -9.46127E-001
   6.6381   -9.55393E-001
   6.6389   -9.69143E-001
   6.6396   -9.90111E-001
   6.6403   -1.11797E+000
   6.6411   -1.35823E+000
   6.6418   -1.39455E+000
   6.6425   -1.42423E+000
   6.6432   -1.47048E+000
   6.6440   -1.56765E+000
   6.6447   -1.66214E+000
   6.6454   -1.69542E+000
   6.6461   -1.71931E+000
   6.6469   -1.76314E+000
   6.6476   -1.84238E+000
   6.6483   -1.88670E+000
   6.6490   -1.90353E+000
   6.6498   -1.92387E+000
   6.6505   -1.95845E+000
   6.6512   -1.98771E+000
   6.6520   -2.00317E+000
   6.6527   -2.01188E+000
   6.6534   -2.02048E+000
   6.6541   -2.02854E+000
   6.6549   -2.02634E+000
   6.6556   -2.02515E+000
   6.6563   -2.03252E+000
   6.6570   -2.03543E+000
   6.6578   -2.02498E+000
   6.6585   -2.00823E+000
   6.6592   -1.99127E+000
   6.6600   -1.97870E+000
   6.6607   -1.97050E+000
   6.6614   -1.96976E+000
   6.6621   -1.98236E+000
   6.6629   -1.99981E+000
   6.6636   -2.01209E+000
   6.6643   -2.01620E+000
   6.6650   -2.01336E+000
   6.6658   -1.99920E+000
   6.6665   -1.98103E+000
   6.6672   -1.96357E+000
   6.6680   -1.95129E+000
   6.6687   -1.95254E+000
   6.6694   -1.95891E+000
   6.6701   -1.95629E+000
   6.6709   -1.95203E+000
   6.6716   -1.95540E+000
   6.6723   -1.96112E+000
   6.6730   -1.97102E+000
   6.6738   -1.98386E+000
   6.6745   -2.00474E+000
   6.6752   -2.03131E+000
   6.6760   -2.05069E+000
   6.6767   -2.06723E+000
   6.6774   -2.10485E+000
   6.6781   -2.16800E+000
   6.6789   -2.23012E+000
   6.6796   -2.25487E+000
   6.6803   -2.28324E+000
   6.6810   -2.37748E+000
   6.6818   -2.51632E+000
   6.6825   -2.56472E+000
   6.6832   -2.58935E+000
   6.6839   -2.60444E+000
   6.6847   -2.68656E+000
   6.6854   -2.92479E+000
   6.6861   -2.98166E+000
   6.6869   -3.00283E+000
   6.6876   -2.95604E+000
   6.6883   -2.64200E+000
   6.6890   -2.56811E+000
   6.6898   -2.56349E+000
   6.6905   -2.55618E+000
   6.6912   -2.51258E+000
   6.6919   -2.33693E+000
   6.6927   -2.29552E+000
   6.6934   -2.28045E+000
   6.6941   -2.26758E+000
   6.6949   -2.16480E+000
   6.6956   -2.10985E+000
   6.6963   -2.08157E+000
   6.6970   -2.06693E+000
   6.6978   -2.02571E+000
   6.6985   -1.98790E+000
   6.6992   -1.97924E+000
   6.6999   -1.97122E+000
   6.7007   -1.96199E+000
   6.7014   -1.94418E+000
   6.7021   -1.94087E+000
   6.7029   -1.95379E+000
   6.7036   -1.95123E+000
   6.7043   -1.94640E+000
   6.7050   -1.94454E+000
   6.7058   -1.96368E+000
   6.7065   -1.98858E+000
   6.7072   -1.99412E+000
   6.7079   -1.99586E+000
   6.7087   -1.99363E+000
   6.7094   -1.99232E+000
   6.7101   -1.99260E+000
   6.7109   -1.98834E+000
   6.7116   -1.98807E+000
   6.7123   -1.98482E+000
   6.7130   -1.97110E+000
   6.7138   -1.96735E+000
   6.7145   -1.96697E+000
   6.7152   -1.95716E+000
   6.7159   -1.96155E+000
   6.7167   -1.96559E+000
   6.7174   -1.96342E+000
   6.7181   -1.97096E+000
   6.7188   -1.99037E+000
   6.7196   -2.00845E+000
   6.7203   -2.01617E+000
   6.7210   -2.00637E+000
   6.7218   -2.00668E+000
   6.7225   -2.01762E+000
   6.7232   -2.02029E+000
   6.7239   -2.00927E+000
   6.7247   -1.98803E+000
   6.7254   -1.98552E+000
   6.7261   -1.98036E+000
   6.7268   -1.93983E+000
   6.7276   -1.89921E+000
   6.7283   -1.88214E+000
   6.7290   -1.86889E+000
   6.7298   -1.82407E+000
   6.7305   -1.74097E+000
   6.7312   -1.69842E+000
   6.7319   -1.69248E+000
   6.7327   -1.67420E+000
   6.7334   -1.56818E+000
   6.7341   -1.41974E+000
   6.7348   -1.39936E+000
   6.7356   -1.40007E+000
   6.7363   -1.39416E+000
   6.7370   -9.30106E-001
   6.7378   -9.29172E-001
   6.7385   -9.31536E-001
   6.7392   -9.43456E-001
   6.7399   -1.12463E+000
   6.7407   -1.35896E+000
   6.7414   -1.37941E+000
   6.7421   -1.39374E+000
   6.7428   -1.44221E+000
   6.7436   -1.57123E+000
   6.7443   -1.65592E+000
   6.7450   -1.67221E+000
   6.7457   -1.68251E+000
   6.7465   -1.72804E+000
   6.7472   -1.80939E+000
   6.7479   -1.85381E+000
   6.7487   -1.86332E+000
   6.7494   -1.87948E+000
   6.7501   -1.92108E+000
   6.7508   -1.95301E+000
   6.7516   -1.96500E+000
   6.7523   -1.96287E+000
   6.7530   -1.97723E+000
   6.7537   -1.99218E+000
   6.7545   -1.98777E+000
   6.7552   -1.97354E+000
   6.7559   -1.97204E+000
   6.7567   -1.98415E+000
   6.7574   -1.98455E+000
   6.7581   -1.96803E+000
   6.7588   -1.93891E+000
   6.7596   -1.91879E+000
   6.7603   -1.90924E+000
   6.7610   -1.90853E+000
   6.7617   -1.92564E+000
   6.7625   -1.94960E+000
   6.7632   -1.95127E+000
   6.7639   -1.95350E+000
   6.7647   -1.96105E+000
   6.7654   -1.96073E+000
   6.7661   -1.94759E+000
   6.7668   -1.92023E+000
   6.7676   -1.89013E+000
   6.7683   -1.88191E+000
   6.7690   -1.89720E+000
   6.7697   -1.90709E+000
   6.7705   -1.90679E+000
   6.7712   -1.90187E+000
   6.7719   -1.88786E+000
   6.7727   -1.87614E+000
   6.7734   -1.88654E+000
   6.7741   -1.91884E+000
   6.7748   -1.97516E+000
   6.7756   -2.02666E+000
   6.7763   -2.06847E+000
   6.7770   -2.13736E+000
   6.7777   -2.26404E+000
   6.7785   -2.30606E+000
   6.7792   -2.25666E+000
   6.7799   -2.19786E+000
   6.7806   -2.20632E+000
   6.7814   -2.29465E+000
   6.7821   -2.37893E+000
   6.7828   -2.42017E+000
   6.7836   -2.44946E+000
   6.7843   -2.47977E+000
   6.7850   -2.57673E+000
   6.7857   -2.76838E+000
   6.7865   -2.84459E+000
   6.7872   -2.88659E+000
   6.7879   -2.98647E+000
   6.7886   -3.31911E+000
   6.7894   -3.36365E+000
   6.7901   -3.37352E+000
   6.7908   -3.36671E+000
   6.7916   -3.34469E+000
   6.7923   -3.33078E+000
   6.7930   -3.33822E+000
   6.7937   -3.34238E+000
   6.7945   -3.27944E+000
   6.7952   -2.98007E+000
   6.7959   -2.97967E+000
   6.7966   -2.98665E+000
   6.7974   -2.98265E+000
   6.7981   -2.97418E+000
   6.7988   -2.97249E+000
   6.7996   -2.97347E+000
   6.8003   -2.97044E+000
   6.8010   -2.96431E+000
   6.8017   -2.95270E+000
   6.8025   -2.94963E+000
   6.8032   -2.94356E+000
   6.8039   -2.92571E+000
   6.8046   -2.91418E+000
   6.8054   -2.92026E+000
   6.8061   -2.93781E+000
   6.8068   -2.94416E+000
   6.8076   -2.94241E+000
   6.8083   -2.93925E+000
   6.8090   -2.94043E+000
   6.8097   -2.94012E+000
   6.8105   -2.93038E+000
   6.8112   -2.92854E+000
   6.8119   -2.92179E+000
   6.8126   -2.90710E+000
   6.8134   -2.90505E+000
   6.8141   -2.91179E+000
   6.8148   -2.90583E+000
   6.8155   -2.90844E+000
   6.8163   -2.91670E+000
   6.8170   -2.91428E+000
   6.8177   -2.92185E+000
   6.8185   -2.94203E+000
   6.8192   -2.96697E+000
   6.8199   -2.98557E+000
   6.8206   -2.98194E+000
   6.8214   -2.98033E+000
   6.8221   -2.99326E+000
   6.8228   -3.00027E+000
   6.8235   -2.99468E+000
   6.8243   -2.99018E+000
   6.8250   -2.98239E+000
   6.8257   -2.97400E+000
   6.8265   -2.94363E+000
   6.8272   -2.90835E+000
   6.8279   -2.89256E+000
   6.8286   -2.88031E+000
   6.8294   -2.84420E+000
   6.8301   -2.75797E+000
   6.8308   -2.69317E+000
   6.8315   -2.67660E+000
   6.8323   -2.66141E+000
   6.8330   -2.52275E+000
   6.8337   -2.31156E+000
   6.8345   -2.30827E+000
   6.8352   -2.32581E+000
   6.8359   -2.29902E+000
   6.8366   -1.99938E+000
   6.8374   -1.95115E+000
   6.8381   -1.95005E+000
   6.8388   -1.96035E+000
   6.8395   -2.05364E+000
   6.8403   -2.28043E+000
   6.8410   -2.30976E+000
   6.8417   -2.31674E+000
   6.8424   -2.35587E+000
   6.8432   -2.51338E+000
   6.8439   -2.64031E+000
   6.8446   -2.67730E+000
   6.8454   -2.70244E+000
   6.8461   -2.74733E+000
   6.8468   -2.80595E+000
   6.8475   -2.83490E+000
   6.8483   -2.83400E+000
   6.8490   -2.84101E+000
   6.8497   -2.88358E+000
   6.8504   -2.92904E+000
   6.8512   -2.95243E+000
   6.8519   -2.95685E+000
   6.8526   -2.95869E+000
   6.8534   -2.96334E+000
   6.8541   -2.95444E+000
   6.8548   -2.94370E+000
   6.8555   -2.94426E+000
   6.8563   -2.95429E+000
   6.8570   -2.95258E+000
   6.8577   -2.93304E+000
   6.8584   -2.91250E+000
   6.8592   -2.89842E+000
   6.8599   -2.89011E+000
   6.8606   -2.89169E+000
   6.8614   -2.90213E+000
   6.8621   -2.91272E+000
   6.8628   -2.91052E+000
   6.8635   -2.90441E+000
   6.8643   -2.90551E+000
   6.8650   -2.90947E+000
   6.8657   -2.90965E+000
   6.8664   -2.90443E+000
   6.8672   -2.89397E+000
   6.8679   -2.88695E+000
   6.8686   -2.90219E+000
   6.8694   -2.91816E+000
   6.8701   -2.91954E+000
   6.8708   -2.91177E+000
   6.8715   -2.89950E+000
   6.8723   -2.89924E+000
   6.8730   -2.91311E+000
   6.8737   -2.91802E+000
   6.8744   -2.90913E+000
   6.8752   -2.89724E+000
   6.8759   -2.89668E+000
   6.8766   -2.91194E+000
   6.8773   -2.91719E+000
   6.8781   -2.90764E+000
   6.8788   -2.90086E+000
   6.8795   -2.90207E+000
   6.8803   -2.90963E+000
   6.8810   -2.90313E+000
   6.8817   -2.89533E+000
   6.8824   -2.89692E+000
   6.8832   -2.90044E+000
   6.8839   -2.89551E+000
   6.8846   -2.88612E+000
   6.8853   -2.89069E+000
   6.8861   -2.89341E+000
   6.8868   -2.88851E+000
   6.8875   -2.88845E+000
   6.8883   -2.89079E+000
   6.8890   -2.88631E+000
   6.8897   -2.89266E+000
   6.8904   -2.89936E+000
   6.8912   -2.88755E+000
   6.8919   -2.88810E+000
   6.8926   -2.89860E+000
   6.8933   -2.89446E+000
   6.8941   -2.89077E+000
   6.8948   -2.90214E+000
   6.8955   -2.91030E+000
   6.8963   -2.91008E+000
   6.8970   -2.90726E+000
   6.8977   -2.90852E+000
   6.8984   -2.91668E+000
   6.8992   -2.91379E+000
   6.8999   -2.90000E+000
   6.9006   -2.90067E+000
   6.9013   -2.90656E+000
   6.9021   -2.90823E+000
   6.9028   -2.90418E+000
   6.9035   -2.89133E+000
   6.9043   -2.89001E+000
   6.9050   -2.89760E+000
   6.9057   -2.90662E+000
   6.9064   -2.90547E+000
   6.9072   -2.89600E+000
   6.9079   -2.88527E+000
   6.9086   -2.87642E+000
   6.9093   -2.88646E+000
   6.9101   -2.89704E+000
   6.9108   -2.90145E+000
   6.9115   -2.90997E+000
   6.9122   -2.90592E+000
   6.9130   -2.89119E+000
   6.9137   -2.88834E+000
   6.9144   -2.88201E+000
   6.9152   -2.87429E+000
   6.9159   -2.88619E+000
   6.9166   -2.89554E+000
   6.9173   -2.89805E+000
   6.9181   -2.90986E+000
   6.9188   -2.92366E+000
   6.9195   -2.92791E+000
   6.9202   -2.92486E+000
   6.9210   -2.92517E+000
   6.9217   -2.93412E+000
   6.9224   -2.93549E+000
   6.9232   -2.91870E+000
   6.9239   -2.90439E+000
   6.9246   -2.90286E+000
   6.9253   -2.89190E+000
   6.9261   -2.85128E+000
   6.9268   -2.80762E+000
   6.9275   -2.79169E+000
   6.9282   -2.78323E+000
   6.9290   -2.73922E+000
   6.9297   -2.66001E+000
   6.9304   -2.61783E+000
   6.9312   -2.60792E+000
   6.9319   -2.59603E+000
   6.9326   -2.51836E+000
   6.9333   -2.38678E+000
   6.9341   -2.34293E+000
   6.9348   -2.33488E+000
   6.9355   -2.34637E+000
   6.9362   -2.84267E+000
   6.9370   -2.84513E+000
   6.9377   -2.85142E+000
   6.9384   -2.85753E+000
   6.9391   -2.88913E+000
   6.9399   -3.29976E+000
   6.9406   -3.30721E+000
   6.9413   -3.31961E+000
   6.9421   -3.35944E+000
   6.9428   -3.47156E+000
   6.9435   -3.57018E+000
   6.9442   -3.59719E+000
   6.9450   -3.61538E+000
   6.9457   -3.64944E+000
   6.9464   -3.72423E+000
   6.9471   -3.77170E+000
   6.9479   -3.78963E+000
   6.9486   -3.80568E+000
   6.9493   -3.83683E+000
   6.9501   -3.87014E+000
   6.9508   -3.88762E+000
   6.9515   -3.89477E+000
   6.9522   -3.90253E+000
   6.9530   -3.91405E+000
   6.9537   -3.91491E+000
   6.9544   -3.90619E+000
   6.9551   -3.90637E+000
   6.9559   -3.91172E+000
   6.9566   -3.90739E+000
   6.9573   -3.89144E+000
   6.9581   -3.87397E+000
   6.9588   -3.85734E+000
   6.9595   -3.84724E+000
   6.9602   -3.84409E+000
   6.9610   -3.84883E+000
   6.9617   -3.87002E+000
   6.9624   -3.88705E+000
   6.9631   -3.89153E+000
   6.9639   -3.89015E+000
   6.9646   -3.87932E+000
   6.9653   -3.86309E+000
   6.9661   -3.84415E+000
   6.9668   -3.83101E+000
   6.9675   -3.82564E+000
   6.9682   -3.83004E+000
   6.9690   -3.83372E+000
   6.9697   -3.82520E+000
   6.9704   -3.82156E+000
   6.9711   -3.82805E+000
   6.9719   -3.83384E+000
   6.9726   -3.84537E+000
   6.9733   -3.86276E+000
   6.9740   -3.89083E+000
   6.9748   -3.91575E+000
   6.9755   -3.92689E+000
   6.9762   -3.94571E+000
   6.9770   -3.99401E+000
   6.9777   -4.07189E+000
   6.9784   -4.11748E+000
   6.9791   -4.14209E+000
   6.9799   -4.18284E+000
   6.9806   -4.31550E+000
   6.9813   -4.41251E+000
   6.9820   -4.44128E+000
   6.9828   -4.47037E+000
   6.9835   -4.53423E+000
   6.9842   -4.70650E+000
   6.9850   -4.80243E+000
   6.9857   -4.82860E+000
   6.9864   -4.82375E+000
   6.9871   -4.78203E+000
   6.9879   -4.52966E+000
   6.9886   -4.45512E+000
   6.9893   -4.44880E+000
   6.9900   -4.43912E+000
   6.9908   -4.23136E+000
   6.9915   -4.10011E+000
   6.9922   -4.10427E+000
   6.9930   -4.09720E+000
   6.9937   -4.04426E+000
   6.9944   -3.97450E+000
   6.9951   -3.93734E+000
   6.9959   -3.92137E+000
   6.9966   -3.91003E+000
   6.9973   -3.88323E+000
   6.9980   -3.85348E+000
   6.9988   -3.83694E+000
   6.9995   -3.82516E+000
   7.0002   -3.82109E+000
   7.0010   -3.81581E+000
   7.0017   -3.81219E+000
   7.0024   -3.81635E+000
   7.0031   -3.81316E+000
   7.0039   -3.81138E+000
   7.0046   -3.82438E+000
   7.0053   -3.84481E+000
   7.0060   -3.86234E+000
   7.0068   -3.86325E+000
   7.0075   -3.85911E+000
   7.0082   -3.86419E+000
   7.0089   -3.87082E+000
   7.0097   -3.86905E+000
   7.0104   -3.86536E+000
   7.0111   -3.86511E+000
   7.0119   -3.84855E+000
   7.0126   -3.83779E+000
   7.0133   -3.83935E+000
   7.0140   -3.83642E+000
   7.0148   -3.83627E+000
   7.0155   -3.84619E+000
   7.0162   -3.84832E+000
   7.0169   -3.84566E+000
   7.0177   -3.85936E+000
   7.0184   -3.88305E+000
   7.0191   -3.89484E+000
   7.0199   -3.89429E+000
   7.0206   -3.89364E+000
   7.0213   -3.89576E+000
   7.0220   -3.89555E+000
   7.0228   -3.88393E+000
   7.0235   -3.87524E+000
   7.0242   -3.86967E+000
   7.0249   -3.85593E+000
   7.0257   -3.82007E+000
   7.0264   -3.78824E+000
   7.0271   -3.77829E+000
   7.0279   -3.76025E+000
   7.0286   -3.71570E+000
   7.0293   -3.63720E+000
   7.0300   -3.59438E+000
   7.0308   -3.58727E+000
   7.0315   -3.57381E+000
   7.0322   -3.49399E+000
   7.0329   -3.34673E+000
   7.0337   -3.30626E+000
   7.0344   -3.30252E+000
   7.0351   -3.30291E+000
   7.0359   -2.84591E+000
   7.0366   -2.83214E+000
   7.0373   -2.83561E+000
   7.0380   -2.84897E+000
   7.0388   -2.89643E+000
   7.0395   -3.24675E+000
   7.0402   -3.29644E+000
   7.0409   -3.30507E+000
   7.0417   -3.34718E+000
   7.0424   -3.48351E+000
   7.0431   -3.58226E+000
   7.0438   -3.60914E+000
   7.0446   -3.62981E+000
   7.0453   -3.67060E+000
   7.0460   -3.73281E+000
   7.0468   -3.77957E+000
   7.0475   -3.79419E+000
   7.0482   -3.80684E+000
   7.0489   -3.83081E+000
   7.0497   -3.85928E+000
   7.0504   -3.87712E+000
   7.0511   -3.88651E+000
   7.0518   -3.89449E+000
   7.0526   -3.90314E+000
   7.0533   -3.90384E+000
   7.0540   -3.89459E+000
   7.0548   -3.89399E+000
   7.0555   -3.89824E+000
   7.0562   -3.89259E+000
   7.0569   -3.87809E+000
   7.0577   -3.85927E+000
   7.0584   -3.84283E+000
   7.0591   -3.83474E+000
   7.0598   -3.83498E+000
   7.0606   -3.83985E+000
   7.0613   -3.85868E+000
   7.0620   -3.87951E+000
   7.0628   -3.88451E+000
   7.0635   -3.88380E+000
   7.0642   -3.87609E+000
   7.0649   -3.85920E+000
   7.0657   -3.83854E+000
   7.0664   -3.82445E+000
   7.0671   -3.81803E+000
   7.0678   -3.82356E+000
   7.0686   -3.82987E+000
   7.0693   -3.82551E+000
   7.0700   -3.82110E+000
   7.0707   -3.83135E+000
   7.0715   -3.84146E+000
   7.0722   -3.85451E+000
   7.0729   -3.87698E+000
   7.0737   -3.90372E+000
   7.0744   -3.93230E+000
   7.0751   -3.94722E+000
   7.0758   -3.96807E+000
   7.0766   -4.02512E+000
   7.0773   -4.09382E+000
   7.0780   -4.12605E+000
   7.0787   -4.14780E+000
   7.0795   -4.18746E+000
   7.0802   -4.27894E+000
   7.0809   -4.36831E+000
   7.0817   -4.40754E+000
   7.0824   -4.42844E+000
   7.0831   -4.44797E+000
   7.0838   -4.73406E+000
   7.0846   -4.87086E+000
   7.0853   -4.88901E+000
   7.0860   -4.88593E+000
   7.0867   -4.88354E+000
   7.0875   -4.43728E+000
   7.0882   -4.42662E+000
   7.0889   -4.42226E+000
   7.0897   -4.41212E+000
   7.0904   -4.29484E+000
   7.0911   -4.15500E+000
   7.0918   -4.13478E+000
   7.0926   -4.12456E+000
   7.0933   -4.08943E+000
   7.0940   -4.01919E+000
   7.0947   -3.96409E+000
   7.0955   -3.93562E+000
   7.0962   -3.92214E+000
   7.0969   -3.90086E+000
   7.0977   -3.86596E+000
   7.0984   -3.84712E+000
   7.0991   -3.84033E+000
   7.0998   -3.83867E+000
   7.1006   -3.83913E+000
   7.1013   -3.83569E+000
   7.1020   -3.83617E+000
   7.1027   -3.83828E+000
   7.1035   -3.83948E+000
   7.1042   -3.85105E+000
   7.1049   -3.86740E+000
   7.1056   -3.88610E+000
   7.1064   -3.88882E+000
   7.1071   -3.88155E+000
   7.1078   -3.88953E+000
   7.1086   -3.90114E+000
   7.1093   -3.90305E+000
   7.1100   -3.89804E+000
   7.1107   -3.89617E+000
   7.1115   -3.88399E+000
   7.1122   -3.86982E+000
   7.1129   -3.87077E+000
   7.1136   -3.87186E+000
   7.1144   -3.87429E+000
   7.1151   -3.88453E+000
   7.1158   -3.89077E+000
   7.1166   -3.88377E+000
   7.1173   -3.89424E+000
   7.1180   -3.91902E+000
   7.1187   -3.92969E+000
   7.1195   -3.92948E+000
   7.1202   -3.93031E+000
   7.1209   -3.93097E+000
   7.1216   -3.92665E+000
   7.1224   -3.91402E+000
   7.1231   -3.90913E+000
   7.1238   -3.90808E+000
   7.1246   -3.89030E+000
   7.1253   -3.85006E+000
   7.1260   -3.81656E+000
   7.1267   -3.80853E+000
   7.1275   -3.79294E+000
   7.1282   -3.73075E+000
   7.1289   -3.65243E+000
   7.1296   -3.62553E+000
   7.1304   -3.61610E+000
   7.1311   -3.59558E+000
   7.1318   -3.48550E+000
   7.1326   -3.37754E+000
   7.1333   -3.34347E+000
   7.1340   -3.34160E+000
   7.1347   -3.34954E+000
   7.1355   -2.87855E+000
   7.1362   -2.88514E+000
   7.1369   -2.88695E+000
   7.1376   -2.89735E+000
   7.1384   -2.95451E+000
   7.1391   -3.36239E+000
   7.1398   -3.36519E+000
   7.1405   -3.36744E+000
   7.1413   -3.38957E+000
   7.1420   -3.48572E+000
   7.1427   -3.60235E+000
   7.1435   -3.64036E+000
   7.1442   -3.65153E+000
   7.1449   -3.68230E+000
   7.1456   -3.75278E+000
   7.1464   -3.81030E+000
   7.1471   -3.83052E+000
   7.1478   -3.84589E+000
   7.1485   -3.87431E+000
   7.1493   -3.91130E+000
   7.1500   -3.93190E+000
   7.1507   -3.93709E+000
   7.1515   -3.94459E+000
   7.1522   -3.95521E+000
   7.1529   -3.96101E+000
   7.1536   -3.95436E+000
   7.1544   -3.94764E+000
   7.1551   -3.95437E+000
   7.1558   -3.95370E+000
   7.1565   -3.94257E+000
   7.1573   -3.92583E+000
   7.1580   -3.91063E+000
   7.1587   -3.89935E+000
   7.1595   -3.89489E+000
   7.1602   -3.89991E+000
   7.1609   -3.91414E+000
   7.1616   -3.93806E+000
   7.1624   -3.95095E+000
   7.1631   -3.95077E+000
   7.1638   -3.94244E+000
   7.1645   -3.93480E+000
   7.1653   -3.92098E+000
   7.1660   -3.89642E+000
   7.1667   -3.89200E+000
   7.1674   -3.91312E+000
   7.1682   -3.91909E+000
   7.1689   -3.88546E+000
   7.1696   -3.89152E+000
   7.1704   -3.92840E+000
   7.1711   -3.92855E+000
   7.1718   -3.89508E+000
   7.1725   -3.92892E+000
   7.1733   -3.99478E+000
   7.1740   -4.03896E+000
   7.1747   -3.98966E+000
   7.1754   -3.96508E+000
   7.1762   -4.05253E+000
   7.1769   -4.20078E+000
   7.1776   -4.25760E+000
   7.1784   -4.22949E+000
   7.1791   -4.21021E+000
   7.1798   -4.37727E+000
   7.1805   -4.47719E+000
   7.1813   -4.52026E+000
   7.1820   -4.58927E+000
   7.1827   -4.79761E+000
   7.1834   -5.02673E+000
   7.1842   -5.19971E+000
   7.1849   -5.35409E+000
   7.1856   -5.39376E+000
   7.1864   -5.31173E+000
   7.1871   -5.19786E+000
   7.1878   -5.39365E+000
   7.1885   -5.25252E+000
   7.1893   -5.38390E+000
   7.1900   -5.83830E+000
   7.1907   -6.30449E+000
   7.1914   -6.35772E+000
   7.1922   -5.95166E+000
   7.1929   -6.36748E+000
   7.1936   -6.48865E+000
   7.1944   -6.17396E+000
   7.1951   -6.41615E+000
   7.1958   -6.26815E+000
   7.1965   -6.26633E+000
   7.1973   -6.39692E+000
   7.1980   -6.83783E+000
   7.1987   -7.00356E+000
   7.1994   -7.25021E+000
   7.2002   -7.45210E+000
   7.2009   -7.28686E+000
   7.2016   -7.27568E+000
   7.2023   -7.25106E+000
   7.2031   -7.32566E+000
   7.2038   -7.14446E+000
   7.2045   -7.49360E+000
   7.2053   -7.34524E+000
   7.2060   -7.27498E+000
   7.2067   -7.29194E+000
   7.2074   -7.21473E+000
   7.2082   -7.20471E+000
   7.2089   -6.83215E+000
   7.2096   -7.05823E+000
   7.2103   -7.21349E+000
