# Supplementary material for: A radial calibration window for analytical ultracentrifugation
Source: PLoS One. 2018 Jul 30;13(7):e0201529. doi: 10.1371/journal.pone.0201529 (PMC6066226; doi:10.1371/journal.pone.0201529)
Supplement: S1 Dataset — (ZIP) [file pone.0201529.s001.zip › IFscans/00009.ip4]

cm/pixel:  0.00072706945, new artiface
P 4 20.5 50000 0003879 1.0328E11 655 50
   5.7562   0.00000E+000
   5.7569   6.35651E-002
   5.7577   -4.06638E-001
   5.7584   -7.05441E-001
   5.7591   -4.08763E-001
   5.7598   -6.13332E-001
   5.7606   -4.60132E-001
   5.7613   -5.45775E-001
   5.7620   -5.21293E-001
   5.7628   -6.92223E-001
   5.7635   -5.99400E-001
   5.7642   -5.79712E-001
   5.7649   -1.05854E+000
   5.7657   -1.52736E+000
   5.7664   -1.44770E+000
   5.7671   -1.04413E+000
   5.7678   -6.48377E-001
   5.7686   -6.92737E-001
   5.7693   -5.78537E-001
   5.7700   -4.79681E-001
   5.7707   -5.38853E-001
   5.7715   -4.79039E-001
   5.7722   -8.16866E-001
   5.7729   -8.38917E-001
   5.7737   -7.53589E-001
   5.7744   -8.57354E-001
   5.7751   -8.09335E-001
   5.7758   -8.79204E-001
   5.7766   -9.03953E-001
   5.7773   -9.33112E-001
   5.7780   -9.62932E-001
   5.7787   -9.59475E-001
   5.7795   -9.29008E-001
   5.7802   -9.36132E-001
   5.7809   -1.01873E+000
   5.7817   -1.07523E+000
   5.7824   -1.11749E+000
   5.7831   -1.12415E+000
   5.7838   -1.12983E+000
   5.7846   -1.11600E+000
   5.7853   -1.14327E+000
   5.7860   -1.15435E+000
   5.7867   -1.18036E+000
   5.7875   -1.20852E+000
   5.7882   -1.23411E+000
   5.7889   -1.26487E+000
   5.7897   -1.27321E+000
   5.7904   -1.28289E+000
   5.7911   -1.28614E+000
   5.7918   -1.28542E+000
   5.7926   -1.28268E+000
   5.7933   -1.27394E+000
   5.7940   -1.26239E+000
   5.7947   -1.24799E+000
   5.7955   -1.23317E+000
   5.7962   -1.22461E+000
   5.7969   -1.22055E+000
   5.7977   -1.21995E+000
   5.7984   -1.21821E+000
   5.7991   -1.21227E+000
   5.7998   -1.21438E+000
   5.8006   -1.22740E+000
   5.8013   -1.25065E+000
   5.8020   -1.27368E+000
   5.8027   -1.28613E+000
   5.8035   -1.28250E+000
   5.8042   -1.26176E+000
   5.8049   -1.22617E+000
   5.8056   -1.20101E+000
   5.8064   -1.19077E+000
   5.8071   -1.19990E+000
   5.8078   -1.23983E+000
   5.8086   -1.28562E+000
   5.8093   -1.28325E+000
   5.8100   -1.23537E+000
   5.8107   -1.19242E+000
   5.8115   -1.17613E+000
   5.8122   -1.20395E+000
   5.8129   -1.25760E+000
   5.8136   -1.27786E+000
   5.8144   -1.24015E+000
   5.8151   -1.20232E+000
   5.8158   -1.19974E+000
   5.8166   -1.22062E+000
   5.8173   -1.23492E+000
   5.8180   -1.21156E+000
   5.8187   -1.17763E+000
   5.8195   -1.18886E+000
   5.8202   -1.23735E+000
   5.8209   -1.25789E+000
   5.8216   -1.23062E+000
   5.8224   -1.22363E+000
   5.8231   -1.26494E+000
   5.8238   -1.28811E+000
   5.8246   -1.26155E+000
   5.8253   -1.24460E+000
   5.8260   -1.27534E+000
   5.8267   -1.27633E+000
   5.8275   -1.23744E+000
   5.8282   -1.23853E+000
   5.8289   -1.24617E+000
   5.8296   -1.18414E+000
   5.8304   -1.13256E+000
   5.8311   -1.16907E+000
   5.8318   -1.13988E+000
   5.8326   -9.97131E-001
   5.8333   -9.49530E-001
   5.8340   -9.84226E-001
   5.8347   -9.44679E-001
   5.8355   -8.36397E-001
   5.8362   -7.02274E-001
   5.8369   -6.71107E-001
   5.8376   -6.44744E-001
   5.8384   -6.32578E-001
   5.8391   -5.60365E-001
   5.8398   -2.79132E-001
   5.8405   -2.30222E-001
   5.8413   -2.28361E-001
   5.8420   -2.67597E-001
   5.8427   -4.97735E-001
   5.8435   -6.18533E-001
   5.8442   -6.39786E-001
   5.8449   -6.48134E-001
   5.8456   -6.91170E-001
   5.8464   -8.63474E-001
   5.8471   -9.18719E-001
   5.8478   -9.30956E-001
   5.8485   -9.42687E-001
   5.8493   -1.02560E+000
   5.8500   -1.11050E+000
   5.8507   -1.12708E+000
   5.8515   -1.12888E+000
   5.8522   -1.15866E+000
   5.8529   -1.20815E+000
   5.8536   -1.22969E+000
   5.8544   -1.22876E+000
   5.8551   -1.23266E+000
   5.8558   -1.24336E+000
   5.8565   -1.25453E+000
   5.8573   -1.25182E+000
   5.8580   -1.25466E+000
   5.8587   -1.26191E+000
   5.8595   -1.25149E+000
   5.8602   -1.22946E+000
   5.8609   -1.21233E+000
   5.8616   -1.20707E+000
   5.8624   -1.19611E+000
   5.8631   -1.18958E+000
   5.8638   -1.20472E+000
   5.8645   -1.21335E+000
   5.8653   -1.21445E+000
   5.8660   -1.22339E+000
   5.8667   -1.22979E+000
   5.8674   -1.21715E+000
   5.8682   -1.20415E+000
   5.8689   -1.18768E+000
   5.8696   -1.17336E+000
   5.8704   -1.16971E+000
   5.8711   -1.16601E+000
   5.8718   -1.17123E+000
   5.8725   -1.18137E+000
   5.8733   -1.18540E+000
   5.8740   -1.18293E+000
   5.8747   -1.18063E+000
   5.8754   -1.19777E+000
   5.8762   -1.23793E+000
   5.8769   -1.26176E+000
   5.8776   -1.26435E+000
   5.8784   -1.27487E+000
   5.8791   -1.31671E+000
   5.8798   -1.39103E+000
   5.8805   -1.44542E+000
   5.8813   -1.44337E+000
   5.8820   -1.46274E+000
   5.8827   -1.57260E+000
   5.8834   -1.72796E+000
   5.8842   -1.78738E+000
   5.8849   -1.80805E+000
   5.8856   -1.84325E+000
   5.8864   -2.06978E+000
   5.8871   -2.18589E+000
   5.8878   -2.20400E+000
   5.8885   -2.21435E+000
   5.8893   -2.20159E+000
   5.8900   -1.93671E+000
   5.8907   -1.79492E+000
   5.8914   -1.78760E+000
   5.8922   -1.76807E+000
   5.8929   -1.68216E+000
   5.8936   -1.54102E+000
   5.8944   -1.50909E+000
   5.8951   -1.49807E+000
   5.8958   -1.47622E+000
   5.8965   -1.39129E+000
   5.8973   -1.32034E+000
   5.8980   -1.30497E+000
   5.8987   -1.28892E+000
   5.8994   -1.24753E+000
   5.9002   -1.20946E+000
   5.9009   -1.19562E+000
   5.9016   -1.19262E+000
   5.9023   -1.17684E+000
   5.9031   -1.16102E+000
   5.9038   -1.16688E+000
   5.9045   -1.17773E+000
   5.9053   -1.17715E+000
   5.9060   -1.17044E+000
   5.9067   -1.17149E+000
   5.9074   -1.18783E+000
   5.9082   -1.20768E+000
   5.9089   -1.21500E+000
   5.9096   -1.21781E+000
   5.9103   -1.22217E+000
   5.9111   -1.21264E+000
   5.9118   -1.20768E+000
   5.9125   -1.21340E+000
   5.9133   -1.20872E+000
   5.9140   -1.20200E+000
   5.9147   -1.20430E+000
   5.9154   -1.20246E+000
   5.9162   -1.19398E+000
   5.9169   -1.18960E+000
   5.9176   -1.18684E+000
   5.9183   -1.18650E+000
   5.9191   -1.17965E+000
   5.9198   -1.18297E+000
   5.9205   -1.20468E+000
   5.9213   -1.22113E+000
   5.9220   -1.22638E+000
   5.9227   -1.22250E+000
   5.9234   -1.22489E+000
   5.9242   -1.23890E+000
   5.9249   -1.24455E+000
   5.9256   -1.23500E+000
   5.9263   -1.22497E+000
   5.9271   -1.22128E+000
   5.9278   -1.21829E+000
   5.9285   -1.19404E+000
   5.9293   -1.15036E+000
   5.9300   -1.13269E+000
   5.9307   -1.13500E+000
   5.9314   -1.11424E+000
   5.9322   -1.03253E+000
   5.9329   -9.59656E-001
   5.9336   -9.35077E-001
   5.9343   -9.16757E-001
   5.9351   -8.58423E-001
   5.9358   -7.16864E-001
   5.9365   -6.41437E-001
   5.9372   -6.23945E-001
   5.9380   -6.13525E-001
   5.9387   -5.74441E-001
   5.9394   -2.20251E-001
   5.9402   -1.90035E-001
   5.9409   -1.96352E-001
   5.9416   -2.07890E-001
   5.9423   -4.07562E-001
   5.9431   -5.90666E-001
   5.9438   -5.99580E-001
   5.9445   -6.06588E-001
   5.9452   -6.45883E-001
   5.9460   -8.10958E-001
   5.9467   -9.03251E-001
   5.9474   -9.09943E-001
   5.9482   -9.26824E-001
   5.9489   -9.98039E-001
   5.9496   -1.08366E+000
   5.9503   -1.10316E+000
   5.9511   -1.10130E+000
   5.9518   -1.12399E+000
   5.9525   -1.17692E+000
   5.9532   -1.20447E+000
   5.9540   -1.21141E+000
   5.9547   -1.21315E+000
   5.9554   -1.21882E+000
   5.9562   -1.22469E+000
   5.9569   -1.22582E+000
   5.9576   -1.22662E+000
   5.9583   -1.23177E+000
   5.9591   -1.22459E+000
   5.9598   -1.20197E+000
   5.9605   -1.17970E+000
   5.9612   -1.16804E+000
   5.9620   -1.15984E+000
   5.9627   -1.15280E+000
   5.9634   -1.16300E+000
   5.9641   -1.17943E+000
   5.9649   -1.18107E+000
   5.9656   -1.18884E+000
   5.9663   -1.19833E+000
   5.9671   -1.19092E+000
   5.9678   -1.17626E+000
   5.9685   -1.15952E+000
   5.9692   -1.14307E+000
   5.9700   -1.13755E+000
   5.9707   -1.13421E+000
   5.9714   -1.13025E+000
   5.9721   -1.13852E+000
   5.9729   -1.14357E+000
   5.9736   -1.14144E+000
   5.9743   -1.13986E+000
   5.9751   -1.15194E+000
   5.9758   -1.19002E+000
   5.9765   -1.22536E+000
   5.9772   -1.23302E+000
   5.9780   -1.24010E+000
   5.9787   -1.27650E+000
   5.9794   -1.36163E+000
   5.9801   -1.42843E+000
   5.9809   -1.44424E+000
   5.9816   -1.45848E+000
   5.9823   -1.51899E+000
   5.9831   -1.63450E+000
   5.9838   -1.69821E+000
   5.9845   -1.72158E+000
   5.9852   -1.73080E+000
   5.9860   -1.74735E+000
   5.9867   -2.17290E+000
   5.9874   -2.19528E+000
   5.9881   -2.19491E+000
   5.9889   -2.17520E+000
   5.9896   -1.74648E+000
   5.9903   -1.71673E+000
   5.9911   -1.71467E+000
   5.9918   -1.70615E+000
   5.9925   -1.62369E+000
   5.9932   -1.48361E+000
   5.9940   -1.44960E+000
   5.9947   -1.44543E+000
   5.9954   -1.42596E+000
   5.9961   -1.37462E+000
   5.9969   -1.29806E+000
   5.9976   -1.26609E+000
   5.9983   -1.25290E+000
   5.9990   -1.21775E+000
   5.9998   -1.17840E+000
   6.0005   -1.16156E+000
   6.0012   -1.15578E+000
   6.0020   -1.14414E+000
   6.0027   -1.12383E+000
   6.0034   -1.12443E+000
   6.0041   -1.13930E+000
   6.0049   -1.14184E+000
   6.0056   -1.13505E+000
   6.0063   -1.13323E+000
   6.0070   -1.14274E+000
   6.0078   -1.16246E+000
   6.0085   -1.17675E+000
   6.0092   -1.18044E+000
   6.0100   -1.18537E+000
   6.0107   -1.18450E+000
   6.0114   -1.17490E+000
   6.0121   -1.17790E+000
   6.0129   -1.17929E+000
   6.0136   -1.17035E+000
   6.0143   -1.16831E+000
   6.0150   -1.16980E+000
   6.0158   -1.16411E+000
   6.0165   -1.15868E+000
   6.0172   -1.15941E+000
   6.0180   -1.16208E+000
   6.0187   -1.16015E+000
   6.0194   -1.15620E+000
   6.0201   -1.17243E+000
   6.0209   -1.19413E+000
   6.0216   -1.20358E+000
   6.0223   -1.20350E+000
   6.0230   -1.20096E+000
   6.0238   -1.21023E+000
   6.0245   -1.22152E+000
   6.0252   -1.21466E+000
   6.0260   -1.20185E+000
   6.0267   -1.19346E+000
   6.0274   -1.19072E+000
   6.0281   -1.17871E+000
   6.0289   -1.14097E+000
   6.0296   -1.10786E+000
   6.0303   -1.10518E+000
   6.0310   -1.09858E+000
   6.0318   -1.02912E+000
   6.0325   -9.40303E-001
   6.0332   -9.05932E-001
   6.0339   -8.95411E-001
   6.0347   -8.64219E-001
   6.0354   -7.04451E-001
   6.0361   -6.00929E-001
   6.0369   -5.87382E-001
   6.0376   -5.83488E-001
   6.0383   -5.61401E-001
   6.0390   -1.92119E-001
   6.0398   -1.57764E-001
   6.0405   -1.66114E-001
   6.0412   -1.71914E-001
   6.0419   -2.38382E-001
   6.0427   -5.46891E-001
   6.0434   -5.78527E-001
   6.0441   -5.82322E-001
   6.0449   -6.10873E-001
   6.0456   -7.58327E-001
   6.0463   -8.72145E-001
   6.0470   -8.88345E-001
   6.0478   -8.98212E-001
   6.0485   -9.45897E-001
   6.0492   -1.02747E+000
   6.0499   -1.07092E+000
   6.0507   -1.08035E+000
   6.0514   -1.09619E+000
   6.0521   -1.14024E+000
   6.0529   -1.17675E+000
   6.0536   -1.18714E+000
   6.0543   -1.18875E+000
   6.0550   -1.19359E+000
   6.0558   -1.19899E+000
   6.0565   -1.20137E+000
   6.0572   -1.20180E+000
   6.0579   -1.20801E+000
   6.0587   -1.20970E+000
   6.0594   -1.19428E+000
   6.0601   -1.17470E+000
   6.0609   -1.15951E+000
   6.0616   -1.15405E+000
   6.0623   -1.14736E+000
   6.0630   -1.14957E+000
   6.0638   -1.16543E+000
   6.0645   -1.17667E+000
   6.0652   -1.18092E+000
   6.0659   -1.19001E+000
   6.0667   -1.18659E+000
   6.0674   -1.17181E+000
   6.0681   -1.15685E+000
   6.0688   -1.14115E+000
   6.0696   -1.13328E+000
   6.0703   -1.13482E+000
   6.0710   -1.13353E+000
   6.0718   -1.13579E+000
   6.0725   -1.14340E+000
   6.0732   -1.14393E+000
   6.0739   -1.14450E+000
   6.0747   -1.15128E+000
   6.0754   -1.18060E+000
   6.0761   -1.22001E+000
   6.0768   -1.23169E+000
   6.0776   -1.23637E+000
   6.0783   -1.24911E+000
   6.0790   -1.30502E+000
   6.0798   -1.37009E+000
   6.0805   -1.40370E+000
   6.0812   -1.41748E+000
   6.0819   -1.44809E+000
   6.0827   -1.55915E+000
   6.0834   -1.67535E+000
   6.0841   -1.72550E+000
   6.0848   -1.74168E+000
   6.0856   -1.76011E+000
   6.0863   -2.07644E+000
   6.0870   -2.17884E+000
   6.0878   -2.19231E+000
   6.0885   -2.18970E+000
   6.0892   -2.18551E+000
   6.0899   -1.72685E+000
   6.0907   -1.73299E+000
   6.0914   -1.74273E+000
   6.0921   -1.72474E+000
   6.0928   -1.58199E+000
   6.0936   -1.45343E+000
   6.0943   -1.44453E+000
   6.0950   -1.43267E+000
   6.0957   -1.38759E+000
   6.0965   -1.30830E+000
   6.0972   -1.26708E+000
   6.0979   -1.25579E+000
   6.0987   -1.23209E+000
   6.0994   -1.18380E+000
   6.1001   -1.15486E+000
   6.1008   -1.14806E+000
   6.1016   -1.14077E+000
   6.1023   -1.12248E+000
   6.1030   -1.11048E+000
   6.1037   -1.12027E+000
   6.1045   -1.12834E+000
   6.1052   -1.12352E+000
   6.1059   -1.11996E+000
   6.1067   -1.12669E+000
   6.1074   -1.14544E+000
   6.1081   -1.16433E+000
   6.1088   -1.17322E+000
   6.1096   -1.17735E+000
   6.1103   -1.17986E+000
   6.1110   -1.17095E+000
   6.1117   -1.16776E+000
   6.1125   -1.17453E+000
   6.1132   -1.16971E+000
   6.1139   -1.16506E+000
   6.1147   -1.17080E+000
   6.1154   -1.17063E+000
   6.1161   -1.16501E+000
   6.1168   -1.16416E+000
   6.1176   -1.16135E+000
   6.1183   -1.15727E+000
   6.1190   -1.15223E+000
   6.1197   -1.15876E+000
   6.1205   -1.18341E+000
   6.1212   -1.20318E+000
   6.1219   -1.20913E+000
   6.1227   -1.21099E+000
   6.1234   -1.21603E+000
   6.1241   -1.23048E+000
   6.1248   -1.23237E+000
   6.1256   -1.22054E+000
   6.1263   -1.21170E+000
   6.1270   -1.20800E+000
   6.1277   -1.19914E+000
   6.1285   -1.16134E+000
   6.1292   -1.11364E+000
   6.1299   -1.09925E+000
   6.1306   -1.10221E+000
   6.1314   -1.06285E+000
   6.1321   -9.67597E-001
   6.1328   -9.29969E-001
   6.1336   -9.30186E-001
   6.1343   -9.24730E-001
   6.1350   -8.41885E-001
   6.1357   -6.69939E-001
   6.1365   -6.24899E-001
   6.1372   -6.18849E-001
   6.1379   -6.12131E-001
   6.1386   -3.14987E-001
   6.1394   -1.74984E-001
   6.1401   -1.74390E-001
   6.1408   -1.85743E-001
   6.1416   -2.24031E-001
   6.1423   -4.89215E-001
   6.1430   -5.91725E-001
   6.1437   -6.06717E-001
   6.1445   -6.30092E-001
   6.1452   -7.09456E-001
   6.1459   -8.46536E-001
   6.1466   -8.94294E-001
   6.1474   -9.08314E-001
   6.1481   -9.39137E-001
   6.1488   -1.01496E+000
   6.1496   -1.08517E+000
   6.1503   -1.11062E+000
   6.1510   -1.11748E+000
   6.1517   -1.14625E+000
   6.1525   -1.19097E+000
   6.1532   -1.21343E+000
   6.1539   -1.21731E+000
   6.1546   -1.22214E+000
   6.1554   -1.22964E+000
   6.1561   -1.23188E+000
   6.1568   -1.23629E+000
   6.1576   -1.23940E+000
   6.1583   -1.24644E+000
   6.1590   -1.24176E+000
   6.1597   -1.22171E+000
   6.1605   -1.20623E+000
   6.1612   -1.19611E+000
   6.1619   -1.18876E+000
   6.1626   -1.18225E+000
   6.1634   -1.19248E+000
   6.1641   -1.20964E+000
   6.1648   -1.21641E+000
   6.1655   -1.22110E+000
   6.1663   -1.22345E+000
   6.1670   -1.21162E+000
   6.1677   -1.19575E+000
   6.1685   -1.17856E+000
   6.1692   -1.16650E+000
   6.1699   -1.16759E+000
   6.1706   -1.16963E+000
   6.1714   -1.16907E+000
   6.1721   -1.17266E+000
   6.1728   -1.17483E+000
   6.1735   -1.17333E+000
   6.1743   -1.17878E+000
   6.1750   -1.18879E+000
   6.1757   -1.22401E+000
   6.1765   -1.26065E+000
   6.1772   -1.27353E+000
   6.1779   -1.29093E+000
   6.1786   -1.32763E+000
   6.1794   -1.39891E+000
   6.1801   -1.44165E+000
   6.1808   -1.45840E+000
   6.1815   -1.47809E+000
   6.1823   -1.53743E+000
   6.1830   -1.65066E+000
   6.1837   -1.73078E+000
   6.1845   -1.76977E+000
   6.1852   -1.79211E+000
   6.1859   -1.85596E+000
   6.1866   -2.18702E+000
   6.1874   -2.23234E+000
   6.1881   -2.24719E+000
   6.1888   -2.26819E+000
   6.1895   -2.65822E+000
   6.1903   -2.74186E+000
   6.1910   -2.75406E+000
   6.1917   -2.75490E+000
   6.1924   -2.69800E+000
   6.1932   -2.56018E+000
   6.1939   -2.50719E+000
   6.1946   -2.50594E+000
   6.1954   -2.48714E+000
   6.1961   -2.42385E+000
   6.1968   -2.33149E+000
   6.1975   -2.30323E+000
   6.1983   -2.29691E+000
   6.1990   -2.26220E+000
   6.1997   -2.21529E+000
   6.2004   -2.19710E+000
   6.2012   -2.19450E+000
   6.2019   -2.18816E+000
   6.2026   -2.16685E+000
   6.2034   -2.16390E+000
   6.2041   -2.17527E+000
   6.2048   -2.17923E+000
   6.2055   -2.17054E+000
   6.2063   -2.17009E+000
   6.2070   -2.18529E+000
   6.2077   -2.20847E+000
   6.2084   -2.22339E+000
   6.2092   -2.22606E+000
   6.2099   -2.23009E+000
   6.2106   -2.23031E+000
   6.2114   -2.22116E+000
   6.2121   -2.22060E+000
   6.2128   -2.22548E+000
   6.2135   -2.21799E+000
   6.2143   -2.21825E+000
   6.2150   -2.22445E+000
   6.2157   -2.22048E+000
   6.2164   -2.21688E+000
   6.2172   -2.21864E+000
   6.2179   -2.21422E+000
   6.2186   -2.21001E+000
   6.2194   -2.20882E+000
   6.2201   -2.22136E+000
   6.2208   -2.24865E+000
   6.2215   -2.25844E+000
   6.2223   -2.25465E+000
   6.2230   -2.25458E+000
   6.2237   -2.26209E+000
   6.2244   -2.27435E+000
   6.2252   -2.26734E+000
   6.2259   -2.25042E+000
   6.2266   -2.24407E+000
   6.2273   -2.24097E+000
   6.2281   -2.22022E+000
   6.2288   -2.17624E+000
   6.2295   -2.15144E+000
   6.2303   -2.14815E+000
   6.2310   -2.13319E+000
   6.2317   -2.05328E+000
   6.2324   -1.97149E+000
   6.2332   -1.96009E+000
   6.2339   -1.95522E+000
   6.2346   -1.90417E+000
   6.2353   -1.71695E+000
   6.2361   -1.65187E+000
   6.2368   -1.64763E+000
   6.2375   -1.65501E+000
   6.2383   -1.66905E+000
   6.2390   -1.19281E+000
   6.2397   -1.19620E+000
   6.2404   -1.20972E+000
   6.2412   -1.23326E+000
   6.2419   -1.40228E+000
   6.2426   -1.59284E+000
   6.2433   -1.62582E+000
   6.2441   -1.64064E+000
   6.2448   -1.69486E+000
   6.2455   -1.83017E+000
   6.2463   -1.91845E+000
   6.2470   -1.94027E+000
   6.2477   -1.95565E+000
   6.2484   -2.01704E+000
   6.2492   -2.09395E+000
   6.2499   -2.12911E+000
   6.2506   -2.14338E+000
   6.2513   -2.15614E+000
   6.2521   -2.19248E+000
   6.2528   -2.22447E+000
   6.2535   -2.23357E+000
   6.2543   -2.23937E+000
   6.2550   -2.24828E+000
   6.2557   -2.25058E+000
   6.2564   -2.24673E+000
   6.2572   -2.24941E+000
   6.2579   -2.25573E+000
   6.2586   -2.25656E+000
   6.2593   -2.24404E+000
   6.2601   -2.22595E+000
   6.2608   -2.20960E+000
   6.2615   -2.20195E+000
   6.2622   -2.19434E+000
   6.2630   -2.19581E+000
   6.2637   -2.21215E+000
   6.2644   -2.22959E+000
   6.2652   -2.23806E+000
   6.2659   -2.24297E+000
   6.2666   -2.23988E+000
   6.2673   -2.22615E+000
   6.2681   -2.20964E+000
   6.2688   -2.18937E+000
   6.2695   -2.18274E+000
   6.2702   -2.18755E+000
   6.2710   -2.18657E+000
   6.2717   -2.18537E+000
   6.2724   -2.18995E+000
   6.2732   -2.19223E+000
   6.2739   -2.20101E+000
   6.2746   -2.20577E+000
   6.2753   -2.21982E+000
   6.2761   -2.25578E+000
   6.2768   -2.28055E+000
   6.2775   -2.29776E+000
   6.2782   -2.32263E+000
   6.2790   -2.37428E+000
   6.2797   -2.45138E+000
   6.2804   -2.49243E+000
   6.2812   -2.51713E+000
   6.2819   -2.55906E+000
   6.2826   -2.66502E+000
   6.2833   -2.75187E+000
   6.2841   -2.79049E+000
   6.2848   -2.81000E+000
   6.2855   -2.83481E+000
   6.2862   -2.98399E+000
   6.2870   -3.20095E+000
   6.2877   -3.23221E+000
   6.2884   -3.22792E+000
   6.2891   -3.16301E+000
   6.2899   -2.83870E+000
   6.2906   -2.83256E+000
   6.2913   -2.84513E+000
   6.2921   -2.83795E+000
   6.2928   -2.75649E+000
   6.2935   -2.58493E+000
   6.2942   -2.54313E+000
   6.2950   -2.52450E+000
   6.2957   -2.47648E+000
   6.2964   -2.36880E+000
   6.2971   -2.31662E+000
   6.2979   -2.31612E+000
   6.2986   -2.30026E+000
   6.2993   -2.25088E+000
   6.3001   -2.22116E+000
   6.3008   -2.21457E+000
   6.3015   -2.21024E+000
   6.3022   -2.19074E+000
   6.3030   -2.17472E+000
   6.3037   -2.18239E+000
   6.3044   -2.19068E+000
   6.3051   -2.18539E+000
   6.3059   -2.17728E+000
   6.3066   -2.18961E+000
   6.3073   -2.20856E+000
   6.3081   -2.23023E+000
   6.3088   -2.23915E+000
   6.3095   -2.23735E+000
   6.3102   -2.23980E+000
   6.3110   -2.23634E+000
   6.3117   -2.22885E+000
   6.3124   -2.23264E+000
   6.3131   -2.22912E+000
   6.3139   -2.21941E+000
   6.3146   -2.22193E+000
   6.3153   -2.22359E+000
   6.3161   -2.21507E+000
   6.3168   -2.21446E+000
   6.3175   -2.21121E+000
   6.3182   -2.20632E+000
   6.3190   -2.20513E+000
   6.3197   -2.21288E+000
   6.3204   -2.23664E+000
   6.3211   -2.25662E+000
   6.3219   -2.25254E+000
   6.3226   -2.24926E+000
   6.3233   -2.25509E+000
   6.3240   -2.26715E+000
   6.3248   -2.26659E+000
   6.3255   -2.24766E+000
   6.3262   -2.23874E+000
   6.3270   -2.24285E+000
   6.3277   -2.23265E+000
   6.3284   -2.19392E+000
   6.3291   -2.15795E+000
   6.3299   -2.14709E+000
   6.3306   -2.13932E+000
   6.3313   -2.07647E+000
   6.3320   -1.96798E+000
   6.3328   -1.93859E+000
   6.3335   -1.94041E+000
   6.3342   -1.91753E+000
   6.3350   -1.77202E+000
   6.3357   -1.66359E+000
   6.3364   -1.63800E+000
   6.3371   -1.63969E+000
   6.3379   -1.65535E+000
   6.3386   -1.24401E+000
   6.3393   -1.19858E+000
   6.3400   -1.21159E+000
   6.3408   -1.24580E+000
   6.3415   -1.35811E+000
   6.3422   -1.59154E+000
   6.3430   -1.62520E+000
   6.3437   -1.63707E+000
   6.3444   -1.67449E+000
   6.3451   -1.78545E+000
   6.3459   -1.89031E+000
   6.3466   -1.92259E+000
   6.3473   -1.93386E+000
   6.3480   -1.97430E+000
   6.3488   -2.06520E+000
   6.3495   -2.11730E+000
   6.3502   -2.13856E+000
   6.3510   -2.15213E+000
   6.3517   -2.18724E+000
   6.3524   -2.22444E+000
   6.3531   -2.23969E+000
   6.3539   -2.24475E+000
   6.3546   -2.25428E+000
   6.3553   -2.25844E+000
   6.3560   -2.25084E+000
   6.3568   -2.24724E+000
   6.3575   -2.25112E+000
   6.3582   -2.25380E+000
   6.3589   -2.24639E+000
   6.3597   -2.22873E+000
   6.3604   -2.20852E+000
   6.3611   -2.19464E+000
   6.3619   -2.18954E+000
   6.3626   -2.18953E+000
   6.3633   -2.20223E+000
   6.3640   -2.22234E+000
   6.3648   -2.23304E+000
   6.3655   -2.24122E+000
   6.3662   -2.24000E+000
   6.3669   -2.22724E+000
   6.3677   -2.21349E+000
   6.3684   -2.19808E+000
   6.3691   -2.17862E+000
   6.3699   -2.18308E+000
   6.3706   -2.19040E+000
   6.3713   -2.18572E+000
   6.3720   -2.18514E+000
   6.3728   -2.18639E+000
   6.3735   -2.18245E+000
   6.3742   -2.19715E+000
   6.3749   -2.22258E+000
   6.3757   -2.24549E+000
   6.3764   -2.25730E+000
   6.3771   -2.28060E+000
   6.3779   -2.33217E+000
   6.3786   -2.36203E+000
   6.3793   -2.38689E+000
   6.3800   -2.46794E+000
   6.3808   -2.54606E+000
   6.3815   -2.55451E+000
   6.3822   -2.57267E+000
   6.3829   -2.70307E+000
   6.3837   -2.78122E+000
   6.3844   -2.79088E+000
   6.3851   -2.79305E+000
   6.3858   -2.97426E+000
   6.3866   -3.15475E+000
   6.3873   -3.12803E+000
   6.3880   -3.03399E+000
   6.3888   -2.74491E+000
   6.3895   -2.68068E+000
   6.3902   -2.64958E+000
   6.3909   -2.58614E+000
   6.3917   -2.30402E+000
   6.3924   -2.20414E+000
   6.3931   -2.15652E+000
   6.3938   -2.08650E+000
   6.3946   -1.92268E+000
   6.3953   -1.85649E+000
   6.3960   -1.83234E+000
   6.3968   -1.77874E+000
   6.3975   -1.55478E+000
   6.3982   -1.48937E+000
   6.3989   -1.38127E+000
   6.3997   -1.09597E+000
   6.4004   -1.10969E+000
   6.4011   -1.11480E+000
   6.4018   -1.02339E+000
   6.4026   -9.75277E-001
   6.4033   -1.01716E+000
   6.4040   -9.97755E-001
   6.4048   -9.21043E-001
   6.4055   -8.97382E-001
   6.4062   -9.02315E-001
   6.4069   -8.81332E-001
   6.4077   -8.93874E-001
   6.4084   -9.36254E-001
   6.4091   -9.64547E-001
   6.4098   -9.81768E-001
   6.4106   -8.96558E-001
   6.4113   -7.22161E-001
   6.4120   -6.01741E-001
   6.4128   -6.52140E-001
   6.4135   -7.47586E-001
   6.4142   -7.97715E-001
   6.4149   -8.70672E-001
   6.4157   -9.91552E-001
   6.4164   -1.08236E+000
   6.4171   -1.18727E+000
   6.4178   -1.28140E+000
   6.4186   -1.32935E+000
   6.4193   -1.35289E+000
   6.4200   -1.38036E+000
   6.4207   -1.45364E+000
   6.4215   -1.57367E+000
   6.4222   -1.83812E+000
   6.4229   -2.01416E+000
   6.4237   -2.07806E+000
   6.4244   -2.15450E+000
   6.4251   -2.26332E+000
   6.4258   -2.35188E+000
   6.4266   -2.42493E+000
   6.4273   -2.45241E+000
   6.4280   -2.44283E+000
   6.4287   -2.38271E+000
   6.4295   -2.27144E+000
   6.4302   -2.24535E+000
   6.4309   -2.22318E+000
   6.4317   -2.09817E+000
   6.4324   -1.90686E+000
   6.4331   -1.91501E+000
   6.4338   -1.95808E+000
   6.4346   -1.86633E+000
   6.4353   -1.60843E+000
   6.4360   -1.61112E+000
   6.4367   -1.66042E+000
   6.4375   -1.70696E+000
   6.4382   -2.10290E+000
   6.4389   -2.17237E+000
   6.4397   -2.19075E+000
   6.4404   -2.23326E+000
   6.4411   -2.34946E+000
   6.4418   -2.55123E+000
   6.4426   -2.60559E+000
   6.4433   -2.62304E+000
   6.4440   -2.65360E+000
   6.4447   -2.76867E+000
   6.4455   -2.86306E+000
   6.4462   -2.87893E+000
   6.4469   -2.90160E+000
   6.4477   -2.95782E+000
   6.4484   -3.04022E+000
   6.4491   -3.08509E+000
   6.4498   -3.11054E+000
   6.4506   -3.13643E+000
   6.4513   -3.16353E+000
   6.4520   -3.20213E+000
   6.4527   -3.22229E+000
   6.4535   -3.21344E+000
   6.4542   -3.22182E+000
   6.4549   -3.24307E+000
   6.4556   -3.24779E+000
   6.4564   -3.24690E+000
   6.4571   -3.24048E+000
   6.4578   -3.23078E+000
   6.4586   -3.21498E+000
   6.4593   -3.20876E+000
   6.4600   -3.20449E+000
   6.4607   -3.20302E+000
   6.4615   -3.18404E+000
   6.4622   -3.17456E+000
   6.4629   -3.17557E+000
   6.4636   -3.17913E+000
   6.4644   -3.18657E+000
   6.4651   -3.18814E+000
   6.4658   -3.19393E+000
   6.4666   -3.18609E+000
   6.4673   -3.17715E+000
   6.4680   -3.16213E+000
   6.4687   -3.15735E+000
   6.4695   -3.16522E+000
   6.4702   -3.17628E+000
   6.4709   -3.18565E+000
   6.4716   -3.18512E+000
   6.4724   -3.17416E+000
   6.4731   -3.16069E+000
   6.4738   -3.16565E+000
   6.4746   -3.17154E+000
   6.4753   -3.17545E+000
   6.4760   -3.17802E+000
   6.4767   -3.16762E+000
   6.4775   -3.16574E+000
   6.4782   -3.17613E+000
   6.4789   -3.17597E+000
   6.4796   -3.17011E+000
   6.4804   -3.16336E+000
   6.4811   -3.16715E+000
   6.4818   -3.17537E+000
   6.4826   -3.16959E+000
   6.4833   -3.15805E+000
   6.4840   -3.16451E+000
   6.4847   -3.16947E+000
   6.4855   -3.15596E+000
   6.4862   -3.15912E+000
   6.4869   -3.16879E+000
   6.4876   -3.16149E+000
   6.4884   -3.16298E+000
   6.4891   -3.17074E+000
   6.4898   -3.16294E+000
   6.4905   -3.15524E+000
   6.4913   -3.16189E+000
   6.4920   -3.16305E+000
   6.4927   -3.15494E+000
   6.4935   -3.16108E+000
   6.4942   -3.16926E+000
   6.4949   -3.15692E+000
   6.4956   -3.15503E+000
   6.4964   -3.16346E+000
   6.4971   -3.16681E+000
   6.4978   -3.16333E+000
   6.4985   -3.15208E+000
   6.4993   -3.15581E+000
   6.5000   -3.16325E+000
   6.5007   -3.15904E+000
   6.5015   -3.14952E+000
   6.5022   -3.14633E+000
   6.5029   -3.15467E+000
   6.5036   -3.16058E+000
   6.5044   -3.15636E+000
   6.5051   -3.14317E+000
   6.5058   -3.13980E+000
   6.5065   -3.14734E+000
   6.5073   -3.15447E+000
   6.5080   -3.16237E+000
   6.5087   -3.15731E+000
   6.5095   -3.14245E+000
   6.5102   -3.13905E+000
   6.5109   -3.13773E+000
   6.5116   -3.14135E+000
   6.5124   -3.15454E+000
   6.5131   -3.16233E+000
   6.5138   -3.15182E+000
   6.5145   -3.14863E+000
   6.5153   -3.13872E+000
   6.5160   -3.12035E+000
   6.5167   -3.12057E+000
   6.5174   -3.12957E+000
   6.5182   -3.13391E+000
   6.5189   -3.13976E+000
   6.5196   -3.15338E+000
   6.5204   -3.16741E+000
   6.5211   -3.17384E+000
   6.5218   -3.17315E+000
   6.5225   -3.18069E+000
   6.5233   -3.19132E+000
   6.5240   -3.18486E+000
   6.5247   -3.16700E+000
   6.5254   -3.15957E+000
   6.5262   -3.16600E+000
   6.5269   -3.15932E+000
   6.5276   -3.11539E+000
   6.5284   -3.07182E+000
   6.5291   -3.06448E+000
   6.5298   -3.05764E+000
   6.5305   -3.01215E+000
   6.5313   -2.91443E+000
   6.5320   -2.86681E+000
   6.5327   -2.86605E+000
   6.5334   -2.86312E+000
   6.5342   -2.73406E+000
   6.5349   -2.54620E+000
   6.5356   -2.53906E+000
   6.5364   -2.54818E+000
   6.5371   -2.56415E+000
   6.5378   -2.07862E+000
   6.5385   -2.08864E+000
   6.5393   -2.10831E+000
   6.5400   -2.14221E+000
   6.5407   -2.28764E+000
   6.5414   -2.48046E+000
   6.5422   -2.52517E+000
   6.5429   -2.55494E+000
   6.5436   -2.59285E+000
   6.5444   -2.69548E+000
   6.5451   -2.78067E+000
   6.5458   -2.81770E+000
   6.5465   -2.83948E+000
   6.5473   -2.88739E+000
   6.5480   -2.96116E+000
   6.5487   -3.00796E+000
   6.5494   -3.03050E+000
   6.5502   -3.05531E+000
   6.5509   -3.09560E+000
   6.5516   -3.12802E+000
   6.5523   -3.13985E+000
   6.5531   -3.14504E+000
   6.5538   -3.15534E+000
   6.5545   -3.16818E+000
   6.5553   -3.16910E+000
   6.5560   -3.16183E+000
   6.5567   -3.15921E+000
   6.5574   -3.15511E+000
   6.5582   -3.15004E+000
   6.5589   -3.14180E+000
   6.5596   -3.13209E+000
   6.5603   -3.12532E+000
   6.5611   -3.11509E+000
   6.5618   -3.10753E+000
   6.5625   -3.11013E+000
   6.5633   -3.11509E+000
   6.5640   -3.11935E+000
   6.5647   -3.12296E+000
   6.5654   -3.12443E+000
   6.5662   -3.11783E+000
   6.5669   -3.10878E+000
   6.5676   -3.10362E+000
   6.5683   -3.10076E+000
   6.5691   -3.10553E+000
   6.5698   -3.11017E+000
   6.5705   -3.10809E+000
   6.5713   -3.10456E+000
   6.5720   -3.09969E+000
   6.5727   -3.09502E+000
   6.5734   -3.09893E+000
   6.5742   -3.10483E+000
   6.5749   -3.10432E+000
   6.5756   -3.10110E+000
   6.5763   -3.09595E+000
   6.5771   -3.09848E+000
   6.5778   -3.10438E+000
   6.5785   -3.10461E+000
   6.5793   -3.09732E+000
   6.5800   -3.09725E+000
   6.5807   -3.10009E+000
   6.5814   -3.10110E+000
   6.5822   -3.10225E+000
   6.5829   -3.10007E+000
   6.5836   -3.10376E+000
   6.5843   -3.10394E+000
   6.5851   -3.09445E+000
   6.5858   -3.09431E+000
   6.5865   -3.09991E+000
   6.5872   -3.09194E+000
   6.5880   -3.09481E+000
   6.5887   -3.10377E+000
   6.5894   -3.09576E+000
   6.5902   -3.09117E+000
   6.5909   -3.09486E+000
   6.5916   -3.08860E+000
   6.5923   -3.07919E+000
   6.5931   -3.08538E+000
   6.5938   -3.09035E+000
   6.5945   -3.08310E+000
   6.5952   -3.08152E+000
   6.5960   -3.08743E+000
   6.5967   -3.09153E+000
   6.5974   -3.08710E+000
   6.5982   -3.08217E+000
   6.5989   -3.08807E+000
   6.5996   -3.09544E+000
   6.6003   -3.08735E+000
   6.6011   -3.07593E+000
   6.6018   -3.07657E+000
   6.6025   -3.08510E+000
   6.6032   -3.09097E+000
   6.6040   -3.09058E+000
   6.6047   -3.08036E+000
   6.6054   -3.07801E+000
   6.6062   -3.08710E+000
   6.6069   -3.09062E+000
   6.6076   -3.09429E+000
   6.6083   -3.08796E+000
   6.6091   -3.07188E+000
   6.6098   -3.07095E+000
   6.6105   -3.07761E+000
   6.6112   -3.08528E+000
   6.6120   -3.09626E+000
   6.6127   -3.10341E+000
   6.6134   -3.08829E+000
   6.6142   -3.07889E+000
   6.6149   -3.07190E+000
   6.6156   -3.05936E+000
   6.6163   -3.06316E+000
   6.6171   -3.07730E+000
   6.6178   -3.08252E+000
   6.6185   -3.08563E+000
   6.6192   -3.09715E+000
   6.6200   -3.11097E+000
   6.6207   -3.11702E+000
   6.6214   -3.11716E+000
   6.6221   -3.12545E+000
   6.6229   -3.13691E+000
   6.6236   -3.13445E+000
   6.6243   -3.12144E+000
   6.6251   -3.11266E+000
   6.6258   -3.11608E+000
   6.6265   -3.10744E+000
   6.6272   -3.06287E+000
   6.6280   -3.02331E+000
   6.6287   -3.01384E+000
   6.6294   -3.00828E+000
   6.6301   -2.96824E+000
   6.6309   -2.85670E+000
   6.6316   -2.81829E+000
   6.6323   -2.81835E+000
   6.6331   -2.80156E+000
   6.6338   -2.64985E+000
   6.6345   -2.50141E+000
   6.6352   -2.49169E+000
   6.6360   -2.49557E+000
   6.6367   -2.50613E+000
   6.6374   -2.02961E+000
   6.6381   -2.03843E+000
   6.6389   -2.05087E+000
   6.6396   -2.07317E+000
   6.6403   -2.22272E+000
   6.6411   -2.44020E+000
   6.6418   -2.47528E+000
   6.6425   -2.50429E+000
   6.6432   -2.55391E+000
   6.6440   -2.65645E+000
   6.6447   -2.74436E+000
   6.6454   -2.77609E+000
   6.6461   -2.80027E+000
   6.6469   -2.84442E+000
   6.6476   -2.92341E+000
   6.6483   -2.96612E+000
   6.6490   -2.98246E+000
   6.6498   -3.00464E+000
   6.6505   -3.04069E+000
   6.6512   -3.06926E+000
   6.6520   -3.08736E+000
   6.6527   -3.09542E+000
   6.6534   -3.10322E+000
   6.6541   -3.11223E+000
   6.6549   -3.10770E+000
   6.6556   -3.10716E+000
   6.6563   -3.11451E+000
   6.6570   -3.11630E+000
   6.6578   -3.10436E+000
   6.6585   -3.08795E+000
   6.6592   -3.07151E+000
   6.6600   -3.05972E+000
   6.6607   -3.05330E+000
   6.6614   -3.05325E+000
   6.6621   -3.06546E+000
   6.6629   -3.08511E+000
   6.6636   -3.09473E+000
   6.6643   -3.09798E+000
   6.6650   -3.09222E+000
   6.6658   -3.07939E+000
   6.6665   -3.06131E+000
   6.6672   -3.04639E+000
   6.6680   -3.03332E+000
   6.6687   -3.03327E+000
   6.6694   -3.04128E+000
   6.6701   -3.03794E+000
   6.6709   -3.03491E+000
   6.6716   -3.03713E+000
   6.6723   -3.04390E+000
   6.6730   -3.05380E+000
   6.6738   -3.06741E+000
   6.6745   -3.08973E+000
   6.6752   -3.11722E+000
   6.6760   -3.13423E+000
   6.6767   -3.14981E+000
   6.6774   -3.18963E+000
   6.6781   -3.25476E+000
   6.6789   -3.31500E+000
   6.6796   -3.33787E+000
   6.6803   -3.36911E+000
   6.6810   -3.46629E+000
   6.6818   -3.60148E+000
   6.6825   -3.64907E+000
   6.6832   -3.67077E+000
   6.6839   -3.68649E+000
   6.6847   -3.77876E+000
   6.6854   -4.01575E+000
   6.6861   -4.06792E+000
   6.6869   -4.08825E+000
   6.6876   -4.02376E+000
   6.6883   -3.70201E+000
   6.6890   -3.65287E+000
   6.6898   -3.64413E+000
   6.6905   -3.63601E+000
   6.6912   -3.58104E+000
   6.6919   -3.41170E+000
   6.6927   -3.37336E+000
   6.6934   -3.36244E+000
   6.6941   -3.34569E+000
   6.6949   -3.24115E+000
   6.6956   -3.19040E+000
   6.6963   -3.16266E+000
   6.6970   -3.14971E+000
   6.6978   -3.10336E+000
   6.6985   -3.06752E+000
   6.6992   -3.06101E+000
   6.6999   -3.05228E+000
   6.7007   -3.04292E+000
   6.7014   -3.02406E+000
   6.7021   -3.02504E+000
   6.7029   -3.03734E+000
   6.7036   -3.03517E+000
   6.7043   -3.02913E+000
   6.7050   -3.02907E+000
   6.7058   -3.04957E+000
   6.7065   -3.07110E+000
   6.7072   -3.07726E+000
   6.7079   -3.07848E+000
   6.7087   -3.07655E+000
   6.7094   -3.07474E+000
   6.7101   -3.07455E+000
   6.7109   -3.07006E+000
   6.7116   -3.06948E+000
   6.7123   -3.06774E+000
   6.7130   -3.05311E+000
   6.7138   -3.05181E+000
   6.7145   -3.05005E+000
   6.7152   -3.03973E+000
   6.7159   -3.04345E+000
   6.7167   -3.04691E+000
   6.7174   -3.04556E+000
   6.7181   -3.05293E+000
   6.7188   -3.07163E+000
   6.7196   -3.09009E+000
   6.7203   -3.09715E+000
   6.7210   -3.08883E+000
   6.7218   -3.08996E+000
   6.7225   -3.09933E+000
   6.7232   -3.10372E+000
   6.7239   -3.09144E+000
   6.7247   -3.06969E+000
   6.7254   -3.06862E+000
   6.7261   -3.06177E+000
   6.7268   -3.01913E+000
   6.7276   -2.97822E+000
   6.7283   -2.96030E+000
   6.7290   -2.94762E+000
   6.7298   -2.90257E+000
   6.7305   -2.81779E+000
   6.7312   -2.77768E+000
   6.7319   -2.77316E+000
   6.7327   -2.75543E+000
   6.7334   -2.63795E+000
   6.7341   -2.49811E+000
   6.7348   -2.47918E+000
   6.7356   -2.47854E+000
   6.7363   -2.47301E+000
   6.7370   -2.01081E+000
   6.7378   -2.01113E+000
   6.7385   -2.01316E+000
   6.7392   -2.02851E+000
   6.7399   -2.25155E+000
   6.7407   -2.44115E+000
   6.7414   -2.45776E+000
   6.7421   -2.47611E+000
   6.7428   -2.52742E+000
   6.7436   -2.65656E+000
   6.7443   -2.73678E+000
   6.7450   -2.75043E+000
   6.7457   -2.75960E+000
   6.7465   -2.80453E+000
   6.7472   -2.88898E+000
   6.7479   -2.93342E+000
   6.7487   -2.94133E+000
   6.7494   -2.95916E+000
   6.7501   -3.00241E+000
   6.7508   -3.03494E+000
   6.7516   -3.04515E+000
   6.7523   -3.04452E+000
   6.7530   -3.06206E+000
   6.7537   -3.07583E+000
   6.7545   -3.06865E+000
   6.7552   -3.05390E+000
   6.7559   -3.05670E+000
   6.7567   -3.06933E+000
   6.7574   -3.06618E+000
   6.7581   -3.04812E+000
   6.7588   -3.01916E+000
   6.7596   -2.99906E+000
   6.7603   -2.99476E+000
   6.7610   -2.99561E+000
   6.7617   -3.01086E+000
   6.7625   -3.03046E+000
   6.7632   -3.03255E+000
   6.7639   -3.03619E+000
   6.7647   -3.04404E+000
   6.7654   -3.04293E+000
   6.7661   -3.02840E+000
   6.7668   -2.99773E+000
   6.7676   -2.96962E+000
   6.7683   -2.96383E+000
   6.7690   -2.98063E+000
   6.7697   -2.98858E+000
   6.7705   -2.98710E+000
   6.7712   -2.98181E+000
   6.7719   -2.96796E+000
   6.7727   -2.95962E+000
   6.7734   -2.97124E+000
   6.7741   -3.00579E+000
   6.7748   -3.06187E+000
   6.7756   -3.11339E+000
   6.7763   -3.15240E+000
   6.7770   -3.22595E+000
   6.7777   -3.35740E+000
   6.7785   -3.38846E+000
   6.7792   -3.32721E+000
   6.7799   -3.27085E+000
   6.7806   -3.29122E+000
   6.7814   -3.38292E+000
   6.7821   -3.46432E+000
   6.7828   -3.50107E+000
   6.7836   -3.52901E+000
   6.7843   -3.55706E+000
   6.7850   -3.66636E+000
   6.7857   -3.87043E+000
   6.7865   -3.93868E+000
   6.7872   -3.97651E+000
   6.7879   -4.08384E+000
   6.7886   -4.40737E+000
   6.7894   -4.44080E+000
   6.7901   -4.44911E+000
   6.7908   -4.44157E+000
   6.7916   -4.41845E+000
   6.7923   -4.40807E+000
   6.7930   -4.41719E+000
   6.7937   -4.42016E+000
   6.7945   -4.32761E+000
   6.7952   -4.05912E+000
   6.7959   -4.06029E+000
   6.7966   -4.06823E+000
   6.7974   -4.06391E+000
   6.7981   -4.05259E+000
   6.7988   -4.05225E+000
   6.7996   -4.05364E+000
   6.8003   -4.05086E+000
   6.8010   -4.04344E+000
   6.8017   -4.03109E+000
   6.8025   -4.02960E+000
   6.8032   -4.02234E+000
   6.8039   -4.00473E+000
   6.8046   -3.99354E+000
   6.8054   -4.00158E+000
   6.8061   -4.01842E+000
   6.8068   -4.02355E+000
   6.8076   -4.02286E+000
   6.8083   -4.01953E+000
   6.8090   -4.02161E+000
   6.8097   -4.01958E+000
   6.8105   -4.00894E+000
   6.8112   -4.00768E+000
   6.8119   -4.00132E+000
   6.8126   -3.98735E+000
   6.8134   -3.98683E+000
   6.8141   -3.99231E+000
   6.8148   -3.98636E+000
   6.8155   -3.98913E+000
   6.8163   -3.99746E+000
   6.8170   -3.99463E+000
   6.8177   -4.00267E+000
   6.8185   -4.02398E+000
   6.8192   -4.04886E+000
   6.8199   -4.06620E+000
   6.8206   -4.06240E+000
   6.8214   -4.06163E+000
   6.8221   -4.07493E+000
   6.8228   -4.08141E+000
   6.8235   -4.07658E+000
   6.8243   -4.07132E+000
   6.8250   -4.06388E+000
   6.8257   -4.05502E+000
   6.8265   -4.02338E+000
   6.8272   -3.98805E+000
   6.8279   -3.97241E+000
   6.8286   -3.96081E+000
   6.8294   -3.92383E+000
   6.8301   -3.83684E+000
   6.8308   -3.77315E+000
   6.8315   -3.75983E+000
   6.8323   -3.74441E+000
   6.8330   -3.59825E+000
   6.8337   -3.38826E+000
   6.8345   -3.39063E+000
   6.8352   -3.40942E+000
   6.8359   -3.37294E+000
   6.8366   -3.06704E+000
   6.8374   -3.02992E+000
   6.8381   -3.02604E+000
   6.8388   -3.04090E+000
   6.8395   -3.13560E+000
   6.8403   -3.36496E+000
   6.8410   -3.39492E+000
   6.8417   -3.39994E+000
   6.8424   -3.44430E+000
   6.8432   -3.61040E+000
   6.8439   -3.72830E+000
   6.8446   -3.76089E+000
   6.8454   -3.78728E+000
   6.8461   -3.83420E+000
   6.8468   -3.89385E+000
   6.8475   -3.91853E+000
   6.8483   -3.91748E+000
   6.8490   -3.92571E+000
   6.8497   -3.96825E+000
   6.8504   -4.01255E+000
   6.8512   -4.03525E+000
   6.8519   -4.03759E+000
   6.8526   -4.03918E+000
   6.8534   -4.04310E+000
   6.8541   -4.03337E+000
   6.8548   -4.02361E+000
   6.8555   -4.02539E+000
   6.8563   -4.03563E+000
   6.8570   -4.03292E+000
   6.8577   -4.01252E+000
   6.8584   -3.99206E+000
   6.8592   -3.97821E+000
   6.8599   -3.97171E+000
   6.8606   -3.97215E+000
   6.8614   -3.98460E+000
   6.8621   -3.99446E+000
   6.8628   -3.99027E+000
   6.8635   -3.98460E+000
   6.8643   -3.98678E+000
   6.8650   -3.99014E+000
   6.8657   -3.99108E+000
   6.8664   -3.98517E+000
   6.8672   -3.97326E+000
   6.8679   -3.96815E+000
   6.8686   -3.98415E+000
   6.8694   -3.99938E+000
   6.8701   -3.99962E+000
   6.8708   -3.99177E+000
   6.8715   -3.97983E+000
   6.8723   -3.97969E+000
   6.8730   -3.99524E+000
   6.8737   -3.99870E+000
   6.8744   -3.98922E+000
   6.8752   -3.97675E+000
   6.8759   -3.97797E+000
   6.8766   -3.99422E+000
   6.8773   -3.99701E+000
   6.8781   -3.98748E+000
   6.8788   -3.98054E+000
   6.8795   -3.98352E+000
   6.8803   -3.99099E+000
   6.8810   -3.98332E+000
   6.8817   -3.97596E+000
   6.8824   -3.97748E+000
   6.8832   -3.98054E+000
   6.8839   -3.97527E+000
   6.8846   -3.96676E+000
   6.8853   -3.97189E+000
   6.8861   -3.97389E+000
   6.8868   -3.96943E+000
   6.8875   -3.96967E+000
   6.8883   -3.97193E+000
   6.8890   -3.96714E+000
   6.8897   -3.97432E+000
   6.8904   -3.97981E+000
   6.8912   -3.96706E+000
   6.8919   -3.96874E+000
   6.8926   -3.97979E+000
   6.8933   -3.97463E+000
   6.8941   -3.97133E+000
   6.8948   -3.98360E+000
   6.8955   -3.99171E+000
   6.8963   -3.99069E+000
   6.8970   -3.98832E+000
   6.8977   -3.98974E+000
   6.8984   -3.99844E+000
   6.8992   -3.99386E+000
   6.8999   -3.98084E+000
   6.9006   -3.98201E+000
   6.9013   -3.98726E+000
   6.9021   -3.98889E+000
   6.9028   -3.98502E+000
   6.9035   -3.97266E+000
   6.9043   -3.97121E+000
   6.9050   -3.97919E+000
   6.9057   -3.98799E+000
   6.9064   -3.98618E+000
   6.9072   -3.97750E+000
   6.9079   -3.96606E+000
   6.9086   -3.95631E+000
   6.9093   -3.96785E+000
   6.9101   -3.97729E+000
   6.9108   -3.98260E+000
   6.9115   -3.99101E+000
   6.9122   -3.98634E+000
   6.9130   -3.97219E+000
   6.9137   -3.97033E+000
   6.9144   -3.96240E+000
   6.9152   -3.95435E+000
   6.9159   -3.96831E+000
   6.9166   -3.97622E+000
   6.9173   -3.97987E+000
   6.9181   -3.99204E+000
   6.9188   -4.00567E+000
   6.9195   -4.01011E+000
   6.9202   -4.00541E+000
   6.9210   -4.00668E+000
   6.9217   -4.01669E+000
   6.9224   -4.01551E+000
   6.9232   -3.99892E+000
   6.9239   -3.98527E+000
   6.9246   -3.98317E+000
   6.9253   -3.97259E+000
   6.9261   -3.93137E+000
   6.9268   -3.88728E+000
   6.9275   -3.87274E+000
   6.9282   -3.86210E+000
   6.9290   -3.81681E+000
   6.9297   -3.73438E+000
   6.9304   -3.69415E+000
   6.9312   -3.68635E+000
   6.9319   -3.67392E+000
   6.9326   -3.59096E+000
   6.9333   -3.46406E+000
   6.9341   -3.42216E+000
   6.9348   -3.41375E+000
   6.9355   -3.42686E+000
   6.9362   -3.91717E+000
   6.9370   -3.92780E+000
   6.9377   -3.93109E+000
   6.9384   -3.94053E+000
   6.9391   -3.98863E+000
   6.9399   -4.37826E+000
   6.9406   -4.38698E+000
   6.9413   -4.40136E+000
   6.9421   -4.44135E+000
   6.9428   -4.55515E+000
   6.9435   -4.64965E+000
   6.9442   -4.67640E+000
   6.9450   -4.69268E+000
   6.9457   -4.72805E+000
   6.9464   -4.80353E+000
   6.9471   -4.85191E+000
   6.9479   -4.86827E+000
   6.9486   -4.88531E+000
   6.9493   -4.91717E+000
   6.9501   -4.95081E+000
   6.9508   -4.96892E+000
   6.9515   -4.97625E+000
   6.9522   -4.98413E+000
   6.9530   -4.99615E+000
   6.9537   -4.99543E+000
   6.9544   -4.98685E+000
   6.9551   -4.98830E+000
   6.9559   -4.99438E+000
   6.9566   -4.98809E+000
   6.9573   -4.97247E+000
   6.9581   -4.95390E+000
   6.9588   -4.93678E+000
   6.9595   -4.92738E+000
   6.9602   -4.92484E+000
   6.9610   -4.93049E+000
   6.9617   -4.95221E+000
   6.9624   -4.96853E+000
   6.9631   -4.97267E+000
   6.9639   -4.97038E+000
   6.9646   -4.95988E+000
   6.9653   -4.94280E+000
   6.9661   -4.92323E+000
   6.9668   -4.91102E+000
   6.9675   -4.90565E+000
   6.9682   -4.91127E+000
   6.9690   -4.91461E+000
   6.9697   -4.90609E+000
   6.9704   -4.90271E+000
   6.9711   -4.90889E+000
   6.9719   -4.91485E+000
   6.9726   -4.92702E+000
   6.9733   -4.94475E+000
   6.9740   -4.97337E+000
   6.9748   -4.99871E+000
   6.9755   -5.00860E+000
   6.9762   -5.02692E+000
   6.9770   -5.08047E+000
   6.9777   -5.15831E+000
   6.9784   -5.20055E+000
   6.9791   -5.22445E+000
   6.9799   -5.26804E+000
   6.9806   -5.41224E+000
   6.9813   -5.49927E+000
   6.9820   -5.52602E+000
   6.9828   -5.55176E+000
   6.9835   -5.62285E+000
   6.9842   -5.79569E+000
   6.9850   -5.88848E+000
   6.9857   -5.90841E+000
   6.9864   -5.90293E+000
   6.9871   -5.85281E+000
   6.9879   -5.59976E+000
   6.9886   -5.53204E+000
   6.9893   -5.52784E+000
   6.9900   -5.51524E+000
   6.9908   -5.29094E+000
   6.9915   -5.17867E+000
   6.9922   -5.18502E+000
   6.9930   -5.17645E+000
   6.9937   -5.12021E+000
   6.9944   -5.05110E+000
   6.9951   -5.01641E+000
   6.9959   -5.00210E+000
   6.9966   -4.98842E+000
   6.9973   -4.96096E+000
   6.9980   -4.93196E+000
   6.9988   -4.91769E+000
   6.9995   -4.90561E+000
   7.0002   -4.90052E+000
   7.0010   -4.89470E+000
   7.0017   -4.89356E+000
   7.0024   -4.89756E+000
   7.0031   -4.89321E+000
   7.0039   -4.89196E+000
   7.0046   -4.90610E+000
   7.0053   -4.92679E+000
   7.0060   -4.94379E+000
   7.0068   -4.94363E+000
   7.0075   -4.94006E+000
   7.0082   -4.94510E+000
   7.0089   -4.95195E+000
   7.0097   -4.94813E+000
   7.0104   -4.94538E+000
   7.0111   -4.94633E+000
   7.0119   -4.92820E+000
   7.0126   -4.91867E+000
   7.0133   -4.92120E+000
   7.0140   -4.91726E+000
   7.0148   -4.91715E+000
   7.0155   -4.92732E+000
   7.0162   -4.92873E+000
   7.0169   -4.92563E+000
   7.0177   -4.94227E+000
   7.0184   -4.96531E+000
   7.0191   -4.97724E+000
   7.0199   -4.97522E+000
   7.0206   -4.97467E+000
   7.0213   -4.97709E+000
   7.0220   -4.97703E+000
   7.0228   -4.96477E+000
   7.0235   -4.95656E+000
   7.0242   -4.94971E+000
   7.0249   -4.93641E+000
   7.0257   -4.89978E+000
   7.0264   -4.86735E+000
   7.0271   -4.85694E+000
   7.0279   -4.83783E+000
   7.0286   -4.79557E+000
   7.0293   -4.71395E+000
   7.0300   -4.67276E+000
   7.0308   -4.66610E+000
   7.0315   -4.65234E+000
   7.0322   -4.56854E+000
   7.0329   -4.42264E+000
   7.0337   -4.38387E+000
   7.0344   -4.38244E+000
   7.0351   -4.38140E+000
   7.0359   -3.92175E+000
   7.0366   -3.90783E+000
   7.0373   -3.91552E+000
   7.0380   -3.92916E+000
   7.0388   -3.98754E+000
   7.0395   -4.34159E+000
   7.0402   -4.37782E+000
   7.0409   -4.38564E+000
   7.0417   -4.43092E+000
   7.0424   -4.57160E+000
   7.0431   -4.66209E+000
   7.0438   -4.68930E+000
   7.0446   -4.71023E+000
   7.0453   -4.75248E+000
   7.0460   -4.81557E+000
   7.0468   -4.86029E+000
   7.0475   -4.87578E+000
   7.0482   -4.88909E+000
   7.0489   -4.91295E+000
   7.0497   -4.94274E+000
   7.0504   -4.96065E+000
   7.0511   -4.96924E+000
   7.0518   -4.97653E+000
   7.0526   -4.98483E+000
   7.0533   -4.98579E+000
   7.0540   -4.97562E+000
   7.0548   -4.97698E+000
   7.0555   -4.97988E+000
   7.0562   -4.97411E+000
   7.0569   -4.95848E+000
   7.0577   -4.93908E+000
   7.0584   -4.92248E+000
   7.0591   -4.91522E+000
   7.0598   -4.91653E+000
   7.0606   -4.92111E+000
   7.0613   -4.94128E+000
   7.0620   -4.96164E+000
   7.0628   -4.96566E+000
   7.0635   -4.96427E+000
   7.0642   -4.95706E+000
   7.0649   -4.93881E+000
   7.0657   -4.91829E+000
   7.0664   -4.90459E+000
   7.0671   -4.89808E+000
   7.0678   -4.90425E+000
   7.0686   -4.91043E+000
   7.0693   -4.90512E+000
   7.0700   -4.90216E+000
   7.0707   -4.91247E+000
   7.0715   -4.92227E+000
   7.0722   -4.93656E+000
   7.0729   -4.95871E+000
   7.0737   -4.98753E+000
   7.0744   -5.01481E+000
   7.0751   -5.02896E+000
   7.0758   -5.05177E+000
   7.0766   -5.11088E+000
   7.0773   -5.17865E+000
   7.0780   -5.20954E+000
   7.0787   -5.23013E+000
   7.0795   -5.27033E+000
   7.0802   -5.36797E+000
   7.0809   -5.45138E+000
   7.0817   -5.48911E+000
   7.0824   -5.50911E+000
   7.0831   -5.53093E+000
   7.0838   -5.86387E+000
   7.0846   -5.95697E+000
   7.0853   -5.97012E+000
   7.0860   -5.96891E+000
   7.0867   -5.95265E+000
   7.0875   -5.51929E+000
   7.0882   -5.50561E+000
   7.0889   -5.50517E+000
   7.0897   -5.48941E+000
   7.0904   -5.36192E+000
   7.0911   -5.23206E+000
   7.0918   -5.21573E+000
   7.0926   -5.20541E+000
   7.0933   -5.16551E+000
   7.0940   -5.09336E+000
   7.0947   -5.04132E+000
   7.0955   -5.01470E+000
   7.0962   -5.00216E+000
   7.0969   -4.97800E+000
   7.0977   -4.94264E+000
   7.0984   -4.92586E+000
   7.0991   -4.92096E+000
   7.0998   -4.91857E+000
   7.1006   -4.91810E+000
   7.1013   -4.91516E+000
   7.1020   -4.91773E+000
   7.1027   -4.91805E+000
   7.1035   -4.92092E+000
   7.1042   -4.93257E+000
   7.1049   -4.94956E+000
   7.1056   -4.96825E+000
   7.1064   -4.96938E+000
   7.1071   -4.96292E+000
   7.1078   -4.97153E+000
   7.1086   -4.98169E+000
   7.1093   -4.98401E+000
   7.1100   -4.97845E+000
   7.1107   -4.97737E+000
   7.1115   -4.96369E+000
   7.1122   -4.95006E+000
   7.1129   -4.95247E+000
   7.1136   -4.95388E+000
   7.1144   -4.95544E+000
   7.1151   -4.96616E+000
   7.1158   -4.97167E+000
   7.1166   -4.96476E+000
   7.1173   -4.97635E+000
   7.1180   -5.00073E+000
   7.1187   -5.01152E+000
   7.1195   -5.00996E+000
   7.1202   -5.01173E+000
   7.1209   -5.01152E+000
   7.1216   -5.00708E+000
   7.1224   -4.99396E+000
   7.1231   -4.98915E+000
   7.1238   -4.98762E+000
   7.1246   -4.97127E+000
   7.1253   -4.92750E+000
   7.1260   -4.89639E+000
   7.1267   -4.88796E+000
   7.1275   -4.87287E+000
   7.1282   -4.80882E+000
   7.1289   -4.73118E+000
   7.1296   -4.70371E+000
   7.1304   -4.69499E+000
   7.1311   -4.67307E+000
   7.1318   -4.55838E+000
   7.1326   -4.45493E+000
   7.1333   -4.42335E+000
   7.1340   -4.42320E+000
   7.1347   -4.43171E+000
   7.1355   -3.95620E+000
   7.1362   -3.96147E+000
   7.1369   -3.96714E+000
   7.1376   -3.97875E+000
   7.1384   -4.05218E+000
   7.1391   -4.44510E+000
   7.1398   -4.44528E+000
   7.1405   -4.44584E+000
   7.1413   -4.46675E+000
   7.1420   -4.57229E+000
   7.1427   -4.68188E+000
   7.1435   -4.72092E+000
   7.1442   -4.73138E+000
   7.1449   -4.76104E+000
   7.1456   -4.83366E+000
   7.1464   -4.89073E+000
   7.1471   -4.91089E+000
   7.1478   -4.92591E+000
   7.1485   -4.95431E+000
   7.1493   -4.99214E+000
   7.1500   -5.01208E+000
   7.1507   -5.01748E+000
   7.1515   -5.02579E+000
   7.1522   -5.03557E+000
   7.1529   -5.04153E+000
   7.1536   -5.03370E+000
   7.1544   -5.02793E+000
   7.1551   -5.03492E+000
   7.1558   -5.03453E+000
   7.1565   -5.02268E+000
   7.1573   -5.00582E+000
   7.1580   -4.99023E+000
   7.1587   -4.97880E+000
   7.1595   -4.97461E+000
   7.1602   -4.97995E+000
   7.1609   -4.99481E+000
   7.1616   -5.01914E+000
   7.1624   -5.03176E+000
   7.1631   -5.03150E+000
   7.1638   -5.02238E+000
   7.1645   -5.01606E+000
   7.1653   -5.00130E+000
   7.1660   -4.97540E+000
   7.1667   -4.97070E+000
   7.1674   -4.99340E+000
   7.1682   -4.99997E+000
   7.1689   -4.96368E+000
   7.1696   -4.97106E+000
   7.1704   -5.00946E+000
   7.1711   -5.01012E+000
   7.1718   -4.97274E+000
   7.1725   -5.00798E+000
   7.1733   -5.07430E+000
   7.1740   -5.12261E+000
   7.1747   -5.06939E+000
   7.1754   -5.04172E+000
   7.1762   -5.12919E+000
   7.1769   -5.28818E+000
   7.1776   -5.34330E+000
   7.1784   -5.31266E+000
   7.1791   -5.29504E+000
   7.1798   -5.46351E+000
   7.1805   -5.57466E+000
   7.1813   -5.60044E+000
   7.1820   -5.67434E+000
   7.1827   -5.89889E+000
   7.1834   -6.10972E+000
   7.1842   -6.28059E+000
   7.1849   -6.44158E+000
   7.1856   -6.45771E+000
   7.1864   -6.54253E+000
   7.1871   -6.21402E+000
   7.1878   -6.50035E+000
   7.1885   -6.35720E+000
   7.1893   -6.09172E+000
   7.1900   -5.84974E+000
   7.1907   -6.32250E+000
   7.1914   -6.02412E+000
   7.1922   -5.54591E+000
   7.1929   -5.84746E+000
   7.1936   -5.46530E+000
   7.1944   -5.14166E+000
   7.1951   -5.03272E+000
   7.1958   -5.23717E+000
   7.1965   -5.21821E+000
   7.1973   -5.39894E+000
   7.1980   -4.99055E+000
   7.1987   -5.04049E+000
   7.1994   -5.28036E+000
   7.2002   -5.60470E+000
   7.2009   -5.17584E+000
   7.2016   -4.91945E+000
   7.2023   -5.38024E+000
   7.2031   -5.01881E+000
   7.2038   -5.04494E+000
   7.2045   -4.54737E+000
   7.2053   -4.51785E+000
   7.2060   -4.02630E+000
   7.2067   -4.42466E+000
   7.2074   -4.22882E+000
   7.2082   -3.74125E+000
   7.2089   -3.80196E+000
   7.2096   -3.89564E+000
   7.2103   -3.89545E+000
