# Supplementary material for: A radial calibration window for analytical ultracentrifugation
Source: PLoS One. 2018 Jul 30;13(7):e0201529. doi: 10.1371/journal.pone.0201529 (PMC6066226; doi:10.1371/journal.pone.0201529)
Supplement: S1 Dataset — (ZIP) [file pone.0201529.s001.zip › IFscans/00010.ip4]

cm/pixel:  0.00072706945, new artiface
P 4 20.5 50000 0004330 1.1564E11 655 50
   5.7562   0.00000E+000
   5.7569   9.01682E-002
   5.7577   -3.23111E-001
   5.7584   5.30060E-002
   5.7591   1.13374E-001
   5.7598   5.33201E-001
   5.7606   3.65477E-001
   5.7613   4.46595E-001
   5.7620   3.60571E-001
   5.7628   8.32291E-002
   5.7635   4.17545E-001
   5.7642   5.02498E-001
   5.7649   1.52743E-001
   5.7657   -3.32435E-002
   5.7664   -4.20371E-001
   5.7671   -8.58768E-001
   5.7678   -6.66417E-001
   5.7686   -5.69859E-001
   5.7693   -6.63194E-001
   5.7700   -6.55306E-001
   5.7707   -5.73448E-001
   5.7715   -4.22774E-001
   5.7722   -7.78248E-001
   5.7729   -7.06840E-001
   5.7737   -5.99149E-001
   5.7744   -8.81767E-001
   5.7751   -7.83455E-001
   5.7758   -8.41138E-001
   5.7766   -8.15037E-001
   5.7773   -9.05818E-001
   5.7780   -9.10042E-001
   5.7787   -8.99591E-001
   5.7795   -8.76085E-001
   5.7802   -8.49913E-001
   5.7809   -9.88657E-001
   5.7817   -1.07656E+000
   5.7824   -1.09782E+000
   5.7831   -1.09400E+000
   5.7838   -1.09553E+000
   5.7846   -1.08191E+000
   5.7853   -1.09403E+000
   5.7860   -1.10624E+000
   5.7867   -1.13187E+000
   5.7875   -1.16840E+000
   5.7882   -1.19505E+000
   5.7889   -1.21947E+000
   5.7897   -1.23154E+000
   5.7904   -1.23970E+000
   5.7911   -1.24314E+000
   5.7918   -1.24234E+000
   5.7926   -1.24025E+000
   5.7933   -1.23262E+000
   5.7940   -1.22286E+000
   5.7947   -1.20839E+000
   5.7955   -1.19405E+000
   5.7962   -1.18386E+000
   5.7969   -1.17961E+000
   5.7977   -1.17937E+000
   5.7984   -1.17769E+000
   5.7991   -1.17178E+000
   5.7998   -1.17249E+000
   5.8006   -1.18496E+000
   5.8013   -1.20633E+000
   5.8020   -1.22940E+000
   5.8027   -1.24366E+000
   5.8035   -1.24258E+000
   5.8042   -1.22381E+000
   5.8049   -1.19055E+000
   5.8056   -1.16356E+000
   5.8064   -1.15071E+000
   5.8071   -1.15702E+000
   5.8078   -1.19175E+000
   5.8086   -1.23918E+000
   5.8093   -1.24395E+000
   5.8100   -1.20105E+000
   5.8107   -1.15647E+000
   5.8115   -1.13765E+000
   5.8122   -1.15769E+000
   5.8129   -1.20902E+000
   5.8136   -1.23542E+000
   5.8144   -1.20561E+000
   5.8151   -1.16541E+000
   5.8158   -1.15831E+000
   5.8166   -1.17691E+000
   5.8173   -1.19292E+000
   5.8180   -1.17426E+000
   5.8187   -1.14074E+000
   5.8195   -1.14488E+000
   5.8202   -1.18962E+000
   5.8209   -1.21585E+000
   5.8216   -1.19357E+000
   5.8224   -1.18097E+000
   5.8231   -1.21713E+000
   5.8238   -1.24695E+000
   5.8246   -1.22576E+000
   5.8253   -1.20426E+000
   5.8260   -1.22977E+000
   5.8267   -1.23695E+000
   5.8275   -1.20159E+000
   5.8282   -1.19423E+000
   5.8289   -1.20785E+000
   5.8296   -1.15318E+000
   5.8304   -1.09635E+000
   5.8311   -1.12357E+000
   5.8318   -1.10917E+000
   5.8326   -9.76720E-001
   5.8333   -9.12783E-001
   5.8340   -9.39023E-001
   5.8347   -9.14269E-001
   5.8355   -8.18388E-001
   5.8362   -6.68669E-001
   5.8369   -6.30410E-001
   5.8376   -6.06918E-001
   5.8384   -5.88434E-001
   5.8391   -5.27428E-001
   5.8398   -2.41508E-001
   5.8405   -1.96340E-001
   5.8413   -1.85482E-001
   5.8420   -2.23282E-001
   5.8427   -3.88803E-001
   5.8435   -5.76389E-001
   5.8442   -5.97619E-001
   5.8449   -6.06883E-001
   5.8456   -6.39478E-001
   5.8464   -8.12687E-001
   5.8471   -8.75462E-001
   5.8478   -8.88844E-001
   5.8485   -8.98121E-001
   5.8493   -9.73244E-001
   5.8500   -1.06433E+000
   5.8507   -1.08817E+000
   5.8515   -1.08846E+000
   5.8522   -1.11376E+000
   5.8529   -1.16240E+000
   5.8536   -1.18690E+000
   5.8544   -1.18859E+000
   5.8551   -1.19028E+000
   5.8558   -1.19978E+000
   5.8565   -1.21182E+000
   5.8573   -1.21074E+000
   5.8580   -1.21196E+000
   5.8587   -1.22011E+000
   5.8595   -1.21223E+000
   5.8602   -1.19177E+000
   5.8609   -1.17209E+000
   5.8616   -1.16630E+000
   5.8624   -1.15732E+000
   5.8631   -1.14799E+000
   5.8638   -1.16010E+000
   5.8645   -1.17077E+000
   5.8653   -1.17191E+000
   5.8660   -1.18025E+000
   5.8667   -1.18810E+000
   5.8674   -1.17828E+000
   5.8682   -1.16352E+000
   5.8689   -1.14916E+000
   5.8696   -1.13308E+000
   5.8704   -1.12885E+000
   5.8711   -1.12487E+000
   5.8718   -1.12873E+000
   5.8725   -1.13954E+000
   5.8733   -1.14387E+000
   5.8740   -1.14345E+000
   5.8747   -1.14047E+000
   5.8754   -1.15410E+000
   5.8762   -1.19229E+000
   5.8769   -1.21666E+000
   5.8776   -1.22168E+000
   5.8784   -1.23336E+000
   5.8791   -1.26836E+000
   5.8798   -1.34060E+000
   5.8805   -1.39807E+000
   5.8813   -1.40150E+000
   5.8820   -1.41939E+000
   5.8827   -1.51444E+000
   5.8834   -1.67094E+000
   5.8842   -1.73951E+000
   5.8849   -1.76441E+000
   5.8856   -1.79431E+000
   5.8864   -1.98393E+000
   5.8871   -2.13700E+000
   5.8878   -2.16292E+000
   5.8885   -2.17299E+000
   5.8893   -2.16558E+000
   5.8900   -1.97070E+000
   5.8907   -1.75761E+000
   5.8914   -1.74503E+000
   5.8922   -1.73051E+000
   5.8929   -1.65654E+000
   5.8936   -1.51011E+000
   5.8944   -1.46953E+000
   5.8951   -1.45663E+000
   5.8958   -1.43880E+000
   5.8965   -1.36192E+000
   5.8973   -1.28293E+000
   5.8980   -1.26485E+000
   5.8987   -1.25050E+000
   5.8994   -1.21074E+000
   5.9002   -1.17126E+000
   5.9009   -1.15479E+000
   5.9016   -1.15128E+000
   5.9023   -1.13867E+000
   5.9031   -1.12104E+000
   5.9038   -1.12342E+000
   5.9045   -1.13584E+000
   5.9053   -1.13689E+000
   5.9060   -1.12946E+000
   5.9067   -1.12917E+000
   5.9074   -1.14291E+000
   5.9082   -1.16276E+000
   5.9089   -1.17222E+000
   5.9096   -1.17556E+000
   5.9103   -1.17921E+000
   5.9111   -1.17161E+000
   5.9118   -1.16410E+000
   5.9125   -1.16941E+000
   5.9133   -1.16772E+000
   5.9140   -1.16046E+000
   5.9147   -1.16221E+000
   5.9154   -1.16145E+000
   5.9162   -1.15344E+000
   5.9169   -1.14797E+000
   5.9176   -1.14549E+000
   5.9183   -1.14509E+000
   5.9191   -1.13991E+000
   5.9198   -1.13857E+000
   5.9205   -1.16020E+000
   5.9213   -1.17789E+000
   5.9220   -1.18474E+000
   5.9227   -1.18255E+000
   5.9234   -1.18267E+000
   5.9242   -1.19533E+000
   5.9249   -1.20267E+000
   5.9256   -1.19465E+000
   5.9263   -1.18348E+000
   5.9271   -1.17899E+000
   5.9278   -1.17764E+000
   5.9285   -1.15810E+000
   5.9293   -1.11696E+000
   5.9300   -1.09305E+000
   5.9307   -1.09470E+000
   5.9314   -1.07955E+000
   5.9322   -1.00463E+000
   5.9329   -9.26135E-001
   5.9336   -8.97085E-001
   5.9343   -8.77264E-001
   5.9351   -8.26506E-001
   5.9358   -6.88392E-001
   5.9365   -6.04254E-001
   5.9372   -5.83560E-001
   5.9380   -5.76007E-001
   5.9387   -5.43252E-001
   5.9394   -1.84603E-001
   5.9402   -1.49121E-001
   5.9409   -1.54238E-001
   5.9416   -1.61140E-001
   5.9423   -2.99764E-001
   5.9431   -5.42164E-001
   5.9438   -5.58440E-001
   5.9445   -5.62229E-001
   5.9452   -5.92680E-001
   5.9460   -7.51563E-001
   5.9467   -8.55811E-001
   5.9474   -8.66391E-001
   5.9482   -8.81280E-001
   5.9489   -9.46095E-001
   5.9496   -1.03557E+000
   5.9503   -1.06294E+000
   5.9511   -1.06178E+000
   5.9518   -1.08055E+000
   5.9525   -1.12969E+000
   5.9532   -1.16269E+000
   5.9540   -1.17011E+000
   5.9547   -1.17156E+000
   5.9554   -1.17596E+000
   5.9562   -1.18289E+000
   5.9569   -1.18552E+000
   5.9576   -1.18519E+000
   5.9583   -1.18903E+000
   5.9591   -1.18417E+000
   5.9598   -1.16336E+000
   5.9605   -1.13919E+000
   5.9612   -1.12576E+000
   5.9620   -1.11887E+000
   5.9627   -1.11163E+000
   5.9634   -1.11966E+000
   5.9641   -1.13651E+000
   5.9649   -1.13841E+000
   5.9656   -1.14352E+000
   5.9663   -1.15527E+000
   5.9671   -1.15094E+000
   5.9678   -1.13654E+000
   5.9685   -1.12015E+000
   5.9692   -1.10276E+000
   5.9700   -1.09562E+000
   5.9707   -1.09295E+000
   5.9714   -1.08825E+000
   5.9721   -1.09561E+000
   5.9729   -1.10193E+000
   5.9736   -1.09859E+000
   5.9743   -1.09823E+000
   5.9751   -1.10691E+000
   5.9758   -1.14101E+000
   5.9765   -1.17782E+000
   5.9772   -1.18951E+000
   5.9780   -1.19715E+000
   5.9787   -1.22810E+000
   5.9794   -1.30856E+000
   5.9801   -1.37979E+000
   5.9809   -1.40103E+000
   5.9816   -1.41302E+000
   5.9823   -1.46659E+000
   5.9831   -1.58139E+000
   5.9838   -1.65385E+000
   5.9845   -1.68191E+000
   5.9852   -1.69282E+000
   5.9860   -1.70582E+000
   5.9867   -2.11350E+000
   5.9874   -2.15387E+000
   5.9881   -2.15541E+000
   5.9889   -2.14173E+000
   5.9896   -1.71990E+000
   5.9903   -1.67443E+000
   5.9911   -1.67581E+000
   5.9918   -1.66951E+000
   5.9925   -1.59787E+000
   5.9932   -1.45204E+000
   5.9940   -1.40843E+000
   5.9947   -1.40306E+000
   5.9954   -1.38509E+000
   5.9961   -1.33644E+000
   5.9969   -1.26247E+000
   5.9976   -1.22590E+000
   5.9983   -1.21399E+000
   5.9990   -1.18444E+000
   5.9998   -1.14308E+000
   6.0005   -1.12124E+000
   6.0012   -1.11589E+000
   6.0020   -1.10607E+000
   6.0027   -1.08596E+000
   6.0034   -1.08302E+000
   6.0041   -1.09650E+000
   6.0049   -1.10143E+000
   6.0056   -1.09400E+000
   6.0063   -1.09023E+000
   6.0070   -1.09909E+000
   6.0078   -1.11734E+000
   6.0085   -1.13300E+000
   6.0092   -1.13910E+000
   6.0100   -1.14267E+000
   6.0107   -1.14342E+000
   6.0114   -1.13466E+000
   6.0121   -1.13510E+000
   6.0129   -1.13791E+000
   6.0136   -1.12903E+000
   6.0143   -1.12567E+000
   6.0150   -1.12657E+000
   6.0158   -1.12244E+000
   6.0165   -1.11748E+000
   6.0172   -1.11714E+000
   6.0180   -1.11978E+000
   6.0187   -1.11896E+000
   6.0194   -1.11448E+000
   6.0201   -1.12790E+000
   6.0209   -1.15035E+000
   6.0216   -1.16145E+000
   6.0223   -1.16173E+000
   6.0230   -1.15945E+000
   6.0238   -1.16811E+000
   6.0245   -1.17887E+000
   6.0252   -1.17493E+000
   6.0260   -1.16163E+000
   6.0267   -1.15161E+000
   6.0274   -1.14984E+000
   6.0281   -1.14009E+000
   6.0289   -1.10667E+000
   6.0296   -1.06998E+000
   6.0303   -1.06293E+000
   6.0310   -1.05921E+000
   6.0318   -9.99090E-001
   6.0325   -9.08559E-001
   6.0332   -8.67236E-001
   6.0339   -8.54773E-001
   6.0347   -8.33611E-001
   6.0354   -6.89095E-001
   6.0361   -5.64326E-001
   6.0369   -5.45029E-001
   6.0376   -5.44702E-001
   6.0383   -5.26841E-001
   6.0390   -1.65828E-001
   6.0398   -1.12076E-001
   6.0405   -1.20560E-001
   6.0412   -1.24050E-001
   6.0419   -1.63892E-001
   6.0427   -4.98066E-001
   6.0434   -5.36285E-001
   6.0441   -5.38702E-001
   6.0449   -5.62820E-001
   6.0456   -6.93030E-001
   6.0463   -8.24226E-001
   6.0470   -8.44367E-001
   6.0478   -8.54922E-001
   6.0485   -8.96664E-001
   6.0492   -9.78140E-001
   6.0499   -1.02779E+000
   6.0507   -1.04041E+000
   6.0514   -1.05221E+000
   6.0521   -1.09336E+000
   6.0529   -1.13227E+000
   6.0536   -1.14363E+000
   6.0543   -1.14488E+000
   6.0550   -1.14954E+000
   6.0558   -1.15451E+000
   6.0565   -1.15818E+000
   6.0572   -1.16022E+000
   6.0579   -1.16390E+000
   6.0587   -1.16644E+000
   6.0594   -1.15585E+000
   6.0601   -1.13460E+000
   6.0609   -1.12048E+000
   6.0616   -1.11508E+000
   6.0623   -1.10753E+000
   6.0630   -1.10558E+000
   6.0638   -1.12120E+000
   6.0645   -1.13418E+000
   6.0652   -1.13872E+000
   6.0659   -1.14735E+000
   6.0667   -1.14689E+000
   6.0674   -1.13307E+000
   6.0681   -1.11787E+000
   6.0688   -1.10084E+000
   6.0696   -1.09208E+000
   6.0703   -1.09252E+000
   6.0710   -1.09100E+000
   6.0718   -1.09212E+000
   6.0725   -1.10022E+000
   6.0732   -1.10213E+000
   6.0739   -1.10283E+000
   6.0747   -1.10926E+000
   6.0754   -1.13402E+000
   6.0761   -1.17278E+000
   6.0768   -1.18771E+000
   6.0776   -1.19211E+000
   6.0783   -1.20476E+000
   6.0790   -1.25121E+000
   6.0798   -1.32129E+000
   6.0805   -1.35875E+000
   6.0812   -1.37260E+000
   6.0819   -1.40356E+000
   6.0827   -1.50040E+000
   6.0834   -1.62282E+000
   6.0841   -1.68006E+000
   6.0848   -1.70132E+000
   6.0856   -1.71501E+000
   6.0863   -1.98916E+000
   6.0870   -2.13872E+000
   6.0878   -2.15613E+000
   6.0885   -2.15771E+000
   6.0892   -2.16984E+000
   6.0899   -1.68264E+000
   6.0907   -1.68686E+000
   6.0914   -1.70104E+000
   6.0921   -1.69238E+000
   6.0928   -1.56884E+000
   6.0936   -1.41902E+000
   6.0943   -1.40159E+000
   6.0950   -1.39267E+000
   6.0957   -1.34936E+000
   6.0965   -1.27207E+000
   6.0972   -1.22848E+000
   6.0979   -1.21640E+000
   6.0987   -1.19449E+000
   6.0994   -1.14836E+000
   6.1001   -1.11794E+000
   6.1008   -1.10920E+000
   6.1016   -1.10163E+000
   6.1023   -1.08549E+000
   6.1030   -1.06846E+000
   6.1037   -1.07548E+000
   6.1045   -1.08619E+000
   6.1052   -1.08292E+000
   6.1059   -1.07678E+000
   6.1067   -1.08278E+000
   6.1074   -1.09998E+000
   6.1081   -1.12003E+000
   6.1088   -1.13084E+000
   6.1096   -1.13302E+000
   6.1103   -1.13708E+000
   6.1110   -1.13061E+000
   6.1117   -1.12429E+000
   6.1125   -1.13024E+000
   6.1132   -1.12870E+000
   6.1139   -1.12229E+000
   6.1147   -1.12712E+000
   6.1154   -1.12894E+000
   6.1161   -1.12399E+000
   6.1168   -1.12186E+000
   6.1176   -1.11987E+000
   6.1183   -1.11668E+000
   6.1190   -1.10935E+000
   6.1197   -1.11368E+000
   6.1205   -1.13927E+000
   6.1212   -1.16042E+000
   6.1219   -1.16891E+000
   6.1227   -1.16891E+000
   6.1234   -1.17488E+000
   6.1241   -1.18621E+000
   6.1248   -1.19015E+000
   6.1256   -1.18016E+000
   6.1263   -1.16891E+000
   6.1270   -1.16544E+000
   6.1277   -1.15976E+000
   6.1285   -1.12551E+000
   6.1292   -1.07839E+000
   6.1299   -1.05899E+000
   6.1306   -1.05925E+000
   6.1314   -1.02576E+000
   6.1321   -9.38230E-001
   6.1328   -8.93235E-001
   6.1336   -8.88217E-001
   6.1343   -8.87471E-001
   6.1350   -8.25849E-001
   6.1357   -6.42357E-001
   6.1365   -5.86187E-001
   6.1372   -5.75639E-001
   6.1379   -5.69662E-001
   6.1386   -3.62828E-001
   6.1394   -1.33661E-001
   6.1401   -1.29689E-001
   6.1408   -1.41517E-001
   6.1416   -1.66565E-001
   6.1423   -4.13703E-001
   6.1430   -5.47535E-001
   6.1437   -5.66711E-001
   6.1445   -5.87613E-001
   6.1452   -6.56562E-001
   6.1459   -7.99758E-001
   6.1466   -8.50915E-001
   6.1474   -8.63790E-001
   6.1481   -8.90992E-001
   6.1488   -9.61960E-001
   6.1496   -1.03618E+000
   6.1503   -1.06674E+000
   6.1510   -1.07351E+000
   6.1517   -1.09831E+000
   6.1525   -1.14201E+000
   6.1532   -1.16776E+000
   6.1539   -1.17356E+000
   6.1546   -1.17796E+000
   6.1554   -1.18532E+000
   6.1561   -1.18874E+000
   6.1568   -1.19302E+000
   6.1576   -1.19604E+000
   6.1583   -1.20278E+000
   6.1590   -1.20064E+000
   6.1597   -1.18352E+000
   6.1605   -1.16512E+000
   6.1612   -1.15465E+000
   6.1619   -1.14618E+000
   6.1626   -1.14135E+000
   6.1634   -1.14693E+000
   6.1641   -1.16619E+000
   6.1648   -1.17464E+000
   6.1655   -1.17781E+000
   6.1663   -1.18228E+000
   6.1670   -1.17186E+000
   6.1677   -1.15606E+000
   6.1685   -1.13980E+000
   6.1692   -1.12739E+000
   6.1699   -1.12449E+000
   6.1706   -1.12836E+000
   6.1714   -1.12712E+000
   6.1721   -1.12973E+000
   6.1728   -1.13370E+000
   6.1735   -1.13119E+000
   6.1743   -1.13692E+000
   6.1750   -1.14473E+000
   6.1757   -1.17736E+000
   6.1765   -1.21628E+000
   6.1772   -1.23170E+000
   6.1779   -1.24887E+000
   6.1786   -1.27846E+000
   6.1794   -1.34729E+000
   6.1801   -1.39580E+000
   6.1808   -1.41431E+000
   6.1815   -1.43189E+000
   6.1823   -1.48123E+000
   6.1830   -1.59246E+000
   6.1837   -1.68350E+000
   6.1845   -1.72777E+000
   6.1852   -1.74761E+000
   6.1859   -1.79853E+000
   6.1866   -2.12044E+000
   6.1874   -2.18175E+000
   6.1881   -2.20223E+000
   6.1888   -2.22015E+000
   6.1895   -2.52527E+000
   6.1903   -2.69366E+000
   6.1910   -2.70718E+000
   6.1917   -2.71178E+000
   6.1924   -2.66326E+000
   6.1932   -2.52624E+000
   6.1939   -2.46167E+000
   6.1946   -2.45965E+000
   6.1954   -2.44317E+000
   6.1961   -2.38754E+000
   6.1968   -2.29523E+000
   6.1975   -2.26075E+000
   6.1983   -2.25544E+000
   6.1990   -2.22444E+000
   6.1997   -2.17886E+000
   6.2004   -2.15868E+000
   6.2012   -2.15409E+000
   6.2019   -2.14940E+000
   6.2026   -2.12766E+000
   6.2034   -2.11991E+000
   6.2041   -2.13197E+000
   6.2048   -2.13719E+000
   6.2055   -2.12878E+000
   6.2063   -2.12651E+000
   6.2070   -2.14227E+000
   6.2077   -2.16143E+000
   6.2084   -2.18046E+000
   6.2092   -2.18257E+000
   6.2099   -2.18543E+000
   6.2106   -2.18791E+000
   6.2114   -2.17766E+000
   6.2121   -2.17664E+000
   6.2128   -2.18318E+000
   6.2135   -2.17806E+000
   6.2143   -2.17565E+000
   6.2150   -2.18295E+000
   6.2157   -2.17914E+000
   6.2164   -2.17432E+000
   6.2172   -2.17650E+000
   6.2179   -2.17265E+000
   6.2186   -2.16894E+000
   6.2194   -2.16507E+000
   6.2201   -2.17635E+000
   6.2208   -2.20163E+000
   6.2215   -2.21531E+000
   6.2223   -2.21388E+000
   6.2230   -2.21231E+000
   6.2237   -2.21834E+000
   6.2244   -2.22997E+000
   6.2252   -2.22667E+000
   6.2259   -2.20956E+000
   6.2266   -2.20130E+000
   6.2273   -2.19945E+000
   6.2281   -2.18299E+000
   6.2288   -2.14019E+000
   6.2295   -2.11075E+000
   6.2303   -2.10339E+000
   6.2310   -2.09527E+000
   6.2317   -2.02476E+000
   6.2324   -1.93424E+000
   6.2332   -1.91528E+000
   6.2339   -1.90992E+000
   6.2346   -1.87209E+000
   6.2353   -1.70191E+000
   6.2361   -1.61210E+000
   6.2368   -1.60522E+000
   6.2375   -1.61550E+000
   6.2383   -1.64023E+000
   6.2390   -1.14412E+000
   6.2397   -1.14562E+000
   6.2404   -1.16198E+000
   6.2412   -1.18184E+000
   6.2419   -1.32384E+000
   6.2426   -1.55085E+000
   6.2433   -1.58725E+000
   6.2441   -1.60000E+000
   6.2448   -1.64411E+000
   6.2455   -1.77311E+000
   6.2463   -1.87076E+000
   6.2470   -1.89962E+000
   6.2477   -1.91233E+000
   6.2484   -1.96699E+000
   6.2492   -2.04370E+000
   6.2499   -2.08449E+000
   6.2506   -2.09892E+000
   6.2513   -2.11091E+000
   6.2521   -2.14386E+000
   6.2528   -2.17759E+000
   6.2535   -2.19051E+000
   6.2543   -2.19569E+000
   6.2550   -2.20522E+000
   6.2557   -2.21019E+000
   6.2564   -2.20576E+000
   6.2572   -2.20692E+000
   6.2579   -2.21323E+000
   6.2586   -2.21590E+000
   6.2593   -2.20600E+000
   6.2601   -2.18542E+000
   6.2608   -2.16856E+000
   6.2615   -2.15967E+000
   6.2622   -2.15270E+000
   6.2630   -2.15204E+000
   6.2637   -2.16555E+000
   6.2644   -2.18659E+000
   6.2652   -2.19571E+000
   6.2659   -2.20035E+000
   6.2666   -2.20003E+000
   6.2673   -2.18557E+000
   6.2681   -2.17024E+000
   6.2688   -2.15192E+000
   6.2695   -2.14119E+000
   6.2702   -2.14685E+000
   6.2710   -2.14758E+000
   6.2717   -2.14406E+000
   6.2724   -2.14784E+000
   6.2732   -2.15063E+000
   6.2739   -2.15765E+000
   6.2746   -2.16558E+000
   6.2753   -2.17565E+000
   6.2761   -2.20981E+000
   6.2768   -2.23968E+000
   6.2775   -2.25447E+000
   6.2782   -2.27768E+000
   6.2790   -2.32323E+000
   6.2797   -2.40108E+000
   6.2804   -2.44777E+000
   6.2812   -2.47332E+000
   6.2819   -2.51100E+000
   6.2826   -2.60811E+000
   6.2833   -2.70262E+000
   6.2841   -2.74612E+000
   6.2848   -2.76903E+000
   6.2855   -2.79350E+000
   6.2862   -2.90276E+000
   6.2870   -3.14402E+000
   6.2877   -3.18897E+000
   6.2884   -3.19594E+000
   6.2891   -3.15495E+000
   6.2899   -2.80026E+000
   6.2906   -2.79166E+000
   6.2913   -2.80021E+000
   6.2921   -2.79777E+000
   6.2928   -2.73009E+000
   6.2935   -2.55494E+000
   6.2942   -2.50274E+000
   6.2950   -2.48650E+000
   6.2957   -2.44392E+000
   6.2964   -2.33980E+000
   6.2971   -2.27954E+000
   6.2979   -2.27541E+000
   6.2986   -2.26356E+000
   6.2993   -2.21467E+000
   6.3001   -2.18191E+000
   6.3008   -2.17468E+000
   6.3015   -2.17014E+000
   6.3022   -2.15257E+000
   6.3030   -2.13311E+000
   6.3037   -2.13977E+000
   6.3044   -2.14861E+000
   6.3051   -2.14528E+000
   6.3059   -2.13640E+000
   6.3066   -2.14607E+000
   6.3073   -2.16678E+000
   6.3081   -2.18488E+000
   6.3088   -2.19776E+000
   6.3095   -2.19657E+000
   6.3102   -2.19812E+000
   6.3110   -2.19378E+000
   6.3117   -2.18772E+000
   6.3124   -2.19075E+000
   6.3131   -2.18815E+000
   6.3139   -2.17960E+000
   6.3146   -2.17913E+000
   6.3153   -2.18293E+000
   6.3161   -2.17350E+000
   6.3168   -2.17213E+000
   6.3175   -2.16983E+000
   6.3182   -2.16429E+000
   6.3190   -2.16311E+000
   6.3197   -2.16899E+000
   6.3204   -2.19176E+000
   6.3211   -2.21201E+000
   6.3219   -2.21174E+000
   6.3226   -2.20606E+000
   6.3233   -2.21104E+000
   6.3240   -2.22355E+000
   6.3248   -2.22667E+000
   6.3255   -2.20875E+000
   6.3262   -2.19826E+000
   6.3270   -2.20099E+000
   6.3277   -2.19665E+000
   6.3284   -2.16308E+000
   6.3291   -2.12192E+000
   6.3299   -2.10721E+000
   6.3306   -2.10180E+000
   6.3313   -2.05404E+000
   6.3320   -1.93895E+000
   6.3328   -1.89631E+000
   6.3335   -1.89946E+000
   6.3342   -1.87951E+000
   6.3350   -1.74871E+000
   6.3357   -1.62138E+000
   6.3364   -1.59513E+000
   6.3371   -1.59556E+000
   6.3379   -1.60593E+000
   6.3386   -1.30640E+000
   6.3393   -1.16797E+000
   6.3400   -1.17178E+000
   6.3408   -1.20116E+000
   6.3415   -1.28988E+000
   6.3422   -1.53758E+000
   6.3430   -1.57883E+000
   6.3437   -1.58988E+000
   6.3444   -1.62503E+000
   6.3451   -1.71866E+000
   6.3459   -1.83919E+000
   6.3466   -1.88004E+000
   6.3473   -1.89325E+000
   6.3480   -1.92910E+000
   6.3488   -2.01702E+000
   6.3495   -2.07448E+000
   6.3502   -2.09801E+000
   6.3510   -2.10996E+000
   6.3517   -2.14183E+000
   6.3524   -2.17958E+000
   6.3531   -2.19580E+000
   6.3539   -2.20185E+000
   6.3546   -2.20936E+000
   6.3553   -2.21695E+000
   6.3560   -2.20998E+000
   6.3568   -2.20551E+000
   6.3575   -2.20770E+000
   6.3582   -2.21030E+000
   6.3589   -2.20535E+000
   6.3597   -2.18764E+000
   6.3604   -2.16901E+000
   6.3611   -2.15627E+000
   6.3619   -2.14932E+000
   6.3626   -2.14569E+000
   6.3633   -2.15865E+000
   6.3640   -2.17655E+000
   6.3648   -2.18932E+000
   6.3655   -2.19790E+000
   6.3662   -2.20207E+000
   6.3669   -2.18857E+000
   6.3677   -2.17578E+000
   6.3684   -2.15917E+000
   6.3691   -2.14027E+000
   6.3699   -2.14035E+000
   6.3706   -2.14996E+000
   6.3713   -2.14713E+000
   6.3720   -2.14494E+000
   6.3728   -2.14426E+000
   6.3735   -2.14089E+000
   6.3742   -2.15462E+000
   6.3749   -2.17871E+000
   6.3757   -2.20115E+000
   6.3764   -2.21422E+000
   6.3771   -2.23584E+000
   6.3779   -2.28257E+000
   6.3786   -2.31303E+000
   6.3793   -2.33906E+000
   6.3800   -2.41676E+000
   6.3808   -2.49437E+000
   6.3815   -2.50982E+000
   6.3822   -2.52358E+000
   6.3829   -2.63244E+000
   6.3837   -2.73100E+000
   6.3844   -2.74733E+000
   6.3851   -2.75157E+000
   6.3858   -2.89205E+000
   6.3866   -3.10713E+000
   6.3873   -3.09263E+000
   6.3880   -3.01360E+000
   6.3888   -2.70885E+000
   6.3895   -2.64196E+000
   6.3902   -2.60723E+000
   6.3909   -2.55478E+000
   6.3917   -2.28112E+000
   6.3924   -2.16836E+000
   6.3931   -2.12181E+000
   6.3938   -2.05817E+000
   6.3946   -1.89316E+000
   6.3953   -1.81786E+000
   6.3960   -1.79364E+000
   6.3968   -1.74635E+000
   6.3975   -1.53571E+000
   6.3982   -1.43455E+000
   6.3989   -1.34586E+000
   6.3997   -1.05779E+000
   6.4004   -1.06433E+000
   6.4011   -1.07325E+000
   6.4018   -9.95076E-001
   6.4026   -9.33054E-001
   6.4033   -9.63520E-001
   6.4040   -9.55543E-001
   6.4048   -8.89941E-001
   6.4055   -8.60098E-001
   6.4062   -8.63038E-001
   6.4069   -8.51132E-001
   6.4077   -8.56246E-001
   6.4084   -8.99417E-001
   6.4091   -9.30963E-001
   6.4098   -9.60308E-001
   6.4106   -8.92245E-001
   6.4113   -6.96136E-001
   6.4120   -5.55184E-001
   6.4128   -5.98499E-001
   6.4135   -6.93132E-001
   6.4142   -7.61480E-001
   6.4149   -8.27033E-001
   6.4157   -9.40627E-001
   6.4164   -1.03061E+000
   6.4171   -1.12816E+000
   6.4178   -1.22638E+000
   6.4186   -1.27825E+000
   6.4193   -1.30557E+000
   6.4200   -1.33034E+000
   6.4207   -1.39182E+000
   6.4215   -1.50740E+000
   6.4222   -1.78482E+000
   6.4229   -1.98107E+000
   6.4237   -2.03478E+000
   6.4244   -2.10566E+000
   6.4251   -2.20571E+000
   6.4258   -2.29987E+000
   6.4266   -2.37587E+000
   6.4273   -2.40676E+000
   6.4280   -2.39657E+000
   6.4287   -2.34899E+000
   6.4295   -2.24022E+000
   6.4302   -2.21066E+000
   6.4309   -2.19681E+000
   6.4317   -2.09227E+000
   6.4324   -1.88171E+000
   6.4331   -1.86793E+000
   6.4338   -1.90246E+000
   6.4346   -1.84412E+000
   6.4353   -1.57790E+000
   6.4360   -1.56972E+000
   6.4367   -1.61220E+000
   6.4375   -1.65500E+000
   6.4382   -1.87721E+000
   6.4389   -2.13312E+000
   6.4397   -2.14512E+000
   6.4404   -2.18505E+000
   6.4411   -2.27258E+000
   6.4418   -2.49468E+000
   6.4426   -2.55921E+000
   6.4433   -2.58355E+000
   6.4440   -2.61347E+000
   6.4447   -2.72062E+000
   6.4455   -2.81868E+000
   6.4462   -2.83980E+000
   6.4469   -2.85607E+000
   6.4477   -2.90396E+000
   6.4484   -2.98756E+000
   6.4491   -3.03923E+000
   6.4498   -3.06635E+000
   6.4506   -3.09200E+000
   6.4513   -3.11847E+000
   6.4520   -3.15760E+000
   6.4527   -3.18056E+000
   6.4535   -3.17280E+000
   6.4542   -3.17719E+000
   6.4549   -3.19643E+000
   6.4556   -3.20465E+000
   6.4564   -3.20469E+000
   6.4571   -3.19916E+000
   6.4578   -3.19045E+000
   6.4586   -3.17382E+000
   6.4593   -3.16740E+000
   6.4600   -3.16306E+000
   6.4607   -3.16182E+000
   6.4615   -3.14728E+000
   6.4622   -3.13423E+000
   6.4629   -3.13119E+000
   6.4636   -3.13539E+000
   6.4644   -3.14091E+000
   6.4651   -3.14571E+000
   6.4658   -3.15013E+000
   6.4666   -3.14573E+000
   6.4673   -3.13637E+000
   6.4680   -3.12241E+000
   6.4687   -3.11696E+000
   6.4695   -3.12275E+000
   6.4702   -3.13410E+000
   6.4709   -3.14309E+000
   6.4716   -3.14294E+000
   6.4724   -3.13124E+000
   6.4731   -3.12012E+000
   6.4738   -3.12093E+000
   6.4746   -3.12732E+000
   6.4753   -3.13072E+000
   6.4760   -3.13469E+000
   6.4767   -3.12652E+000
   6.4775   -3.12454E+000
   6.4782   -3.13181E+000
   6.4789   -3.13164E+000
   6.4796   -3.12732E+000
   6.4804   -3.12227E+000
   6.4811   -3.12326E+000
   6.4818   -3.13243E+000
   6.4826   -3.12872E+000
   6.4833   -3.11808E+000
   6.4840   -3.12099E+000
   6.4847   -3.12489E+000
   6.4855   -3.11677E+000
   6.4862   -3.11918E+000
   6.4869   -3.12763E+000
   6.4876   -3.12257E+000
   6.4884   -3.12174E+000
   6.4891   -3.12752E+000
   6.4898   -3.12197E+000
   6.4905   -3.11372E+000
   6.4913   -3.11848E+000
   6.4920   -3.12150E+000
   6.4927   -3.11502E+000
   6.4935   -3.12079E+000
   6.4942   -3.12833E+000
   6.4949   -3.11837E+000
   6.4956   -3.11448E+000
   6.4964   -3.12328E+000
   6.4971   -3.12565E+000
   6.4978   -3.12023E+000
   6.4985   -3.11206E+000
   6.4993   -3.11287E+000
   6.5000   -3.12222E+000
   6.5007   -3.11801E+000
   6.5015   -3.10914E+000
   6.5022   -3.10658E+000
   6.5029   -3.11440E+000
   6.5036   -3.11880E+000
   6.5044   -3.11707E+000
   6.5051   -3.10313E+000
   6.5058   -3.10054E+000
   6.5065   -3.10814E+000
   6.5073   -3.11416E+000
   6.5080   -3.12041E+000
   6.5087   -3.11860E+000
   6.5095   -3.10305E+000
   6.5102   -3.09689E+000
   6.5109   -3.09780E+000
   6.5116   -3.10064E+000
   6.5124   -3.11372E+000
   6.5131   -3.11955E+000
   6.5138   -3.11216E+000
   6.5145   -3.10670E+000
   6.5153   -3.10004E+000
   6.5160   -3.08232E+000
   6.5167   -3.07842E+000
   6.5174   -3.08760E+000
   6.5182   -3.09377E+000
   6.5189   -3.09774E+000
   6.5196   -3.10750E+000
   6.5204   -3.12550E+000
   6.5211   -3.13065E+000
   6.5218   -3.13087E+000
   6.5225   -3.13838E+000
   6.5233   -3.14790E+000
   6.5240   -3.14642E+000
   6.5247   -3.12892E+000
   6.5254   -3.11960E+000
   6.5262   -3.12363E+000
   6.5269   -3.12191E+000
   6.5276   -3.08586E+000
   6.5284   -3.03966E+000
   6.5291   -3.02576E+000
   6.5298   -3.01938E+000
   6.5305   -2.98393E+000
   6.5313   -2.88956E+000
   6.5320   -2.82903E+000
   6.5327   -2.82518E+000
   6.5334   -2.82524E+000
   6.5342   -2.72619E+000
   6.5349   -2.50327E+000
   6.5356   -2.49360E+000
   6.5364   -2.49947E+000
   6.5371   -2.50836E+000
   6.5378   -2.03987E+000
   6.5385   -2.04922E+000
   6.5393   -2.06486E+000
   6.5400   -2.09622E+000
   6.5407   -2.21612E+000
   6.5414   -2.42206E+000
   6.5422   -2.47505E+000
   6.5429   -2.50274E+000
   6.5436   -2.53674E+000
   6.5444   -2.63229E+000
   6.5451   -2.73046E+000
   6.5458   -2.77483E+000
   6.5465   -2.79549E+000
   6.5473   -2.83682E+000
   6.5480   -2.91279E+000
   6.5487   -2.96535E+000
   6.5494   -2.99124E+000
   6.5502   -3.01434E+000
   6.5509   -3.05328E+000
   6.5516   -3.08481E+000
   6.5523   -3.09796E+000
   6.5531   -3.10270E+000
   6.5538   -3.11210E+000
   6.5545   -3.12654E+000
   6.5553   -3.12905E+000
   6.5560   -3.12117E+000
   6.5567   -3.11670E+000
   6.5574   -3.11547E+000
   6.5582   -3.10788E+000
   6.5589   -3.10057E+000
   6.5596   -3.09204E+000
   6.5603   -3.08414E+000
   6.5611   -3.07634E+000
   6.5618   -3.06778E+000
   6.5625   -3.06758E+000
   6.5633   -3.07291E+000
   6.5640   -3.07734E+000
   6.5647   -3.08126E+000
   6.5654   -3.08309E+000
   6.5662   -3.07950E+000
   6.5669   -3.07155E+000
   6.5676   -3.06340E+000
   6.5683   -3.06148E+000
   6.5691   -3.06280E+000
   6.5698   -3.06833E+000
   6.5705   -3.06733E+000
   6.5713   -3.06528E+000
   6.5720   -3.05879E+000
   6.5727   -3.05299E+000
   6.5734   -3.05686E+000
   6.5742   -3.06308E+000
   6.5749   -3.06470E+000
   6.5756   -3.06099E+000
   6.5763   -3.05662E+000
   6.5771   -3.05824E+000
   6.5778   -3.06252E+000
   6.5785   -3.06399E+000
   6.5793   -3.05723E+000
   6.5800   -3.05427E+000
   6.5807   -3.05718E+000
   6.5814   -3.05955E+000
   6.5822   -3.06221E+000
   6.5829   -3.05861E+000
   6.5836   -3.06181E+000
   6.5843   -3.06497E+000
   6.5851   -3.05562E+000
   6.5858   -3.05428E+000
   6.5865   -3.06051E+000
   6.5872   -3.05382E+000
   6.5880   -3.05159E+000
   6.5887   -3.06318E+000
   6.5894   -3.05804E+000
   6.5902   -3.04939E+000
   6.5909   -3.05454E+000
   6.5916   -3.04890E+000
   6.5923   -3.03697E+000
   6.5931   -3.04083E+000
   6.5938   -3.04768E+000
   6.5945   -3.04165E+000
   6.5952   -3.03896E+000
   6.5960   -3.04406E+000
   6.5967   -3.05104E+000
   6.5974   -3.04773E+000
   6.5982   -3.04254E+000
   6.5989   -3.04599E+000
   6.5996   -3.05247E+000
   6.6003   -3.04780E+000
   6.6011   -3.03632E+000
   6.6018   -3.03711E+000
   6.6025   -3.04460E+000
   6.6032   -3.05164E+000
   6.6040   -3.05101E+000
   6.6047   -3.04174E+000
   6.6054   -3.03679E+000
   6.6062   -3.04316E+000
   6.6069   -3.04813E+000
   6.6076   -3.05372E+000
   6.6083   -3.05048E+000
   6.6091   -3.03341E+000
   6.6098   -3.02927E+000
   6.6105   -3.03548E+000
   6.6112   -3.04098E+000
   6.6120   -3.05511E+000
   6.6127   -3.06245E+000
   6.6134   -3.05019E+000
   6.6142   -3.04075E+000
   6.6149   -3.03127E+000
   6.6156   -3.01788E+000
   6.6163   -3.02199E+000
   6.6171   -3.03485E+000
   6.6178   -3.04063E+000
   6.6185   -3.04536E+000
   6.6192   -3.05283E+000
   6.6200   -3.06705E+000
   6.6207   -3.07652E+000
   6.6214   -3.07522E+000
   6.6221   -3.08387E+000
   6.6229   -3.09367E+000
   6.6236   -3.09410E+000
   6.6243   -3.08176E+000
   6.6251   -3.07291E+000
   6.6258   -3.07531E+000
   6.6265   -3.07162E+000
   6.6272   -3.03239E+000
   6.6280   -2.99013E+000
   6.6287   -2.97362E+000
   6.6294   -2.96943E+000
   6.6301   -2.93848E+000
   6.6309   -2.83389E+000
   6.6316   -2.78062E+000
   6.6323   -2.78102E+000
   6.6331   -2.76824E+000
   6.6338   -2.65299E+000
   6.6345   -2.46877E+000
   6.6352   -2.45083E+000
   6.6360   -2.45254E+000
   6.6367   -2.45994E+000
   6.6374   -1.99594E+000
   6.6381   -2.00018E+000
   6.6389   -2.00793E+000
   6.6396   -2.02699E+000
   6.6403   -2.14515E+000
   6.6411   -2.38673E+000
   6.6418   -2.42858E+000
   6.6425   -2.45462E+000
   6.6432   -2.49867E+000
   6.6440   -2.59003E+000
   6.6447   -2.69370E+000
   6.6454   -2.73307E+000
   6.6461   -2.75485E+000
   6.6469   -2.79407E+000
   6.6476   -2.87618E+000
   6.6483   -2.92460E+000
   6.6490   -2.94181E+000
   6.6498   -2.96423E+000
   6.6505   -2.99784E+000
   6.6512   -3.02746E+000
   6.6520   -3.04536E+000
   6.6527   -3.05420E+000
   6.6534   -3.06169E+000
   6.6541   -3.07139E+000
   6.6549   -3.06934E+000
   6.6556   -3.06714E+000
   6.6563   -3.07299E+000
   6.6570   -3.07489E+000
   6.6578   -3.06559E+000
   6.6585   -3.04922E+000
   6.6592   -3.03289E+000
   6.6600   -3.02120E+000
   6.6607   -3.01293E+000
   6.6614   -3.01186E+000
   6.6621   -3.02402E+000
   6.6629   -3.04167E+000
   6.6636   -3.05235E+000
   6.6643   -3.05575E+000
   6.6650   -3.05475E+000
   6.6658   -3.04033E+000
   6.6665   -3.02522E+000
   6.6672   -3.00447E+000
   6.6680   -2.99442E+000
   6.6687   -2.99221E+000
   6.6694   -3.00081E+000
   6.6701   -2.99923E+000
   6.6709   -2.99687E+000
   6.6716   -2.99966E+000
   6.6723   -3.00515E+000
   6.6730   -3.01233E+000
   6.6738   -3.02793E+000
   6.6745   -3.04889E+000
   6.6752   -3.07410E+000
   6.6760   -3.09369E+000
   6.6767   -3.10803E+000
   6.6774   -3.14443E+000
   6.6781   -3.20542E+000
   6.6789   -3.26980E+000
   6.6796   -3.29513E+000
   6.6803   -3.32245E+000
   6.6810   -3.40305E+000
   6.6818   -3.54136E+000
   6.6825   -3.60393E+000
   6.6832   -3.62635E+000
   6.6839   -3.64341E+000
   6.6847   -3.71574E+000
   6.6854   -3.96496E+000
   6.6861   -4.03183E+000
   6.6869   -4.05521E+000
   6.6876   -4.00762E+000
   6.6883   -3.67967E+000
   6.6890   -3.61329E+000
   6.6898   -3.60048E+000
   6.6905   -3.59586E+000
   6.6912   -3.55531E+000
   6.6919   -3.38346E+000
   6.6927   -3.33152E+000
   6.6934   -3.32423E+000
   6.6941   -3.31011E+000
   6.6949   -3.21773E+000
   6.6956   -3.15815E+000
   6.6963   -3.12487E+000
   6.6970   -3.11486E+000
   6.6978   -3.07448E+000
   6.6985   -3.03374E+000
   6.6992   -3.02276E+000
   6.6999   -3.01526E+000
   6.7007   -3.00602E+000
   6.7014   -2.98731E+000
   6.7021   -2.98570E+000
   6.7029   -2.99779E+000
   6.7036   -2.99837E+000
   6.7043   -2.99332E+000
   6.7050   -2.98865E+000
   6.7058   -3.00426E+000
   6.7065   -3.02736E+000
   6.7072   -3.03490E+000
   6.7079   -3.03829E+000
   6.7087   -3.03639E+000
   6.7094   -3.03438E+000
   6.7101   -3.03661E+000
   6.7109   -3.03048E+000
   6.7116   -3.02997E+000
   6.7123   -3.02902E+000
   6.7130   -3.01638E+000
   6.7138   -3.00991E+000
   6.7145   -3.01051E+000
   6.7152   -3.00220E+000
   6.7159   -3.00244E+000
   6.7167   -3.00790E+000
   6.7174   -3.00659E+000
   6.7181   -3.01133E+000
   6.7188   -3.02821E+000
   6.7196   -3.04781E+000
   6.7203   -3.05715E+000
   6.7210   -3.04875E+000
   6.7218   -3.04698E+000
   6.7225   -3.05743E+000
   6.7232   -3.06251E+000
   6.7239   -3.05487E+000
   6.7247   -3.03490E+000
   6.7254   -3.02963E+000
   6.7261   -3.02506E+000
   6.7268   -2.98605E+000
   6.7276   -2.94297E+000
   6.7283   -2.92300E+000
   6.7290   -2.90876E+000
   6.7298   -2.87014E+000
   6.7305   -2.78563E+000
   6.7312   -2.73852E+000
   6.7319   -2.73195E+000
   6.7327   -2.71762E+000
   6.7334   -2.62350E+000
   6.7341   -2.46085E+000
   6.7348   -2.43701E+000
   6.7356   -2.43699E+000
   6.7363   -2.42594E+000
   6.7370   -1.98848E+000
   6.7378   -1.97464E+000
   6.7385   -1.97306E+000
   6.7392   -1.98653E+000
   6.7399   -2.13777E+000
   6.7407   -2.39308E+000
   6.7414   -2.41267E+000
   6.7421   -2.42658E+000
   6.7428   -2.46758E+000
   6.7436   -2.58917E+000
   6.7443   -2.68638E+000
   6.7450   -2.70458E+000
   6.7457   -2.71373E+000
   6.7465   -2.75412E+000
   6.7472   -2.84035E+000
   6.7479   -2.89151E+000
   6.7487   -2.90288E+000
   6.7494   -2.91991E+000
   6.7501   -2.96152E+000
   6.7508   -2.99292E+000
   6.7516   -3.00482E+000
   6.7523   -3.00826E+000
   6.7530   -3.02412E+000
   6.7537   -3.03763E+000
   6.7545   -3.03215E+000
   6.7552   -3.01734E+000
   6.7559   -3.01766E+000
   6.7567   -3.02893E+000
   6.7574   -3.02799E+000
   6.7581   -3.01012E+000
   6.7588   -2.98269E+000
   6.7596   -2.96275E+000
   6.7603   -2.96103E+000
   6.7610   -2.96312E+000
   6.7617   -2.97465E+000
   6.7625   -2.98730E+000
   6.7632   -2.99056E+000
   6.7639   -2.99601E+000
   6.7647   -3.00585E+000
   6.7654   -3.00475E+000
   6.7661   -2.98801E+000
   6.7668   -2.96022E+000
   6.7676   -2.93140E+000
   6.7683   -2.92486E+000
   6.7690   -2.94254E+000
   6.7697   -2.95205E+000
   6.7705   -2.94914E+000
   6.7712   -2.94012E+000
   6.7719   -2.92507E+000
   6.7727   -2.91924E+000
   6.7734   -2.93151E+000
   6.7741   -2.96324E+000
   6.7748   -3.01952E+000
   6.7756   -3.07093E+000
   6.7763   -3.10680E+000
   6.7770   -3.16684E+000
   6.7777   -3.28762E+000
   6.7785   -3.33240E+000
   6.7792   -3.27499E+000
   6.7799   -3.21965E+000
   6.7806   -3.24012E+000
   6.7814   -3.32548E+000
   6.7821   -3.41452E+000
   6.7828   -3.45522E+000
   6.7836   -3.48728E+000
   6.7843   -3.51674E+000
   6.7850   -3.61983E+000
   6.7857   -3.83104E+000
   6.7865   -3.90516E+000
   6.7872   -3.94247E+000
   6.7879   -4.04027E+000
   6.7886   -4.33674E+000
   6.7894   -4.39517E+000
   6.7901   -4.40828E+000
   6.7908   -4.40665E+000
   6.7916   -4.38242E+000
   6.7923   -4.36872E+000
   6.7930   -4.37349E+000
   6.7937   -4.37844E+000
   6.7945   -4.28501E+000
   6.7952   -4.02365E+000
   6.7959   -4.01878E+000
   6.7966   -4.02906E+000
   6.7974   -4.02787E+000
   6.7981   -4.01776E+000
   6.7988   -4.01470E+000
   6.7996   -4.01357E+000
   6.8003   -4.01161E+000
   6.8010   -4.00438E+000
   6.8017   -3.99145E+000
   6.8025   -3.98540E+000
   6.8032   -3.97972E+000
   6.8039   -3.96277E+000
   6.8046   -3.95015E+000
   6.8054   -3.95490E+000
   6.8061   -3.97251E+000
   6.8068   -3.97974E+000
   6.8076   -3.97861E+000
   6.8083   -3.97656E+000
   6.8090   -3.97949E+000
   6.8097   -3.97922E+000
   6.8105   -3.97016E+000
   6.8112   -3.96732E+000
   6.8119   -3.96131E+000
   6.8126   -3.94665E+000
   6.8134   -3.94324E+000
   6.8141   -3.94998E+000
   6.8148   -3.94534E+000
   6.8155   -3.94819E+000
   6.8163   -3.95735E+000
   6.8170   -3.95478E+000
   6.8177   -3.96037E+000
   6.8185   -3.97969E+000
   6.8192   -4.00357E+000
   6.8199   -4.02275E+000
   6.8206   -4.02283E+000
   6.8214   -4.01983E+000
   6.8221   -4.03219E+000
   6.8228   -4.03926E+000
   6.8235   -4.03598E+000
   6.8243   -4.03128E+000
   6.8250   -4.02285E+000
   6.8257   -4.01440E+000
   6.8265   -3.98432E+000
   6.8272   -3.94663E+000
   6.8279   -3.92730E+000
   6.8286   -3.91483E+000
   6.8294   -3.88241E+000
   6.8301   -3.80554E+000
   6.8308   -3.74167E+000
   6.8315   -3.72269E+000
   6.8323   -3.71449E+000
   6.8330   -3.62778E+000
   6.8337   -3.36330E+000
   6.8345   -3.35804E+000
   6.8352   -3.37479E+000
   6.8359   -3.35447E+000
   6.8366   -3.02074E+000
   6.8374   -2.97816E+000
   6.8381   -2.97757E+000
   6.8388   -2.98514E+000
   6.8395   -3.03593E+000
   6.8403   -3.30588E+000
   6.8410   -3.35202E+000
   6.8417   -3.36070E+000
   6.8424   -3.40472E+000
   6.8432   -3.56336E+000
   6.8439   -3.68728E+000
   6.8446   -3.72214E+000
   6.8454   -3.74608E+000
   6.8461   -3.79046E+000
   6.8468   -3.84356E+000
   6.8475   -3.87124E+000
   6.8483   -3.87224E+000
   6.8490   -3.87885E+000
   6.8497   -3.91985E+000
   6.8504   -3.96797E+000
   6.8512   -3.99255E+000
   6.8519   -3.99457E+000
   6.8526   -3.99366E+000
   6.8534   -3.99803E+000
   6.8541   -3.99227E+000
   6.8548   -3.98346E+000
   6.8555   -3.98648E+000
   6.8563   -3.99571E+000
   6.8570   -3.99447E+000
   6.8577   -3.97435E+000
   6.8584   -3.95179E+000
   6.8592   -3.93678E+000
   6.8599   -3.93282E+000
   6.8606   -3.93392E+000
   6.8614   -3.94234E+000
   6.8621   -3.95037E+000
   6.8628   -3.94617E+000
   6.8635   -3.94219E+000
   6.8643   -3.94665E+000
   6.8650   -3.95323E+000
   6.8657   -3.95265E+000
   6.8664   -3.94581E+000
   6.8672   -3.93195E+000
   6.8679   -3.92665E+000
   6.8686   -3.94227E+000
   6.8694   -3.95970E+000
   6.8701   -3.96027E+000
   6.8708   -3.95075E+000
   6.8715   -3.93933E+000
   6.8723   -3.93906E+000
   6.8730   -3.95411E+000
   6.8737   -3.95682E+000
   6.8744   -3.94823E+000
   6.8752   -3.93714E+000
   6.8759   -3.93749E+000
   6.8766   -3.95184E+000
   6.8773   -3.95639E+000
   6.8781   -3.94694E+000
   6.8788   -3.94027E+000
   6.8795   -3.94372E+000
   6.8803   -3.95029E+000
   6.8810   -3.94420E+000
   6.8817   -3.93581E+000
   6.8824   -3.93640E+000
   6.8832   -3.94069E+000
   6.8839   -3.93516E+000
   6.8846   -3.92572E+000
   6.8853   -3.93081E+000
   6.8861   -3.93521E+000
   6.8868   -3.92865E+000
   6.8875   -3.92796E+000
   6.8883   -3.93383E+000
   6.8890   -3.92970E+000
   6.8897   -3.93449E+000
   6.8904   -3.94025E+000
   6.8912   -3.92980E+000
   6.8919   -3.92854E+000
   6.8926   -3.94010E+000
   6.8933   -3.93713E+000
   6.8941   -3.93102E+000
   6.8948   -3.94196E+000
   6.8955   -3.95055E+000
   6.8963   -3.95006E+000
   6.8970   -3.94637E+000
   6.8977   -3.94759E+000
   6.8984   -3.95535E+000
   6.8992   -3.95464E+000
   6.8999   -3.94188E+000
   6.9006   -3.94057E+000
   6.9013   -3.94588E+000
   6.9021   -3.94704E+000
   6.9028   -3.94459E+000
   6.9035   -3.93259E+000
   6.9043   -3.92843E+000
   6.9050   -3.93672E+000
   6.9057   -3.94667E+000
   6.9064   -3.94589E+000
   6.9072   -3.93887E+000
   6.9079   -3.92689E+000
   6.9086   -3.91663E+000
   6.9093   -3.92600E+000
   6.9101   -3.93507E+000
   6.9108   -3.93927E+000
   6.9115   -3.95071E+000
   6.9122   -3.94678E+000
   6.9130   -3.93325E+000
   6.9137   -3.93065E+000
   6.9144   -3.92387E+000
   6.9152   -3.91483E+000
   6.9159   -3.92575E+000
   6.9166   -3.93505E+000
   6.9173   -3.93914E+000
   6.9181   -3.95065E+000
   6.9188   -3.96455E+000
   6.9195   -3.97110E+000
   6.9202   -3.96681E+000
   6.9210   -3.96592E+000
   6.9217   -3.97431E+000
   6.9224   -3.97691E+000
   6.9232   -3.96224E+000
   6.9239   -3.94591E+000
   6.9246   -3.94223E+000
   6.9253   -3.93505E+000
   6.9261   -3.89972E+000
   6.9268   -3.85202E+000
   6.9275   -3.83373E+000
   6.9282   -3.82385E+000
   6.9290   -3.78666E+000
   6.9297   -3.70377E+000
   6.9304   -3.65427E+000
   6.9312   -3.64058E+000
   6.9319   -3.63461E+000
   6.9326   -3.56030E+000
   6.9333   -3.42776E+000
   6.9341   -3.38060E+000
   6.9348   -3.36837E+000
   6.9355   -3.37297E+000
   6.9362   -2.92481E+000
   6.9370   -2.89358E+000
   6.9377   -2.89345E+000
   6.9384   -2.90045E+000
   6.9391   -2.94162E+000
   6.9399   -3.32445E+000
   6.9406   -3.34135E+000
   6.9413   -3.35210E+000
   6.9421   -3.38842E+000
   6.9428   -3.48903E+000
   6.9435   -3.59437E+000
   6.9442   -3.62922E+000
   6.9450   -3.64425E+000
   6.9457   -3.67541E+000
   6.9464   -3.74868E+000
   6.9471   -3.80300E+000
   6.9479   -3.82564E+000
   6.9486   -3.84272E+000
   6.9493   -3.87269E+000
   6.9501   -3.90773E+000
   6.9508   -3.92708E+000
   6.9515   -3.93625E+000
   6.9522   -3.94337E+000
   6.9530   -3.95583E+000
   6.9537   -3.95804E+000
   6.9544   -3.94989E+000
   6.9551   -3.94881E+000
   6.9559   -3.95510E+000
   6.9566   -3.95096E+000
   6.9573   -3.93726E+000
   6.9581   -3.91771E+000
   6.9588   -3.89926E+000
   6.9595   -3.88870E+000
   6.9602   -3.88346E+000
   6.9610   -3.88741E+000
   6.9617   -3.90712E+000
   6.9624   -3.92702E+000
   6.9631   -3.93175E+000
   6.9639   -3.93197E+000
   6.9646   -3.92250E+000
   6.9653   -3.90565E+000
   6.9661   -3.88687E+000
   6.9668   -3.87239E+000
   6.9675   -3.86626E+000
   6.9682   -3.86928E+000
   6.9690   -3.87363E+000
   6.9697   -3.86586E+000
   6.9704   -3.86079E+000
   6.9711   -3.86782E+000
   6.9719   -3.87257E+000
   6.9726   -3.88416E+000
   6.9733   -3.90034E+000
   6.9740   -3.92730E+000
   6.9748   -3.95523E+000
   6.9755   -3.96600E+000
   6.9762   -3.98312E+000
   6.9770   -4.03030E+000
   6.9777   -4.10657E+000
   6.9784   -4.15369E+000
   6.9791   -4.17798E+000
   6.9799   -4.21615E+000
   6.9806   -4.34916E+000
   6.9813   -4.45144E+000
   6.9820   -4.48255E+000
   6.9828   -4.50510E+000
   6.9835   -4.56083E+000
   6.9842   -4.72337E+000
   6.9850   -4.83881E+000
   6.9857   -4.86688E+000
   6.9864   -4.86450E+000
   6.9871   -4.82684E+000
   6.9879   -4.57582E+000
   6.9886   -4.48988E+000
   6.9893   -4.48349E+000
   6.9900   -4.47515E+000
   6.9908   -4.29474E+000
   6.9915   -4.14625E+000
   6.9922   -4.14561E+000
   6.9930   -4.14246E+000
   6.9937   -4.09778E+000
   6.9944   -4.02408E+000
   6.9951   -3.98164E+000
   6.9959   -3.96492E+000
   6.9966   -3.95335E+000
   6.9973   -3.92767E+000
   6.9980   -3.89559E+000
   6.9988   -3.87797E+000
   6.9995   -3.86576E+000
   7.0002   -3.86006E+000
   7.0010   -3.85484E+000
   7.0017   -3.85176E+000
   7.0024   -3.85537E+000
   7.0031   -3.85327E+000
   7.0039   -3.85002E+000
   7.0046   -3.86194E+000
   7.0053   -3.88286E+000
   7.0060   -3.90147E+000
   7.0068   -3.90432E+000
   7.0075   -3.89998E+000
   7.0082   -3.90313E+000
   7.0089   -3.91101E+000
   7.0097   -3.90950E+000
   7.0104   -3.90443E+000
   7.0111   -3.90500E+000
   7.0119   -3.89080E+000
   7.0126   -3.87804E+000
   7.0133   -3.87934E+000
   7.0140   -3.87588E+000
   7.0148   -3.87605E+000
   7.0155   -3.88529E+000
   7.0162   -3.88914E+000
   7.0169   -3.88531E+000
   7.0177   -3.89865E+000
   7.0184   -3.92048E+000
   7.0191   -3.93515E+000
   7.0199   -3.93595E+000
   7.0206   -3.93460E+000
   7.0213   -3.93692E+000
   7.0220   -3.93887E+000
   7.0228   -3.92813E+000
   7.0235   -3.91848E+000
   7.0242   -3.91132E+000
   7.0249   -3.89989E+000
   7.0257   -3.86555E+000
   7.0264   -3.82890E+000
   7.0271   -3.81710E+000
   7.0279   -3.80059E+000
   7.0286   -3.76471E+000
   7.0293   -3.68524E+000
   7.0300   -3.63423E+000
   7.0308   -3.62390E+000
   7.0315   -3.61418E+000
   7.0322   -3.55064E+000
   7.0329   -3.39467E+000
   7.0337   -3.34373E+000
   7.0344   -3.34101E+000
   7.0351   -3.34047E+000
   7.0359   -2.89930E+000
   7.0366   -2.86604E+000
   7.0373   -2.87208E+000
   7.0380   -2.88817E+000
   7.0388   -2.93352E+000
   7.0395   -3.27712E+000
   7.0402   -3.33229E+000
   7.0409   -3.34024E+000
   7.0417   -3.37898E+000
   7.0424   -3.50373E+000
   7.0431   -3.61143E+000
   7.0438   -3.64228E+000
   7.0446   -3.66447E+000
   7.0453   -3.70251E+000
   7.0460   -3.76325E+000
   7.0468   -3.81289E+000
   7.0475   -3.83185E+000
   7.0482   -3.84459E+000
   7.0489   -3.86805E+000
   7.0497   -3.89676E+000
   7.0504   -3.91679E+000
   7.0511   -3.92698E+000
   7.0518   -3.93564E+000
   7.0526   -3.94392E+000
   7.0533   -3.94607E+000
   7.0540   -3.93836E+000
   7.0548   -3.93612E+000
   7.0555   -3.94050E+000
   7.0562   -3.93599E+000
   7.0569   -3.92370E+000
   7.0577   -3.90255E+000
   7.0584   -3.88576E+000
   7.0591   -3.87697E+000
   7.0598   -3.87501E+000
   7.0606   -3.87899E+000
   7.0613   -3.89589E+000
   7.0620   -3.92015E+000
   7.0628   -3.92480E+000
   7.0635   -3.92453E+000
   7.0642   -3.91953E+000
   7.0649   -3.90073E+000
   7.0657   -3.88094E+000
   7.0664   -3.86569E+000
   7.0671   -3.85818E+000
   7.0678   -3.86095E+000
   7.0686   -3.86907E+000
   7.0693   -3.86481E+000
   7.0700   -3.86056E+000
   7.0707   -3.87067E+000
   7.0715   -3.88152E+000
   7.0722   -3.89358E+000
   7.0729   -3.91548E+000
   7.0737   -3.94332E+000
   7.0744   -3.97349E+000
   7.0751   -3.98919E+000
   7.0758   -4.00774E+000
   7.0766   -4.06189E+000
   7.0773   -4.13080E+000
   7.0780   -4.16482E+000
   7.0787   -4.18720E+000
   7.0795   -4.22173E+000
   7.0802   -4.30643E+000
   7.0809   -4.40069E+000
   7.0817   -4.44065E+000
   7.0824   -4.46696E+000
   7.0831   -4.48394E+000
   7.0838   -4.75078E+000
   7.0846   -4.91160E+000
   7.0853   -4.92972E+000
   7.0860   -4.92572E+000
   7.0867   -4.90960E+000
   7.0875   -4.49513E+000
   7.0882   -4.46882E+000
   7.0889   -4.46522E+000
   7.0897   -4.45483E+000
   7.0904   -4.35344E+000
   7.0911   -4.20038E+000
   7.0918   -4.17489E+000
   7.0926   -4.16746E+000
   7.0933   -4.13346E+000
   7.0940   -4.06158E+000
   7.0947   -4.00503E+000
   7.0955   -3.97680E+000
   7.0962   -3.96381E+000
   7.0969   -3.94262E+000
   7.0977   -3.90654E+000
   7.0984   -3.88743E+000
   7.0991   -3.88092E+000
   7.0998   -3.87811E+000
   7.1006   -3.87821E+000
   7.1013   -3.87513E+000
   7.1020   -3.87654E+000
   7.1027   -3.87825E+000
   7.1035   -3.87861E+000
   7.1042   -3.88914E+000
   7.1049   -3.90713E+000
   7.1056   -3.92501E+000
   7.1064   -3.92969E+000
   7.1071   -3.92275E+000
   7.1078   -3.92973E+000
   7.1086   -3.94056E+000
   7.1093   -3.94372E+000
   7.1100   -3.93741E+000
   7.1107   -3.93623E+000
   7.1115   -3.92613E+000
   7.1122   -3.91036E+000
   7.1129   -3.91135E+000
   7.1136   -3.91328E+000
   7.1144   -3.91478E+000
   7.1151   -3.92403E+000
   7.1158   -3.93204E+000
   7.1166   -3.92527E+000
   7.1173   -3.93318E+000
   7.1180   -3.95740E+000
   7.1187   -3.97134E+000
   7.1195   -3.97114E+000
   7.1202   -3.97099E+000
   7.1209   -3.97284E+000
   7.1216   -3.97005E+000
   7.1224   -3.95678E+000
   7.1231   -3.94973E+000
   7.1238   -3.94795E+000
   7.1246   -3.93290E+000
   7.1253   -3.89381E+000
   7.1260   -3.85799E+000
   7.1267   -3.84759E+000
   7.1275   -3.83544E+000
   7.1282   -3.77776E+000
   7.1289   -3.69675E+000
   7.1296   -3.66516E+000
   7.1304   -3.65393E+000
   7.1311   -3.63655E+000
   7.1318   -3.53490E+000
   7.1326   -3.42099E+000
   7.1333   -3.38276E+000
   7.1340   -3.38191E+000
   7.1347   -3.39009E+000
   7.1355   -2.94630E+000
   7.1362   -2.92847E+000
   7.1369   -2.92851E+000
   7.1376   -2.93732E+000
   7.1384   -2.97100E+000
   7.1391   -3.40614E+000
   7.1398   -3.40585E+000
   7.1405   -3.40310E+000
   7.1413   -3.41727E+000
   7.1420   -3.49865E+000
   7.1427   -3.62765E+000
   7.1435   -3.67589E+000
   7.1442   -3.68935E+000
   7.1449   -3.71303E+000
   7.1456   -3.78175E+000
   7.1464   -3.84411E+000
   7.1471   -3.86845E+000
   7.1478   -3.88412E+000
   7.1485   -3.91067E+000
   7.1493   -3.94805E+000
   7.1500   -3.97114E+000
   7.1507   -3.97642E+000
   7.1515   -3.98489E+000
   7.1522   -3.99536E+000
   7.1529   -4.00165E+000
   7.1536   -3.99527E+000
   7.1544   -3.98657E+000
   7.1551   -3.99477E+000
   7.1558   -3.99640E+000
   7.1565   -3.98768E+000
   7.1573   -3.96986E+000
   7.1580   -3.95220E+000
   7.1587   -3.94025E+000
   7.1595   -3.93350E+000
   7.1602   -3.93908E+000
   7.1609   -3.95279E+000
   7.1616   -3.97772E+000
   7.1624   -3.99295E+000
   7.1631   -3.99373E+000
   7.1638   -3.98669E+000
   7.1645   -3.97805E+000
   7.1653   -3.96415E+000
   7.1660   -3.93981E+000
   7.1667   -3.93065E+000
   7.1674   -3.94812E+000
   7.1682   -3.96055E+000
   7.1689   -3.92873E+000
   7.1696   -3.92588E+000
   7.1704   -3.96163E+000
   7.1711   -3.97091E+000
   7.1718   -3.93609E+000
   7.1725   -3.96046E+000
   7.1733   -4.02052E+000
   7.1740   -4.07250E+000
   7.1747   -4.04201E+000
   7.1754   -4.00301E+000
   7.1762   -4.07110E+000
   7.1769   -4.23539E+000
   7.1776   -4.29804E+000
   7.1784   -4.27456E+000
   7.1791   -4.23430E+000
   7.1798   -4.38720E+000
   7.1805   -4.53482E+000
   7.1813   -4.56975E+000
   7.1820   -4.62749E+000
   7.1827   -4.79594E+000
   7.1834   -5.02304E+000
   7.1842   -5.20272E+000
   7.1849   -5.35647E+000
   7.1856   -5.41931E+000
   7.1864   -5.40388E+000
   7.1871   -5.23992E+000
   7.1878   -5.44145E+000
   7.1885   -5.15217E+000
   7.1893   -5.09968E+000
   7.1900   -4.77176E+000
   7.1907   -4.29824E+000
   7.1914   -3.93271E+000
   7.1922   -4.32260E+000
   7.1929   -4.81363E+000
   7.1936   -4.50105E+000
   7.1944   -4.54187E+000
   7.1951   -4.70686E+000
   7.1958   -4.22069E+000
   7.1965   -4.24444E+000
   7.1973   -4.48607E+000
   7.1980   -4.77809E+000
   7.1987   -5.05286E+000
   7.1994   -5.15572E+000
   7.2002   -5.56779E+000
   7.2009   -5.30597E+000
   7.2016   -5.57777E+000
   7.2023   -5.11034E+000
   7.2031   -5.60698E+000
   7.2038   -5.94257E+000
   7.2045   -5.49325E+000
   7.2053   -5.61341E+000
   7.2060   -5.48715E+000
   7.2067   -5.66385E+000
   7.2074   -5.49783E+000
   7.2082   -5.74047E+000
   7.2089   -5.69587E+000
   7.2096   -5.78884E+000
   7.2103   -5.74341E+000
